# Supplementary material for: Evolutionary history of Serpulaceae (Basidiomycota): molecular phylogeny, historical biogeography and evidence for a single transition of nutritional mode
Source: BMC Evol Biol. 2011 Aug 4;11:230. doi: 10.1186/1471-2148-11-230 (PMC3199774; doi:10.1186/1471-2148-11-230)
Supplement: Additional file 2 — Allignment of Dataset1. A 2856 bp allignment of the five nuclear regions 5.8S, nrLSU, nrSSU, rpb2, tef1 for 79 accessions of Serpulaceae taxa including an extensive boletalean outgroup (41 accessions) and two athelialean accessions for rooting the tree. [file 1471-2148-11-230-S2.TXT]

#NEXUS

[Exported Sequences from BioTools]

BEGIN TAXA;
  DIMENSIONS NTAX=79;
  TAXLABELS 
     Athelia_e
     Aureobole
     Austropax
     B_project
     B_shichia
     Boletinel
     Boletus_e
     Bondarcev
     Calostoma
     Chalcipor
     C_arida
     C_arida_s
     C_cerebel
     C_marmora
     C_olivace
     C_prasino
     C_puteana
     C_sp
     Gomphidiu
     Gyrodonti
     Gyrodon_l
     GYROPORUS
     Hydnomeru
     Hygrophor
     Leptospor
     L_arizoni
     L_licheni
     L_mollusc
     L_montana
     L_olivasc
     L_romelli
     Paragyrod
     Paxillus_
     Phlebopus
     Pisolithu
     Porphyrel
     P_aureus
     P_curtisi
     Rhizopogo
     S_him_RLG
     SINCRASS
     SINC
     Si14
     SL383
     S_sim_MUC
     S_pulveru
     Strobilom
     Suillus_b
     Suillus_p
     T_atrotom
     T_panuoid
     SL1
     SL5
     SL198
     SL199
     CZ1
     CZ2
     SHA8_1
     SHA30_2
     SH17
     SH20
     SH99
     SH26
     SH18
     SH113
     SH164
     SH133
     SH168
     SH169
     SH129
     SH130
     SH115
     SH127
     SH141
     AU5
     AU9
     Pax112
     Pst2
     Pbo1
;
END;

BEGIN DATA;
  DIMENSIONS    NTAX=79   NCHAR=2856;
  FORMAT   DATATYPE=DNA   MISSING=?  GAP=-;
  MATRIX 
  Athelia_e    -AAATTTGTACT-GTGAAACTGCGAATGGCTCATTAAATCAGTTATAGTTTATTTGATGGTATCTTGCTACATGGATAACTGTGGTAATTCTAGAGCTAATACATGCAATC-AAGCCCCGACTT-CCGGAAGGGGTGTATTTATTAGATAAAAAA-CCAACG-CGGTTCGCCGCTCCCTTGGTGATTCATAATAACTTTTCGAATCGCATGGCCTTGTGCCGGCGATGCTTCATTCAAATATCTGCCCTATCAACTTTCGATGGTAGGATAGAGGCCTACCATGGTTTCAACGGGTAACGGGGAATAAGGGTTCGATTCCGGAGAGGGAGCCTGAGAAACGGCTACCACATCCAAGGAAGGCAGCAGGCGCGCAAATTACCCAATCCCGACACGGGGAGGTAGTGACAATAAATAACAATATAGGG-CTCTTTTGGGTCTTATAATTGGAATGAGTACAATTTAAATCCCTTAACGAGGAACAATTGGAGGGCAAGTCTGGTGCCAGCAGCCGCGGTAATTCCAGCTCCAATAGCGTATATTAAAGTTGTTGCAGTTAAAAAGCTCGTAGTTGAACTTCGGGCCTGGCCGGGCGGTCCGCCTAAC-GGCGCTG-TACTGTCT-GGCCGGGCCTTACCTCTTGGTGAGCCGG-CGTGCCCTTTACTGGGTGCGTCGGGGAACCAGGACTTTTACCTTGAGAAAATTAGAGTGTTCAAAGCAGGCC--TATGCCCGAATACATTAGCATGGAATAATGAAATAGGACGTGCGGTTCTATTTTGTTGGTTTCTAGAGTCGCCGTAATGATTAATAGGGACAGTTGGGGGCATTAGTATTCAGTTGCTAGAGGTGAAATTCTTGGATTTACTGAAGACTAACTA-TTGCGAAAGCATTTGCCAAGGATGTTTTCATTAATCAAGAACGAAGGTTAGGGGATCGAAAACGATCAGATACCGTTGTAGTCTTAACAGTAAACTATGCCGACTAGGGATCGGGCG-ACCTCAA-TTTTATGTGTCGCTCGGCACCTTACGAGAAATCAAAGTCTTTGGGTTCTGGGGGGAGTATGGTCGCAAGGCTGAAACTCAACTTTCAACAACGGATCTCTTGGCTCTCGCATCGATGAAGAACGCAGCGAAATGCGATAAGTAATGTGAATTGCAGATTTTCAGTGAATCATCGAATCTTTGAACGCACCTTGCGCTCCTTGG-TAT-TCCGAGGAGCATGCCTGTTTGAGTGTCATTAGATTCCCCTAGTAACTGCGAGTGAAGCGGGAAAAGCTCAAATTTAAAATCTGGCCGTCTC---CGA-TGGTCCGAGTTGTAATCTGGAGAAGCGTTTTCCGCGTCGGA-CCGTGTACAAGT-CTTCTGGAATGGAGC-GT-CATAGAGGGTGAGAATCCCGTCTCTGACACGG-AC-TACCG-ATGCTTTTGTGATGCGCTCTCGAAGAGTCGAGTTGTTTGGGAATGCAGCTCAAAATGGGTGGTAAATTCCATCTAAAGCTAAATATTGGCGAGAGACCGATAGCGAACAAGTACCGTGAGGGAAAGATGAAAAGCACTTTGGAAAGAGAGTTAAACAGTACGTGAAATTGTTGAAAGGGAAAC-GCTTGAAGT-CAGTCGCGTTGGC--CGAGACTC-AGCCTGGC-------------TTGCCA-----GGTGTACTTCTCGG-TTGACGGGTCAGCATCAGTTTT--GA--CCGCCG-GATAAAGGT-TGGAG-GAATGTGGCATCCCTC---GGGATGTGTTATAG-CCTCTGATTCGCATACGGC-G--ATTGGGACTGAGGA-ACTCAGCACGCC---TTTAT---------------GG-TCGGGG--TTC--GCCCACG-TAACGTGCTTAGGATGCTGGCATAATGGCTTTAAGCGACCCGTCTTGAAACACGGACCAAGGAGTCTAACATGCCCGCGAGTGTTTGGGTG--TCAAACCCGAGCGCGTAATGAAAGTG-AAAATTGAGATCCCTGTC-------GT-GGGGAGCATCGATGCCCGGACCAGACCTTCTG-TGACGGATCTGCGGTAGAGCGTGTATGTTGGGACCCGAAAGATGGTGAACTATGCCTGAATAGGGTGAAGCCAGAGGAAACTCTGGTGGAGGCTCGTAGCGATTCTGACGTGCAAATCGATCGTCGAATTTGGGTATAGGGGCGAAAGACTAATCGAAGATTTGGCGGGTCCCTTGCTCGCGAATCTCTTCCGAATGCTTTTCAGGAAGTTGACCAAGGATGTCTACCGGTATTTGCAGAAGGTAGTGTGTTGAGACCCACAAAGAGTTTAATCTTTCACTTGCGGTCAAACATCAGACCATCACCAATGGTCTCAAATACTCGCTCGCTACCGGCAATTGGGGAGACCAGAAGAAGTCCATGTCATCTAAGGCGGGCGTGTCTCAGGTGCTTAACCGTTACACATACGCTTCCACACTGTCACATTTGCGGCGGTGCAATACCGGTGAGTTCGAGGCTGGTATCTCCAAGGATGGCCAGACCCGTGAGCACGCCCT-CTTGGCGTTCACCCTCGGTGTGCGTCAGCTCATCGTCGCTGTCAACAAGATGGACACCACCAAGTGGAGCGAGGACCGTTTCAACGAAATTATCAAGGAAACGTCTGGATTCATCAAGAAGGTTGGCTACAACCCCAAGGCTGTCGCCTTCGTCCCCATCTCAGGATGGCACGGAGACAACATGTTGGAGGAGTCCGTCAACATGCCCTGGTTCAAGGGCTGGACCAAGGAGACCAAGGCTGGTGTTGTCAAGGGAAAGACTCTCCTCGATGCTATCGATGCCATCGAGCCCCCTGTCCGA 
  Aureobole    ---GTTTGTACT-GTGAAACTGCGAATGGCTCATTAAATCAGTTATAGTTTATTTGATGATGGCTTGCTACATGGATAACTGTGGTAATTCTAGAGCTAATACATGCAAT-AAAGCCCCGACTT-CTGGAAGGGGTGTATTTATTAGATAAAAAA-CCAACG-CGGCTCGCCGCTCGTTTGGTGATTCATAATAACTGCTCGAATCGTATGGCCTTGTGCCGGCGATGCTTCATTCAAATATCTGCCCTATCAACTTTCGATGGTAGGATAGAGGCCTACCATGGTTTCAACGGGTAACGGGGAATAAGGGTTCGATTCCGGAGAGGGAGCCTGAGAAACGGCTACCACATCCAAGGAAGGCAGCAGGCGCGCAAATTACCCAATCCCAATTCGGGGAGGTAGTGACAATAAATAACAATATAGGG-CTCTTTCGGGTCTTATAATTGGAATGAGTACAATTTAAATCTCTTAACGAGTAACGATTGGAGGGCAAGTCTGGTGCCAGCAGCCGCGGTAATTCCAGCTCCAATAGCGTATATTAAAGTTGTTGCAGTTAAAAAGCTCGTAGTTGAACTTTGGGCCTGGATGGGCGGTCCGCCGCAA-GGCGTTG-TACTGTCT-GGCTGGGCCTTTCCTCTTGGTGAACCGG-CGTGCCCTTCGCTGGGTGCGTTGGGGAACCAGGACGTTTACCTTGAGAAA-TTAGAGTGTTCAAAGCAGGCGT-TTTGCCCGAATACATTAGCATGGAATAATGAAATAGGACGTGCGGTTCTATTTGGT-GGTTTCTAGAGTCGCCGTAATGATTAATAGGGACAGTTGGGGGCATTAGTATCCAGTCGCTAGAGGTGAAATTCTTGGATTGACTGAAGACTAACTACTTGCGAAAGCATTTGCCAAGGATGTTTTCATTAATCAAGAACGAAGGTTAGGGGATCGAAAACGATCAGATACCGTTGTAGTCTTAACAGTAAACTATGCCGACTAGGGATCGGGCG-ACCTCTTTT-TGATGTGTCGCTCGGCACCTTACGAGAAATCAAAGTCTTTGGGTTCTGGGGGGAGTATGGTCGCAAGGCTGAAACTCAACTTTCAGCAACGGATCTCTTGGCTCTCGCATCGATGAAGAACGCAGCGAATTGCGATAAGTAATGTGAATTGCAGATTTCCAGTGAATCATCGAATCTTTGAACGCACCTTGCGCTCCTTGG-TAT-TCCGAGGAGCATGCCTGTTTGAGTGTCATTTGATTCCCCTAGTAACTGCGAGTGAAGCGGGAAGAGCTCAAATTTTGAATCTGGCAGTCTT--TTGG-CTGTCCGAATTGTAATCTAGAGAAGTGTTTTCCGCGCTGGA-CCATGTACAAGT-CTCCTGGAAGGGAGC-GT-CATAGAGGGTGAGAATCCCGTCTTTGACATGG-AC-TACCA-GTGC-TATGTGATGCACTCTCGACGAGTCGAGTTGTTTGGGAATGCAGCTCAAAATGGGTGGTAAATTCCATCTAAAGCTAAATACAGGCGAGAGACCGATAGCGAACAAGTACCGTGAGGGAAAGATGAAAAGAACTTTGGAAAGAGAGTTAAACAGTACGTGAAATTGCTGAAAGGGAAAC-GCTTGATGT-CAGTCACGTCAGC--CAGGGATC-AACCTTGC---------TTTATCGCT------GGTGCATTTCCTGGTTCGATGGGTCAGCATCAGTTTCAAGT--TCATTG-TACAATGGC-AAAGG-GAATGTGGCACTCTTC---GGAGTGTGTTATAG-CCTTTCGTCA-TATGCAGT-G--GTTGGGACTGAGGA-ACTCAGCACGAC---CTTTGC---------------GTCTGTGTCTA----------------------AGGATGCTGGCATAATGGCCTTAAGCGACCCGTCTTGAAACACGGACCAAGGAGTCTAACATGCCTGCGAGTGTTTGGGTG-CTAAAACCCAGGCGCATAATGAAAGTG-AAAGTCGAGACCTCTGTC-------AT-GGAGGGCATCGACGCCCGGACCTGAGTCTTTGACAAAGGATCTGCGGTAGAGCATGTATGTTGGGACCCGAAAGATGGTGAACTATGCCTGAATAGGGTGAAGCCAGAGGAAACTCTGGTGGAGGCTCGTAGCGATTCTGACGTGCAAATCGATCGTCGAATTTGGGTATAGGGGCGAAAGACTAATCGAGGACCTTGTTGGTCCCTTGCTGGCCAATCTGTTCCGGATGGCTTTTAAGAAGTTGACGAAGGACGTTTACCGATACCTTCAAAAGGTAGTGCGTTGAAACCCACAAAGAGTTCAATCTTTCATTGGCCGTCAAGCATCAAACGATCACCAATGGGCTTAAATACTCGCTGGCTACCGGTAACTGGGGCGACCAGAAGAAATCTATGGCATCGAAAGCCGGTGTATCTCAGGTGCTCAATCGATATACCTACGCCTCGACCCTCTCCCATCTTCGTCGCTGTAATACTGGTGAGTTCGAGGCTGGTATCTCCAAGGACGGACAGACCCGTGAACACGCTCT-CCTGGCATTCACTCTCGGCGTGCGTCAGCTCATCGTGGCTGTAAATAAGATGGACACGACCAAGTGGAGCGAGGATCGCTTCAACGAAATTATCAAGGAAACATCGACTTTCATTAAGAAGGTCGGCTACAACCCCAAGGCCGTCGCTTTCGTGCCAATCTCTGGCTGGCATGGTGACAACATGCTGGAGGAATCCCCCAACATGCCCTGGTACAAGGGTTGGACAAAGGAATCCAAGAGTGGTGTCGTCAAGGGAAAGACACTCCTCGATGCCATCGATGCCATCGAGCCTCCTGTCCGT 
  Austropax    CAAGTTTGTACT-GTGAAACTGCGAATGGCTCATTAAATCAGTTATAGTTTATTTGATGATAACTTGCTACATGGATAACTGTGGTAATTCTAGAGCTAATACATGCAATCAAAGCCCCGACTT-CTGGGAGGGGTGTATTTATTAGATAAAAAA-CCAACG-CCTTTCGGGGCTCGTTTGGTGATTCATAATAACTTCTCGAATCGCATGGCCTTGTGCCGGCGATGCTTCATTCAAATATCTGCCCTATCAACTTTCGATGGTAGGATAGAGGCCTACCATGGTTTCAACGGGTAACGGGGAATAAGGGTTCGATTCCGGAGAGGGAGCCTGAGAAACGGCTACCACATCCAAGGAAGGCAGCAGGCGCGCAAATTACCCAATCCCGATACGGGGAGGTAGTGACAATAAATAACAATATAGGG-CTCTTTCGGGTCTTATAATTGGAATGAGTACAATTTAAATCTCTTAACGAGGAACAATTGGAGGGCAAGTCTGGTGCCAGCAGCCGCGGTAATTCCAGCTCCAATAGCGTATATTAAAGTTGTTGCAGTTAAAAAGCTCGTAGTTGAACTTTGGGCCTGGACGGGTGGTCCGCCTCAC-GGCGTTG-TACTGTCT-GGCTGGGCCTTTCCTCTTGGTGATCCGG-CGTGCCCTTTATTGGGTGCGTCGGGGAACCAGGACTTTTACCTTGAGAAAATTAGAGTGTTCAAAGCAGGCCT-TTTGCCCGAATACATTAGCATGGAATAATAAAATAGGACGTGCGGTTCTATTTTGTTGGTTTCTAGAGTCGCCGTAATGATTAATAGGGACAGTTGGGGACATTAGTATTCAGTTGCTAGAGGTGAAATTCTTGGATTTACTGAAGACTAACTA-CTGCGAAAGCATTTGTCAAGGATGTTTTCATTAATCAAGAACGAAGGTTAGGGGATCGAAAACGATCAGATACCGTTGTAGTCTTAACAGTAAACTATGCCGACTAGGGATCGGACA-ACCTCTTTT-TAATGTGTTGTTCGGCACCTTACGAGAAATCAAAGTCTTTGGGTTCTGGGGGGAGTATGGTCGCAAGGCTGAAACTCAACTTTCAGCAACGGATCTCTTGGCTCTCGCATCGATGAAGAACGCAGCGAATTGCGATATGTAATGTGAATTGCAGATTTTCAGTGAATCATCGAATCTTTGAACGCATCTTGCGCTCCTTGG-TAT-TCCGAGGAGCATGCCTGTTTGAGTGTCATTAGATTCCCCTAGTAACTGCGAGTGAAGCGGGAAGAGCTCAAATTTTGAATCTGGCGGTCTT---TGG-CCGTCCGAGTTGTAATCTAGAGAAGCGTTTTCCGCGCTGGA-CCGTGTACAAGT-CTCCTGGAAGGGAGC-GT-CATAGAGGGTGATAATCCCGTCTCTGACACGG-AC-TACCA-GGGC-TATGTGATGCGCTCTCGACGAGTCGAGTTGTTTGGGAATGCAGCTCAAATTGGGTGGTAAATTCCATCTAAAGCTAAATACAGGCGAGAGACCGATAGCGAACAAGTACCGTGAGGGAAAGATGAAAAGAACTTTGGAAAGAGAGTTAAACAGTACGTGAAATTGCTGAAAGGGAAAC-GCTTGAAGT-CAGTCGCGTTGGC--CGGGGATC-AGCCTTGCAA---------TCTTGTTG-----GGTGCATTTCCTGG-TCGATGGGTCAGCATCAATTTT--GA--CCGTTG-GAGAAGGGT-CGAGG-GAATGTGGCATCCTTC---GGGGTGTGTTATAG-CCTTTGATCG-CATGCAAC-G--GTTGGGATTGAGGA-ACTCAGCACGACC--CCTCGT-G-----------GGTTTCGGGGC-TTCG-GCCTACG--TGCGTGCTTAGGATGTTGGCATAATGGCTTTAATCGACCCGTCTTGAAACACGGACCAAGGAGTCTAACATGCACGCGAGTGTTTGGGTGTTTAAAACCCGAGCGCGCAATGAAAGTG-AAAGTTGAGACCTCTGTC-------GT-GGAGGGCATCGACGCCCGGACCTGAACTTTTG-TGACGGTTCTGCGGTAGAGCGTGTACGTTGGGACCCGAAAGATGGTGAACTATGCCTGAATAGGGTGAAGCCAGAGGAAACTCTGGTGGAGGCTCGTAGCGATTCTGACGTGCAAATCGATCGTCGAATTTGGGTATAGGGGCGAAAGACTAATCGA------------------------------------------------------------------------------------------------------------------------------------------------------------------------------------------------------------------------------------------------------------------------------------------------------------------------------------------------------------------------------------------------------------------------------------------------------------------------------------------------------------------------------------------------------------------------------------------------------------------------------------------------------------------ 
  B_project    CAAGTTTGTACT-GTGAAACTGCGAATGGCTCATTAAATCAGTTATAGTTTATTTGATGATGATTTGCTACATGGATAACTGTGGTAATTCTAGAGCTAATACATGCAACG-AAGCCCCGACTT-CTGGGAGGGGTGTATTTATTAGATAAAAAA-CCAACG-CGGCTCGCCGCTCGTTTGGTGATTCATAATAACTGCTCGAATCGTATGGCCTTGTGCCGGCGATGCTTCATTCAAATATCTGCCCTATCAACTTTCGATGGTAGGATAGAGGCCTACCATGGTTTCAACGGGTAACGGGGAATAAGGGTTCGATTCCGGAGAGGGAGCCTGAGAAACGGCTACCACATCCAAGGAAGGCAGCAGGCGCGCAAATTACCCAATCCCAATTCGGGGAGGTAGTGACAATAAATAACAATATAGGG-CTCTTTCGGGTCTTATAATTGGAATGAGTACAATTTAAATCTCTTAACGAGGAACAATTGGAGGGCAAGTCTGGTGCCAGCAGCCGCGGTAATTCCAGCTCCAATAGCGTATATTAAAGTTGTTGCAGTTAAAAAGCTCGTAGTTGAACTTTGGGCCTGGACGGGCGGTCCGCCGCAA-GGCGTTG-TACTGTCT-GGCCGGGCCTTTCCTCTTGGTGAATCGG-CGTGCCCTTCACTGGGTGCGTCGGGGAACCAGGACGTTTACCTTGAGAAAATTAGAGTGTTCAAAGCAGGCGT-TTCGCCCGAATACATTAGCATGGAATAATGAAATAGGACGTGCGGTTCTATTTTGTTGGTTTCTAGAGTCGCCGTAATGATTAATAGGGACAGTTGGGGGCATTAGTATTCAGTCGCTAGAGGTGAAATTCTTGGATTGACTGAAGACTAACTA-CTGCGAAAGCATTTGCCAAGGATGTTTTCATTAATCAAGAACGAAGGTTAGGGGATCGAAAACGATCAGATACCGTTGTAGTCTTAACAGTAAACTATGCCGACTAGGGATCGGGCG-ACCTCTTTT-TGATGTGTCGCTCGGCACCTTACGAGAAATCAAAGTCTTTGGGTTCTGGGGGGAGTATGGTCCCAAGGCTGAAACTCAACTTTCAGCAACGGATCTCTTGGCTCTCGCATCGATGAAGAACGCAGCGAATTGCGATAAGTAATG-GAATTGCAGATTTCCAGTGAATCATCGAATCTTTGAACGCACCTTGCGCTCCTTGG-TAT-TCCGAGGAGCATGCCTGTTTGAGTGTCATCGGATTCCCCTAGTAACTGCGAGTGAAGCGGGATGAGCTCAAATTTTGAATCTGGCGGTCTT---TGG-CCGTCCGAGTTGTAATCTAGAGAAGCGTCTTCCGCGCTGGA-CCGTGTACAAGT-CTCCTGGAAGGGAGC-GT-CATAGAGGGTGAGAATCCCGTCTTTGACAWGG-AC-TACCA-GTGC-TATGTGATGCGCTCTCGACGAGTCGAGTTGTTTGGGAATGCAGCTCAAAATGGGTGGTAAACTCCATCTAAAGCTAAATACAGGCGAGAGACCGATAGCGAACAAGTACCGTGAGGGAAAGATGAAAAGAACTTTGGAAAGAGAGTTAAACAGTACGTGAAATTGCTGAAAGGGAAAC-GCTTGATGT-CAGTCACGTCGGC--CAGGGATC-AACCTTGC---------TTCTTTGCTG-----GGTGCATTTCCTGG-TCAACGGGTCAGCATCAGTTTC--GC--TCGCCG-TACAATGGC-AAAGG-GAACGTGGCACTCTTC---GGAGTGTGTTATAG-CCTTTCGTCG-TATGCGGT-G--GTTGGGACTGAGGA-ACTCGGCACGAC----TTCGG----------------TC-TGTGT----------------------CTAGGATGCTGGCATAATGGCCTTAAGCGACCCGTCTTGAAACACGGACCAAGGAGTCTAACTTGCCTGCGAGTGTTTGGGTG--AAAAACCCGGGCGCGTAATGAAAGTG-AAAGTCGAGACCTCTGTC-------GT-GGAGGGCACCGACGCCCGGACCTGAGTCTTTGACAAAGGATCTGCGGTAGAGCATGCATGTTGGGACCCGAAAGATGGTGAACTATGCCTGAATAGGGTGAAGCCAGAGGAAACTCTGGTGGAGGCTCGTAGCGATTCTGACGTGCAAATCGATCGTCGAATTTGGGTATAGGGGCGAAAGACTAATCGACGACCTAGCTGGTCCCTTATTGGCCAATCTTTTTCGGATGCTCTTTAAGAAGTTGACAAAGGATGTTTACCGATACCTCCAAAAGGTAGTGCGTCGAGACCCACAAAGAGTTCAACCTTTCATTGGCCGTCAAACATCAAACTATCACCAATGGCCTCAAGTACTCGCTAGCCACCGGTAACTGGGGCGATCAGAAGAAATCTATGGCATCGAAAGCTGGCGTATCTCAGGTGCTCAATCGATACACCTACGCCTCGACCCTCTCCCATCTTCGTCGTTGTAATACCGGTGAGTTCGAGGCTGGTATCTCCAAGGACGGTCAGACCCGTGAACACGCTCTA-CTGGCATTCACCCTCGGTGTGCGCCAGCTCATCGTTGCTGTAAACAAGATGGACACGACCAAGTGGAGCGAGGATCGCTTCAACGAAATTATCAAGGAAACTTCGACTTTCATTAAGAAGGTCGGCTACAACCCCAAGGCTGTCGCCTTTGTGCCCATCTCTGGCTGGCATGGTGACAACATGCTGGAGGAGTCCCCTAACATGCCCTGGTATAAGGGCTGGACAAAGGAGACCAAGGGTGGTGTCACCAAGGGAAAGACGCTCCTCGATGCCATCGATGCCATCGAGCCCCCTGTTCGT 
  B_shichia    CAAGTTTGTACT-GTGAAACTGCGAATGGCTCATTAAATCAGTTATAGTTTATTTGATGATGATTTGCTACATGGATAACTGTGGTAATTCTAGAGCTAATACATGCAATG-AAGCCCCGACTT-CTGGAAGGGGTGTATTTATTAGATAAAAAA-CCAACG-CGGCTCGCCGCTCGTTTGGTGATTCATAATAACTGCTCGAATCGTATGGCCTTGTGCCGGCGATGCTTCATTCAAATATCTGCCCTATCAACTTTCGATGGTAGGATAGAGGCCTACCATGGTTTCAACGGGTAACGGGGAATAAGGGTTCGATTCCGGAGAGGGAGCCTGAGAAACGGCTACCACATCCAAGGAAGGCAGCAGGCGCGCAAATTACCCAATCCCAATTCGGGGAGGTAGTGACAATAAATAACAATATAGGG-CTCTTTCGGGTCTTATAATTGGAATGAGTACAATTTAAATCTCTTAACGAGGAACAATTGGAGGGCAAGTCTGGTGCCAGCAGCCGCGGTAATTCCAGCTCCAATAGCGTATATTAAAGTTGTTGCAGTTAAAAAGCTCGTAGTTGAACTTTGGGCCTGGACGGGCGGTCTGCCGCAA-GGCATTG-TACTGTCT-GGACGGGCCTTTCCTCTTGGTGAATCGG-CGTGCCCTTCACTGGGTGCGCCGGGGAACCAGGACGTTTACCTTGAGAAAATTAGAGTGTTCAAAGCAGGCGT-TTCGCCCGAATACATTAGCATGGAATAATGAAATAGGACGTGCGGTTCTATTTTGTTGGTTTCTAGAGTCGCCGTAATGATTAATAGGGACAGTTGGGGGCATTAGTATTCAGTCGCTAGAGGTGAAATTCTTGGATTGACTGAAGACTAACTA-CTGCGAAAGCATTTGCCAAGGATGTTTTCATTAATCAAGAACGAAGGTTAGGGGATCGAAAACGATCAGATACCGTTGTAGTCTTAACAGTAAACTATGCCGACTAGGGATCGGGCG-ACCTCTTTT-TGATGTGTCGCTCGGCACCTTACGAGAAATCAAAGTCTTTGGGTTCTGGGGGGAGTATGGTCGCAAGGCTGAAACTCAACTTTCAGCAACGGATCTCTTGGCTCTCGCATCGATGAAGAACGCAGCGAATTGCGATAAGTAATGTGAATTGCAGATTTCCAGTGAATCATCGAATCTTTGAACGCACCTTGCGCTCCTTGG-TAT-TCCGAGGAGCATGCCTGTTTGAGTGTCATTTGATTCCCCTAGTAACTGCGAGTGAAGAGGGAAGAGCTCAAATTTTGAATCTGGCGGTCTC---TGG-TCGTCCGAGTTGTAATCTAGAGAAGCGTTTTCCGCGTTGGATCCGTGTACAAGT-CTCCTGGAAGGGAGC-GT-CACAGAGGGTGAGAATCCCGTCTTTGACACGG-AC-TGCCA-GTGC-TATGTGATGTGCTCTCAACGAGTCGAGTTGTTTGGGAATGCAGCTCAAAATGGGTGGTAAATTCCATCTAAAGCTAAATACAGGCGAGAGACCGATAGCGAACAAGTACCGTGAGGGAAAGATGAAAAGAACTTTGGAAAGAGAGTTAAACAGTACGTGAAATTGCTGAAAGGGAAAC-GCTTGATGT-CAGTCGCGTCGTC--TGGGGATC-AACCTTGC--------TTTCTTTGCTG-----GGTGCATTTCCTGGTTGGACGGGTCAGCATCAGTTTC--AG--TCGCCA-TACAATGGC-AAGGG-GAATGTGGCACTCTTC---GGAGTGTGTTATAG-CCTCTTGTCGACATGTGGC-G--GTTGGGACTGAGGA-ACTCGGCACGAC---CCTCG---------------GGTCCTGTGT---------------------CCTAGGATGCTGGCATAATGGCCTTAAGCGACCCGTCTTGAAACACGGACCAAGGAGTCTAACATGCCTGCGAGTGTTTGGGCG--GCAAACCCGGGCGCGTAATGAAAGTG-AAAGTCGAGACCCCTGTC-------GT-GGGGGGCATCGACGCCCGGACCTGAGTCTTTGACGACGGATCTGCGGTAGAGCATGTATGTTGGGACCCGAAAGATGGTGAACTATGCCTGAATAGGGTGAAGCCAGAGGAAACTCTGGTGGAGGCTCGTAGCGATTCTGACGTGCAAATCGATCGTCGAATTTGGGTATAGGGGCGAAAGACTAATCGA------------------GCTTGCCAATCTTTTCCGGATGCTCTTTAAAAAGTTGACAAGGGATGTTTACCGATACCTTNNAAAGGTAGTGCGTCGAGACCCACAAAGAGTTCAATCTTTCATTGGCCGTCAAACATCAAACTATCACCAATGGTCTCAAGTACTCGCTGGCTACCGGTAACTGGGGCGACCAGAAGAAATCTATGGCATCGAAAGCGGGCGTGTCTCAAGTGCTCAATCGATACACCTACGCATCGACCCTCTCCCATCTTCGTCGATGCAATACCGGTGAGTTCGAGGCTGGTATCTCCAAGGACGGTCAGACCCGTGAACACGCTCT-CTTGGCATTCACCCTCGGTGTGCGTCAGCTCATCGTCGCTGTAAATAAGATGGACACCACCAAGTGGAGCGAGGATCGCTTCAATGAAATTGTCAAGGAAACCTCGACTTTCATTAAGAAGGTTGGCTACAATCCAAAGGCTGTCGCCTTTGTCCCTATCTCTGGCTGGCATGGCGACAACATGCTGGAAGAGTCTCCTAATATGCCCTGGTACAAGGGCTGGACAAAGGAGACCAAGGGTGGTGCCGCCAAGGGAAAGACACTCCTCGATGCCATCGATGCCATCGAGCCTCCTGTTCGT 
  Boletinel    CAAGTTTGTACT-GTGAAACTGCGAATGGCTCATTAAATCAGTTATAGTTTATTTGATGATGACTTGCTACATGGATAACTGTGGTAATTCTAGAGCTAATACATGCAACTAAAGCCCCGACTC-CTGGGAGGGGTGTATTTATTAGATAAAAAA-CCAACG-CGGCTCGCCGCTCGTTTGGTGATTCATAATAACTGCTCGAATCGCATGGCCTCGTGCCGGCGATGCTTCATTCAAATATCTGCCCTATCAACTTTCGATGGTAGGATAGAGGCCTACCATGGTTTCAACGGGTAACGGGGAATAAGGGTTCGATTCCGGAGAGGGAGCCTGAGAAACGGCTACCACATCCAAGGAAGGCAGCAGGCGCGCAAATTACCCAATCCCGATTCGGGGAGGTAGTGACAATAAATAACAATATAGGG-CTCTTTCGGGTCTTATAATTGGAATGAGTACAATTTAAATCTCTTAACGAGAAACGATTGGAGGGCAAGTCTGGTGCCAGCAGCCGCGGTAATTCCAGCTCCAATAGCGTATATTAAAGTTGTTGCAGTTAAAAAGCTCGTAGTTGAAACTTGGGCCTGGACGGTCGGTCCGCCGAAA-GGCGTCG-TACTGACT-GGCTGGGCCTTTCCTCTTGGTGAATCGG-CGTGCCCTTTACTGGGTGCGTCGGGGAACCAGGACTTTTACCTTGAGAAAATTAGAGTGTTCAAAGCAGGCGT-TTCGCCCGAATACATTAGCATGGAATAATGAAATAGGACGTGCGGTTCTATTTTGTTGGTTTCTAGAGTCGCCGTAATGATTAATAGGGACAGTTGGGGGCATTAGTATTCAGTCGCTAGAGGTGAAATTCTTGGATTGACTGAAGACTAACTA-CTGCGAAAGCATTTGCCAAGGATGTTTTCATTAATCAAGAACGAAGGTTAGGGGATCGAAAACGATCAGATACCGTTGTAGTCTTAACAGTAAACTATGCCGACTAGGGATCGGGCG-ACCTCTTTT-TGATGTGTCGCTCGGCACCTTACGAGAA-TCAAAGTCTTTGGGTTCTGGGGGGAGTATGGTCGCAAGGCTGAAACTCAACTTTCAGCAACGGATCTCTTGGCTCTCGCATCGATGAAGAACGCAGCGAATTGCGATAAGTAATGTGAATTGCAGATTTTCAGTGAATCATCGAATCTTTGAACGCACCTTGCGCTCCTTGG-TAT-TCCGAGGAGCATGCCTGTTTGAGTGTCATCTGATTCCCCTAGTAACTGCGAGTGAAGAGGGAAGAGCTCAAATTTTGAATCTGGCGGTCTC--GTGG-CCGTCCGAGTTGTAATCTAGAGAAGCGTTTTCCGCGCTGGA-CCGTGTATAAGT-CTCCTGGAAGGGAGCTGTCCGTAGAGGGTGAGAATCCCGTCTTTGACACGG-AC-TACCA-GGGC-TATGTGATGCGCTCTCGACGAGTCGAGTTGTTTGGGAATGCAGCTCAAATCGGGTGGTAAATTCCATCTAAAGCTAAATACAGGCGAGAGACCGATAGCGAACAAGTACCGTGAGGGAAAGATGAAAAGAACTTTGGAAAGAGAGTTAAACAGTACGTGAAATTGCTGAAAGGGAAACTGCTTGATGT-CAGTCGCGTTGGC--CGGGGATC-AGCCTTGC---------TTCATCGTTG-----GGCGTATTTCCTGG-TCGACGGGTCAGCATCGATTTC--GG--TCTTCG-TACAAGGGC-GGAGG-AAATGTGGCACTCTTC---GGGGTGTGTTATAG-TCCTTCGTCG-CATGCGAG-G--ACTGGGATCGAGGA-ACTCAGCATGACC--CCTCGA-------------GGGTTCGGGGC-TTCG-GCCTACG-TTTCGTGCTTAGGATGCTGGCATAATGGCCTTAAGCGACCCGTCTTGAAACACGGACCAAGGAGTCTAACATGCCTGCGAGTGTTTGGGTG--GAAAACCCGAGCGCGTAATGAAAGTG-AAAGTCGAGACCTCTGTC-------GT-GGAGGGCACCGACGCCCGGACTTGAGCCTTTGGCGACGGATCTGCGGTAGAGCATGTATGTTGGGACCCGAAAGATGGTGAACTATGCCTGAATAGGGTGAAGCCAGAGGAAACTCTGGTGGAGGCTCGTAGCGATTCTGACGTGCAAATCGATCGTCGAATTTGGGTATAGGGGCGAAAGACTAATCGATGATTTGGCTGGACCGTTACTCGCAAACTTGTTCCGCATGTTGTTCAAGAAGTTGACAAGAGATGTTTATCGATACCTTCAAAAGGTAGTGTGTCGAGTCTCACAAAGAGTTCAACTTGTCGTTGGCGGTCAAGCACCAAACAATCACGAACGGTCTTAAGTACTCGTTGGCCACCGGTAACTGGGGAGACCAGAAGAAGTCCATGGCTTCCAAGGCTGGTGTATCACAGGTGCTTAATCGGTACACTTACGCCTCAACGCTCTCACATCTCCGTCGCTGCAATACTGGTGAGTTCGAGGCCGGTATTTTCAAGGACGGTCAAACCCGTGAACACGCCCTA-TTGGCGTTCACTCTCGGTGTTCGTCAATTTATCGTTGCCGTCAACAAGATGGACACTACCAAGTGGAGTGAGGACCGTTTCAACGAAATTATCAAAGAAACCTCCACCTTCATTAAGAAGGTCGGTTACAACCCCAAGGCCGTCGCCTTCGTCCCCATCTCTGGCTGGCACGGTGACAACATGTTGGAGGAGTCCCCCAACATGCCATGGTACAAGGGCTGGACCAAGGAGACCAAGGGTGGTGTCGTCAAGGGTAAGACCCTCCTCGACGCTATCGACGCCATCGAGCCTCCTGTCCGT 
  Boletus_e    CGAAATCGTACT-GTGAAACTGCGAATGGCTCATTAAATCAGTTATAGTTTATTTGATGATGACTTGCTACATGGATAACTGTGGTAATTCTAGAGCTAATACATGCAAC-AAAGCCCCGACTT-CCGGAAGGGGCGTATTTATTAGATAAAAAA-CCAACG-CGGCTCGCCGCTCTCTTGGTGATTCATAATAACTGCTCGAATCGCATGGCCTCGTGCCGGCGATGCATCATTCAAATATCTGCCCTATCAACTTTCGATGGTAGGATAGAGGCCTACCATGGTTTCGACGGGTAACGGGGAATAAGGGTTCGATTCCGGAGAGGGAGCCTGAGAAACGGCTACCACATCCAAGGAAGGCAGCAGGCGCGCAAATTACCCAATCCCAATTCGGGGAGGTAGTGACAATAAATAACGATATAGGG-CTCTTTCGGGTCTTATAATTGGAATGAGTACAATTTAAATCTCTTAACGAGGAACAATTGGAGGGCAAGTCTGGTGCCAGCAGCCGCGGTAATTCCAGCTCCAATAGCGTATATTAAAGTTGTTGCAGTTAAAAAGCTCGTAGTTGAACTTTGGGCCTGGACGGAGGGTCCGCCGCAA-GGCGTTCGTACTGTCC-GGCCGGGCCTTTCCTCTTGGTGAACCGG-CGTGTCCTTCGCTGGGTGCGTCGGGGAACCAGGACGTTTACCTTGAGAAAATTAGAGTGTTCAAAGCAGGCCA-TTCGCCCGAATACATTAGCATGGAATAATGAAATAGGACGTGCGGTTCTATTTCGTTGGTTTCTAGAGTCGCCGTAATGATTAATAGGGACGGTCGGGGGCATTAGTATTCGGTCGCTAGAGGTGAAATTCTTGGATCGACCGAAGACTAACTA-CTGCGAAAGCATTTGCCAAGGATGTTTTCATTAATCAAGAACGAAGGTTAGGGGATCGAAAACGATCAGATACCGTTGTAGTCTTAACAGTAAACTATGCCGACCAGGGATCGGGCG-AACTCTTTC-TGATGTGTCGCTCGGCACCTTACGAGAAATCAAAGTCTTTGGGTTCTGGGGGGAGTATGGTCGCAAGGCTGAAACTCAACTTTCAGCAACGGATCTCTTGGCTCTCGCATCGATGAAGAACGCAGCGAATTGCGATAAGTAATGTGAATTGCAGATTTTCAGTGAATCATCGAATCTTTGAACGCACCTTGCGCTCCTTGG-TAT-TCCGAGGAGCATGCCTGTTTGAGTGTCATCGGATTCCCCTAGTAACTGCGAGTGAAGCGGGAAAAGCTCAAATTTTGAATCTGGCAGTCTTTGCAGG-CCGTCCGAGTTGTAATCTAGAGAAGCGTCTTCCGCGCCGGC-CTGTGTACAAGT-CTCCTGGAAGGGAGC-GT-CATAGAGGGTGAGAATCCCGTCTCTGACACGG-AC-CACCG-GTGC-TATGTGATGCGCTCTCGACGAGTCGAGTTGTTTGGGAATGCAGCTCAAAAAGGGTGGTAAACTCCATCTAAAGCTAAATATTGGCGAGAGACCGATAGCGAACAAGTACCGTGAGGGAAAGATGAAAAGGACTCTGGAAAGAGAGTTAAACAGTACGTGAAATTGCTGAAAGGGAAAC-GCTCGATGT-CAGTCGCGTCGGC--TGGGGGTC-AACCTTGCG---------GTTTCGCTG-----GGTGTATTTCCTGG-TCGACGGGTCAGCATCAGTTTC--GG--TCGTCG-TACAAGGGC-CAAGG-GAAAGTGGCACCCTTC-CGGGGGTGTGTTATAGCCTTTCGGTCG-TATGTGGCGG--CTCGGGACTGAGGAGACTCGGTGTGGG---CTTC--------------------------------------G-GCTTACACTAGAGATGCTGGCATAATGGCCTTGAGCGACCCGTCTTGAAACACGGACCAAGGAGTCTAACATGTCTGCGAGTGTTTGGGTG--GCAAACCCGATCGCGAAATGAAAGTG-AAAGTCGAGATCTCCATC-------CACGGAGTGCACCGACGCCCGGATCCATCGTCTTGACAATGGATCTGCGGTAGAGCATGCATGTTGGGACCCGAAAGATGGTGAACTATGCCTGAATAGGGTGAAGCCAGAGGAAACTCTGGTGGAGGCTCGTAGCGATTCTGACGTGCAAATCGATCGTCGAATTTGGGTATAGGGGCGAAAGACTAATCGACGACCTAGCTGGACCCTTACTTGCCAACCTTTTCCGCATGCTCTTCAAGAAATTGACAAGGGATGTATACCGATACCTTCAGAAGGTAGTGTGTTGAAACCCACAAGGAGTTTAACCTTTCATTGGCCGTCAAACATCAAACTATCACCAACGGCCTTAAGTACTCGCTGGCCACTGGTAATTGGGGCGATCAGAAGAAATCAATGGCCTCAAAAGCGGGCGTGTCTCAAGTGCTCAATCGATACACTTACGCCTCTACCCTATCCCACCTTCGTCGTTGTAATACCGGTGAGTTCGAGGCTGGTATCTCCAAGGACGGTCAAACCCGTGAACATGCTCT-TCTGGCGTTCACCCTTGGCGTGCGTCAACTCATTGTCGCTGTAAACAAGATGGACACGACCAAGTGGAGCGAGGACCGCTTCAACGAAATCATCAAGGAAACCTCGACGTTTATCAAGAAGGTCGGCTACAACCCCAAGGCTGTCGCTTTTGTACCGATCTCCGGCTGGCATGGTGACAACATGTTGGAGGAATCCCCCAACATGACTTGGTACAAGGGATGGACCAAGGAGATCAAGGGTGGTGTCGTCAAGGGCAAGACCCTCCTCGATGCCATTGATGCTATCGAACCTCCTGTTCGT 
  Bondarcev    CAAGTTTGTACT-GTGAAACTGCGAATGGCTCATTAAATCAGTTATAGTTTATTTGATGATATCTTGCTACATGGATAACTGTGGTAATTCTAGAGCTAATACATGCATTTAAAGCCCCAACTT-CTGGAAGGGGTGTATTTATTAGATAAAAAA-CCAACG-CGGTTCGCCGCTCATTTGGTGATTCATAATAACTTCTCGAATCGCATGGCCTTGTGCCGGCGATGCTTCATTCAAATATCTGCCCTATCAACTTTCGATGGTAGGATAGAGGCCTACCATGGTTTCAACGGGTAACGGGGAATAAGGGTTCGATTCCGGAGAGGGAGCCTGAGAAACGGCTACCACATCCAAGGAAGGCAGCAGGCGCGCAAATTACCCAATCCCGACACGGGGAGGTAGTGACAATAAATAACAATATAGGG-CTCTTTCGGGTCTTATAATTGGAATGAGTACAATTTAAATCTCTTAACGAGGAACAATTGGAGGGCAAGTCTGGTGCCAGCAGCCGCGGTAATTCCAGCTCCAATAGCGTATATTAAAGTTGTTGCAGTTAAAAAGCTCGTAGTTGAACTTTGGGCCTGGCTGGATGGTCCGCCTCAC-GGCGTTG-TACTGTCT-GGCTGGGCCTTTCCTCTTGGTGAACCGG-CGTGCTCTTTACTGGGTGCGTTGGGGAACCAGGACTTTTACCTTGAGAAAATTAGAGTGTTCAAAGCAGGCT--TATGCCCGAATACATTAGCATGGAATAATAAAATAGGACGTGCGGTTCTATTTTGTTGGTTTCTAGAGTCGCCGTAATGATTAATAGGGACAGTTGGGGGCATTAGTATTCAGTTGCTAGAGGTGAAATTCTTGGATTTACTGAAGACTAACTA-CTGCGAAAGCATTTGCCAAGGATGTTTTCATTAATCAAGAACGAAGGTTAGGGGATCGAAAACGATCAGATACCGTTGTAGTCTTAACAGTAAACTATGCCGACTAGGGATCGGGCG-TGCCACTTTTTGATGCGTCGCTCGGCACCTTACGAGAAATCAAAGTCTTTGGGTTCTGGGGGGAGTATGGTCGCAAGGCTGAAACTTAACTTTCAGCAATGGATCTCTTGGTTCTCGCATCGATGAAGAACGCAGCGAATTGCGATATGTAATGTGAATTGCAGATTTTCCGTGAATCATCGAATCTTTGAACGCACCTTGCGCTCCTTGG-TAT-TCCGAGGAGCATGCCTGTTTGAGTGTCATTAGATTCCCCTAGTAACTGCGAGTGAAGAGGGAAGAGCTCAAATTTTGAATCTGGCAGCTTT-----G-CTGTCCGAGTTGTAATCTAGAGAAGCGTTTTCCGCGCTGGA-CCGTGTACAAGT-CTCCTGGAACGGAGC-GT-CATAGAGGGTGAGAATCCCGTCTCTGACACGG-AG-TCCCA-GGGCTTTTGTGATGCGCTCTCGACGAGTCGAGTTGTTTGGGAATGCAGCTCAAATTGGGTGGTAAATTCCATCTAAAGCTAAATACAGGCGAGAGACCGATAGCGAACAAGTACCGTGAGGGAAAGATGAAAAGAACTTTGGAAAGAGAGTTAAACAGTACGTGAAATTGCTGAAAGGGAAGC-GCTTGAAGT-CAGTCGCATTGGC--CAGAAGTCAAGCCTTGC-----------ATTTGCTA-----GGTGTATTTTCTGG-TTGATGGGTCAGCATCAATTTT--GA--TCATTG-GAAAAAGGCCTAGGG-GAATGTGGCACCTCTC---GAGGTGTGTTATAG-CCCTTGACCA-TATACAAT-G--GTTAGGATTGAGGA-ACTCAGCACGAC----CTCGT-G-------------------------------------TTTGTGCTCAGGATGCTGGCATAATGGCTTTAAACGACCCATCTTGAAACACGGACCAAGGAGGTTAACATGCCCGCAAGTGTTTGGGTA--TCAAACCCGAGCGCGTAATGAAAGTG-AAAGTTGAGACCTCTGTC-------GT-GGAGGGCATCGACGCCCGGACCGGAGCTTTTG-CGATGGATCTGCGGTAGAGCGTGTATGTTGGGACCCGAAAGATGGTGAACTATGCCTGAATAGGGTGAAGCCAGAGGAAACTCTGGTGGAGGCTCGTAGCGATTCTGACGTGCAAATCGATCGTCGAATTTGGGTATAGGGGCGAAAGACTAATCGA-------------------------------------------------------------------------------------------------------------------------------------------------------------------------------------------------------------------------------------------------------------------------------------------TACTGGTGAATTCGAAGCTGGTATCTCCAAGGATGGTCAGACCCGTGAGCACGCCCT-TTTGGCGTTCACTCTTGGTGTCCGACAGCTCATTGTCGCCATTAATAAGATGGACACCACTAAGTGGAGTGAGGATCGCTTCAACGAAATCGTTAAGGAAACTTCTACCTTCATTAAGAAGGTCGGTTACAACCCCAAGGCTGTGGCTTTCGTCCCCATCTCTGGATGGCACGGTGATAACATGTTGGAGGAGTCTGAGAACATGCCCTGGTACAAGGGTTGGTCCAAGGAAAATAAGGGTGGTGTTGTCAAGGGCAAAACTTTGCTCGATGCCATTGACGCCATCGAGCCCCCTGTTCGT 
  Calostoma    CAAGCTTGTACT-GTGAAACTGCGAATGGCTCATTAAATCAGTTATAGTTTATTTGATGATGACTTGCTACATGGATAACTGTGGTAATTCTAGAGCTAATACATGCAACTAAAGCCCCGACTT-CCGGAAGGGGTGTATTTATTAGATAAAAAA-CCAACG-CGGTTCGCCGCTCGCTTGGTGATTCATAATAACTGCTCGAATCGCACGGCCTCGTGCCGGCGATGCATCATTCAAATATCTGCCCTATCAACTTTCGATGGTAGGATAGAGGCCTACCATGGTTTCAACGGGTAACGGGGAATAAGGGTTCGATTCCGGAGAGGGAGCCTGAGAAACGGCTACCACATCCAAGGAAGGCAGCAGGCGCGCAAATTACCCAATCCCGACTCGGGGAGGTAGTGACAATAAATAACAATATAGGG-CTCTTTTGGGTCTTATGATTGGAATGAGTACAATTTAAATCTCTTAACGAGGAACGATTGGAGGGCAAGTCTGGTGCCAGCAGCCGCGGTAATTCCAGCTCCAATAGCGTATATTAAAGTTGTTGCAGTTAAAAAGCTCGTAGTTGAACCTTGGGCCTGGACGGGCGGTCCTCCGAAA-GGGGTCG-TACCGTCT-GGCCGGGCCTTTCCTCTTGGTGAATCGG-CGTGCCCTTCGCTGGGTGCGTCGGGGAACCAGGACTTTTACCTTGAGAAAATTAGAGTGTTCAAAGCAGGCGC-TTCGCCCGAATACATTAGCATGGAATAATGAAATAGGACGTGCGGTTCTATTTCGTTGGTTTCTAGGATCGCCGTAATGATTAATAGGGACGGTCGGGGGCATTGGTATTCGGTCGCTAGAGGTGAAATTCTTGGATTGACCGAAGACCGACTA-CCGCGAAAGCATTTGCCAAGGATGTTTTCATTAATCAAGAACGAAGGTTAGGGGATCGAAAACGATCAGATACCGTTGTAGTCTTAACAGTAAACTATGCCGACTAGGGATCGGGCG-AACTCTTTC-TTATGTGTCGCTCGGCACCTTACGAGAAATCAAAGTCTTTGGGTTCTGGGGGGAGTATGGTCGCAAGGCTGAAACTCAACTTTCAGCAATGGATCTCTTGGCTCTCGCATCGATGAAGAACGCAGCGAATCGCGATAAGTAATGTGAAATGCAGATTTTCCGTGAATCATCGAATCTTTGAACGCATCTTGCGCTCCTCGG-TACCTCCGAGGAGCATGCCTGTTTGAGCGTCGTCGGATTCCCCTAGTAACTGCGAGTGAAGCGGGAACAGCTCAAATTTCGAATCTGGCGGTCTT---CGG-CCGTCCGAGTTGTAATCTAGAGAAGCGTCTTCCGCGCTGGA-CCGTGTACAAGT-CTCCTGGAAGGGAGC-AT-CGTAGAGGGTGACAATCCCGTCTCTGACACGG-ACTTACCA-GGGCTTACGTGATGCGCTCTCGACGAGTCGAGTTGTTTGGGAATGCAGCTCAAATCGGGTGGTAAACTCCATCTAAAGCTAAATACTGGCGAGAGACCGATAGCGAACAAGTACCGTGAGGGAAAGATGAAAAGGACTTTGGAAAGAGAGTCAAACAGTACGTGAAATTGCTGGAAGGGAAAC-GCTCCAAGT-CAGTCGCGTCGGC--CGGGGATC-AACCCTGCATGAGAG---ATCGTGCCC-----GGCGTACTTCCTGG-TCGATGGGTCAGCATCGATTTC--GG--CCGTCA-GACAAGGCCGTGGAG-GAACGTGGCACTCCTC---GGAGTGTGTTATAG-CCTCCAGTGCGAACGTGAT-G--GCTGGGATCGAGGA-ACTTTG---GGCCC-CTTC---------------------GGGGT------GCCCC------------TAGGATGCTGGCATAATGTCTTCGAGCGACCCGTCTTGAAACACGGACCAAGGAGTCTAACATGCCTGCGAGTGTTCGGGTG--GAAAACCCGAGCGCGAAGTGAAAGTG-AAAGTCGAGACCTCCGTC-------GT-GGAGGGCACCGACGCCCGGACCTGCGCCTTCGGCTAGGGATCTGCGGTGGAGCATGCATGTTGGGACCCGAAAGATGGTGAACTATGCCTGAATAGGGCGAAGCCAGAGGAAACTCTGGTGGAGGCTCGTAGCGATTCTGACGTGCAAATCGATCGTCGAATTTGGGTATAGGGGCGAAAGACTAATCGATGACTTGGCTGGACCATTACTGGCAAACCTTTTCCGCATGCTGTTCAARAAATTGACTAGAGACGTTTACCGGTATTTGCAGAAGGTAGTGTGTCGAAACTCATAAAGAGTTCAACCTTTCCTTRGCAGTWAAGCATCAGACAATTACCAAYGGCCTCAAATACTCCCTGGCRACGGGTAATTGGGGGGACCAAAAGAAATCTATGGCTGCCAAGGCGGGGGTGTCGCAGGTGCTCAATCGATACACGTATGCGTCAACCYTGTCCCACTTACGGCGGTGCAATACTGGCGAGTTTGAGGCTGGTATCTCTAAAGATGGTCAGACGCGTGAGCACGCCCT-CCTGGCGTTCACTCTCGGTGTCCGTCAGCTCATTGTCGCCGTCAACAAGATGGACACTACCAAGTGGAGCGAGGACCGTTTCAATGAAATCGTAAAGGAAACCTCCACCTTCATCAAGAAGGTCGGATACAACCCAAAGGCTGTCGCATTCGTCCCTATCTCCGGCTGGCATGGTGACAACATGCTGGAGGAGTCTCCCAATATGACATGGTACAAGGGCTGGACAAAGGACATCAAGGGCGGTTCCACGAAGGGCAAGACCCTCCTCGATGCCATCGACGCTATTGAGCCCCCTGTTCGT 
  Chalcipor    CAAGTTTGTACT-GTGAAACTGCGAATGGCTCATTAAATCAGTTATAGTTTATTTGATGATCGTTTGCTACATGGATAACTGTGGTAATTCTAGAGCTAATACATGCAATC-AAGCCCCGACTT-CTGGAAGGGGTGTATTTATTAGATAAAAAA-CCAACG-CGGCTCGCCGCTCGTTTGGTGATTCATAATAACTGCTCGAATCGCATGGCCTTGTGCCGGCGATGCTTCATTCAAATATCTGCCCTATCAACTTTCGATGGTAGGATAGAGGCCTACCATGGTTTCAACGGGTAACGGGGAATAAGGGTTCGATTCCGGAGAGGGAGCCTGAGAAACGGCTACCACATCCAAGGAAGGCAGCAGGCGCGCAAATTACCCAATCCCAATTCGGGGAGGTAGTGACAATAAATAACAATATAGGG-CTCTTTAGGGTCTTATAATTGGAATGAGTACAATTTAAATCTCTTAACGAGGAACAATTGGAGGGCAAGTCTGGTGCCAGCAGCCGCGGTAATTCCAGCTCCAATAGCGTATATTAAAGTTGTTGCAGTTAAAAAGCTCGTAGTTGAACTTCGGGCCTGGACGGGCGGTCTGCCGCAA-GGCATTG-TACTGTCT-GGCTGGGCCTTTCCTCTTGGTGAATCGG-CGTGCCCTTCGCTGGGTGCGTCGGGGAACCAGGACGTTTACCTTGAGAAAATTAGAGTGTTCAAAGCAGGCGT-TTCGCCCGAATACATTAGCATGGAATAATGAAATAGGACGTGCGGTTCTATTTTGTTGGTTTCTAGAGTCGCCGTAATGATTAATAGGGACAGTTGGGGGCATTAGTATTCAGTCGCTAGAGGTGAAATTCTTGGATTGACTGAAGACTAACTA-CTGCGAAAGCATTTGCCAAGGATGTTTTCATTAATCAAGAACGAAGGTTAGGGGATCGAAAACGATCAGATACCGTTGTAGTCTTAACAGTAAACTATGCCGACTAGGGATCGGGCG-ACCTCTAT---AATGTGTCGCTCGGCACCTTACGAGAAATCAAAGTCTTTGGGTTCTGGGGGGAGTATGGTCGCAAGGCTGAAACTCAACTTTCAGCAATGGATCTCTTGGCTCTCGCATCGATGAAGAACGCAGCGAATTGCGATAAGTAATGTGAATTGCAGATTTTCCGTGAATCATCGAATCTTTGAACGCACCTTGCGCTCCTTGG-TAT-TCCGAGGAGCATGCCTGTTTGAGTGTCATTAGATTCCCCTAGTAACTGCGAGTGAAGCGGGAAGAGCTCAAATTTTGAATCTGGCGGTCTT--TCGG-CCGTCCGAGTTGTAATCTAAAGAAGCGTTTTCCGCGCTGGA-CCGTGTACAAGT-CTCCTGGAAGGGAGC-GT-CATAGAGGGTGAGAATCCCGTCTCTGACACGG-AC-TACCA-GTGC-TATGTGATGCGCTCTCGACGAGTCGGGTTGTTTGGGAATGCAGCTCAAATCGGGTGGTAAACTCCATCTAAAGCTAAATATAGGCGAGAGACCGATAGCGAACAAGTACCGTGAGGGAAAGATGAAAAGAACTTTGGAAAGAGAGTTAAACAGTACGTGAAATTGCTGAAAGGGAAAC-GCTTGATGT-CAGTCGCGTCGGC--CGGGAATC-AACCTTGC----------TTTTCGCTG-----GGCGTATTTCCTGG-TCGACGGGTCAGCATCAGTTTC--GG--TCGTCG-TACAAGGGC-GGAGG-GAACGTGGCACTCTTC---GGGGTGTGTTATAG-CCTTTCGTCG-TATGCGAT-G--GTCGGGACTGAAGA-ACTCAGCACGGC----------------------------------TCTG----------CTTGTGCTCAGGATGCTGGCATAATGGCCTTAAGCGACCCGTCTTGAAACACGGACCAAGGAGTCTAACATGCCTGCGAGTGTTTGGGTG--GCAAACCCGAGCGCGAAACGAAAGTG-AAAGTTGAGACCTCTGTC-------GT-GGAGGGCATCGACGCCCGGACCTGAGTCTTTGACGAAGGATCTGCGGTAGAGCATGTATGTTGGGACCCGAAAGATGGTGAACTATGCCTGAATAGGGTGAAGCCAGAGGAAACTCTGGTGGAGGCTCGTAGCGATTCTGACGTGCAAATCGATCGTCGAATTTGGGTATAGGGGCGAAAGACTAATCGA-------------------------------------------------------------------------------------------------------------------------------------------------------------------------------------------------------------------------------------------------------------------------------------------TACTGGTGAGTTCGAGGCTGGTATCTCCAAGGACGGTCAAACCCGTGAGCACGCCCT-CCTGGCGTTCACCCTCGGTGTCCGTCAGCTCATCGTCGCTGTCAACAAGATGGACACGACCAAGTGGAGCGAAGACCGTTTCAACGAAATTATCAAGGAAACCTCCACCTTCATCAAGAAGGTCGGTTACAACCCCAAGGCCGTTGCTTTCGTCCCTATCTCCGGCTGGCACGGTGACAACATGTTGGAGGAGTCCCCCAACATGCCATGGTACAAGGGCTGGACCAAGGAGAACAAGAGTGGTGTCGTCAAGGGCAAGACCCTCCTTGATGCCATTGATGCCATTGAACCCCCTTCCCGT 
  C_arida      ------------------------------------------------TTTATTTGATGATATCTTGCTACATGGATAACTGTGGTAATTCTAGAGCTAATACATGCAACTAAAGCCCCGACTT-CTGGGAGGGGTGTATTTATTAGATAAAAAA-CCAACG-CGGCTCGCCGCTCGTTTGGTGATTCATAATAACTTCTCGAATCGCATGGCCTTGTGCCGGCGATGCTTCATTCAAATATCTGCCCTATCAACTTTCGATGGTAGGATAGAGGCCTACCATGGTTTCAACGGGTAACGGGGAATAAGGGTTCGATTCCGGAGAGGGAGCCTGAGAAACGGCTACCACATCCAAGGAAGGCAGCAGGCGCGCAAATTACCCAATCCCAATACGGGGAGGTAGTGACAATAAATAACAATATAGGG-CTCTTTCGGGTCTTATAATTGGAATGAGTACAATTTAAATCTCTTAACGAGGAACAATTGGAGGGCAAGTCTGGTGCCAGCAGCCGCGGTAATTCCAGCTCCAATAGCGTATATTAAAGTTGTTGCAGTTAAAAAGCTCGTAGTTGAACTTTGGGCCTGGCTGGGCGGTCCGCCTCGC-GGCGTTG-TACTGTTC-GGCCGGGCCTTTCCTCTTGGTGAGCCGG-CGTGTCCTTCACTGGGTGCGTCGGGGAACCAGGACTTTTACCTTGAGAAAATTAGAGTGTTCAAAGCAGGCCT-TTTGCCCGAATACATTAGCATGGAATAATAAAATAGGACGTGCGGTTCTATTTTGTTGGTTTCTAGAGTCGCCGTAATGATTAATAGGGACAGTTGGGGGCATTAGTATTCAGTTGCTAGAGGTGAAATTCTTGGATTTACTGAAGACTAACTA-TTGCGAAAGCATTTGCCAAGGATGTTTTCATTAATCAAGAACGAAGGTTAGGGGATCGAAAACGATCAGATACCGTTGTAGTCTTAACAGTAAACTATGCCGACTAGGGATCGGACG-ACCTCTTTT-TGATGTGTCGTTCGGCACCTTACGAGAAATCAAAGTCTTTGGGTTCTGGGGGGAGTATGGTCGCAAGGCTGAAACTTAACTTTCAGCAACGGATCTCTTGGCTCTCGCATCGATGAAGAACGCAGCGAATTGCGATATGTAATGTGAATTGCAGATTTTCAGTGAATCATCGAATCTTTGAACGCACCTTGCGCTCCTTGG-TAT-TCCGAGGAGCATGCCTGTTTGAGTGTCATTAGATTCCCCTAGTAACTGCGAGTGAAGCGGGAAGAGCTCAAATTTTGAATCTGGCGGTCTC---TGG-CCGTCCGAGTTGTAATCTAGAGAAGTGCTTTCCGCGCTGGA-CCGTGTACAAGT-CTCCTGGAACGGAGC-GT-CATAGAGGGTGAGAATCCCGTCTCTGACACGG-AT-CCCCA-GTGC-TTTGTGATGCGCTCTCGACGAGTCGAGTTGTTTGGGAATGCAGCTCAAATTGGGTGGTAAATTCCATCTAAAGCTAAATATAGGCGAGAGACCGATAGCGAACAAGTACCGTGAGGGAAAGATGAAAAGAACTTTGGAAAGAGAGTTAAACAGTACGTGAAATTGCTGAAAGGGAAAC-GCTTGAAGT-CAGTCGCGTTGAC--TTGAAATC-AGCCTGGC---------TCTTTTGCTT-----GGTGTACTTTCTTG-TCGACGGGTCAGCATCAATTTC--GG--TTGCTG-GATAAAGGC-GGAGG-GAATGTGGCACCTCTC---GGGGTGTGTTATAG-CCCTTCGTTG-TATACAGT-G--GCTGGGATTGAGGA-ACTCAGCACGAC---CTTCG---------------GGTTTGGGGC-TTTG-GCCTACA--TTCGTGCTTAGGATGCTGGCATAATGGCTTTAATCGACCCGTCTTGAAACACGGACCAAGGAGTCTAACATGCCCGCGAGTGTTTGGGTGTTTAAAACCCGAGCGCGTAATGAAAGTG-AAAGTTGGGATCCCTGTC-------GT-GGGGAGCACCGACGCCCGGACCTGAACTTCTG-TGACGGCTCTGCGGTAGAGCGTGTATGTTGGGACCCGAAAGATGGTGAACTATGCCTGAATAGGGCGAAGCCAGAGGAAACTCTGGTGGAGGCTCGTAGCGATTCTGACGTGCAAATCGATCGTCGAATTTGGGTATAGGGGCGAAAGACTAATCGACGATCTTGCTGGCCCTCTACTGGCCAATCTGTTCCGTATGTTATTTAAGAAACTCACCAGGGATGTGTATCGGTATCTTCAGAAGGTAGTGCGTGGAAACTCACAAGGAATTCAACATCTCGCTCGCAGTCAAACATCAGACCATCACAAATGGTCTCAAGTACTCGCTCGCTACTGGTAACTGGGGCGACCAGAAGAAGTCAATGGCTTCGAAAGCTGGTGTCTCTCAGGTCTTGAATAGGTATACCTACGCCTCGACACTGTCGCATTTACGTCGATGTAATACTGGTGAGTTCGAGGCTGGTATCTCCAAGGATGGTCAGACTCGCGAGCACGCCCT-CTTGGCCTTCACCCTTGGTGTCCGCCAGCTCATCGTCGCCGTCAACAAGATGGACACTACCAAGTGGAGCGAAGACCGCTTCAACGAAATTATCAAGGAGACCTCTACCTTCATCAAGAAGGTCGGCTACAACCCTAAAGCTGTCGCCTTCGTCCCCATCTCCGGCTGGCACGGCGACAACATGTTGGAGGAGTCTGTCAACATGCCCTGGTACAAGGGATGGACGAAGGAAACCAAGGGTGGTGTTGCCAAGGGAAAGACCCTCTTGGATGCTATTGATGCTATTGAGCCTCCTGTTCGT 
  C_arida_s    CAAATTTGTACT-GTGAAACTGCGAATGGCTCATTAAATCAGTTATAGTTTATTTGATGATATCTTGCTACATGGATAACTGTGGTAATTCTAGAGCTAATACATGCAACTAAAGCCCCGACTT-CTGGGAGGGGTGTATTTATTAGATAAAAAA-CCAACG-CGGCTCGCCGCTCGTTTGGTGATTCATAATAACTTCTCGAATCGCATGGCCTTGTGCCGGCGATGCTTCATTCAAATATCTGCCCTATCAACTTTCGATGGTAGGATAGAGGCCTACCATGGTTTCAACGGGTAACGGGGAATAAGGGTTCGATTCCGGAGAGGGAGCCTGAGAAACGGCTACCACATCCAAGGAAGGCAGCAGGCGCGCAAATTACCCAATCCCAATACGGGGAGGTAGTGACAATAAATAACAATATAGGG-CTCTTTCGGGTCTTATAATTGGAATGAGTACAATTTAAATCTCTTAACGAGGAACAATTGGAGGGCAAGTCTGGTGCCAGCAGCCGCGGTAATTCCAGCTCCAATAGCGTATATTAAAGTTGTTGCAGTTAAAAAGCTCGTAGTTGAACTTTGGGCCTGGCTGGGCGGTCCGCCTCGC-GGCGTTG-TACTGTTC-GGCCGGGCCTTTCCTCTTGGTGAGCCGG-CGTGTCCTTCACTGGGTGCGTCGGGGAACCAGGACTTTTACCTTGAGAAAATTAGAGTGTTCAAAGCAGGCCT-TTTGCCCGAATACATTAGCATGGAATAATAAAATAGGACGTGCGGTTCTATTTTGTTGGTTTCTAGAGTCGCCGTAATGATTAATAGGGACAGTTGGGGGCATTAGTATTCAGTTGCTAGAGGTGAAATTCTTGGATTTACTGAAGACTAACTA-TTGCGAAAGCATTTGCCAAGGATGTTTTCATTAATCAAGAACGAAGGTTAGGGGATCGAAAACGATCAGATACCGTTGTAGTCTTAACAGTAAACTATGCCGACTAGGGATCGGACG-ACCTCTTTT-TGATGTGTCGTTCGGCACCTTACGAGAAATCAAAGTCTTTGGGTTCTGGGGGGAGTATGGTCGCAAGGCTGAAACTTAACTTTCAGCAACGGATCTCTTGGCTCTCGCATCGATGAAGAACGCAGCGAATTGCGATATGTAATGTGAATTGCAGATTTTCAGTGAATCATCGAATCTTTGAACGCACCTTGCGCTCCTTGG-TAT-TCCGAGGAGCATGCCTGTTTGAGTGTCATTAGATTCCCCTAGTAACTGCGAGTGAAGCGGGAAGAGCTCAAATTTTGAATCTGGCGGTCTC---TGG-CCGTCCGAGTTGTAATCTAGAGAAGTGCTTTCCGCGCTGGA-CCGTGTACAAGT-CTCCTGGAACGGAGC-GT-CATAGAGGGTGAGAATCCCGTCTCTGACACGG-AT-CCCCA-GTGC-TTTGTGATGCGCTCTCGACGAGTCGAGTTGTTTGGGAATGCAGCTCAAATTGGGTGGTAAATTCCATCTAAAGCTAAATATAGGCGAGAGACCGATAGCGAACAAGTACCGTGAGGGAAAGATGAAAAGAACTTTGGAAAGAGAGTTAAACAGTACGTGAAATTGCTGAAAGGGAAAC-GCTTGAAGT-CAGTCGCGTTGGC--TTGAAATC-AGCCTGGC---------TCTTTTGCTT-----GGTGTACTTTCTTG-TCGACGGGTCAGCATCAATTTT--GA--CTGCTG-GATAAAGGC-GGAGG-GAAAGTGGCACCTCTC---GGGGTGTGTTATAG-CCCTTCGTTG-TATACAGT-G--GCTGGGATTGAGGA-ACTCAGTACGAC---CTTCG---------------GGTTTGGGGC-TTCG-GCCTACA--TTCGTGCTTAGGATGCTGGCATAATGGCTTTAATCGACCCGTCTTGAAACACGGACCAAGGAGTCTAACATGCCCGCGAGTGTTTGGGTGTTTAAAACCCGAGCGCGTAATGAAAGTG-AAAGTTGGGATCCCTGTC-------GT-GGGGAGCACCGACGCCCGGACCTGAACTTCTG-TGACGGCTCTGCGGTAGAGCGTGTATGTTGGGACCCGAAAGATGGTGAACTATGCCTGAATAGGGCGAAGCCAGAGGAAACTCTGGTGGAGGCTCGTAGCGATTCTGACGTGCAAATCGATCGTCGAATTTGGGTATAGGGGCGAAAGACTAATCGACGATCTTGCTGGCCCTCTACTGGCCAATCTGTTCCGTATGTTGTTTAAGAAACTCACCAGGGATGTGTATCGGTATCTTCAGAAGGTAGTGCGTGGAAACTCACAAGGAATTCAACATCTCGCTCGCCGTCAAACATCAGACCATCACAAATGGTCTCAAGTACTCGCTCGCTACTGGTAACTGGGGCGACCAGAAGAAGTCAATGGCTTCGAAAGCTGGTGTCTCACAGGTCTTGAATAGGTATACCTACGCCTCGACACTGTCGCATTTACGTCGATGTAATACTGGCGAGTTCGAGGCTGGTATCTCCAAAGATGGTCAGACTCGCGAGCACGCCCT-CTTGGCCTTCACCCTTGGTGTCCGCCAGCTCATCGTCGCCGTCAACAAGATGGACACTACCAAGTGGAGCGAAGACCGCTTCAACGAAATTATCAAGGAGACCTCTACCTTCATCAAGAAGGTCGGCTATAACCCTAAGGCTGTCGCCTTCGTCCCCATCTCCGGCTGGCACGGTGACAACATGTTGGAGGAGTCTGCCAACATGCCCTGGTACAAGGGATGGACGAAGGAAACCAAGGGTGGTGTTGCCAAGGGAAAGACCCTCTTGGATGCTATTGATGCTATTGAGCCTCCTGTTCGT 
  C_cerebel    CAACTTTGTACT-GTGAAACTGCGAATGGCTCATTAAATCAGTTATAATTTATTTGATGATATCTTGCTACATGGATAACTGTGGTAATTCTAGAGCTAATACATGCAACTAAAGCCCCGACTT-CTGGGAGGGGTGTATTTATTAGATAAAAAA-CCAACG-CGGCTCGCCGCTCGTTTGGTGATTCATAATAACTTCTCGAATCGCATGGCCTTGTGCCGGCGATGCTTCATTCAAATATCTGCCCTATCAACTTTCGATGGTAGGATAGAGGCCTACCATGGTTTCAACGGGTAACGGGGAATAAGGGTTCGATTCCGGAGAGGGAGCCTGAGAAACGGCTACCACATCCAAGGAAGGCAGCAGGCGCGCAAATTACCCAATCCCAATACGGGGAGGTAGTGACAATAAATAACAATATAGGG-CTCTTTTGGGTCTTATAATTGGAATGAGTACAATTTAAATCTCTTAACGAGGAACAATTGGAGGGCAAGTCTGGTGCCAGCAGCCGCGGTAATTCCAGCTCCAATAGCGTATATTAAAGTTGTTGCAGTTAAAAAGCTCGTAGTTGAACTTTGGGCCTGGCTGGGCGGTCCGCCTCGC-GGCGTTG-TACTGTCT-GGCTGGGCCTTTCCTCTTGGTGATCCGG-CGTGCCCTTTACTGGGTGCGTCGGGGAACCAGGACTATTACCTTGAGAAAATTAGAGTGTTCAAAGCAGGCCT-TTTGCCCGAATACATTAGCATGGAATAATGAAATAGGACGTGCGGTTCTATTTTGTTGGTTTCTAGAGTCGCCGTAATGATTAATAGGGACAGTTGGGGGCATTAGTATTCAGTTGCTAGAGGTGAAATTCTTGGATTTACTGAAGACTAACTA-TTGCGAAAGCATTTGCCAAGGATGTTTTCATTAATCAAGAACGAAGGTTAGGGGATCGAAAACGATCAGATACCGTTGTAGTCTTAACAGTAAACTATGCCGACTAGGGATCGGACG-ACCTCTTTT-TGATGTGTCGTTCGGCACCTTACGAGAAATCAAAGTCTTTGGGTTCTGGGGGGAGTATGGTCGCAAGGCTGAAACTTAACTTTCAGCAACGGATCTCTTGGCTCTCGCATCGATGAAGAACGCAGCGAATTGCGATATGTAATGTGAATTGCAGATTTTCAGTGAATCATCGAATCTTTGAACGCACCTTGCGCTCCTTGG-TAT-TCCGAGGAGCATGCCTGTTTGAGTGTCATTAGATTCCCCTAGTAACTGCGAGTGAAGCGGGAAAAGCTCAAATTTTGAATCTGGCGGTCTC---TGG-CCGTCCGAGTTGTAATCTAGAGAAGTGCTTTCCGCGCTGGA-CCGTGTACAAGT-CTCCTGGAATGGAGC-GT-CATAGAGGGTGAGAATCCCGTCTCTGACACGG-AT--CCCA-GTGC-TTTGTGATGCGCTCTCGACGAGTCGAGTTGTTTGGGAATGCAGCTCAAATTGGGTGGTAAATTCCATCTAAAGCTAAATATAGGCGAGAGACCGATAGCGAACAAGTACCGTGAGGGAAAGATGAAAAGAACTTTGGAAAGAGAGTTAAACAGTACGTGAAATTGCTGAAAGGGAAAC-GCTTGAAGT-CAGTCGCGTTAGC--TTGAGATC-AGCCTAGC---------TCTTTTGCTT-----GGTGTATTCTCTTG-TTGACGGGTCAGCATCAATTTT--GG--CTGCCG-GATAAAGGC-AGAGG-GAACGTGGCACCTTTC---GGGGTGTGTTATAG-CCCTTTGTTG-TATACGGT-G--ACTGGGATTGAGGA-ACTCAGTACGAC---CTTCG---------------GGTTTGGGGC-TTCG-GCCTACA-TTTCGTGCTTAGGATGCTGGCATAATGGCTTTAATCGACCCGTCTTGAAACACGGACCAAGGAGTCTAACATGCCCGCGAGTGTTTGGGTGTTTAAAACCCGAGCGCGCAATCAACGTG-AAAGTTGGGATCCCTGTC-------GT-GGGGAGCACTGACGCCCGGACCTGAACTTCTG-TGACGGCTCTGCGGTAGAGCGTGTATGTTGGGACCCGAAAGATGGTGAACTATGCCTGAATAGGGCGAAGCCAGAGGAAACTCTGGTGGAGGCTCGTAGCGATTCTGACGTGCAAATCGATCGTCGAATTTGGGTATAGGGGCGAAAGACTAATCGACGATCTCGCTGGTCCTCTGCTTGCCAACCTGTTCCGCATGTTGTTCAAGAAACTCACCAGGGATGTGTATCGTTATCTTCAGAAGGTAGTGTGTGGAAACTCACAAGGAATTCAACATTTCGCTCGCAGTCAAACATCAGACTATCACGAATGGCCTCAAGTATTCCCTTGCTACCGGCAACTGGGGCGACCAGAAGAAGTCAATGGCCTCAAAGGCTGGTGTATCTCAGGTCTTGAACAGATATACATATGCCTCGACACTATCGCACTTACGCCGGTGTAATACCGGTGAGTTCGAGGCTGGTATTTCCAAGGATGGTCAGACTCGCGAGCACGCCCT-CTTGGCCTTCACTCTTGGTGTTCGTCAGCTCATCGTCGCCGTCAACAAGATGGACACTACCAAGTGGAGCGAAGACCGTTTCAACGAGATCATCAAGGAGACTTCGACCTTCATCAAGAAGGTCGGCTACAACCCCAAGGCTGTCGCATTCGTTCCTATCTCTGGCTGGCACGGTGACAACATGTTGGAGGAATCCGCCAACATGCCTTGGTACAAGGGTTGGACTAAGGAGAACAAGTCTGGCACTGTCAAGGGCAAGACTCTCTTGGACGCCATCGACGCTATTGAGCCCCCTGTCCGC 
  C_marmora    ---------------GAAACTGCGAATGGCTCATTAAATCAGTTATAATTTATTTGATGATATCTTGCTACATGGATAACTGTGGTAATTCTAGAGCTAATACATGCAACTAAAGCCCCGACTT-CTGGGAGGGGTGTATTTATTAGATAAAAAA-CCAACG-CGGCTCGCCGCTCGTTTGGTGATTCATAATAACTTCTCGAATCGCATGGCCTTGTGCCGGCGATGCTTCATTCAAATATCTGCCCTATCAACTTTCGATGGTAGGATAGAGGCCTACCATGGTTTCAACGGGTAACGGGGAATAAGGGTTCGATTCCGGAGAGGGAGCCTGAGAAACGGCTACCACATCCAAGGAAGGCAGCAGGCGCGCAAATTACCCAATCCCAATACGGGGAGGTAGTGACAATAAATAACAATATAGGG-CTCTTTTGGGTCTTATAATTGGAATGAGTACAATTTAAATCTCTTAACGAGGAACAATTGGAGGGCAAGTCTGGTGCCAGCAGCCGCGGTAATTCCAGCTCCAATAGCGTATATTAAAGTTGTTGCAGTTAAAAAGCTCGTAGTTGAACTTTGGGCCTGGCTGGGCGGTCCGCCTCAC-GGCGTTG-TACTGTTC-GGCCGGGCCTTTCCTCTTGGTGATCCGG-CGTGCCCTTCACTGGGTGCGTCGGGGAACCAGGACTATTACCTTGAGAAAATTAGAGTGTTCAAAGCAGGCCT-TTTGCCCGAATACATTAGCATGGAATAATGAAATAGGACGTGCGGTTCTATTTTGTTGGTTTCTAGAGTCGCCGTAATGATTAATAGGGACAGTTGGGGGCATTAGTATTCAGTTGCTAGAGGTGAAATTCTTGGATTTACTGAAGACTAACTA-TTGCGAAAGCATTTGCCAAGGATGTTTTCATTAATCAAGAACGAAGGTTAGGGGATCGAAAACGATCAGATACCGTTGTAGTCTTAACAGTAAACTATGCCGACTAGGGATCGGACG-ACCTCTTTT-TGATGTGTCGTTCGGCACCTTACGAGAAATCAAAGTCTTTGGGTTCTGGGGGGAGTATGGTCGCAAGGCTGAAACTTAACTTTCAGCAACGGATCTCTTGGCTCTCGCATCGATGAAGAACGCAGCGAATTGCGATATGTAATGTGAATTGCAGATTTTCAGTGAATCATCGAATCTTTGAACGCACCTTGCGCTCCTTGG-TAT-TCCGAGGAGCATGCCTGTTTGAGTGTCATTAGATTCCCCTAGTAACTGCGAGTGAAGCGGGAAAAGCTCAAATTTTGAATCTGGCTGCCTT---TGG-TGGTCCGAGTTGTAATCTAGAGAAGTGTTTTCCGCGCT-GC-CCGTGTACAAGT-CTCCTGGAACGGAGC-GT-CATAGAGGGTGAGAATCCCGTCTCTGACACGG-AC--CCCA-GTGC-TTTGTGATACACTTTCGACGAGTCGAGTTGTTTGGGAATGCAGCTCAAATTGGGTGGTAAATTCCATCTAAAGCTAAATATTGGCGAGAGACCGATAGCGAACAAGTACCGTGAGGGAAAGATGAAAAGAACTTTGGAAAGAGAGTTAAACAGTACGTGAAATTGCTGAAAGGGAAAC-GCTTGAAGT-CAGTCGCGTTGGC--CTGAGATC-AGCCTTGC---------TCTTTTGCTT-----GGTGTATTCTCTTG-TTGACGGGTCAGCATCAATTTT--GG--CTGCCG-GATAAAGTC-AGAGG-GAATGTGGCACCTCTC---GGGGTGTGTTATAG-CCTTCTGTCG-TATACGGT-G--TCTGGGATTGAGGA-ACTCAGCACGAC---CTTCG---------------GGTTTGGGGC-TTCG-GCCTACA--TCCGTGCTTAGGATGCTGGCATAATGGCTTTAAGCGACCCGTCTTGAAACACGGACCAAGGAGTCTAACATGCCCGCGAGTGTTTGGGTGTTTAAAACCCGAGCGCGTAATGAAAGTG-AAAGTTGGGATCCCTGTC-------GT-GGGGAGCACTGACGCCCGGATCTGAACTTCTG-TGACGAATCTGCGGTAGAGCGTGTATGTTGGGACCCGAAAGATGGTGAACTATGCCTGAATAGGGCGAAGCCAGAGGAAACTCTGGTGGAGGCTCGTAGCGATTCTGACGTGCAAATCGATCGTCGAATTTGGGTATAGGGGCGAAAGACTAATCGATGATCTTGCTGGCCCTCTACTTGCCAATTTGTTCCGTATGTTGTTTAAGAAACTCACCAGGGACGTATATCGTTACCTTCAGAAGGTAGTGTGTGGAAACCCACAAGGAGTTCAATATCTCCCTCGCGGTCAAACACCAGACCATTACGAATGGCCTCAAATATTCGCTTGCTACTGGCAACTGGGGTGACCAGAAGAAGTCAATGGCCTCGAAGGCTGGCGTGTCTCAGGTCTTGAACAGATATACATACGCCTCAACGCTCTCTCACCTGCGTCGATGTAATACCGGTGAGTTTGAGGCCGGTATCTCCAAGGATGGTCAGACTCGCGAGCACGCCCT-CCTGGCCTTCACTCTCGGTGTTCGTCAGCTCATCGTTGCGGTCAACAAGATGGACACTACCAAGTGGAGTGAAGACCGTTTCAACGAAATTATCAAGGAGACTTCCACCTTCATCAAGAAGGTTGGCTACAACCCGAAGGCTGTTGCCTTCGTTCCTATCTCCGGCTGGCACGGCGACAACATGTTGGAGGAGTCTGCCAACATGCCATGGTACAAGGGTTGGACGAAGGAGAACAAGAGTGGCGTTGTCAAGGGCAAGACTCTGCTTGATGCTATTGACGCCATTGAGCCTCCTGTCCGT 
  C_olivace    ---------------------------------------------------------------------------------------------------------------------------------------------------------------------------------------------------------------------CTTGTGCCGGCGATGCTTCATTCAAATATCTGCCCTATCAACTTTCGATGGTAGGATAGAGGCCTACCATGGTTTCAACGGGTAACGGGGAATAAGGGTTCGATTCCGGAGAGGGAGCCTGAGAAACGGCTACCACATCCAAGGAAGGCAGCAGGCGCGCAAATTACCCAATCCCAATACGGGGAGGTAGTGACAATAAATAACAATATAGGG-CTCTTTCGGGTCTTATAATTGGAATGAGTACAATTTAAATCTCTTAACGAGGAACAATTGGAGGGCAAGTCTGGTGCCAGCAGCCGCGGTAATTCCAGCTCCAATAGCGTATATTAAAGTTGTTGCAGTTAAAAAGCTCGTAGTTGAACTTTGGGCCTGGCTGGGCGGTCCGCCTCGC-GGCGTTG-TACTGTTC-GGCCGGGCCTTTCCTCTTGGTGATCCGG-CGTGCCCTTCACTGGGTGCGTCGGGGAACCAGGACTATTACCTTGAGAAAATTAGAGTGTTCAAAGCAGGCCT-TTTGCCCGAATACATTAGCATGGAATAATGAAATAGGACGTGCGGTTCTATTTTGTTGGTTTCTAGAGTCGCCGTAATGATTAATAGGGACAGTTGGGGGCATTAGTATTCAGTTGCTAGAGGTGAAATTCTTGGATTTACTGAAGACTAACTA-TTGCGAAAGCATTTGCCAAGGATGTTTTCATTAATCAAGAACGAAGGTTAGGGGATCGAAAACGATCAGATACCGTTGTAGTCTTAACAGTAAACTATGCCGACTAGGGATCGGACG-ACCTCTTTT-TGATGTGTCGTTCGGCACCTTACGAGAAATCAAAGTCTTTGGGTTCTGGGGGGAGTATGGTCGCAAGGCTGAAACTTAACTTTCAGCAACGGATCTCTTGGCTCTCGCATCGATGAAGAACGCAGCGAATTGCGATATGTAATGTGAATTGCAGATTTTCAGTGAATCATCGAATCTTTGAACGCACCTTGCGCTCCTTGG-TAT-TCCGAGGAGCATGCCTGTTTGAGTGTCATTAGATTCCCCTAGTAACTGCGAGTGAAGCGGGAAAAGCTCAAATTTTGAATCTGGCGGTCTC---TGG-CCGTCCGAGTTGTAATCTAGAGAAGTGCTTTCCGCGCTGGA-CCGTGTACAAGT-CTCCTGGAACGGAGC-GT-CATAGAGGGTGAGAATCCCGTCTCTGACACGG-AT-CCCCA-GTGC-TTTGTGATGCGCTCTCGACGAGTCGAGTTGTTTGGGAATGCAGCTCAAATTGGGTGGTAAATTCCATCTAAAGCTAAATACAGGCGAGAGACCGATAGCGAACAAGTACCGTGAGGGAAAGATGAAAAGAACTTTGGAAAGAGAGTTAAACAGTACGTGAAATTGCTGAAAGGGAAAC-GCTTGAAGT-CAGTCGCGTCGGC--TTGAGATC-AGCCTTGC---------TCTTTTGCAT-----GGTGTATTCTCTTG-TCGACGGGTCAGCATCAATTTT--GG--CTGCCG-GATAAAGGC-AGAGG-GAATGTGGCACCTTTC---GGGGTGTGTTATAG-CCCTTTGTTG-TATACGGT-G--GCTGGGATTGAGGA-ACTCAGCACGAC---CTTCG---------------GGTTTGGGGC-TTCG-GCCTACA--TTCGTGCTTAGGATGCTGGCATAATGGCTTTAATCGACCCGTCTTGAAACACGGACCAAGGAGTCTAACATGCCCGCGAGTGTTTGGGTGTTTAAAACCCGAGCGCGTAATGAAAGTG-AAAGTTGGGATCCCTGTC-------GT-GGGGAGCACCGACGCCCGGACCAGAACTTCTG-TGACGGATCTGCGGTAGAGCGTGTATGTTGGGACCCGAAAGATGGTGAACTATGCCTGAATAGGGCGAAGCCAGAGGAAACTCTGGTGGAGGCTCGTAGCGATTCTGACGTGCAAATCGATCGTCGAATTTGGGTATAGGGGCGAAAGACTAATCGA-------------------------------------------------------------------------------------------------------------------------------------------------------------------------------------------------------------------------------------------------------------------------------------------TACCGGTGAGTTCGAGGCTGGTATCTCGAAGGATGGACAGACTCGCGAGCACGCCCT-CTTGGCCTTCACTCTCGGTGTCCGTCAGCTCATCGTCGCCGTCAACAAGATGGACACTACCAAGTGGAGCGAAGACCGTTTCAACGAAATTGTCAAGGAGACTTCCACCTTCATCAAGAAGGTCGGCTACAACCCCAAGGCTGTCGCCTTCGTTCCTATCTCTGGCTGGCACGGTGACAATATGTTGGAGGAGTCCGCCAACATGCCGTGGTACAAAGGTTGGTCTAAGGAGAACAAGGCTGGAGTTGTCAAGGGCAAGACCCTCTTGGATGCCATCGATGCCATTGAGCCCCCTGTTCGT 
  C_prasino    CAAATTTGTACT-GTGAAACTGCGAATGGCTCATTAAATCAGTTATAATTTATTTGATGATATCTTGCTACATGGATAACTGTGGTAATTCTAGAGCTAATACATGCAACTAAAGCCCCGACTT-CTGGGAGGGGTGTATTTATTAGATAAAAAA-CCAACG-CGGCTCGCCGCTCGTTTGGTGATTCATAATAACTTCTCGAATCGCATGGCCTTGTGCCGGCGATGCTTCATTCAAATATCTGCCCTATCAACTTTCGATGGTAGGATAGAGGCCTACCATGGTTTCAACGGGTAACGGGGAATAAGGGTTCGATTCCGGAGAGGGAGCCTGAGAAACGGCTACCACATCCAAGGAAGGCAGCAGGCGCGCAAATTACCCAATCCCAATACGGGGAGGTAGTGACAATAAATAACAATATAGGG-CTCTTTCGGGTCTTATAATTGGAATGAGTACAATTTAAATCTCTTAACGAGGAACAATTGGAGGGCAAGTCTGGTGCCAGCAGCCGCGGTAATTCCAGCTCCAATAGCGTATATTAAAGTTGTTGCAGTTAAAAAGCTCGTAGTTGAACTTTGGGCCTGGCTGGGCGGTCCGCCTCGC-GGCGTTG-TACTGTTC-GGCCGGGCCTTTCCTCTTGGTGATCCGG-CGTGCCCTTCACTGGGTGCGTCGGGGAACCAGGACTATTACCTTGAGAAAATTAGAGTGTTCAAAGCAGGCCT-TTTGCCCGAATACATTAGCATGGAATAATGAAATAGGACGTGCGGTTCTATTTTGTTGGTTTCTAGAGTCGCCGTAATGATTAATAGGGACAGTTGGGGGCATTAGTATTCAGTTGCTAGAGGTGAAATTCTTGGATTTACTGAAGACTAACTA-TTGCGAAAGCATTTGCCAAGGATGTTTTCATTAATCAAGAACGAAGGTTAGGGGATCGAAAACGATCAGATACCGTTGTAGTCTTAACAGTAAACTATGCCGACTAGGGATCGGACG-ACCTCTTTT-TGATGTGTCGTTCGGCACCTTACGAGAAATCAAAGTCTTTGGGTTCTGGGGGGAGTATGGTCGCAAGGCTGAAACTTAACTTTCAGCAACGGATCTCTTGGCTCTCGCATCGATGAAGAACGCAGCGAATTGCGATATGTAATGTGAATTGCAGATTTTCAGTGAATCATCGAATCTTTGAACGCACCTTGCGCTCCTTGG-TAT-TCCGAGGAGCATGCCTGTTTGAGTGTCATTAGATTCCCCTAGTAACTGCGAGTGAAGAGGGAAAAGCTCAAATTTTAAATCTGGCGGTCTC---CGG-CCGTCCGAGTTGTAATCTAGAGAAGTGCTTTCCGCGCTGGG-CCGTGTACAAGT-CTCCTGGAACGGAGC-GT-CATAGAGGGTGAGAATCCCGTCTCTGACACGG-AT-CCCCA-GTGC-TTTGTGATGCGCTCTCGACGAGTCGAGTTGTTTGGGAATGCAGCTCAAATTGGGTGGTAAATTCCATCTAAAGCTAAATACAGGCGAGAGACCGATAGCGAACAAGTACCGTGAGGGAAAGATGAAAAGAACTTTGGAAAGAGAGTTAAACAGTACGTGAAATTGCTGAAAGGGAAAC-GCTTGAAGT-CAGTCGCGTCGGC--TTGAGATC-AGCCTTGC---------TCTTTTGCGT-----GGTGTATTCTCTTG-TCGACGGGTCAGCATCAATTTT--GG--CTGCCG-GATAAAGGC-AGAGG-GAATGTGGCACCTCTC---GAGGTGTGTTATAG-CCCTTTGTTG-TATACGGT-G--GCTGGGATTGAGGA-ACTCAGTACGAC---CTTCG---------------GGTTTGGGGC-TTCG-GCCTACA--TTCGTGCTTAGGATGCTGGCATAATGGCTTTAAGCGACCCGTCTTGAAACACGGACCAAGGAGTCTAACATGCCCGCGAGTGTTTGGGTGTTTAAAACCCGAGCGCGTAATGAAAGTG-AAAGTTGGGATCCCTGTC-------GT-GGGGAGCACCGACGCCCGGACCAGAACTTCTG-TGACGGATCTGCGGTAGAGCGTGTATGTTGGGACCCGAAAGATGGTGAACTATGCCTGAATAGGGCGAAGCCAGAGGAAACTCTGGTGGAGGCTCGTAGCGATTCTGACGTGCAAATCGATCGTCGAATTTGGGTATAGGGGCGAAAGACTAATCGA-------------------------------------------------------------------------------------------------------------------------------------------------------------------------------------------------------------------------------------------------------------------------------------------TACCGGTGAGTTCGAGGCTGGTATCTCGAAGGACGGTCAGACTCGCGAGCACGCCCT-CTTGGCCTTCACCCTCGGTGTCCGTCAGCTCATCGTCGCCGTCAACAAGATGGACACTACCAAGTGGAGCGAAGACCGTTTCAACGAAATTATCAAGGAGACTTCCACCTTCATCAAGAAGGTCGGCTACAACCCCAAGGCTGTCGCCTTCGTTCCTATCTCTGGCTGGCACGGTGACAATATGTTGGAGGAGTCCCCCAACATGCCGTGGTACAAAGGTTGGACCAAGGAGAACAAGAGTGGAGCTGTCAAGGGCAAGACCCTCTTGGATGCCATCGATGCCATTGAGCCCCCTGTTCGT 
  C_puteana    ------------------------------------------------------------------------------ACTGTGGTAATTCTAGAGCTAATACATGCAACTAAAGCCCCGACTT-CTGGGAGGGGTGTATTTATTAGATAAAAAA-CCAACG-CGGCTCGCCGCTCGTTTGGTGATTCATAATAACTTCTCGAATCGCATGGCCTTGTGCCGGCGATGCTTCATTCAAATATCTGCCCTATCAACTTTCGATGGTAGGATAGAGGCCTACCATGGTTTCAACGGGTAACGGGGAATAAGGGTTCGATTCCGGAGAGGGAGCCTGAGAAACGGCTACCACATCCAAGGAAGGCAGCAGGCGCGCAAATTACCCAATCCCAATACGGGGAGGTAGTGACAATAAATAACAATATAGGG-CTCTTTTGGGTCTTATAATTGGAATGAGTACAATTTAAATCTCTTAACGAGGAACAATTGGAGGGCAAGTCTGGTGCCAGCAGCCGCGGTAATTCCAGCTCCAATAGCGTATATTAAAGTTGTTGCAGTTAAAAAGCTCGTAGTTGAACTTTGGGCCTGGCTGGGCGGTCCGCCTCGC-GGCGTTG-TACTGTCT-GGCTGGGCCTTTCCTCTTGGTGATCCGG-CGTGCCCTTTACTGGGTGCGTCGGGGAACCAGGACTATTACCTTGAGAAAATTAGAGTGTTCAAAGCAGGCCT-TTTGCCCGAATACATTAGCATGGAATAATGAAATAGGACGTGCGGTTCTATTTTGTTGGTTTCTAGAGTCGCCGTAATGATTAATAGGGACAGTTGGGGGCATTAGTATTCAGTTGCTAGAGGTGAAATTCTTGGATTTACTGAAGACTAACTA-TTGCGAAAGCATTTGCCAAGGATGTTTTCATTAATCAAGAACGAAGGTTAGGGGATCGAAAACGATCAGATACCGTTGTAGTCTTAACAGTAAACTATGCCGACTAGGGATCGGACG-ACCTCTTTT-TGATGTGTCGTTCGGCACCTTACGAGAAATCAAAGTCTTTGGGTTCTGGGGGGAGTATGGTCGCAAGGCTGAAACTTAACTTTCAGCAACGGATCTCTTGGCTCTCGCATCGATGAAGAACGCAGCGAATTGCGATATGTAATGTGAATTGCAGATTTTCAGTGAATCATCGAATCTTTGAACGCACCTTGCGCTCCTTGG-TAT-TCCGAGGAGCATGCCTGTTTGAGTGTCATTAGATTCCCCTAGTAACTGCGAGTGAAGCGGGAAAAGCTCAAATTTTGAATCTGGCGGTCTC---TGG-CCGTCCGAGTTGTAATCTAGAGAAGTGCTTTCCGCGCTGGA-CCGTGTACAAGT-CTCCTGGAATGGAGC-GT-CATAGAGGGTGAGAATCCCGTCTCTGACACGG-AT--CCCA-GTGC-TTTGTGATGCGCTCTCGACGAGTCGAGTTGTTTGGGAATGCAGCTCAAATTGGGTGGTAAATTCCATCTAAAGCTAAATATAGGCGAGAGACCGATAGCGAACAAGTACCGTGAGGGAAAGATGAAAAGAACTTTGGAAAGAGAGTTAAACAGTACGTGAAATTGCTGAAAGGGAAAC-GCTTGAAGT-CAGTCGCGTTAGC--TTGAGATC-AGCCTAGC---------TCTTTTGCTT-----GGTGTATTCTCTTG-TTGACGGGTCAGCATCAATTTT--GG--CTGCCG-GATAAAGGC-AGAGG-GAACGTGGCACCTTTC---GGGGTGTGTTATAG-CCCTTTGTTG-TATACGGT-G--ACTGGGATTGAGGA-ACTCAGTACGAC---CTTCG---------------GGTTTGGGGC-TTCG-GCCTACA-TTTCGTGCTTAGGATGCTGGCATAATGGCTTTAATCGACCCGTCTTGAAACACGGACCAAGGAGTCTAACATGCCCGCGAGTGTTTGGGTGTTTAAAACCCGAGCGCGTAATCAAAGTG-AAAGTTGGGATCCCTGTC-------GT-GGGGAGCACTGACGCCCGGACCTGAACTTCTG-TGACGGCTCTGCGGTAGAGCGTGTATGTTGGGACCCGAAAGATGGTGAACTATGCCTGAATAGGGCGAAGCCAGAGGAAACTCTGGTGGAGGCTCGTAGCGATTCTGACGTGCAAATCGATCGTCGAATTTGGGTATAGGGGCGAAAGACTAATCGA---------------------------------------------------------------------------------------AGTGTGTGGAAACTCACAAGGAATTCAACATTTCGCTCGCAGTCAAACACCAGACTATCACGAATGGCCTCAAGTATTCCCTTGCTACCGGCAACTGGGGCGACCAGAAGAAGTCAATGGCCTCAAAGGCTGGTGTATCTCAGGTCTTGAACAGATATACATATGCCTCGACACTATCGCACTTACGCCGGTGTAATACCGGTGAGTTCGAGGCTGGTATTTCCAAGGATGGTCAGACTCGCGAGCACGCCCT-CTTGGCCTTCACTCTTGGTGTTCGTCAGCTCATCGTCGCCGTCAACAAGATGGACACTACCAAGTGGAGCGAAGACCGTTTCAACGAGATCATCAAGGAGACTTCGACCTTCATCAAGAAGGTCGGCTACAACCCCAAGGCTGTCGCATTCGTTCCTATCTCTGGCTGGCACGGTGACAACATGTTGGAGGAGTCCGCCAACATGCCTTGGTACAAGGGTTGGACTAAGGAGAACAAGTCTGGCACTGTCAAGGGCAAGACTCTCTTGGACGCCATCGACGCTATTGAGCCCCCTGTCCGC 
  C_sp         CAAATTTGTACT-GTGAAACTGCGAATGGCTCATTAAATCAGTTATAATTTATTTGATGATATCTTGCTACATGGATAACTGTGGTAATTCTAGAGCTAATACATGCAACTAAAGCCCCGACTT-CTGGGAGGGGTGTATTTATTAGATAAAAAA-CCAACG-CGGCTCGCCGCTCGTTTGGTGATTCATAATAACTTCTCGAATCGCATGGCCTTGTGCCGGCGATGCTTCATTCAAATATCTGCCCTATCAACTTTCGATGGTAGGATAGAGGCCTACCATGGTTTCAACGGGTAACGGGGAATAAGGGTTCGATTCCGGAGAGGGAGCCTGAGAAACGGCTACCACATCCAAGGAAGGCAGCAGGCGCGCAAATTACCCAATCCCAATACGGGGAGGTAGTGACAATAAATAACAATATAGGG-CTCTTTTGGGTCTTATAATTGGAATGAGTACAATTTAAATCTCTTAACGAGGAACAATTGGAGGGCAAGTCTGGTGCCAGCAGCCGCGGTAATTCCAGCTCCAATAGCGTATATTAAAGTTGTTGCAGTTAAAAAGCTCGTAGTTGAACTTTGGGCCTGGCTGGGCGGTCCGCCTCAC-GGCGTTG-TACTGTTC-GGCCGGGCCTTTCCTCTTGGTGATCCGG-CGTGCCCTTCACTGGGTGCGTCGGGGAACCAGGACTATTACCTTGAGAAAATTAGAGTGTTCAAAGCAGGCCT-TTTGCCCGAATACATTAGCATGGAATAATGAAATAGGACGTGCGGTTCTATTTTGTTGGTTTCTAGAGTCGCCGTAATGATTAATAGGGACAGTTGGGGGCATTAGTATTCAGTTGCTAGAGGTGAAATTCTTGGATTTACTGAAGACTAACTA-TTGCGAAAGCATTTGCCAAGGATGTTTTCATTAATCAAGAACGAAGGTTAGGGGATCGAAAACGATCAGATACCGTTGTAGTCTTAACAGTAAACTATGCCGACTAGGGATCGGACG-ACCTCTTTT-TGATGTGTCGTTCGGCACCTTACGAGAAATCAAAGTCTTTGGGTTCTGGGGGGAGTATGGTCGCAAGGCTGAAACTTAACTTTCAGCAACGGATCTCTTGGCTCTCGCATCGATGAAGAACGCAGCGAATTGCGATATGTAATGTGAATTGCAGATTTTCAGTGAATCATCGAATCTTTGAACGCACCTTGCGCTCCTTGG-TAT-TCCGAGGAGCATGCCTGTTTGAGTGTCATTAGATTCCCCTAGTAACTGCGAGTGAAGCGGGAAAAGCTCAAATTTTGAATCTGGCTGCCTT---TGG-TGGTCCGAGTTGTAATCTAGAGAAGTGTTTTCCGCGCT-GC-CCGTGTACAAGT-CTCCTGGAACGGAGC-GT-CATAGAGGGTGAGAATCCCGTCTCTGACACGG-AC--CCCA-GTGC-TTTGTGATACACTTTCGACGAGTCGAGTTGTTTGGGAATGCAGCTCAAATTGGGTGGTAAATTCCATCTAAAGCTAAATATTGGCGAGAGACCGATAGCGAACAAGTACCGTGAGGGAAAGATGAAAAGAACTTTGGAAAGAGAGTTAAACAGTACGTGAAATTGCTGAAAGGGAAAC-GCTTGAAGT-CAGTCGCGTTGGC--CTGAGATC-AGCCTTGC---------TCTTTTGCTT-----GGTGTATTCTCTTG-TTGACGGGTCAGCATCAATTTT--GG--CTGCCG-GATAAAGTC-AGAGG-GAATGTGGCACCTCTC---GGGGTGTGTTATAG-CCTTCTGTCG-TATACGGT-G--TCTGGGATTGAGGA-ACTCAGCACGAC---CTTCG---------------GGTTTGGGGC-TTCG-GCCTACA--TCCGTGCTTAGGATGCTGGCATAATGGCTTTAAGCGACCCGTCTTGAAACACGGACCAAGGAGTCTAACATGCCCGCGAGTGTTTGGGTGTTTAAAACCCGAGCGCGTAATGAAAGTG-AAAGTTGGGATCCCTGTC-------GT-GGGGAGCACTGACGCCCGGATCTGAACTTCTG-TGACGAATCTGCGGTAGAGCGTGTATGTTGGGACCCGAAAGATGGTGAACTATGCCTGAATAGGGCGAAGCCAGAGGAAACTCTGGTGGAGGCTCGTAGCGATTCTGACGTGCAAATCGATCGTCGAATTTGGGTATAGGGGCGAAAGACTAATCGATGATCTTGCTGGCCCTCTACTTGCCAATTTGTTCCGTATGTTGTTTAAGAAACTCACCAGGGACGTATATCGTTACCTTCAGAAG--AGTGTGTGGAAACCCACAAGGAGTTCAATATCTCCCTCGCGGTCAAACACCAGACCATTACGAATGGCCTCAAATATTCGCTTGCTACTGGCAACTGGGGTGACCAGAAGAAGTCAATGGCCTCGAAGGCTGGCGTGTCTCAGGTCTTGAACAGATATACATACGCCTCAACGCTCTCTCACCTGCGTCGATGTAATACCGGTGAGTTTGAGGCCGGTATCTCCAAGGATGGTCAGACTCGCGAGCACGCCCT-CCTGGCCTTCACTCTCGGTGTTCGTCAGCTCATCGTTGCGGTCAACAAGATGGACACTACCAAGTGGAGTGAAGACCGTTTCAACGAAATTATCAAGGAGACTTCCACCTTCATCAAGAAGGTTGGCTACAACCCGAAGGCTGTTGCCTTCGTTCCTATCTCCGGCTGGCACGGCGACAACATGTTGGAGGAGTCTGCCAACATGCCATGGTACAAGGGTTGGACGAAGGAGAACAAGAGTGGCGTTGTCAAGGGCAAGACTCTGCTTGATGCTATTGACGCCATTGAGCCTCCTGTCCGT 
  Gomphidiu    CAAGTTTGTACT-GTGAAACTGCGAATGGCTCATTAAATCAGTTATAGTTTATTTGATGATATCTTTCTACATGGATAACTGTGG-AAAACTAGAGCTAATACATGCAACTAAAGCCCCGACTT-CTGGGAGGGGTGTATTTATTAGATAAAAAA-CCAACG-CGGCTCGCCGCTCATTTGGTGATTCATAATAACTTCTCGAATCGCATGGCCTTGTGCTGGCGATGCTTCATTCAAATATCTGCCCTATCAACTTTCGATGGTAGGATAGAGGCCTACCATGGTTTCAACGGGTAACGGGGAATAAGGGTTCGATTCCGGAGAGGGAGCCTGAGAAACGGCTACCACATCCATGGAAGGCAGCAGGCGCGCAAATTACCCAATCCCGACACGGGGAGGTAGTGACAATAAATAACAATATAGGG-CTCTTTTGGGTCTTATAATTGGAATGAGTACAATTCAAATCTCTTAACGAGGAACAATTGGAGGGCAAGTCTGGTGCCAGCAGCCGCGGTAATTCCAGCTCCAATAGCGTATATTAAAGTTGTTGCAGTTAAAAAGCTCGTAGTTGAACTTTGAGCTTGCCTGGGTGGTCCGCCTCAC-GGCGCTG-TACTGTCT-GGGTGGGCTTTTCCTCTTGGTGAATCGG-TGTGCCCTTTGCTGGGTGCATCGGGGAACCAGGACTTTTACCTTGAGAAAATTAGAGTGTTCAAAGCAGGCCT-TTTGCCCGAATACATTAGCATGGAATAATAAAATAGGACGTGTGGTTCTATTTTGTTGGTTTTTAGAGTCGCCGTAATGATTAATAGGGACAGTTGGGGGCATTAGTATTCAGTTGCTAGAGGTGAAATTCTTGGATTTACTGAAGACTAACTA-CTGCGAAAGCATTTGCCAAGGATGTTTTCATTAATCAAGAACGAAGGTTAGGGGATCGAAAACGATCAGATACCGTTGTAGTCTTAACAGTAAACTATGCCGACTAGGGATCGGGTG-ACCTC-TTTTTGATGTGTCGCTCGGCACCTTACGAGAAATCAAAGTCTTTGGGTTCTGGGGGGAGTATGGTCGCAAGGCTGAAACTCAACTTTCAGCAATGGATCTCTTGGCTCTCGCATCGATGAAGAACGCAGCAAATTGCGATATGTAATGTGAATTGCAGATCTACAGTGAATCATTGAATCTTTGAACGCACATTGCGCTCCTTGG-TGT-TCCGAGGAGCATGCCTGTTTGAGTGTCAGTAGATTCCCCTAGTAACTGCGAGTGAAGCGGGAAAAGCTCAAATTTTGAATCTGGCAGTCTT-TGTGG-CTGTCCGAGTTGTAATCTAGAGAAGTGTCTTCCGCGCTGGA-CCGTGTATAAGT-TTCCTGGAATGGAAC-AT-CACAGAGGGTGAGAATCCCGTCTTTGACACGG-AC-TGCCA-GGGC-TATGTGATGTGCTCTCGATGAGTCGAGTTGTTTGGGAATGCAGCTCAAATGGGGTGGTAAATTCCATCTAAAGCTAAATATAGGCGAGAGACCGATAGCGAACAAGTACCGTGAGGGAAAGATGAAAAGAACTTTGGAAAGAGAGTTAAACAGTATGTGAAATTGCTGAAAGGGAAAC-ACTTGATGT-CAGTCGCATCTGC--TGGGGATC-AGCCTTGC----------ATTTTGCTT-----GGCGTACTTCCTAG-TGGATGGGTCAGCATCAGTTTT--GA--CCATCG-GAAAAGGAC-TTGGG-AAATGTGGCACTCCTT-CGGGAGTGTGTTATAG-ACTTGGGTTG-AATATGAT-G--GTTGGGACTGAGGA-ACTCAGCACGAC---CTTTG---------------GGTTCGGGGC-TTTG-GCCCATGTTAACGTGCTTAGGATGCTGGCATAATGGCATTAAGTGACCCGTCTTGAAACACGGACCAAGGAGTCTAACATGCATGCGAGTGTTTGGGTGTTTAAAACCCAAGCGCGTAATGAAAGTG-AAAGTCGAGACCTCTGTC-------GT-GGAGGGCACCGACGCCCGGACCCGAGCTTTTG-CAAAGGATCTGCGGTAGAGCATGTATGTTGGGACCCGAAAGATGGTGAACTATGCCTGAATAGGGTGAAGCCAGAGGAAACTCTGGTGGAGGCTCGTAGCGATTCTGACGTGCAAATCGATCGTCGAATTTGGGTATAGGGGCGAAAGACTAATCGACGATCTAGCTGGTCCTTTACTGGCTGGTCTATTCCGCATGTTGTTCAAGAAATTGACAAGGGATGTTTACCGTTATCTGCAGAAGGTAGTGTGTGGAGACACACAAGGAGTTTAATCTCTCGCTAGCTGTCAAGCATCAGACAATTACCAATGGCCTCAAATATTCACTCGCCACTGGCAATTGGGGCGACCAAAAGAAGGCCATGTCGTCAAAGGCTGGTGTGTCTCAGGTGTTGAATAGGTACACATACGCATCCACTCTCTCCCACTTGCGTCGGACCAATACTGGTGAATTCGAGGCTGGTATCTCCAAGGACGGTCAGACCCGTGAGCACGCGCT-CTTAGCGTTCACTCTTGGCGTCCGTCAGCTCATCGTTGCTGTCAACAAAATGGACACAACCAAGTGGAGCGAGGACCGTTTCAATGAAATTATCAAAGAAACTTCCACTTTCATCAAGAAGGTCGGCTACAACCCCAAGAGCGTTGCATTTGTCCCCATTTCTGGCTGGCATGGTGATAACATGTTGGAGGAGTCCCCCAACATGCCATGGTACAAGGGTTGGACCAAGGAGACAAAGGGTGGAGTTATCAAAGGAAAAACTCTTCTCGATGCCATTGATGGAATCGAACCTCCTGCTCGC 
  Gyrodonti    CAAGTTTGTACT-GTGAAACTGCGAATGGCTCATTAAATCAGTTATAGTTTATTTGATGATATCTTGCTACATGGATAACTGTGGTAATTCTAGAGCTAATACATGCAACTAAAGCCCCGACTT-CTGGGAGGGGTGTATTTATTAGATAAAAAA-CCAACG-CGGCTCGCCGCTCGTTTGGTGATTCATAATAACTTCTCGAATCGCATGGCCTTGTGCCGGCGATGCTTCATTCAAATATCTGCCCTATCAACTTTCGATGGTAGGATAGAGGCCTACCATGGTTTCAACGGGTAACGGGGAATAAGGGTTCGATTCCGGAGAGGGAGCCTGAGAAACGGCTACCACATCCAAGGAAGGCAGCAGGCGCGCAAATTACCCAATCCCAATACGGGGAGGTAGTGACAATAAATAACAATATAGGG-CTCTTTCGGGTCTTATAATTGGAATGAGTACAATTTAAATCTCTTAACGAGGAACAATTGGAGGGCAAGTCTGGTGCCAGCAGCCGCGGTAATTCCAGCTCCAATAGCGTATATTAAAGTTGTTGCAGTTAAAAAGCTCGTAGTTGAACTTTGGGCCTGGGTGGGCGGTCCGCCTCGC-GGCGTTG-TACTGTCT-GGCTGGGCCTTTCCTCTTGGTGATCTGG-CGTGCCCTTCACTGGGTGCGTCGGGGAACCAGGACTTTTACCTTGAGAAAATTAGAGTGTTCAAAGCAGGCTT-ATTGCCCGAATACATTAGCATGGAATAATAAAATAGGACGTGCGGTTCTATTTTGTTGGTTTCTAGAGTCGCCGTAATGATTAATAGGGACAGTTGGGGGCATTAGTATTCAGTTGCTAGAGGTGAAATTCTTGGATTTACTGAAGACTAACTA-CTGCGAAAGCATTTGCCAAGGATGTTTTCATTAATCAAGAACGAAGGTTAGGGGATCGAAAACGATCAGATACCGTTGTAGTCTTAACAGTAAACTATGCCGACTAGGGATCGGGCA-ATCTC-TTTTTGATGTGTTGCTCGGCACCTTACGAGAAATCAAAGTCTTTGGGTTCTGGGGGGAGTATGGTCGCAAGGCTGAAACTCAACTTTCAGCAACGGATCTCTTGGCTCTCGCATCGATGAAGAACGCAGCGAATTGCGATATGTAATGTGAATTGCAGATTTTCAGTGAATCATCGAATCTTTGAACGCACCTTGCGCTCCTTGG-TAT-TCCGAGGAGCATGCCTGTTTGAGTGTCATTAGATTCCCCTAGTAACTGCGAGTGAAGCGGGAAGAGCTCAAATTTTGAATCTGGCAGCCTT---TAGGCTGTCCGAGTTGTAATCTAGAGAAGCGCTTTCCGCGCTGGA-CCGTGTACAAGT-CTCCTGGAACGGAGC-AT-CATAGAGGGTGAGAATCCCGTCTCTGACACGG-AC-TGCCA-GTGC-TTTGTGATGCGCTCTCGACGAGTCGAGTTGTTTGGGAATGCAGCTCTAATTGGGTGGTAAATTCCATCTAAAGCTAAATACAGGCGAGAGACCGATAGCGAACAAGTACCGTGAGGGAAAGATGAAAAGAACTTTGGAAAGAGAGTTAAACAGTACGTGAAATTGCTGAAAGGGAAAC-GCTTGAAGT-CAGTCACGTTGGC--TGGGGATC-AGCCTGGC---------TCTTTTGCTT-----GGTGCATTTCCTAGTTTGACGGGTCAGCATCAATTTC--GA--TTGCTG-GACAAGGTC-GGGGG-GAATGTGGCATCTTTC---GGGATGTGTTATAG-CCCTCTGTCG-CATACGGT-G--GTCGGGATTGAGGA-ACTCAGCACGAC---CTCAAG-------------GGGTTTGGGGC-TTCG-GCTCACATTTGCGTGCTTAGGATGTTGGCAAAATGGCTTTAAGCGACCCGTCTTGAAACACGGACCAAGGAGTCTAACATGCCCGCGAGTGTTTGGGTGGTTAAAACCCGAGCGCGAAATGAAAGTG-AAAGTTGGGATCTCTGTC-------GT-GGAGAGCACCGACGCCCGGACCTGAGCTATTG-CAATGGATCTGCGGTAGAGCGTGTATGTTGGGACCCGAAAGATGGTGAACTATGCCTGAATAGGGTGAAGCCAGAGGAAACTCTGGTGGAGGCTCGTAGCGATTCTGACGTGCAAATCGATCGTCGAATTTGGGTATAGGGGCGAAAGACTAATCGATGATTTGGCCGGCCCGCTGCTGGCGAACTTATTTCGCATGTTGTTCAAGAAGTTGTCGAGAGATGTTTATCGATATTTACAGAAGGTAGTGTGTGGAAACTCACAAGGAATTCAACCTTTCTTTGGCTGTGAAGCATCAGACGATAACAAACGGTTTGAAGTACTCTCTTGCAACGGGGAACTGGGGGGACCAGAAGAAGTCGATGGCTGCAAAAGCCGGTGTCTCCCAGGTGTTGAATCGATACACATACGCCTCTACATTGTCGCACTTACGGCGATGTAAGACTGGTGAATTCGAGGCTGGTATCTCCAAGGATGGCCAGACTCGTGAGCACGCCCT-TCTGGCGTTCACTCTCGGTGTACGGCAACTCATTGTCGCCGTCAACAAGATGGACACCACGAAGTGGAGCGAGGACCGTTTCAACGAAATCGTTAAGGAAACCTCCACCTTCATTAAGAAGGTCGGTTACAACCCGAAGGCTGTTGCATTTGTGCCCATCTCTGGCTGGCACGGCGACAATATGCTGGAAGAGTCTGAAAACATGCCTTGGTACAAGGGATGGACGAAGGAAATCAAGGGTGGGGTTGTCAAAGGCAAGACCCTCTTGGATGCCATCGATGCCATCGAGCCTCCTGTCCGT 
  Gyrodon_l    CAAGTTTGTACT-GTGAAACTGCGAATGGCTCATTAAATCAGTTATAGTTTATTTGATGATGACTTGCTACATGGATAACTGTGGTAATTCTAGAGCTAATACATGCAATC-AAGCCCCGACTT-CTGGGAGGGGTGTATTTATTAGATAAAAAA-CCAACG-CGGCTCGCCGCTCGTTTGGTGATTCATAATAACTGCTCGAATCGCATGGCCTTGTGCCGGCGATGCTTCATTCAAATATCTGCCCTATCAACTTTCGATGGTAGGATAGAGGCCTACCATGGTTTCAACGGGTAACGGGGAATAAGGGTTCGATTCCGGAGAGGGAGCCTGAGAAACGGCTACCACATCCAAGGAAGGCAGCAGGCGCGCAAATTACCCAATCCCAATTCGGGGAGGTAGTGACAATAAATAACAATATAGGG-CTCTTTCGGGTCTTATAATTGGAATGAGTACAATTTAAATCTCTTAACGAGGAACAATTGGAGGGCAAGTCTGGTGCCAGCAGCCGCGGTAATTCCAGCTCCAATAGCGTATATTAAAGTTGTTGCAGTTAAAAAGCTCGTAGTTGAACTTTGGGCCTGGACGGGCGGTCCGCCGAAA-GGCGTCG-TACTGTCT-GGCTGGGCCTTTCCTCTTGGTGAATCGG-CGTGTCCTTCGTTGGGTGCGTCGGGGAACCAGGACGTTTACCTTGAGAAAATTAGAGTGTTCAAAGCAGGCGT-TTCGCCCGAATACATTAGCATGGAATAATGAAATAGGACGTGCGGTTCTATTTTGTTGGTTTCTAGAGTCGCCGTAATGATTAATAGGGACAGTTGGGGGCATTAGTATTCAGTCGCTAGAGGTGAAATTCTTGGATTGACTGAAGACTAACTA-TTGCGAAAGCATTTGCCAAGGATGTTTTCATTAATCAAGAACGAAGGTTAGGGGATCGAAAACGATCAGATACCGTTGTAGTCTTAACAGTAAACTATGCCGACTAGGGATCGGGCG-ACCTC-TTTTTGATGTGTCGCTCGGCACCTTACGAGAAATCAAAGTCTTTGGGTTCTGGGGGGAGTATGGTCGCAAGGCTGAAACTCAACTTTCAGCAACGGATCTCTTGGCTCTCGCATCGATGAAGAACGCAGCGAATTGCGATAAGTAATGTGAATTGCAGATTTTCAGTGAATCATCGAATCTTTGAACGCACCTTGCGCTCCTTGG-TAT-TCCGAGGAGCATGCCTGTTTGAGTGTCATTTGATTCCCCTAGTAACTGCGAGTGAAGAGGGAAGAGCTCAAATTTTGAATCTGGCGGTCTC---TGG-CCGTCCGAGTTGTAATCTAGAGAAGCGTTTTCCGCGCTGGA-CCGTGTATAAGT-CTCCTGGAAGGGAGC-GT-CGTAGAGGGTGAGAATCCCGTCTTTGACACGG-AC-TACCA-GTGC-TATGTGATGCGCTCTCGACGAGTCGAGTTGTTTGGGAATGCAGCTCAAATCGGGTGGTAAATTGGATCTAAAGCTAAATATAGGCGAGAGACCGATAGCGAACAAGTACCGTGAGGGAAAGATGAAAAGAACTTTGGAAAGAGAGTTAAACAGTACGTGAAATTGCTGAAAGGGAAAC-GCTTGAGTT-CAGTCGCGTCGCC--CGGGGATC--ACCTTGC---------TTTTTCGCTG-----GGTGTATTTCCTTGGTCGATGGGTCAGCATCAGTTTC--GA--TCGCCGTAACAAGGGC-GGTGG-GAACGTGGCACTCTTC---GGAGTGTGTTATAG-CCTTTCGTCG-TATGCGGT-G--GCTGGGACTGAGGA-ACTCAGCACGAC---CCCTTT-CGAGG--------GTTTCGGGGC-TTCA-GCCTACG--TACGTGCTTAGGATGCTGGCATAATGGCCTTAAGCGACCCGTCTTGAAACACGGACCAAGGAGTCTAACATGCCTGCGAGTGTTTGGGTG--GAAAACTCGAGCGCGTAATGAAAGTG-AAAGTCGAGACCTCTGTC-------GT-GGAGGGCATCGACGCCCGGACCTGAGTCTTTGA-GACGGATCTGCGGTAGAGCATGTATGTTGGGACCCGAAAGATGGTGAACTATGCCTGAATAGGGTGAAGCCAGAGGAAACTCTGGTGGAGGCTCGTAGCGATTCTGACGTGCAAATCGATCGTCGAATTTGGGCCTAG------------------TGATCTTGCTGGGCCCTTGCTGGCTAACCTCTTCCGAATGCTATTTAAGAAGTTGACAAGGGATGTTTACCGATACCTTCAGAAGGTAGTGCGTTGAGACCCACAAAGAGTTCAACCTTTCATTGGCGGTCAAACATCAGACTATCACTAATGGTCTCAAGTACTCTTTGGCCACGGGCAACTGGGGCGACCAGAAGAAGTCCATGGCCTCGAAGGCTGGTGTTTCACAAGTGCTCAACCGATACACCTACGCCTCCACTCTTTCCCATCTTCGTCGTTGTAATACCGGTGAGTTCGAAGCTGGTATCTCAAAGGACGGCCAGACCCGTGAACACGCCCT-TCTGGCGTTCACCCTCGGTGTGCGTCAGCTCATCGTTGCTGTTAACAAGATGGACACTACCAAGTGGAGCGAGGACCGCTTCAACGAAATCATCAAGGAAACTTCCACCTTCATTAAGAAGGTCGGTTACAACCCCAAGGCTGTTGCCTTCGTCCCAATCTCTGGCTGGCACGGTGACAACATGTTGGAGGAGTCCCCCAACATGCCCTGGTATAAGGGCTGGACCAAGGAGACCAAGGGTGGTGTAGTGAAGGGCAAGACTCTCCTTGATGCCATTGACGCCATCGAGCCCCCAGTTCGT 
  GYROPORUS    CGACTTTGTACT-GTGAAACTGCGAATGGCTCATTAAATCAGTCATAGTTTATTTGATGATGACTTGCTACATGGATAACTGTGGTAATTCTAGAGCTAATACATGCAATCCAAGCCCCGACTT-CCGGAAGGGGTGTATTTATTAGATAAAAAA-CCAGCG-CGGTTCGCCGCTCGCTCGGTGATTCATGATAACTGTTCGAATCGCATGGCCTCGTGCCGGCGATGCATCATTCAAATATCTGCCCTATCAACTTTCGATGGTAGGATAGAGGCCTACCATGGTTTCAACGGGTAACGGGGAATAAGGGTTCGATTCCGGAGAGGGAGCCTGAGAAACGGCTACCACATCCAAGGAAGGCAGCAGGCGCGCAAATTACCCAATCCCGACTCGGGGAGGTAGTGACAATAAATAACAACATAGGG-CTCTTTCGGGTCCTATGATTGGAATGAGTACAATCTAAATCTCTTAACGAGTAACGATTGGAGGGCAAGTCTGGTGCCAGCAGCCGCGGTAATTCCAGCTCCAATAGCGTATATTAAAGTTGTTGCAGTTAAAAAGCTCGTAGTTGAACCTCGGGCCCGGGCGGACGGTCCGCCGAAA-GGCGTCG-TACTGTTC-GGTCGGGCCTTCCCTCTTGGTGAACCGA-CGTGTCCTTCGCTGGGTGCGTCGGGGAACCAGGACGTTTACCTTGAGAAAATTAGAGTGTTCAAAGCAGGCGT-CTCGCCGGGATATGTTAGCATGGAATAATGAAATAGGACGTGCGGTCCTATTTCGTTGGTTTCTAGGATCGCCGTAATGATTAATAGGGACGGTCGGGGGCATTAGTATTCGGTCGCTAGAGGTGAAATTCTTGGATTGACCGAAGACTGACTA-CCGCGAAAGCATTTGCCAAGGACGTTTTCATTAATCAAGAACGAAGGTTAGGGGATCGAAAACGATCAGATACCGTTGTAGTCTTAACAGTAAACCATGCCGACTAGGGATCGGGCG-ATCTTCATC-CTATGTGTCGCTCGGCACCTTACGAGAAATCAAAGTCTTTGGGTTCTGGGGGGAGTATGGTCGCAAGGCTGAAACTCAACTTTCAGCAACGGATCTCTTGGCTCTCGCATCGATGAAGGACGCAGCGAATCGCGATAAGTAATGTGAATTGCAGATCTTCCGTGAATCATCGAATCTTTGAACGCACCTTGCGCTCCTCGG-TAT-TCCGAGGAGCATGCCTGTCTGAGTGTCTGGAGATTCCCCTAGTAACTGCGAGTGAAGCGGGATGAGCTCAAATTTTGAATCTGACGGTCTC---AGG-CTGTCCGAGTTGTAATCTAGAGAAGTGCCTTCCGCGCCGGCGCCGTGTACAAGT-CTCCTGGAAGGGAGC-AT-CGTAGAGGGTGACAATCCCGTCTTTGACACGGAAGAGATCG-GTGC-TATGTGATGCGCTCTCGACGAGTCGAGTTGTTTGGGAATGCAGCTCCAAACGGGTGGTAAACTCCATCTAAAGCTAAATACTGGCGAGAGACCGATAGCGAACAAGTACCGTGAGGGAAAGATGAAAAGGACTTTGGAAAGAGAGTCAAACAGTACGTGAAATTGCTGGAAGGGAAAC-GCTGTGACT-CAGTCGCGTCCCT--CGGGGATC-AACCCTGTGA------------TGCTG-----GGCGCACTTCCCGGTGGGACGGGTCAACATCGGTCTC--GG--TCATCG-TAGAAGGAC-GGGAGCGAAAGTGGCACTCCTCGTCGGAGTGTGTTATAGCCTCTCGGTCGGAATGCGAT-GACGTCGGGACCGAGGA-ACTCGGCACGACCGAACCCCC-CCTGGGGTGTGA-GGTTCGGGGCTCTC--GCTCACGATCATGTGCCTAGGATGTTGGCGTAATGGCTCAGAGCGACCCGTCTTGAAACACGGACCAAGGAGTCTAACGTGCGTGCGAGTGTTTGGGTG--GCAAACCCGAGCGCGAAACGAAGGTG-AAAGTCGAGACCTCGGTCGGACACGGCCGGAGGGCATCGACGCCCGGACCCGAACCTTCGGTGAGGGATCCGCGGTGGAGCACGTACGTCGGGACCCGAAAGATGGTGAACTATGCCTGAATAGGGTGAAGCCAGAGGAAACTCTGGTGGAGGCTCGTAGCGATTCTGACGTGCAAATCGATCGTCGAATTCGGGTATAGGGGCGAAAGACTAATCGA-------------------------------------------------------------------------------------------------------------------------------------------------------------------------------------------------------------------------------------------------------------------------------------------TACTGGTGAGTTTGAGGCCGGTATTTCCAAGGACGGTCAGACCCGTGAGCACGCCCT-CTTGGCGTTCACTCTGGGTGTGCGCCAGCTTATCGTCGCCGTCAACAAGATGGACACCACTAAATGGAGTGAGGACCGTTTCAACGAAATCGTTAAGGAGACGTCTACCTTCATCAAGAAGGTCGGTTACAACCCCAAGGCTGTTGCATTCGTGCCTATCTCTGGTTGGCATGGTGACAACATGTTGGAGGAGTCAACCAACATGTCGTGGTTCAAGGGCTGGACGAAAGAAATCAAGGGTGGCAGTGTTAAGGGCAAAACTTTACTGGACGCCATCGACGCCATCGAGCCCCCTAGTCGT 
  Hydnomeru    CAAGTTTGTACT-GTGAAACTGCGAATGGCTCATTAAATCAGTTATAGTTTATTTGATGATGACTTGCTACATGGATAACTGTGGTAATTCTAGAGCTAATACATGCAACTAAAGCCCCGACTT-CTGGGAGGGGTGTATTTATTAGATAAAAAA-CCAACG-CGGCTCGCCGCTCGTTTGGTGATTCATAATAACTGCTCGAATCGCATGGCCTTGTGCCGGCGATGCTTCATTCAAATATCTGCCCTATCAACTTTCGATGGTAGGATAGAGGCCTACCATGGTTTCAACGGGTAACGGGGAATAAGGGTTCGATTCCGGAGAGGGAGCCTGAGAAACGGCTACCACATCCAAGGAAGGCAGCAGGCGCGCAAATTACCCAATCCCAATTCGGGGAGGTAGTGACAATAAATAACAATATAGGG-CTCTTTCGGGTCTTATAATTGGAATGAGTACAATTTAAATCTCTTAACGAGAACCAATTGGAGGGCAAGTCTGGTGCCAGCAGCCGCGGTAATTCCAGCTCCAATAGCGTATATTAAAGTTGTTGCAGTTAAAAAGCTCGTAGTTGAAACTTGGGCCTGGACGGGCGGTCCGCCGAAA-GGCGTCG-TACTGTCT-GGCTGGGCCTTTCCTCTTGGTGAATCGG-CGTGCCCTTAATTGGGTGCGTCGGGGAACCAGGACGTTTACCTTGAGAAAATTAGAGTGTTCAAAGCAGGCGT-TTCGCCCGAATACATTAGCATGGAATAATGAAATAGGACGTGCGGTTCTATTTTGTTGGTTTCTAGAGTCGCCGTAATGATTAATAGGGACAGTTGGGGGCATTAGTATTCAGTCGCTAGAGGTGAAATTCTTGGATTGACTGAAGACTAACTA-CTGCGAAAGCATTTGCCAAGGATGTTTTCATTAATCAAGAACGAAGGTTAGGGGATCGAAAACGATCAGATACCGTTGTAGTCTTAACAGTAAACTATGCCGACTAGGGATCGGGCG-ACCTCTTTT-TGATGTGTCGCTCGGCACCTTACGAGAAATCAAAGTCTTTGGGTTCTGGGGGGAGTATGGTCGCAAGGCTGAAACTCAACTTTCAGCAACGGATCTCTTGGCTCTCGCATCGATGAAGAACGCAGCGAATTGCGATAAGTAATGTGAATTGCAGATTTTCAGTGAATCATCGAATCTTTGAACGCACCTTGCGCTCCTTGG-TAT-TCCGAGGAGCATGCCTGTTTGAGTGTCATTTGATTCCCCTAGTAACTGCGAGTGAAGCGGGAAGAGCTCAAATTTTGAATCTGGCGGTCCT-CGTGG-CCGTCCGAGTTGTAATCTAGAGAAGTGTTTTCCGCGCTGGA-CCGTGTACAAGT-CTCCTGGAAGGGAGC-GT-CGTAGAGGGTGAGAATCCCGTCTTTGACACGG-AC-TACCA-GTGC-TCTGTGATGCGCTCTCGACGAGTCGAGTTGTTTGGGAATGCAGCTCAAATTGGGTGGTAAATTCCATCTAAAGCTAAATATAGGTGAGAGACCGATAGCGAACAAGTACCGTGAGGGAAAGATGAAAAGAACTTTGGAAAGAGAGTTAAACAGTACGTGAAATTGCTGAAAGGGAAAC-GCTTGATGT-CAGTCGCGTTGGC--TGGGGATC-AACCTTGC----------TTCTCGCTG-----GGTGTATTTCCTGG-TTGACGGGTCAGCATCAGTTTC--GA--TCGCCG-TACAAGGGC-GGAGG-GAATGTGGCATTCTTC---GGAGTGTGTTATAG-CCTTTCGTCG-TATGCGGT-G--ACTGGGACTGAGGA-ACTCAGCATGACC--CCTCGA-------------GGGTTCGGGGC-TTCG-GCCTACG--TTCGTGCTTAGGATGCTGGCATAATGGCCTTAAGCGACCCGTCTTGAAACACGGACCAAGGAGTCTAACATGCCTGCGAGTGTTTGGGTG--GAAAACCCGAGCGCGTAATGAAAGTG-AAAGTTGAGACCTCTGTC-------GT-GGAGGGCATCGACGCCCGGACTTGAGCCTTTGGCGACGGATCTGCGGTAGAGCATGTATGTTGGGACCCGAAAGATGGTGAACTATGCCTGAATAGGGTGAAGCCAGAGGAAACTCTGGTGGAAGCTCGTAGCGATTCTGACGTGCAAATCGATCGTCGAATTTGGGTATAGGGGCGAAAGACTAATCGA-------------------------------------------------------------------------------------------------------------------------------------------------------------------------------------------------------------------------------------------------------------------------------------------TACTGGTGAGTTCGAGGCCGGTATCTCCAAGGACGGTCAGACCCGTGAGCACGCCCT-CCTGGCGTTCACCCTCGGTGTGCGTCAGCTCATCGTTGCTGTTAACAAGATGGACACCACCAAGTGGAGCGAGGACCGCTTCAACGAAATTATCAAGGAAACCTCCACCTTCATTAAGAAGGTCGGTTACAACCCCAAGGCTGTTGCCTTCGTTCCCATCTCTGGCTGGCACGGTGACAACATGTTGGAGGAGTCCCCCAACATGCCCTGGTACAAAGGCTGGACCAAGGAGAACAAGGGTGGTGTCGTTAAGGGCAAAACCCTCCTCGACGCCATCGACGCCATCGAGCCCCCCGTCCGT 
  Hygrophor    CAAGTTTGTACT-GTGAAACTGCGAATGGCTCATTAAATCAGTTATAGTTTATTTGATGATATCTTGCTACATGGATAACTGTGGTAATTCTAGAGCTAATACATGCAACTAAAGCCCCGACTT-CTGGGAGGGGTGTATTTATTAGATAAAAAA-CCAACG-CGGCTCGCCGCTCGTTTGGTGATTCATAATAACTTCTCGAATCGCATGGCCTTGTGCCGGCGATGCTTCATTCAAATATCTGCCCTATCAACTTTCGATGGTAGGATAGAGGCCTACCATGGTTTCAACGGGTAACGGGGAATAAGGGTTCGATTCCGGAGAGGGAGCCTGAGAAACGGCTACCACATCCAAGGAAGGCAGCAGGCGCGCAAATTACCCAATCCCGACACGGGGAGGTAGTGACAATAAATAACAATATAGGG-CTCTTTCGGGTCTTATAATTGGAATGAGTACAATTTAAATCTCTTAACGAGGAACAATTGGAGGGCAAGTCTGGTGCCAGCAGCCGCGGTAATTCCAGCTCCAATAGCGTATATTAAAGTTGTTGCAGTTAAAAAGCTCGTAGTTGAACTTTGGGCCTGGGTGGGCGGTCCGCCTCGC-GGCGTTG-TACTGTCT-GGCTGGGCCTTTCCTCTTGGTGAGCCGG-CGTGCCCTTTACTGGGTGCGTCGGGGAACCAGGACTTTTACCTTGAGAAAATTAGAGTGTTCAAAGCAGGCC--GTTGCCTGAATACATTAGCATGGAATAATGAAATAGGACGCGCGGTTCTATTTTGTTGGTTTCTAGAGTCGCCGTAATGATTAATAGGGACAGTTGGGGGCATTAGTATTCAGTTGCTAGAGGTGAAATTCTTGGATTTACTGAAGACTAACTA-TTGCGAAAGCATTTGCCAAGGATGTTTTCATTAATCAAGAACGAAGGTTAGGGGATCGAAAACGATCAGATACCGTTGTAGTCTTAACAGTAAACTATGCCGACTAGGGATCGGGCG-ACCTCTTTT-TGATGTGTCGCTCGGCACCTTACGAGAAATCAAAGTCTTTGGGTTCTGGGGGGAGTATGGTCGCAAGGCTGAAACTCAACTTTCAGCAACGGATCTCTTGGCTCTCGCATCGATGAAGAACGCAGCGAATTGCGATATGTAATGTGAATTGCAGATTTTCAGTGAATCATCGAATCTTTGAACGCACCTTGCGCTCCTTGG-TAT-TCCGAGGAGCATGCCTGTTTGAGTGTCATTAGATTCCCCTAGTAACTGCGAGTGAAGCGGGAAGAGCTCAAATTTTGAATCTGGCGGTCCT-TGTGG-CCGTCCGAGTTGTAATCTAGAGAAGTGTTTTCCGCGCTGGA-CCGTGTACAAGT-CTCCTGGAAGGGAGC-GT-CATAGAGGGTGAGAATCCCGTCTTTGACACGG-AC-TACCA-GGGCTTTTGTGATGCGCTCTCGACGAGTCGAGTTGTTTGGGAATGCAGCTCAAATTGGGTGGTAAATTCCATCTAAAGCTAAATACAGGCGAGAGACCGATAGCGAACAAGTACCGTGAGGGAAAGATGAAAAGAACTTTGGAAAGAGAGTTAAACAGTACGTGAAATTGCTGAAAGGGAAAC-GCTTGATGT-CAGTCGCGTTGGC--CGGGGATC-AGCCTTGC---------TCTTTTGCTA-----GGTGTACTTCCTGG-TCGACGGGTCAGCATCAATTTT--GG--TCGCTG-GATAAAGGC-GAGGG-GAATGTGGCACTCTTC---GGGGTGTGTTATAG-CCCCTTGTTG-TATACAGT-G--GCTGGGATTGAGGA-ACTCAGCACGACC--CCTCGA-------------GGGTTCGGGGC-TTCGTGCCTACGTTTGCGTGCTTAGGATGCTGGCATAATGGCCTTAAGCGACCCGTCTTGAAACACGGACCAAGGAGTCTAACATGCCCGCGAGTGTTTGGGTGTTTAAAACCCGAGTGCGTAATGAAAGTG-AAAGTTGGGAACCCTGTC-------GT-GGGGTGCACCAACGCCCGGACCAGAGCTCTTG-CGACGGCCCTGCGGTAGAGCGTGTATGTTGGGACCCGAAAGATGGTGAACTATGCCTGAATAGGGTGAAGCCAGAGGAAACTCTGGTGGAGGCTCGTAGCGATTCTGACGTGCAAATCGATCGTCGAATTTGGGTATAGGGGCGAAAGACTAATCGATGATCTAGCCGGTCCTCTGCTCGCCAATCTATTCCGTATGCTGTTTAAGAAGTTGACGAGGGATGTATATCGGTATCTCCAGAAGGTAGTGCGTTGAAACTCACAAAGAGTTCAATCTTTCTTTGGCTGTCAAGCACCAGACCATCACAAATGGGCTGAAATATTCACTGGCCACCGGAAATTGGGGAGACCAAAAAAAATCCATGGCTTCCAAAGCGGGTGTGTCCCAGGTGCTGAACAGGTATACCTACGCATCTACCCTTTCTCATTTGCGGCGGTGTAATACTGGTGAGTTCGAGGCCGGTATCTCCAAGGACGGTCAAACTCGTGAGCACGCCCTA-TTGGCGTTCACTCTCGGTGTCCGACAACTCATCGTTGCCGTCAACAAGATGGACACCACCAAGTGGAGCGAGGACCGTTTCAACGAAATTATTAAGGAAACCTCTACCTTCATTAAGAAGGTCGGCTACAACCCCAAGGCTGTTGCCTTCGTCCCCATCTCTGGCTGGCACGGTGACAACATGTTGGAGGAGTCCCCCAACATGCCATGGTACAAAGGTTGGAGCAGGGAGACCAAGGCTGGTGTAGTCAAGGGCAAGACCCTTCTCGATGCCATTGATGCTATCGAGCCCCCGGTCCGT 
  Leptospor    CAAATTTGTACT-GTGAAACTGCGAATGGCTCATTAAATCAGTTATAGTTTATTTGATGGTACCTTGCTACATGGATAACTGTGGTAATTCTAGAGCTAATACATGCAATC-AAGCCCCGACTT-CCGGGAGGGGTGTATTTATTAGATAAAAAA-CCAACG-CGGTTCGCCGCTCCCTTGGTGATTCATAATAACTTTTCGAATCGCATGGCCTTGTGCCGGCGATGCTTCATTCAAATATCTGCCCTATCAACTTTCGATGGTAGGATAGAGGCCTACCATGGTTTCAACGGGTAACGGGGAATAAGGGTTCGATTCCGGAGAGGGAGCCTGAGAAACGGCTACCACATCCAAGGAAGGCAGCAGGCGCGCAAATTACCCAATCCCGACACGGGGAGGTAGTGACAATAAATAACAATATAGGG-CTCTTTCGGGTCTTATAATTGGAATGAGTACAATTTAAATCCCTTAACGAGGAACAATTGGAGGGCAAGTCTGGTGCCAGCAGCCGCGGTAATTCCAGCTCCAATAGCGTATATTAAAGTTGTTGCAGTTAAAAAGCTCGTAGTTGAACTTCGGGCCTGGCTGGGCGGTCCGCTTAAC-GGCGTTG-TACTGTCT-GGCCGGGCCTTACCTCTTGGTGAGCCGG-CGTGCCCTTCACTGGGTGCGTCGGGGAACCAGGACTTTTACCTTGAGAAAATTAGAGTGTTCAAAGCAGGCC--TATGCCCGAATACATTAGCATGGAATAATGAAATAGGACGTGCGGTTCTATTTTGTTGGTTTCTAGAGTCGCCGTAATGATTAATAGGGACAGTTGGGGGCATTAGTATTCAGTTGCTAGAGGTGAAATTCTTGGATTTACTGAAGACTAACTA-TTGCGAAAGCATTTGCCAAGGATGTTTTCATTAATCAAGAACGAAGGTTAGGGGATCGAAAACGATCAGATACCGTTGTAGTCTTAACAGTAAACTATGCCGACTAGGGATCGGGCG-ACCTCAATT-TTATGTGTCGCTCGGCACCTTACGAGAAATCAAAGTCTTTGGGTTCTGGGGGGAGTATGGTCGCAAGGCTGAAACTCAACTTTCAACAACGGATCTCTTGGCTCTCGCATCGATGAAGAACGCAGCGAAATGCGATAAGTAATGTGAATTGCAGATTTTCAGTGAATCATCGAATCTTTGAACGCACCTTGCGCTCCTTGG-TAT-TCCGAGGAGCATGCCTGTTTGAGTGTCATTAGATTCCCCTAGTAACTGCGAGTGAAGCGGGAAAAGCTCAAATTTAAAATCTGGCGGTCTC---CGG-CCGTCCGAGTTGTAATCTGGAGAAGCGTTTTCCGCGTTGGA-CCGTGTACAAGT-TTTCTGGAACGGAAC-GT-CATAGAGGGTGAGAATCCCGTCTTTGACACGG-AC-TACCA-ATGCTTTTGTGATACGCTCTCGAAGAGTCGAGTTGTTTGGGAATGCAGCTCAAAATGGGTGGTAAATTCCATCTAAAGCTAAATATTGGCGAGAGACCGATAGCGAACAAGTACCGTGAGGGAAAGATGAAAAGCACTTTGGAAAGAGAGTTAAACAGTACGTGAAATTGTTGAAAGGGAAAC-GTTTGAAGT-CAGTCGCGTCGGT--CGAGACTC-AACCAGGC-------------TTGCCT-----GGCGTATTTCTTGA-TCGACGGGTCAGCATCAGTTTT--GA--CCGCTG-GATAAAGGC-TGAGG-GAATGTGGCATTCTTC---GGGATGTGTTATAG-CCCTTGGTTCGCATACAGC-G--ATTGGGACTGAGGA-ACTCAGCGCGCC---TTTAT---------------GG-TCGGGGT-ATCT-ACCCACG-TAACGCGCTTAGGATGCTGGCATAATGGCTTTAAGCGACCCGTCTTGAAACACGGACCAAGGAGTCTAACATGCCCGCGAGTGTTTGGGTG--TAAAACCCGAGCGCGTAATGAAAGTG-ATAGTTGAGATCCCTGTC-------GT-GGGGAGCATCGACGCCCGGACCAGACCTTTTG-TGACGGATCTGCGGTAGAGCGTGTATGTTGGGACCCGAAAGATGGTGAACTATGCCTGAATAGGGTGAAGCCAGAGGAAACTCTGGTGGAGGCTCGTAGCGATTCTGACGTGCAAATCGATCGTCGAATTTGGGTATAGGGGCGAAAGACTAATCGA----------------------------CTTTTCCGCATGCTTTTCAGGAAGTTGACAAAAGATGTTTACCGTTACCTCCAGAAGGTAGTGTGTTGAGACTCATAAGGAGTTCAACCTTTCGCTTGCTGTGAAGCACCAGACGATTACGAATGGTCTTAAATATCCCCTTGCCACGGGTAATGGGGGAGATCAAAAGAAGTCCATGTCTTCAAAAGCTGGTGTATCTCAGGTGCTCATCCGTTACACGTATGCGTCGACATTATCTCATTTACGTCGCTGCAA----------------------------------------------------------------------------------------------------------------------------------------------------------------------------------------------------------------------------------------------------------------------------------------------------------------------------------------------------------------------- 
  L_arizoni    ----------------AAACTGCGAATGGCTCATTAAATCAGTTATAGTTTATTTGATGATATCTTGCTACATGGATAACTGTGGTAATTCTAGAGCTAATACATGCAACTAAAGCCCCGACTT-CTGGGAGGGGTGTATTTATTAGATAAAAAA-CCAACG-CGGCTCGCCGCTCGTTTGGTGATTCATAATAACTTCTCGAATCGCATGGCCTTGTGCCGGCGATGCTTCATTCAAATATCTGCCCTATCAACTTTCGATGGTAGGATAGAGGCCTACCATGGTTTCAACGGGTAACGGGGAATAAGGGTTCGATTCCGGAGAGGGAGCCTGAGAAACGGCTACCACATCCAAGGAAGGCAGCAGGCGCGCAAATTACCCAATCCCGACACGGGGAGGTAGTGACAATAAATAACAATATAGGG-CTCTTTCGGGTCTTATAATTGGAATGAGTACAATTTAAATCTCTTAACGAGGAACAATTGGAGGGCAAGTCTGGTGCCAGCAGCCGCGGTAATTCCAGCTCCAATAGCGTATATTAAAGTTGTTGCAGTTAAAAAGCTCGTAGTTGAACTTTGGGCCTGGGTGGGCGGTCCGCCTCGC-GGCGTTG-TACTGTCT-GGCCGGGCCTTTCCTCTTGGTGAGCCGG-CGTGCCCTTTACTGGGTGCGTCGGGGAACCAGGACTTTTACCTTGAGAAAATTAGAGTGTTCAAAGCAGGCTT-ATTGCCCGAATACATTAGCATGGAATAATGAAATAGGACGTGTGGTTCTATTTTGTTGGTTTCTAGAGTCGCCGTAATGATTAATAGGGACAGTTGGGGGCATTAGTATTCAGTTGCTAGAGGTGAAATTCTTGGATTTACTGAAGACTAACTA-TTGCGAAAGCATTTGCCAAGGATGTTTTCATTAATCAAGAACGAAGGTTAGGGGATCGAAAACGATCAGATACCGTTGTAGTCTTAACAGTAAACTATGCCGACTAGGGATCGGACA-ACCTC-TTTTTGATGTGTTGTTCGGCACCTTACGAGAAATCAAAGTCTTTGGGTTCTGGGGGGAGTATGGTCGCAAGGCTGAAACTTAACTTTCAGCAACGGATCTCTTGGCTCTCGCATCGATGAAGAACGCAGCGAATTGCGATATGTAATGTGAATTGCAGATTTTCAGTGAATCATCGAATCTTTGAACGCACCTTGCGCTCCTTGG-TAT-TCCGAGGAGCATGCCTGTTTGAGTGTCATTAGATTCCCCTAGTAACTGCGAGTGAAGCGGGAAGAGCTCAAATTTTGAATCTGGTAGTCCT-TGCGG-CTGCCCGAGTTGTAATCTAGAGAAGTGCTTTCCGCGCTGGA-CCGTGTACAAGT-CTCCTGGAACGGAGC-GT-CATAGAGGGTGAGAATCCCGTCTCTGACACGG-AC-AACCA-GGGCTTCTGTGATGCGCTCTCGACGAGTCGAGTTGTTTGGGAATGCAGCTCAAATTGGGTGGTAAATTCCATCTAAAGCTAAATACAGGCGAGAGACCGATAGCGAACAAGTACCGTGAGGGAAAGATGAAAAGAACTTTGGAAAGAGAGTTAAACAGTACGTGAAATTGCTGAAAGGGAAAC-GCTTGAAGT-CAGTCGCGTTGGC--CGGGGATC-AGCCTTGC-----------TTTTGCTA-----GGTGCATTTTCTGG-TTGACGGGTCAGCATCAATTTT--GA--CTGTTG-GATAAAGGT-TGAGG-GAATGTGGCACCTTTC---GGGGTGTGTTATAG-CCCTCTGTCA-TATACAGC-G--GTTGGGATTGAGGA-ACTCAGCACGAC---CTCTTT-GAG----------GGTTCGGGGC-TTCG-GCTCACG-TAGCGTGCTTAGGATGCTGGCAAAATGGCTTTAATCGACCCGTCTTGAAACACGGACCAAGGAGTCTAACATGCCCGCGAGTGTTTGGGTGTTTAAAACCCGAGCGCGTAATGAAAGTG-AAAGTTGAGATCCCTGTC-------GT-GGGGAGCATTGACGCCCGGACCAGAGCTCTTG-CAACGGATCTGCGGTAGAGCGTGTATGTTGGGACCCGAAAGATGGTGAACTATGCCTGAATAGGGTGAAGCCAGAGGAAACTCTGGTGGAGGCTCGTAGCGATTCTGACGTGCAAATCGATCGTCGAATTTGGGTATAGGGGCGAAAGACTAATCGATGACCTAGCTGGTCCCTTACTTGCGAACTTGTTTCGTATGCTGTTTAAGAAGTTAACGAGGGACGTATACCGTTATCTTCAAAAGGTAGTGTGTTGAAACGCATAAGGAGTTTAACCTTTCCTTGGCGGTGAAGCATCAGACAATTAYGAATGGTCTAAAATATTCACTTGCCACCGGAAACTGGGGCGATCAGAAGAAGTCTATGGCTTCAAAGGCCGGTGTCTCTCAGGTCCTGAATCGATATACGTATGCGTCAACGTTATCACATCTACGGCGATGTAATACTGGTGAGTTCGAGGCTGGTATCTCCAAGGATGGTCAGACCCGTGAGCACGCCCT-CCTGGCGTTCACTCTTGGTGTCCGGCAACTCATCGTTGCTGTCAACAAGATGGACACGACCAAGTGGAGCGAGGACCGCTTCAACGAAATTATTAAGGAAACCTCCACCTTCATCAAGAAGGTCGGTTACAACCCTAAGGCTGTTGCTTTCGTCCCCATCTCTGGATGGCATGGTGACAACATGTTGGAGGAGTCTCCCAACATGCCATGGTACAAGGGCTGGACCAAGGAAACTAAGGGTGGTGTCGTGAAGGGCAAGACTCTCTTGGATGCTATTGATGCCATTGAGCCTCCTGTGCGT 
  L_licheni    CAAGTTTGTACT-GTGAAACTGCGAATGGCTCATTAAATCAGTTATAGTTTATTTGATGATATCTTGCTACATGGATAACTGTGGTAATTCTAGAGCTAATACATGCAACTAAAGCCCCGACTT-CTGGGAGGGGTGTATTTATTAGATAAAAAA-CCAACG-CGGCTCGCCGCTCGTTTGGTGATTCACAATAACTTCTCGAATCGCACGGCCTTGTGCCGGCGATGCTTCATTCAAATATCTGCCCTATCAACTTTCGATGGTAGGATAGTGGCCTACCATGGTTTCAACGGGTAACGGGGAATAAGGGTTCGATTCCGGAGAGGGAGCCTGAGAAACGGCTACCACATCCAAGGAAGGCAGCAGGCGCGCAAATTACCCAATCCCGATACGGGGAGGTAGTGACAATAAATAACAATATAGGG-CTCTTTCGGGTCTTATAATTGGAATGAGTACAATTTAAATCTCTTAACGAGGAACAATTGGAGGGCAAGTCTGGTGCCAGCAGCCGCGGTAATTCCAGCTCCAATAGCGTATATTAAAGTTGTTGCAGTTAAAAAGCTCGTAGTTGAACTTTGGGCCTGGGTGGACGGTCCGCCTCGC-GGCGTTG-TACTGTCT-GGCCGGGCCTTTCCTCTTGGTGAGCCGG-CGTGCCCTTCACTGGGTGCGTCGGGGAACCAGGACTTTTACCTTGAGAAAATTAGAGTGTTCAAAGCAGGCCT-TTTGCCCGAATACATTAGCATGGAATAATGAAATAGGACGTGCGGTTCTATTTTGTTGGTTTCTAGAGTCGCCGTAATGATTAATAGGGACAGTTGGGGGCATTAGTATTCAGTCGCTAGAGGTGAAATTCTTGGATTGACTGAAGACTAACTA-TTGCGAAAGCATTTGCCAAGGATGTTTTCATTAATCAAGAACGAAGGTTAGGGGATCGAAAACGATCAGATACCGTTGTAGTCTTAACAGTAAACTATGCCGACTAGGGATCGGGCG-ACCTCTTTTTTGATGTGTCGCTCGGCACCTTACGAGAAATCAAAGTCTTTGGGTTCTGGGGGGAGTATGGTCGCAAGGCTGAAACTTAACTTTCAGCAACGGATCTCTTGGCTCTCGCATCGATGAAGAACGCAGCGAATTGCGATATGTAATGTGAATTGCAGATTTTCAGTGAATCATCGAATCTTTGAACGCACCTTGCGCTCCTTGG-TAT-TCCGAGGAGCATGCCTGTTTGAGTGTCATTAGATTCCCCTAGTAACTGCGAGTGAACCGGGAAAAGCTCAAATTTTGAATCTGGCGGTCCT-CGCGG-CCGTCCGAGTTGTAATCTAGAGAAGTGCTTTCCGCGCTGGA-CCGTGTACAAGT-CTCCTGGAAGGGAGC-GT-CATAGAGGGTGACAATCCCGTCTCTGACACGG-AC-TACCA-GGGCTTATGTGATGCGCTCTCGACGAGTCGAGTTGTTTGGGAATGCAGCTCAAATCGGGTGGTAAATTCCATCTAAAGCTAAATACAGGCGAGAGACCGATAGCGAACAAGTACCGTGAGGGAAAGATGAAAAGAACTTTGGAAAGAGAGTTAAACAGTACGTGAAATTGCTGAAAGGGAAAC-GCTTCAAGT-CAGTCGCGTCGGT--CGGGGATC-AGCCTTGC---------TTCATCGCTC-----GGTGCACTTCCTGG-TCGACGGGTCAGCATCAATTTC--GG--TCGCCG-TATAAAGGT-CGAGGTGAATGTGGCACTCTTC---GGAGTGTGTTATAG-CCCTCGGTCG-GATGTGGT-G--GTTGGGATTGAGGA-ACTCAGCACGGCCC-CCTCGA-------------GGGTTTGGGGC-TTCG-GCTCACATTAGCGTGCTTAGGATGCTGGCGTAATGGCTTTAATCGACCCGTCTTGAAACACGGACCAAGGAGTCTAACATGCCTGCGAGTGTTTGGGCGTTTAAAACCCGAGCGCGTAACGAAAGTG-AAAGTCGAGACCTCTGTC-------GT-GGAGGGCACCGACGCCCGGACCTGAGCTTCTG-CAAAGGATCTGCGGTAGAGCACGTATGTTGGGACCCGAAAGATGGTGAACTATGCCTGAATAGGGTGAAGCCAGAGGAAACTCTGGTGGAGGCTCGTAGCGATTCTGACGTGCAAATCGATCGTCGAATTTGGGTATAGGGGCGAAAGACTAATCGA----------------------------------CGTATGCTCTTCCGGAAGTTAACAAGGGACGTTTATCGGTATCTTCAGAAGGTAGTGCGTGGAGACGCACAAGGAGTTCAACCTTTCATTGGCAGTTAAACATCAGACGATTACGAATGGCCTCAAATACTCGCTCGCCACCGGCAACTGGGGAGACCAGAAGAAGTCAATGGCGTCGAAAGCCGGCGTCTCACAAGTGCTGAACAGGTATACCTACGCTTCAACGCTTTCACATTTGCGTCGGTGCAATACTGGTGAGTTCGAGGCTGGTATCTCCAAGGACGGCCAGACCCGTGAACACGCCCT-CTTGGCGTTCACTCTCGGCGTACGGCAACTCATCGTCGCTGTCAACAAGATGGACACCACCAAGTGGAGCGAGGACCGGTTCAACGAAATCATCAAGGAAACCTCTACCTTCATCAAGAAGGTCGGCTACAACCCGAAGGCAGTCGCCTTCGTTCCCATCTCTGGCTGGCACGGTGACAACATGTTGGAGGAGTCTGTCAATATGCCATGGTTCAAAGGTTGGACCAAGGAGACCAAGGGTGGTGTTGTCAAGGGCAAGACCCTCCTCGACGCCATTGATGCCATCGAACCCCCCGTCCGA 
  L_mollusc    CAAGTTTGTACT-GTGAAACTGCGAATGGCTCATTAAATCAGTTATAGTTTATTTGATGATATCTTGCTACATGGATAACTGTGGTAATTCTAGAGCTAATACATGCAACTAAAGCCCCGACTT-CTGGGAGGGGTGTATTTATTAGATAAAAAA-CCAACG-CGGCTCGCCGCTCTCTTGGTGATTCATAATAACTTCTCGAATCGCACGGCCTTGTGCCGGCGATGCTTCATTCAAATATCTGCCCTATCAACTTTCGATGGTAGGATAGAGGCCTACCATGGTTTCAACGGGTAACGGGGAATAAGGGTTCGATTCCGGAGAGGGAGCCTGAGAAACGGCTACCACATCCAAGGAAGGCAGCAGGCGCGCAAATTACCCAATCCCGACACGGGGAGGTAGTGACAATAAATAACAATATAGGG-CTCTTTCGGGTCTTATAATTGGAATGAGTACAATTTAAATCTCTTAACGAGGAACAATTGGAGGGCAAGTCTGGTGCCAGCAGCCGCGGTAATTCCAGCTCCAATAGCGTATATTAAAGTTGTTGCAGTTAAAAAGCTCGTAGTTGAACTTTGGGCCTGGGTGGGCGGTCCGCCTCGC-GGCGTTG-TACTGTCT-GGCTGGGCCTTTCCTCTTGGTGAGCCGG-CGTGCCCTTCACTGGGTGCGTCGGGGAACCAGGACTTTTACCTTGAGAAAATTAGAGTGTTCAAAGCAGGCA--ATTGCCTGAATACATTAGCATGGAATAATGAAATAGGACGTGCGGTTCTATTTTGTTGGTTTCTAGAGTCGCCGTAATGATTAATAGGGACAGTTGGGGGCATTAGTATTCAGTTGCTAGAGGTGAAATTCTTGGATTTACTGAAGACTAACTA-CTGCGAAAGCATTTGCCAAGGATGTTTTCATTAATCAAGAACGAAGGTTAGGGGATCGAAAACGATCAGATACCGTTGTAGTCTTAACAGTAAACTATGCCGACTAGGGATCGGGCG-ACCTCTTTTT-GATGTGTCGCTCGGCACCTTACGAGAAATCAAAGTCTTTGGGTTCTGGGGGGAGTATGGTCGCAAGGCTGAAACTTAACTTTCAGCAACGGATCTCTTGGCTCTCGCATCGATGAAGAACGTAGCGAATTGCGATATGTAATGTGAATTGCAGATTTTCAGTGAATCATCGAATCTTTGAACGCACCTTGCGCTCCTTGG-TAT-TCCGAGGAGCATGCCTGTTTGAGTGTCATTAGATTCCCCTAGTAACTGCGAGTGAAGAGGGATGAGCTCAAATTTTGAATCTGGCGGTCCT-TGCGG-CCGTCCGAGTTGTAATCTAGAGAAGCGTTTTCCGCGCTGGA-CCGTGTACAAGT-CTCCTGGAAGGGAGC-GT-CATAGAGGGTGAGAATCCCGTCTTTGACACGG-AC-TGCCA-GGGCTTTTGTGATGCGCTCTCGACGAGTCGAGTTGTTTGGGAATGCAGCTCAAATTGGGTGGTAAATTCCATCTAAAGCTAAATACAGGCGAGAGACCGATAGCGAACAAGTACCGTGAGGGAAAGATGAAAAGAACTTTGGAAAGAGAGTTAAACCGTACGTGAAATTGCTGAAAGGGAAAC-GCTTGATGT-CAGTCGCGTTGGC--CGGGGATC-AGCCTTGC-----------TTTTGCTG-----GGCGTACTTCCTGG-TCGACGGGTCAGCATCAGTTTC--GG--CCGCTG-GATAAAGGC-GAGGG-GAATGTGGCACTCTTC---GGGGTGTGTTATAG-CCCCTTGTTG-CATGCGGT-G--GCTGGGACTGAGGA-ACTCAGCATGACC--CCTCGA-------------GGGTTCGGGGC-TTGG-GCCTACGTTAACGTGCTTAGGATGCTGGCATAATGGCCTTAAGCGACCCGTCTTGAAACACGGACCAAGGAGTCTAACATGCCCGCGAGTGTTTGGGTGTTTAAAACCCGAGCGCGTAATGAAAGTG-AAAGTTGAGAACCCTGTC-------GT-GGGGTGCATCAACGCCCGGACCAGAGCTTTTG-TGACGGATCTGCGGTAGAGCGTGTATGTTGGGACCCGAAAGATGGTGAACTATGCCTGAATAGGGTGAAGCCAGAGGAAACTCTGGTGGAGGCTAGTAGCGATTCTGACGTGCAAATC---------------------------------------CGATCTGGCTGGTCCTCTGCTGGCCAACTTGTTCCGAATGCTGTTCAAGAAGTTGACGAGGGATGTCTACCGTTACCTCCAGAAGGTAGTGCGTCGAAACGCACAAAGAGTTTAACCTCTCGTTGGCAGTCAAACATCAGACGATTACAAATGGGCTCAAGTACTCGCTTGCCACCGGTAACTGGGGAGACCAAAAGAAGTCTATGGCTTCGAAAGCTGGTGTATCGCAGGTATTAAACAGATACACCTACGCCTCTACGCTTTCCCACTTGCGTCGGTGTAA----------------------------------------------------------------------------------------------------------------------------------------------------------------------------------------------------------------------------------------------------------------------------------------------------------------------------------------------------------------------- 
  L_montana    -----------------------------------------------------------------------------------------------------------------------------------------------------------------------------------------------------------------------------------------------------------------------------------------------------------------------------------------------------------------------------------------------------------------------------------------------------------------------------------------------------------------------------------------------------------------------------------------------------------------------------------------------------------------------------------------------------------------------------------------------------------------------------------------------------------------------------------------------------------------------------------------------------------------------------------------------------------------------------------------------------------------------------------------------------------------------------------------------------------------------------CAACTTTCAGCAATGGATCTCTTGGCTCTCGCATCGATGAAGAACGCAGCGAATTGCGATATGTAATGTGAATTGCAGATTTTCCGTGAATCATCGAATCTTTGAACGCACCTTGCGCTCCTTGG-TAT-TCCGAGGAGCATGCCTGTTTGAGTGTCATTAGATTCCCCTAGTAACTGCGAGTGAAGAGGGAAGAGCTCAAATTTTAAATCTGGCAGTCCTCTGTGG-CAGTCCGAGTTGTAATCTAGAGAAGTGCTTTCTGCGCTGGA-CCGTGTACAAGT-CTCCTGGAACGGAGC-GT-CATAGAGGGTGAGAATCCCGTCTCTGACACGG-AC-TACCA-GGGC-TTTGTGTGGCACTTTCGACGAGTCGAGTTGTTTGGGAATGCAGCTCAAAATGGGTGGTAAATTCCATCTAAAGCTAAATATAGGCGAGAGACCGATAGCGAACAAGTACCGTGAGGGAAAGATGAAAAGAACTTTGGAAAGAGAGTTAAACAGTACGTGAAATTGCTGAAAGGGAAAC-GCTTGAAGT-CAGTCGCGTTGGT--CGGGGATC-AGCCTTGCAA--------CTTTTGCTT-----GGTGTATTTCCTGA-TTGACGGGTCAGCATCAATTTT--GA--TTATCG-GATAAAGGT-CAGAG-GAATGTGGCATCCTTC---GGGGTGTGTTATAG-CCTTTGAC---TATACGGT-G--GTTGGGATTGAGGA-ACTCAGCAC---------------------------------------------------TTGTTGCTTAGGATGCTGGCATAATGGCTTTAAGCGACCCGTCTTGAAACACGGACCAAGGAGTCTAACGTGCCTGCGAGTGTTTGGGTGTTT-AAACCCGAGCGCGCAATGAAAGTG-AAAGTTGGGACCTCTGTC-------GT-GGAGGGCACCGACGCCCGGACCTGAGCTTTTG-CAAAGGATCTGCGGTAGAGCATGTATGTTGGGACCCGAAAGATGGTGAACTATGCCTGAATAGGGTGAAGCCAGAGGAAACTCTGGTGGAGGCTCGTAGCGATTCTGACGTGCAAATCGATCGTCGAATTTGGGTATAGGGGCGAAAGACTAATCGA------------------------------------------------------------------------------------------------------------------------------------------------------------------------------------------------------------------------------------------------------------------------------------------------------------------------------------------------------------------------------------------------------------------------------------------------------------------------------------------------------------------------------------------------------------------------------------------------------------------------------------------------------------------ 
  L_olivasc    ---------------GAAACTGCGAATGGCTCATTAAATCAGTTATAGTTTATTTGATGATATCTTGCTACATGGATAACTGTGGTAATTCTAGAGCTAATACATGCAACTAAAGCCCCGACTT-CTGGGAGGGGTGTATTTATTAGATAAAAAA-CCAACG-CGGCTCGCCGCTCGTTTGGTGATTCATGATAACTTCTCGAATCGCATGGCCTTGTGCCGGCGATGCTTCATTCAAATATCTGCCCTATCAACTTTCGATGGTAGGATAGAGGCCTACCATGGTTTCAACGGGTAACGGGGAATAAGGGTTCGATTCCGGAGAGGGAGCCTGAGAAACGGCTACCACATCTACGGAAGGCAGCAGGCGCGCAAATTACCCAATCCCAATACGGGGAGGTAGTGACAATAAATAACAATATAGGG-CTCTTTCGGGTCTTATAATTGGAATGAGTACAATTTACATCTCTTAACGAGTAACGATTGGAGGGCAAGTCTGGTGCCAGCAGCCGCGGTAATTCCAGCTCCAATAGCGTATATTAAAGTTGTTGCAGTTAAAAAGCTCGTAGTTGAACTTTGGGCTTGGGTGGGCGGTCCGCCTCGC-GGCGTTG-TACTGTCT-GCCTGGGCCTTTCCTCTTGGTGAGCCGG-CGTGCCCTTCACTGGGTGCGTCGGGGAACCAGGACTTTTACCTTGAGAAAATTAGAGTGTTCAAAGCAGGCT--ATTGCCCGAATACATTAGCATGGAATAATAAAATAGGACGTGCGGTTCTATTTTGTTGGTTTCTAGAGTCGCCGTAATGATTAATAGGGACAGTTGGGGGCATTAGTATTCAGTTGCTAGAGGTGAAATTCTTGGATTTACTGAAGACTAACTA-TTGCGAAAGCATTTGCCAAGGATGTTTTCATTAATCAAGAACGAAGGTTAGGGGATCGAAAACGATCAGATACCGTTGTAGTCTTAACAGTAAACTATGCCGACTAGGGATCGGGCG-ACCTCTTTT-TGATGTGTCGCTCGGCACCTTACGAGAAATCAAAGTCTTTGGGTTCTGGGGGGAGTATGGTCGCAAGGCTGAAACTCAACTTTCAGCAACGGATCTCTTGGCTCTCGCATCGATGAAGAACGCAGCGAATTGCGATATGTAATGTGAATTGCAGATTTTCAGTGAATCATCGAATCTTTGAACGCACCTTGCGCTCCTTGG-TAT-TCCGAGGAGCATGCCTGTTTGAGTGTCATTAGATTCCCCTAGTAACTGCGAGTGAAGCGGGAAAAGCTCAAATTTTGAATCTGGCGGTCCT-TGCGG-CCGTCCGAGTTGTAATCTAGAGAAGCGTCTTCCGCGCTGGA-CCGTGTACAAGTCCTCCTGGAATGGAGC-GT-CATAGAGGGTGAGAATCCCGTCTCTGACACGG-AC-TACCA-GTGC-TTTGTGATGCGCTCTCAACGAGTCGAGTTGTTTGGGAATGCAGCTCTAAATGGGTGGTAAATTCCATCTAAAGCTAAATATAGGCGAGAGACCGATAGCGAACAAGTACCGTGAGGGAAAGATGAAAAGAACTTTGGAAAGAGAGTTAAACAGTACGTGAAATTGCTGAAAGGGAAAC-GCTTGAAGT-CAGTCGCGTTGGC--CGGGGATC-AGCCTTGC---------TCTTTTGCTT-----GGTGTACTTCCTGG-TCGACGGGTCAGCATCAATTTT--GA--TCGCCG-GATAAAGGC-AGAGGTGAATGTGGCACTCTTC---GGGGTGTGTTATAG-CTCTCTGTCA-CATACGGT-G--GTTGGGATTGAGGA-ACTCAGCACGGCC--CCTCGA-------------GGGTTCGGGGC-TTCG-GCTCACG--TTCGTGCTTAGGATGCTGGCATAATGGCTTTAAGCGACCCGTCTTGAAACACGGACCAAGGAGTCTAACATGCCCGCGAGTGTTTGGGTGTTTAAAACCCGAGCGCGCAATGAAAGTG-AAAGTTGAGACCTCTGTC-------GC-GGAGGGCATCGACGCCCGGACCTGAGCTTCTG-CAAAGGATCTGCGGTAGAGCGTGTATGTTGGGACCCGAAAGATGGTGAACTATGCCTGAATAGGGTGAAGCCAGAGGAAACTCTGGTGGAGGCTCGTAGCGATTCTGACGTGCAAATCGATCGTCGAATTTGGGTATAGGGGCGAAAGACTAATCGATGATCTGGCGGGTCCTTTGCTCGCGAATTTATTCCGCATGCTCTTCCGGAAGTTGACCAGGGATGTCTATCGCTACCTCCAGAAGGTAGTGCGTTGAAACTCATAAGGAGTTCAATCTGTCGCTTGCTGTCAAGCATCAAACGATCACTAACGGTTTGAAGTATTCTCTCGCCACCGGTAACTGGGGAGACCAGAAGAAATCCATGGCATCGAAGGCCGGTGTGTCCCAGGTATTAAATCGATACACTTATGCTTCCACGCTCTCGCATCTTCGTCGCTGTAATACTGGTGAGTTCGAGGCCGGTATCTCCAAGGACGGCCAGACCCGTGAGCACGCCCT-CCTGGCGTTCACTCTCGGTGTGCGGCAGCTCATTGTCGCTGTCAACAAGATGGACACCACCAAGTGGAGCGAGGACCGTTTCAATGAAATCGTTAAGGAAACCTCCACCTTCATCAAGAAGGTCGGCTACAACCCTAAGGCTGTCGCCTTCGTTCCCATCTCTGGCTGGCATGGTGACAACATGTTGGAGGAGTCCCCCAACATGCCCTGGTACAAGGGCTGGTCGAAGGAGACCAAAGGTGGTGTCGCTAAGGGCAAGACCCTCCTCGATGCCATCGACGCCATCGAGCCCCCAGTCCGT 
  L_romelli    ---------------GAAACTGCGAATGGCTCATTAAATCAGTTATAGTTTATTTGATGATATCTTGCTACATGGATAACTGTGGTAATTCTAGAGCTAATACATGCAACTAAAGCCCCGACTT-CTGGGAGGGGTGTATTTATTAGATAAAAAA-CCAACG-CGGCTCGCCGCTCGTTTGGTGATTCATAATAACTTCTCGAATCGCATGGCCTTGTGCCGGCGATGCTTCATTCAAATATCTGCCCTATCAACTTTCGATGGTAGGATAGAGGCCTACCATGGTTTCAACGGGTAACGGGGAATAAGGGTTCGATTCCGGAGAGGGAGCCTGAGAAACGGCTACCACATCCAAGGAAGGCAGCAGGCGCGCAAATTACCCAATCCCGATACGGGGAGGTAGTGACAATAAATAACAATATAGGG-CTCTTTCGGGTCTTATAATTGGAATGAGTACAATTTAAATCTCTTAACGAGGAACAATTGGAGGGCAAGTCTGGTGCCAGCAGCCGCGGTAATTCCAGCTCCAATAGCGTATATTAAAGTTGTTGCAGTTAAAAAGCTCGTAGTTGAACTTTGGGCCTGGGTGGGCGGTCCGCCTCGC-GGCGTTG-TACTGTCT-GGCCGGGCCTTTCCTCTTGGTGAGCCGG-CGTGCCCTTCACTGGGTGCGTCGGGGAACCAGGACTTTTACCTTGAGAAAATTAGAGTGTTCAAAGCAGGCC-TTTTGCCCGAATACATTAGCATGGAATAATGAAATAGGACGTGCGGTTCTATTTTGTTGGTTTCTAGAGTCGCCGTAATGATTAATAGGGACAGTTGGGGGCATTAGTATTCAGTTGCTAGAGGTGAAATTCTTGGATTTACTGAAGACTAACTA-TTGCGAAAGCATTTGCCAAGGATGTTTTCATTAATCAAGAACGAAGGTTAGGGGATCGAAAACGATCAGATACCGTTGTAGTCTTAACAGTAAACTATGCCGACTAGGGATCGGGCG-ACCTC-TTTTTGATGTGTCGCTCGGCACCTTACGAGAAATCAAAGTCTTTGGGTTCTGGGGGGAGTATGGTCGCAAGGCTGAAACTTAACTTTCAGCAACGGATCTCTTGGCTCTCGCATCGATGAAGAACGCAGCGAATTGCGATATGTAATGTGAATTGCAGATTTTCAGTGAATCATCGAATCTTTGAACGCACCTTGCGCTCCTTGG-TAT-TCCGAGGAGCATGCCTGTTTGAGTGTCATTAGATTCCCCTAGTAACTGCGAGTGAAGCGGGAAAAGCTCAAATTTTGAATCTGGTGGTCCT-TGTGG-CCGTCCGAGTTGTAATCTAGAGAAGTGCTTTCCGCGCTGGA-CCGTGTACAAGT-CTCCTGGAAGGGAGC-GT-CATAGAGGGTGAGAATCCCGTCTCTGACACGG-AC-TACCA-GGGCTTCTGTGATGCGCTCTCAACGAGTCGAGTTGTTTGGGAATGCAGCTCAAATTGGGTGGTAAATTCCATCTAAAGCTAAATACAGGCGAGAGACCGATAGCGAACAAGTACCGTGAGGGAAAGATGAAAAGAACTTTGGAAAGAGAGTTAAACAGTACGTGAAATTGCTGAAAGGGAAAC-GCTTGAAGT-CAGTCGCGTTGGT--CGGGGATC-AGCCTTGC-------TCTTTTGCGCTA-----GGTGCACTTCCTGG-TCGACGGGTCAGCATCAGTTTC--GA--TCGCCG-GATAAAGGC-AGAGTTGAATGTGGCGCTCTTC---GGAGCGTGTTATAG-CTCTCTGTCG-GATACGGT-G--GTTGGGACTGAGGA-ACTCAGCACGG----CCCCTC-GAG----------GGTTTGGGGC-TTCG-GCTCACA-TTTCGTGCTTAGGATGCTGGCATAATGGCTTTAAGCGACCCGTCTTGAAACACGGACCAAGGAGTCTAACATGCCCGCGAGTGTTTGGGTGTTTAAAACCCGAGCGCGCAATGAAAGTG-AAAGTTGAGACCTCTGTC-------GT-GGAGGGCATCGACGCCCGGACCTGAGCTTCTG-CGACGGATCTGCGGTAGAGCGTGTATGTTGGGACCCGAAAGATGGTGAACTATGCCTGAATAGGGTGAAGCCAGAGGAAACTCTGGTGGAGGCTCGTAGCGATTCTGACGTGCAAATCGATCGTCGAATTTGGGTATAGGGGCGAAAGACTAATCGACGACTTGGCGGGTCCCTTGCTTGCAAACTTGTTCCGCATGCTCTTCCGAAAGCTGACACGCGACGTTTATCGGTATCTCCAGAAGGTAGTGCGTTGAGACGCATAAGGAATTCAACCTTTCATTAGCTGTGAAACATCAGACGATCACGAATGGTCTCAAGTACTCGCTTGCCACTGGCAACTGGGGAGACCAGAAGAAGTCTATGGCGTCGAAGGCTGGTGTCTCACAAGTGCTCAACAGGTACACCTATGCATCGACATTGTCACACTTGCGTCGGTGTAATACTGGTGAATTCGAGGCTGGTATCTCAAAGGACGGTCAGACCCGTGAGCACGCCCT-CTTGGCGTTCACTCTCGGCGTGCGGCAACTCATCGTGGCCGTCAACAAGATGGACACCACCAAGTGGAGTGAGGACCGGTTCAACGAAATCATCAAGGAAACGTCTACCTTCATCAAGAAGGTCGGTTACAACCCCAAGGCCGTCGCCTTCGTTCCTATCTCTGGCTGGCACGGTGACAACATGTTGGAGGAGTCTGTCAACATGCCATGGTTCAAGGGCTGGACCAAGGAGACCAAGGGTGGTGTTATTAAGGGCAAGACCCTCCTCGATGCCATCGACGCCATCGAACCTCCCGTCCGA 
  Paragyrod    CAAGTTTGTACT-GTGAAACTGCGAATGGCTCATTAAATCAGTTATAGTTTATTTGATGATGACTTGCTACATGGATAACTGTGGTAATTCTAGAGCTAATACATGCAACG-AAGCCCCGACTT-CCGGAAGGGGTGTATTTATTAGATAAAAAA-CCAACG-CGGCTCGCCGCTCGTTTGGTGATTCATAATAACTGCTCGAATCGCATGGCCTCGTGCCGGCGATGCTTCATTCAAATATCTGCCCTATCAACTTTCGATGGTAGGATAGAGGCCTACCATGGTTTCAACGGGTAACGGGGAATAAGGGTTCGATTCCGGAGAGGGAGCCTGAGAAACGGCTACCACATCCAAGGAAGGCAGCAGGCGCGCAAATTACCCAATCCCGATTCGGGGAGGTAGTGACAATAAATAACAATATAGGG-CTCTTTCGGGTCTTATAATTGGAATGAGTACAATTTAAATCTCTTAACGAGGAACAATTGGAGGGCAAGTCTGGTGCCAGCAGCCGCGGTAATTCCAGCTCCAATAGCGTATATTAAAGTTGTTGCAGTTAAAAAGCTCGTAGTTGAACTTTGGGCCTGGACGGGCGGTCCGCCGAAA-GGCGTCG-TACTGTCT-GGCTGGGCCTTTCCTCTTGGTGAATCGG-GGTGCCCTTTGTTGGGTGCGTCGGGGAACCAGGACTTTTACCTTGAGAAAATTAGAGTGTTCAAAGCAGGCGT-TTCGCCCGAATACATTAGCATGGAATAATGAAATAGGACGTGCGGTTCTATTTCGTTGGTTTCTAGAGTCGCCGTAATGATTAATAGGGACAGTTGGGGGCATTAGTATTCAGTCGCTAGAGGTGAAATTCTTGGATTGACTGAAGACTAACTA-CTGCGAAAGCATTTGCCAAGGATGTTTTCATTAATCAAGAACGAAGGTTAGGGGATCGAAAACGATCAGATACCGTTGTAGTCTTAACAGTAAACTATGCCGACTAGGGATCGGGCG-ACCTCTTAT-TGATGTGTCGCTCGGCACCTTACGAGAAATCAAAGTCTTTGGGTTCTGGGGGGAGTATGGTCGCAAGGCTGAAACTCAACTTTCAGCAACGGATCTCTTGGCTCTCGCATCGATGAAGAACGCAGCGAATTGCGATAAGTAATGTGAATTGCAGATTTTCAGTGAATCATCGAATCTTTGAACGCACCTTGCGCTCCTTGG-TAT-TCCGAGGAGCATGCCTGTTTGAGTGTCATTTGATTCCCCTAGTAACTGCGAGTGAAGAGGGAACAGCTCAAATTTCGAATCTGGCGGTCTC---CGG-CCGTCCGAGTTGTAATCTAGAGAAGCGTCTTCCGCGCTGGA-CCGTGTACAAGT-CTCCTGGAAGGGAGC-GT-CGCAGAGGGTGAGAATCCCGTCTTTGACACGG-AC-TACCA-GCGC-TATGTGATGCGCTCTCGACGAGTCGAGTTGTTTGGGAATGCAGCTCTAATTGGGTGGTAAACTCCATCTAAAGCTAAATACAGGCGAGAGACCGATAGCGAACAAGTACCGTGAGGGAAAGATGAAAAGAACTTTGGAAAGAGAGTTAAACAGTACGTGAAATTGCTGAAAGGGAAAC-GCTTGATGT-CAGTCGCGTCGTC--CGGGGATC-AACCTTGC---------CTTTTCGCTC-----GGCGTATTTCCTGG-TCGACGGGTCAGCATCAGTTTC--GA--TCGCCG-TACAAGGGC-GGAGG-GAACGTGGCACTCCTC---GGAGTGTGTTATAG-CCCTTCGTCG-CATGCGGC-G--ACCGGGACTGAGGA-ACTCAGCACGACC--CCTCGA-------------GGGTTCGGGGC-TTCG-GCCTACG--TCCGTGCTTAGGATGCTGGCATAATGGCCTTAAGCGACCCGTCTTGAAACACGGACCAAGGAGTCTAACATGCCTGCGAGTGTTTGGGCG--TAAAACCCGAGCGCGCAATGAAAGTG-AAAGTTGACACCTCCGTC-------GT-GGAGGGCATCGACGCCCGGACCTGAGTCTTCGACGACGGTTCCGCGGTAGAGCATGTATGTTGGGACCCGAAAGATGGTGAACTATGCCTGAATAGGGTGAAGCCAGAGGAAACTCTGGTGGAGGCTCGTAGCGATTCTGACGTGCAAATCGATCGTCGAATTTGGGTATAGGGGCGAAAGACTAATCGA-------------------------------------------------------------------------------------------------------------------------------------------------------------------------------------------------------------------------------------------------------------------------------------------TACCGGTGAGTTCGAGGCTGGAATCTCAAAGGATGGTCAGACCCGTGAGCACGCCCT-TCTGGCGTTCACCCTCGGTGTGCGTCAGCTCATCGTCGCTGTCAACAAGATGGACACCACCAAGTGGAGCGAGGATCGCTTCAACGAAATTATCAAGGAAACCTCCACCTTCATTAAGAAAGTCGGTTACAACCCCAAAGCTGTTGCCTTCGTCCCAATCTCTGGTTGGCACGGTGACAACATGTTGGAGGAGTCCCCTAACATGCCCTGGTACAAGGGCTGGACCAAGGAGACCAAGGGTGGTGTCGTCAAGGGCAAGACCCTCCTCGATGCCATTGACGCCATCGAGCCCCCAGTCCGA 
  Paxillus_    CAAGTTTGTACT-GTGAAACTGCGAATGGCTCATTAAATCAGTTATAGTTTATTTGATGATGACTTGCTACATGGATAACTGTGGTAATTCTAGAGCTAATACATGCAATC-AAGCCCCGACTT-CTGGGAGGGGTGTATTTATTAGATAAAAAA-CCAACG-CGGCTCGCCGCTCGTTTGGTGATTCATAATAACTGCTCGAATCGCATGGCCTCGTGCCGGCGATGCTTCATTCAAATATCTGCCCTATCAACTTTCGATGGTAGGATAGAGGCCTACCATGGTTTCAACGGGTAACGGGGAATAAGGGTTCGATTCCGGAGAGGGAGCCTGAGAAACGGCTACCACATCCAAGGAAGGCAGCAGGCGCGCAAATTACCCAATCCCAATTCGGGGAGGTAGTGACAATAAATAACAATATAGGG-CTCTTTCGGGTCTTATAATTGGAATGAGTACAATTTAAATCTCTTAACGAGGAACAATTGGAGGGCAAGTCTGGTGCCAGCAGCCGCGGTAATTCCAGCTCCAATAGCGTATATTAAAGTTGTTGCAGTTAAAAAGCTCGTAGTTGAACTTCGGGCCTGGACGGGCGGTCCGCCTTCTTGGCGTCG-TACTGTCT-GGCTGGGCCTTTCCTCTTGGTGAATCGG-CGTGCCCTTTGTTGGGTGCGTCGGGGAACCAGGACTTTTACCTTGAGAAAATTAGAGTGTTCAAAGCAGGCGT-TTCGCCCGAATACATTAGCATGGAATAATGAAATAGGACGCGCGGTTCTATTTTGTTGGTTTCTAGAGTCGCCGTAATGATTAATAGGGACAGTTGGGGGCATTAGTATTCGGTCGCTAGAGGTGAAATTCTTGGATTGACCGAAGACTAACTA-CTGCGAAAGCATTTGCCAAGGATGTTTTCATTAATCAAGAACGAAGGTTAGGGGATCGAAAACGATCAGATACCGTTGTAGTCTTAACAGTAAACTATGCCGACTAGGGATCGGGCG-ACCTCTTTT-TGATGTGTCGCTCGGCACCTTACGAGAAATCAAAGTCTTTGGGTTCTGGGGGGAGTATGGTCGCAAGGCTGAAACTCAACTTTCAGCAACGGATCTCTTGGCTCTCGCATCGATGAAGAACGCAGCGAATTGCGATAAGTAATGTGAATTGCAGATTTTCAGTGAATCATCGAATCTTTGAACGCACCTTGCGCTCCTTGG-TAT-TCCGAGGAGCATGCCTGTTTGAGTGTCATTTGATTCCCCTAGTAACTGCGAGTGAAGCGGGATGAGCTCAAATTTTGAATCTGGCGGTCTT--CAGG-CCGTCCGAGTTGTAATCTAGAGAAGCGTCTTCCGCGCTGGA-CCGTGTACAAGT-CTCCTGGAAGGGAGC-GT-CGCAGAGGGTGAGAATCCCGTCTTTGACACGG-AC-TGCCA-GTGC-TATGTGATGCGCTCTCGACGAGTCGAGTTGTTTGGGAATGCAGCTCAAATCGGGTGGTAAACTCCATCTAAAGCTAAATATTGGCGAGAGACCGATAGCGAACAAGTACCGTGAGGGAAAGATGAAAAGAACTTTGGAAAGAGAGTTAAACAGTACGTGAAATTGCTGAAAGGGAAAC-GCTTGAGGT-CAGTCGCGTCGGA--CGGGGATC-AACCTTGC----------TTCTCGCTC-----GGTGTACTTCCTGC-TCGACGGGTCAGCATCAGTTTC--GA--TCGCCG-TACAAGGGT-CGAGG-GAATGTGGCACTCCTC---GGAGTGTGTTATAG-TCCTCGGTCG-CATGCGGT-G--GTCGGGACTGAGGA-ACTCAGCACGA----CCCCTC-GAG----------GGTTCGGGGC-CACG-GCCTACGTTAACGTGCTTAGGATGCTGGCATAATGGCCTTAAGCGACCCGTCTTGAAACACGGACCAAGGAGTCTAACATGCCTGCGAGTGTTTGGGTG--CAAAACTCGAGCGCGTAACGAAAGTG-AAAGTCGAGACCTCTGTC-------GT-GGAGGGCATCGACGCCCGGACCTGAGTCTTTGACGACGGATCTGCGGTAGAGCATGTATGTTGGGACCCGAAAGATGGTGAACTATGCCTGAATAGGGTGAAGCCAGAGGAAACTCTGGTGGAGGCTCGTAGCGATTCTGACGTGCAAATCGATCGTCGAATTTGGGTATAGGGGCGAAAGACTAATCGA------------------------------------------------------------------------------------------------------------------------------------------------------------------------------------------------------------------------------------------------------------------------------------------------------------------------------------------------------------------------------------------------------------------------------------------------------------------------------------------------------------------------------------------------------------------------------------------------------------------------------------------------------------------ 
  Phlebopus    CAAGTTTGTACT-GTGAAACTGCGAATGGCTCATTAAATCAGTTATAGTTTATTTGATGATGACTTGCTACATGGATAACTGTGGTAATTCTAGAGCTAATACATGCAACCGAAGCCCCGACTT-CTGGAAGGGGTGTATTTATTAGATAAAAGA-CCAACG-CGGCTCGCCGCTCGTTTGGTGATTCATAATAACTGCTCGAATCGCATGGCCTCGTGCCGGCGATGCATCATTCAAATATCTGCCCTATCAACTTTCGATGGTAGGATAGAGGCCTACCATGGTTTCAACGGGTAACGGGGAATAAGGGTTCGATTCCGGAGAGGGAGCCTGAGAAACGGCTACCACATCCAAGGAAGGCAGCAGGCGCGCAAATTACCCAATCCCGATTCGGGGAGGTAGTGACAATAAATAACAATATAGGG-CTCTTTCGGGTCTTATAATTGGAATGAGTACAATTTAAATCTCTTAACGAGAAACGATTGGAGGGCAAGTCTGGTGCCAGCAGCCGCGGTAATTCCAGCTCCAATAGCGTATATTAAAGTTGTTGCAGTTAAAAAGCTCGTAGTTGAACCTTGGGCCTGGACGGTCGGTCCGCCGAAA-GGCGTCG-TACTGACT-GGCTGGGCCTTTCCTCTTGGTGAATCGG-CGTGCCCTTCGCTGGGTGCGTCGGGGAACCAGGACTTTTACCTTGAGAAAATTAGAGTGTTCAAAGCAGGCGT-TTCGCCCGAATACATTAGCATGGAATAATGAAATAGGACGTGCGGTTCTATTTTGTTGGTTTCTAGAGTCGCCGTAATGATTAATAGGGACAGTTGGGGGCATTAGTATTCGGTCGCTAGAGGTGAAATTCTTGGATTGACCGAAGACTAACTA-CTGCGAAAGCATTTGCCAAGGATGTTTTCATTAATCAAGAACGAAGGTTAGGGGATCGAAAACGATCAGATACCGTTGTAGTCTTAACAGTAAACTATGCCGACTAGGGATCGGGCG-ACCTCTTTT-CGATGTGTCGCTCGGCACCTTACGAGAAATCAAAGTCTTTGGGTTCTGGGGGGAGTATGGTCGCAAGGCTGAAACTCAACTTTCAGCAACGGATCTCTTGGCTCTCGCATCGATGAAGAACGCAGCGAATTGCGATAAGTAATGTGAATTGCAGATTTTCAGTGAATCATCGAATCTTTGAACGCACCTTGCGCTCCTTGG-TAT-TCCGAGGAGCATGCCTGTTTGAGTGTCATCTGATTCCCCTAGTAGCTGCGAGTGAAGCGGGAAGAGCTCAAATTTTGAATCTGGCGGTCTT--GTGGACCGTCCGAGTTGTAATCTAGAGAAGCGTCTTCCGCGCTGGA-CCGTGTATAAGT-CTCCTGGAAGGGAGCTGT-CGTAGAGGGTGACAATCCCGTCTTTGACACGG-AC-TGCCA-GTGC-TATGTGATGCGCTCTCGACGAGTCGAGTTGTTTGGGAATGCAGCTCAAATAGGGTGGTAAATTCCATCTAAAGCTAAATACAGGCGAGAGACCGATAGCGAACAAGTACCGTGAGGGAAAGATGAAAAGGACTTTGGAAAGAGAGTTAAACAGTACGTGAAATTGCTGAAAGGGAAAC-GCTTGATGT-CAGTCGCGTCGGC--CGGGGATC-AGCCTTGC-------GTTAGTTCGCTG-----GGCGTACTTCCTGG-TCGACGGGTCAGCATCAATTTC--GC--TCGTCG-TACAAGGGT-GGAGG-AAATGTGGCACTCCTC---GGAGTGTGTTATAG-TCCTCTGTCG-GATGCGACGG--GGTGGGATTGAAGA-ACTCAGCACGACC--CCTCGA-------------GGGTTCGGGACTACCAAGTCTACGCTTGCGTGCTTAGGATGCTGGCATAATGGCCTTAAGCGACCCGTCTTGAAACACGGACCAAGGAGTCTAACATGCCTGCGAGTGTTTGGGTG--GAAAACCCGAGCGCGTAATGAAAGTG-AAAGTCGAGACCTCTGTC-------GT-GGAGGGCACCGACGCCCGGACCTGAGCCTTTGGCGACGGATCTGCGGTAGAGCATGTATGTTGGGACCCGAAAGATGGTGAACTATGCCTGAATAGGGTGAAGCCAGAGGAAACTCTGGTGGAGGCTCGTAGCGATTCTGACGTGCAAATCGATCGTCGAATTTGGGTATAGGGGCGAAAGACTAATCGATGATTTGGCTGGGCCTCTACTCGCAAATTTGTTCCGCATGTTGTTCAAAAAGTTGACAAGGGATGTTTATCGATACCTCCAAAAAGTAGTGTGTCGAGACCCACAAAGAGTTCAACCTGTCGTTGGCGGTCAAGCATCAGACCATCACAAATGGGCTCAAATACTCCTTGGCCACAGGTAACTGGGGGGATCAAAAGAAATCTATGGCTTCCAAGGCGGGTGTATCACAAGTACTCAACCGGTACACGTACGCCTCCACCCTCTCGCACCTGCGTCGTTGCAATACGGGTGAATTCGAAGCCGGTATCTCTAAGGATGGTCAGACCCGTGAGCACGCCCT-CTTGGCGTTCACTCTCGGTGTGCGTCAGCTTATCGTCGCTGTCAACAAGATGGACACCACCAAGTGGAGCGAGGACCGTTTCAACGAAATCGTCAAGGAAACTTCCACCTTCATCAAGAAGGTTGGCTACAACCCCAAGGCCGTTGCTTTCGTTCCTATCTCTGGCTGGCACGGCGACAACATGTTGGAGGAGTCTGCCAACATGCCATGGTACAAGGGCTGGACCAAGGAGACTAAGGGTGGTGTTGTCAAGGGCAAGACGCTCCTCGACGCCATCGACGCCATCGAACCCCCTGTTCGC 
  Pisolithu    CAAGTTTGTACT-GTGAAACTGCGAATGGCTCATTAAATCAGTTATAGTTTATTTGATGATGACTTGCTACATGGATAACTGTGGTAATTCTAGAGCTAATACATGCAACTAAAGCCCCGACTT-CCGGGAGGGGTGTATTTATTAGATAAAAAA-CCAACG-CGGTTCGCCGCTCTCTTGGTGATTCATAATAACTGCTCGAATCGCACGGCCTCGTGCTGGCGATGCATCATTCAAATATCTGCCCTATCAACTTTCGATGGTAGGATAGAGGCCTACCATGGTTTCAACGGGTAACGGGGAATAAGGGTTCGATTCCGGAGAGGGAGCCTGAGAAACGGCTACCACATCCAAGGAAGGCAGCAGGCGCGCAAATTACCCAATCCCGACTCGGGGAGGTAGTGACAATAAATAACAATATAGGG-CTCTTTTGGGTCTTATAATTGGAATGAGTACAATTTAAATCTCTTAACGAGGAACGATTGGAGGGCAAGTCTGGTGCCAGCAGCCGCGGTAATTCCAGCTCCAATAGCGTATATTAAAGTTGTTGCAGTTAAAAAGCTCGTAGTTGAAGCTTGGGCCTGGGCGGGCGGTCCGCCGAAA-GGCGTCG-TACTGTCT-GGCCGGGCCTTTCCTCTTGGTGAATCGG-CGTGCCCTTCGCTGGGTGCGTCGGGGAACCAGGACGTTTACCTTGAGAAAATTAGAGTGTTCAAAGCAGGCGT-CGCGCCCGAATACATTAGCATGGAATAATGAAATAGGACGTGCGGTTCTATTTCGTTGGTTTCTAGGATCGCCGTAATGATTAATAGGGACAGTCGGGGGCATTAGTATTCGGTCGCTAGAGGTGAAATTCTTGGATTGACCGAAGACTGACTA-CCGCGAAAGCATTTGCCAAGGATGTTTTCATTAATCAAGAACGAAGGTTAGGGGATCGAAAACGATCAGATACCGTTGTAGTCTTAACAGTAAACGATGCCGACTAGGGATCGGGCG-ACCTC-TTTTTGATGTGTCGCTCGGCACCTTACGAGAAATCAAAGTCTTTGGGTTCTGGGGGGAGTATGGTCGCAAGGCTGAAACTCAACTTTCAGCAACGGATCTCTTGGCTCTCGCATCGATGAAGAACGCAGCGAATCGCGATAAGTAATGTGAATTGCAGATTTTCCGTGAATCATCGAATCTTTGAACGCACCTTGCGCTCCTTGG-TAT-TCCGAGGAGCATGCCTGTTTGAGTGTCATCGGATTCCCCTAGTAACTGCGAGTGAAGCGGGAAAAGCTCAAATTTCGAATCTGGCGGTCCC---TGGCCCGTCCGAGTTGTAATCTAGAGAAGCGTCTTCCGCGCTGGA-CCGTGTACAAGT-CTCCTGGAAGGGAGC-AT-CGTAGAGGGTGACAATCCCGTCTCTGACACGG-AC-TCCCA-GGGC-TATGTGATGCGCTCTCGACGAGTCGAGTTGTTTGGGAATGCAGCTCCAATCGGGTGGTAAACTCCATCTAAAGCTAAATACAGGCGAGAGACCGATAGCGAACAAGTACCGTGAGGGAAAGATGAAAAGAACTTTGGAAAGAGAGTTAAACAGTACGTGAAATTGCTGGAAGGGAAAC-GCTTCAAGT-CAGTCGCGTCGGC--CGGGGATC-AACCTTGC----------TTCTTGCTG-----GGCGCATTTCCTGG-TCGACGGGTCAGCATCGATTTC--GG--TCGTCG-TACAAGGGT-GGAAGCGAACGTGGCACTCCTC---GGAGTGTGTTATAGCCTCTCGCACG-CATGCGAC-G--ACTGGGATCGAGGA-ACTCAGCACGACC--CCTCG--------------GGGTTCGGGGC-TTCG-GCTCACG-TCCCGTGCTTAGGATGCTGGCATAATGGCTTCAAGCGACCCGTCTTGAAACACGGACCAAGGAGTCTAACATGCCTGCGAGTGTTTGGGTG--CAAAACCCGGGCGCGCAATGAAAGTG-AAAGTTGAGACCTCTGTC-------GC-GGAGGGCACCGACGCCCGGACCTGAGCCTTTGGTGACGGATCTGCGGTGGAGCATGTATGTTGGGACCCGAAAGATGGTGAACTATGCCTGAATAGGGTGAAGCCAGAGGAAACTCTGGTGGAGGCTCGTAGCGATTCTGACGTGCAAATCGATCGTCGAATTTGGGTATAGGGGCGAAAGACTAATCGA------------------------------------------------------------------------------------------------------------------------------------------------------------------------------------------------------------------------------------------------------------------------------------------------------------------------------------------------------------------------------------------------------------------------------------------------------------------------------------------------------------------------------------------------------------------------------------------------------------------------------------------------------------------ 
  Porphyrel    CAAGTATTGTACAGTGAAACTGCGAATGGCTCATTAAATCAGTTATAGTTTATTTGATGATGGCTTGCTACATGGATAACTGTGGTAATTCTAGAGCTAATACATGCGTTCAAAGCCCCGACTT-CTGGGAGGGGTGTATTTATTAGATAAAAAA-CCAACG-CGGCTCGCCGCTGTCTTGGTGATTCATAATAACTGGTCGAATCGCATGGCCTCGTGCCGGCGATGCATCATTCAAATATCTGCCCTATCAACTTTCGATGGTAGGATAGTGGCCTACCATGGTTTCAACGGGTAACGGGGAATAAGGGTTCGATTCCGGAGAGGGAGCCTGAGAAACGGCTACCACATCCAAGGAAGGCAGCAGGCGCGCAAATTACCCAATCCCAATTCGGGGAGGTAGTGACAATAAATAACGATATAGGG-CTCTTTAGGGTCTTATAATTGGAATGAGTACAATTTAAATCTCTTAACGAGGAACGATTGGAGGGCAAGTCTGGTGCCAGCAGCCGCGGTAATTCCAGCTCCAATAGCGTATATTAAAGTTGTTGCAGTTAAAAAGCTCGTAGTTGAAGTTCGGGCCTGGACGGGCGGTCCGCCGCAA-GGCGTTG-TACTGTTCGTTCTGGGCCTTTCCTCTTGGTGAACCGG-CGTGCCCTTTGTTGGGTGCGTCGGGGAACCAGGACGTTTACCTTGAGAAAATTAGAGTGTTCAAAGCAGGCATTTTCGCCCGAATACATTAGCATGGAATAATGAAATAGGACGTGCGGTTCTATTTCGTTGGTTTTTAGAGTCGCCGTAATGATTAATAGGGACGGTTGGGGGCATTAGTATTCAGTCGCTAGAGGTGAAATTCTTGGATTGACTGAAGACTAACTA-TCGCGAAAGCATTTGCCAAGGACGTTTTCATTAATCAAGAACGAAGGTTAGGGGATCGAAAACGATCAGATACCGTTGTAGTCTTAACAGTAAACTATGCCGACTAGGGATCGGGCG-ACCTCTCTT-TGATGTGTCGCTCGGCACCTTACGAGAAATCAAAGTTTTTAGGTTCTGGGGGGAGTATGGTCGCAAGGCTGAAACTCAACTTTCAGCAATGGATCTCTTGGCTCTCGCATCGATGAAGAACGCAGCGAATCGCGATAAGTAATGTGAATTGCAGATTTCCAGTGAATCATCGAATCTTTGAACGCACTTTGCGCTCCTTGG-TAC-TCCGAGGAGCATGCCTGTTTGAGTGTCATTTGATTCCCCTAGTAACTGCGAGTGAAGCGGGAAAAGCTCAAATTTTGAATCTGGCAGTCCT-TGTGG-CCGTCCGAATTGTAATCTAGAGAAGTGTCGTCCGCGCTGGC-CCGTGTACAAGT-CTCCTGGAAGGGAGC-GT-CTTAGAGGGTGACAATCCCGTCTATGACACGG-AC-TACCA-GGGCTTATGTGATGCGCTCTCAACGAGTCGAGTTGTTTGGGAATGCAGCTCAAATAGGGTGGTAAACTCCATCTAAAGCTAAATATTGGCGAGAGACCGATAGCGAACAAGTACCGTGAGGGAAAGACGAAAAGGACTCTGGAAAGAGAGTTAAACAGTACGTGAAATTGTTGAAAGGGAAAC-GTTTGATGTCCAGTCGCGTCGGC--CGGGGATC-AGCCTTGC---------TTCACTGCGG-----GGCGTACTTTTCGG-TCGTCGGGTCAGCACCAGTTTCATTACTCCATCG-TACAAGGCG-AGAGC-GAATGTACCACCCTCT---TGGGTGCGTTATAG-CCTCTCGTCG-CATGCGGT-G--GTCGGGACTGAGGA-ACTCAGCACGG----CTTC---------------------------ATCG----------TCTGTGCATGGGATGCTGGCATAATGGCATTCAACGACCCGTCTTGAAACACGGACCAAGGAGTCTAACATGCTTGCGAGTGTTCGGGTG--CCAAACCCGTCCGCGTAACGAAAGTGTTCAGTCGAGACCTCCATC-------CA-GGAGCGCACCGACGCCCAGATAGCCGTCCTCGGACGCGAATTTCTGGTAGAGCATGTATGTTGGGACCCGAAAGATGGTGAACTATGCCTGAATAGGGTGAAGCCAGAGGAAACTCTGGTGGAGGCTCGTAGCGATTCTGACGTGCAAATCGATCGTCGAATTTGGGTATAGGGGCGAAAGACTAATCGACGACCTAGCTGGACCCTTGCTTGCTAATCTTTTCCGCATGCTCTTCAAGAAGTTGACAAGGGATGTTTACCGTTACCTTCAGAAGGTAGTGTGTCGAGACCCATAAAGAGTTTAACCTCTCGTTGGCCGTCAAACATCAAACTATCACCAACGGTCTGAAATACTCGCTGGCCACCGGTAATTGGGGCGATCAAAAGAAATCGATGTCTTCGAAAGCCGGCGTATCCCAGGTGCTCAATCGATACACCTACGCCTCGACCCTGTCCCATCTTCGTCGTTGTAATACTGGTGAGTTCGAGGCTGGTATCTCCAAGGACGGTCAGACCCGTGAACACGCTCT-TCTGGCGTTCACCCTCGGTGTGCGTCAGCTCATTGTCGCTGTCAACAAAATGGACACAACCAAGTGGAGCGAGGACCGCTTTAACGAAATTGTCAAGGAAACGTCAACCTTCATTAAGAAGGTCGGCTACAACCCCAAGGCCGTTGCTTTCGTGCCTATCTCTGGCTGGCATGGTGACAACATGCTGGAGGAATCCCCCAACATGCCCTGGTACAAGGGTTGGACTAGGGAGGTCAAGAGTGGTGTCGTCAAGGGAAAGACCCTCCTCGATGCCATTGATGCCATCGAGCCTCCCGCTCGT 
  P_aureus     CAAATTTGTACT-GTGAAACTGCGAATGGCTCATTAAATCAGTTATAGTTTATTTGATGATATCTTGCTACATGGATAACTGTGGTAATTCTAGAGCTAATACATGCA-TCAAAGCCCCGACTT-CTGGAAGGGGTGTATTTATTAGATAAAAAA-CCAACG-CGGCTCGCCGCTCGTTTGGTGATTCATAATAACTTTTCGAATCGCATGGCCTTGTGCCGGCGATGCTTCATTCAAATATCTGCCCTATCAACTTTCGATGGTAGGATAGAGGCCTACCATGGTTTCAACGGGTAACGGGGAATAAGGGTTCGATTCCGGAGAGGGAGCCTGAGAAACGGCTACCACATCCAAGGAAGGCAGCAGGCGCGCAAATTACCCAATCCCGATACGGGGAGGTAGTGACAATAAATAACAATATAGGG-CTCTTTCGGGTCTTATAATTGGAATGAGTACAATTTAAATCTCTTAACGAGGAACAATTGGAGGGCAAGTCTGGTGCCAGCAGCCGCGGTAATTCCAGCTCCAATAGCGTATATTAAAGTTGTTGCAGTTAAAAAGCTCGTAGTTGAACTTTGGGCCTGGACGGGTGGTCCGCTTTGC-GGCGTTG-TACTGCCT-GGCTGGGCCTTTCCTCTTGGTGAACCGG-CGTGCCCTTTGCTGGGTGCGTCGGGGAACCAGGACTTTTACCTTGAGAAAATTAGAGTGTTCAAAGCAGGCC-TTGTGCCCGTATACATTAGCATGGAATAATGAAATAGGACGTGTGGTTCTATTTTGTTGGTTTCTAGAGTCGCCGTAATGATTAATAGGGACAGTTGGGGGCATTAGTATTCAGTTGCTAGAGGTGAAATTCTTGGATTTACTGAAGACTAACTA-CTGCGAAAGCATTTGCCAAGGATGTTTTCATTAATCAAGAACGAAGGTTAGGGGATCGAAAACGATCAGATACCGTTGTAGTCTTAACAGTAAACTATGCCGACTAGGGATCGGGCGTACCTCTTTT-TGATGCGTCGCTCGGCACCTTACGAGAAATCAAAGTCTTTGGGTTCTGGGGGGAGTATGGTCGCAAGGCTGAAACTTAACTTTCAGCAATGGATCTCTTGGTTCTCGCATCGATGAAGAACGCAGCGAATTGCGATATGTAATGTGAATTGCAGATTTTCCGTGAATCATCGAATCTTTGAACGCACCTTGCGCTCCTTGG-TAT-TCCAAGGAGCATGCCTGTTTGAGTGTCATTAGATTCCCCTAGTAACTGCGAGTGAAGAGGGAAGAGCTCAAATTTTAAATCTGGCGGTTTT---CAA-TCGTCCGAGTTGTAATCTAGAGAAGCGTTTTCCGCGCTGGA-CCGTGTACAAGT-CTCCTGGAATGGAGC-GT-CATAGAGGGTGAGAATCCCGTCTCTGACACGG-AC-TACCA-GGGCTTTTGTGATGCGCTCTCGACGAGTCGAGTTGTTTGGGAATGCAGCTCAAATTGGGTGGTAAATTCCATCTAAAGCTAAATATAGGCGAGAGACCGATAGCGAACAAGTACCGTGAGGGAAAGATGAAAAGAACTTTGGAAAGAGAGTTAAACAGTACGTGAAATTGCTGAAAGGGAAAC-GCTTGAAGT-CAGTCGCGTTGGT--CGGGAGTC-AGCCATGCA---------TTTTTGTTT-----GGTGTATTTCCTGA-TCGACGGGTCAGCATCAGTTTT--GG--CTGTTG-GATAAAGGT-CGAGGTGAATGTGGCACCCTTC---GGGGTGTGTTATAG-CTCTCGATCA-CATACAAC-G--GCTGGGATTGAGGA-ACTCGGCACGACT--TCTTG----------------------------------------TTTGTGCTTAGGATGCTGGCATAATGGCTTTAAGCGACCCGTCTTGAAACACGGACCAAGGAGTCTAACATGCCTGCGAGTGTTTGGGTGTTTAAAACCCGAGCGCGTAATGAAAGTG-AAAGTTGAGACCTCTGTC-------GT-GGAGGGCATCGACGCCCGGACCGGAGCTTTTG-TGATGGATCTGCGGTAGAGCATGTATGTTGGGACCCGAAAGATGGTGAACTATGCCTGAATAGGGTGAAGCCAGAGGAAACTCTGGTGGAGGCTCGTAGCGATTCTGACGTGCAAATCGATCGTCGAATTTGGGTATAGGGGCGAAAGACTAATCGA-------------------------------------------------------------------------------------------------------------------------------------------------------------------------------------------------------------------------------------------------------------------------------------------TACTGGTGAATTCGAAGCTGGTATCTCCAAGGATGGCCAGACTCGTGAGCACGCCCT-CCTGGCGTTCACTCTCGGTGTGCGGCAACTCATTGTCGCTATCAACAAGATGGACACCACCAAGTGGAGCGAAGACCGATTCAACGAAATTGTCAAGGAGACATCCACCTTCATCAAGAAGGTCGGCTACAACCCCAAAGCCGTTGCTTTCGTCCCCATCTCTGGCTGGCACGGTGACAACATGTTGGAGGAATCTCCCAACATGCCTTGGTACAAGGGCTGGTCTAGGGAGGCCAAGGCTGGTGTTTTGAAGGGCAAGACCCTTCTCGAYGCCATCGATGCCATCGAGCCCCCTGTTCGT 
  P_curtisi    ------------------------AATGGCTCATTACATCAGTTATAGTTTATTTGATGATATCTTGCTACATGGATAACTGTGGTAATTCTAGAGCTAATACATGCA-TCACAGCCCCGACTT-CTGGAAGGGGTGTATTTATTAGATAAAAAA-CCAACG-CGGCTCGCCGCTCGTTTGGTGATTCATAATAACTTTTCGAATCGCATGGCCTTGTGCCGGCGATGCTTCATTCAAATATCTGCCCTATCAACTTTCGATGGTAGGATAGAGGCCTACCATGGTTTCAACGGGTAACGGGGAATAAGGGTTCGATTCCGGAGAGGGAGCCTGAGAAACGGCTACCACATCCAAGGAAGGCAGCAGGCGCGCAAATTACCCAATCCCAACACGGGGAGGTAGTGACAATAAATAACAATATAGGG-CTCTTTCGGGTCTTATAATTGGAATGAGTACAATTTAAATCTCTTAACGAGGAACAATTGGAGGGCAAGTCTGGTGCCAGCAGCCGCGGTAATTCCAGCTCCAATAGCGTATATTAAAGTTGTTGCAGTTAAAAAGCTCGTAGTTGAACTTTGGGCCTGGGTGGGTGGTCCGCTTTGC-GGCGTTG-TACTGCCT-GGCTGGGCCTTTCCTCTTGGTGAACCGG-TGTGCCCTTTGCTGGGTGCGTCGGGGAACCAGGACTTTTACCTTGAGAAAATTAGAGTGTTCAAAGCAGGCCT-TGTGCCCGTATACATTAGCATGGAATAATGAAATAGGACGTGCGGTTCTATTTTGTTGGTTTCTAGAGTCGCCGTAATGATTAATAGGGACAGTTGGGGGCATTAGTATTCAGTTGCTAGAGGTGAAATTCTTGGATTTACTGAAGACTAACTA-CTGCGAAAGCATTTGCCAAGGATGTTTTCATTAATCAAGAACGAAGGTTAGGGGATCGAAAACGATCAGATACCGTTGTAGTCTTAACAGTAAACTATGCCGACTAGGGATCGGGCGCACCTC-TTTTTGATGCGTCGCTCGGCACCTTACGAGAAATCAAAGTCTTTGGGTTCTGGGGGGAGTATGGTCGCAAGGCTGAAACTTAACTTTCAGCAATGGATCTCTTGGTTCTCGCATCGATGAAGAACGCAGCGAATTGCGATATGTAATGTGAATTGCAGATTTTCCGTGAATCATCGAATCTTTGAACGCACCTTGCGCTCCTTGG-TAT-TCCAAGGAGCATGCCTGTTTGAGTGTCATTAGATTCCCCTAGTAACTGCGAGTGAAGAGGGAAAAGCTCAAATTTTAAATCTGGCGGTCAT---CGA-TCGTCCGAGTTGTAATCTAGAGAAGCGTCTTCCGCGCTGGA-CCGTGTACAAGT-CTCCTGGAATGGAGC-GT-CATAGAGGGTGAGAATCCCGTCTCTGACACGG-AC-TCCCA-GGGCTTTTGTGATGCGCTCTCGACGAGTCGAGTTGTTTGGGAATGCAGCTCAAATTGGGTGGTAAATTCCATCTAAAGCTAAATATGGGCGAGAGACCGATAGCGAACAAGTACCGTGAGGGAAAGATGAAAAGAACTTTGGAAAGAGAGTTAAACAGTACGTGAAATTGCTGAAAGGGAAAC-GCTTGAAGT-CAGTCGCGTTGGT--TGGGGATC-AGCCCTGC---------TCTTTTGCTG-----GGTGTACTTCCCGG-TTGACGGGTCAGCATCAATTTT--GG--TTGTCG-GATAAAGGT-CGAGT-GAATGTGGCACCCCTC---GGGGTGTGTTATAG-CTCTTGATCA-CATACGAT-G--GCTGGGATTGAGGA-ACTCGGCACGACT---TTTG----------------------------------------TCTGTGCTTAGGATGCTGGCATAATGGCTTTAAGCGACCCGTCTTGAAACACGGACCAAGGAGTCTAACATGCCTGCGAGTGTTTGGGTGCTTAAAACCCGAGCGCGTAATGAAAGTG-AAAGTTGAGACCTCTGTC-------GT-GGAGGGCATCGATGCCCGGACCGGAGCTTTTG-CGATGGATCTGCGGTAGAGCATGTATGTTGGGACCCGAAAGATGGTGAACTATGCCTGAATAGGGTGAAGCCAGAGGAAACTCTGGTGGAGGCTCGTAGCGATTCTGACGTGCAAATCGATCGTCGAATTTGGGTATAGGGGCGAAAGACTAATCGAGGATTTAGCAGGTCCTCTACTCGCAAATCTGTTCCGCATGCTGTTCCGTAAGTTGACGCGTGATGTGTATCGTTACTTGCAAAAGGTAGTGTGTCGAGACACATAAAGAGTTCAATCTTTCGTTGGCGGTGAAACACCAGACAATCACCAATGGTCTCAAGTATTCACTGGCGACTGGTAACTGGGGTGACCAGAAAAAGTCGATGTCATCCAAAGCTGGTGTTTCACAAGTGCTGAATAGATACACATATGCGTCCACGTTGTCTCACTTGCGACGGTGTAACACTGGTGAATTCGAGGCTGGTATTTCCAAGGATGGCCAGACTCGTGAGCACGCCCT-CTTGGCGTTCACTCTCGGTGTCCGCCAACTCATTGTTGCCATCAACAAGATGGATACCACCAAGTGGAGTGAGGACCGATTCAATGAAATCGTCAAGGAAACATCCACCTTCATCAAGAAGGTTGGCTACAACCCCAAGAACGTTGCTTTCGTTCCTATCTCCGGCTGGCACGGYGACAACATGTTGGAGGAGTCCCCCAACATGCCATGGTACAAGGGCTGGACTAAGGAGGTCAAGGCTGGTGTCGTCAAGGGCAAGACCCTYCTGGATGCCATCGATGCCATTGAGCCCCCCGTTCGT 
  Rhizopogo    CAAGTTTGTACT-GTGAAACTGCGAATGGCTCATTAAATCAGTTATAGTTTATTTGATGATATCTTTCTACATGGATAACTGTGGAAAA-CTAGAGCTAATACATGCAACTAAAGCCCCGACTT-CCGGAAGGGGTGTATTTATTAGATAAAAAA-CCAACG-CGGCTCGCCGCTCGTTTGGTGATTCATAATAACTTCTCGAATCGCATGGCCTTGCGCCGGCGATGCTTCATTCAAATATCTGCCCTATCAACTTTCGATGGTAGGATAGAGGCCTACCATGGTTTCAACGGGTAACGGGGAATAAGGGTTCGATTCCGGAGAGGGAGCCTGAGAAACGGCTACCACATCCATGGAAGGCAGCAGGCGCGCAAATTACCCAATCCCGACACGGGGAGGTAGTGACAATAAATAACAATATAGGG-CTCTTTAGGGTCTTATAATTGGAATGAGTACAATTCAAATCTCTTAACGAGGAACGATTGGAGGGCAAGTCTGGTGCCAGCAGCCGCGGTAATTCCAGCTCCAATAGCGTATATTAAAGTTGTTGCAGTTAAAAAGCTCGTAGTTGAACTTTGAGCTCGTCCGGTCGGTCCGCCTCAC-GGCGCCG-TACTGACT-GGGTGGGCTTTTCCTCTTGGTGAATCGG-AGTGCCCTTAATTGGGTGCTTCGGGGAACCAGGACTTTTACCTTGAGAAAATTAGAGTGTTCAAAGCAGGCC--TACGCCCGAATACATTAGCATGGAATAATAAAATAGGACGCGCGGTTCTATTTTGTTGGTTTCTAGAGTCGCCGTAATGATTAATAGGGACAGTTGGGGGCATTAGTATTCAGTTGCTAGAGGTGAAATTCTTGGATTTACTGAAGACTAACTA-CTGCGAAAGCATTTGCCAAGGATGTTTTCATTAATCAAGAACGAAGGTTAGGGGATCGAAAACGATCAGATACCGTTGTAGTCTTAACAGTAAACTATGCCGACTAGGGATCGGGCG-ACCTC-TTTTTGATGTGTCGCTCGGCACCTTACGAGAAATCAAAGTCTTTGGGTTCTGGGGGGAGTATGGTCGCAAGGCTGAAACT-----------------------------------------------------------------------------------------------------------------------------------------------------------------GATTCCCCTAGTAACTGCGAGTGAAGAGGGAAAAGCTCAAATTTTGAATCTGGCGGTCTT--TCGG-TCGTCCGAGTTGTAATCTAGAGAAGCGTCTTCCGCGCTGGA-CCGTGTATAAGT-TTCCTGGAATGGAAC-GT-CGTAGAGGGTGAGAATCCCGTCTTTGACACGG-AC-TGCCA-GGGC-TATGCGATGCGCTCTCGACGAGTCGAGTTGTTTGGGAATGCAGCTCAAATAGGGTGGTAAATTCCATCTAAAGCTAAATACAGGCGAGAGACCGATAGCGAACAAGTACCGTGAGGGAAAGATGAAAAGAACTTTGGAAAGAGAGTTAAACAGTACGTGAAATTGCTGAAAGGGAAAC-GCTTGATGT-CAGTCGCGTCGGC--CGGGGATC-AGCCTTGC---------TTAACCGCTC-----GGCGTACTTCCTGG-CAGACGGGTCAGCATCAGTTTC--GA--CCGTCG-GAGAATGGC-TCGGG-GAATGTGGCACTCTTT-CGGGAGTGTGTTATAG-ACTCGAGTCG-AATGCGAC-G--GTCGGGACTGAGGA-ACTCAGCACGAC---CTTAG---------------GGTTCGGGAC-TTCG-GTCCACGTTAGCGTGCTTAGGATGCTGGCATAATGGCCTTAAGCGACCCGTCTTGAAACACGGACCAAGGAGTCTAACGTGCATGCGAGTGTTTGGGCGATGAAAACCCGAGCGCGTAATGAAAGTG-AAAGTCGAGACCTCTGTC-------GT-GGAGGGCACCGACGCCCGGACCGGAGCTTTTG-CTATGGATCTGCGGTAGAGCATGTACGTTGGGACCCGAAAGATGGTGAACTATGCCTGAATAGGGTGAAGCCAGAGGAAACTCTGGTGGAGGCTCGTAGCGATTCTGACGTGCAAATCGATCGTCGAATTTGGGTATAGGGGCGAAAGACTAATCGATGATTTGGCTGGTCCTTTACTTGCTGGTCTATTCCGCATGCTGTTCAAGAAATTGACCAGGGATGTTTACCGTTATCTTCAGAAGGTAGTGTGTGGAGTCACACAAGGAGTTCAATCTTTCGTTGGCCGTTAAGCATCAGACCATTACCAATGGCCTGAAATATTCACTCGCTACCGGCAACTGGGGCGACCAAAAGAAGGCCATGTCATCAAAGGCTGGCGTGTCTCAGGTGTTGAATAGGTACACTTACGCGTCCACTCTCTCGCACTTGCGTCGGACCAATACTGGTGAGTTCGAAGCTGGTATCTCCAAGGACGGTCAGACCCGTGAGCACGCCCT-CTTGGCGTTCACYCTTGGTGTCCGTCAGCTCATCGTTGCCGTCAACAAGATGGACACCACTAAGTGGAGCGAGGACCGTTTCAACGAAATTATTAAGGAAACCTCCACCTTCATTAAGAAGGTCGGCTACAACCCCAAGTCCGTTGCATTCGTCCCCATCTCTGGCTGGCACGGTGACAACATGTTGGAGGAGTCCCCCAACATGCCATGGTACAAGGGCTGGACCAAGGAGACCAAGGGTGGTGTTGTCAAGGGCAAGACCCTCCTCGATGCCATCGATGCCATCGAGCCCCCAGTTCGT 
  S_him_RLG    ----------------AAACTGCGAATGGCTCATTAAATCAGTTATAGTTTATTTGATGATATCTTGCTACATGGATAACTGTGGTAATTCTAGAGCTAATACATGCAATCAAAGCCCCGACTT-CTGGGAGGGGTGTATTTATTAGATAAAAAA-CCAACG-CGGCTCGCCGCTCGTTTGGTGATTCATAATAACTTCTCGAATCGTATGGCCTTGTGCCGGCGATGCTTCATTCAAATATCTGCCCTATCAACTTTCGATGGTAGGATAGAGGCCTACCATGGTTTCAACGGGTAACGGGGAATAAGGGTTCGATTCCGGAGAGGGAGCCTGAGAAACGGCTACCACATCCAAGGAAGGCAGCAGGCGCGCAAATTACCCAATCCCGATACGGGGAGGTAGTGACAATAAATAACAATATAGGG-CTCTTTTGGGTCTTATAATTGGAATGAGTACAATTTAAATCTCTTAACGAGGAACAATTGGAGGGCAAGTCTGGTGCCAGCAGCCGCGGTAATTCCAGCTCCAATAGCGTATATTAAAGTTGTTGCAGTTAAAAAGCTCGTAGTTGAACTTTGGGCCTGGGTGGGCGGTCCGCCTCAC-GGCGTTG-TACTGTCT-GGCCGGGCCTTTCCTCTTGGTGAGCCGG-TGTGCCCTTTGTTGGGTGCATCGGGGAACCAGGACTTTTACCTTGAGAAAATTAGAGTGTTCAAAGCAGGCCT-TTTGCCCGAATACATTAGCATGGAATAATAAAATAGGACGTGCGGTTCTATTTTGTTGGTTTCTAGAGTCGCCGTAATGATTAATAGGGACAGTTGGGGACATTAGTATTCAGTTGCTAGAGGTGAAATTCTTGGATTTACTGAAGACTAACTA-TTGCGAAAGCATTTGTCAAGGATGTTTTCATTAATCAAGAACGAAGGTTAGGGGATCGAAAACGATCAGATACCGTTGTAGTCTTAACAGTAAACTATGCCGACTAGGGATCGGACA-ACCTC-TTTTTGATGTGTTGTTCGGCACCTTACGAGAAATCAAAGTCTTTGGGTTCTGGGGGGAGTATGGTCGCAAGGCTGAAACTCAACTTTCAGCAACGGATCTCTTGGCTCTCGCATCGATGAAGAACGCAGCGAATTGCGATATGTAATGTGAATTGCAGATTTTCAGTGAATCATCGAATCTTTGAACGCACCTTGCGCTCCTTGG-TAT-TCCGAGGAGCATGCCTGTTTGAGTGTCATTAGATTCCCCTAGTAACTGCGAGTGAAGCGGGAAGAGCTCAAATTTTGAATCTGGCGGTCCT-CGTGG-TCGTCCGAGTTGTAATCTAGAGAAGCGTTTTCCGCGCTGGA-CCGTGTACAAGT-CTCCTGGAACGGAGC-GT-CATAGAGGGTGAGAATCCCGTCTCTGACACGG-AC-TACCA-GGGCTTTTGTGATGCGCTCTCGACGAGTCGAGTTGTTTGGGAATGCAGCTCAAATTGGGTGGTAAATTCCATCTAAAGCTAAATACAGGCGAGAGACCGATAGCGAACAAGTACCGTGAGGGAAAGATGAAAAGAACTTTGGAAAGAGAGTTAAACAGTACGTGAAATTGCTGAAAGGGAAAC-GCTTGAAGT-CAGTCGCGTTGGC--CGGGGATC-AGCCTTGCAA---------TCTTGTTG-----GGTGCATTTCCTGG-TTGACGGGTCAGCATCGATTTT--GA--CCGTCG-GAGAAGGGT-CGAGG-GAATGTGGCATCCTTC---GGGGTGTGTTATAG-CCTTTGATCG-TATGCGAC-G--GTTGGGATCGAGGA-ACTCAGCATGACC--CCTCGT-G------------GGTTTGGGGC-TTCG-GCTCACA--TCCATGCTTAGGATGCTGGCATAATGGCTTTAAGCGACCCGTCTTGAAACACGGACCAAGGAGTCTAACATGCCCGCGAGTGTTTGGGTGTTTAAAACCCGAGCGCGTAATGAAAGTG-AAAGTTGAGACCTCTGTC-------GT-GGAGGGCATCGACGCCCGGACCAGAACTTTTG-TGACGGCCCTGCGGTAGAGCGTGTATGTTGGGACCCGAAAGATGGTGAACTATGCCTGAATAGGGTGAAGCCAGAGGAAACTCTGGTGGAGGCTCGTAGCGATTCTGACGTGCAAATCGATCGTCGAATTTGGGTATAGGGGCGAAAGACTAATCGAGGATCTCGCAGGTCCTTTACTTGCCAACCTTTTCCGTATGCTGTTCAGGAAATTGACGAGAGACGTCTATCGATATTTGCAGAAGGTAGTGTGTTGAAACCCACAAAGAATTCAATCTTTCGCTAGCAGTCAAGCATCAGACCATTACGAACGGTTTGAAGTATTCGCTTGCAACCGGGAACTGGGGTGATCAAAAGAAGTCGATGTCTTCCAAGGCTGGGGTATCACAGGTGCTGAACAGGTATACATACGCTTCAACGCTTTCTCATTTGCGTCGGTGCAACACTGGTGAATTTGAAGCCGGGATCTCAAAGGATGGTCAGACCCGCGAACATGCTCT-GTTGGCATTTACATTAGGTGTTAGGCAACTCATTGTTGCTGTCAACAAGATGGATACTACGAAGTGGAGCGAGGATCGTTTCAATGAAATTATCAAGGAAACTTCTACTTTTATTAAGAAAGTTGGTTATAACCCTAAAGCTGTTGCTTTTGTTCCCATATCTGGGTGGCACGGTGACAACATGTTAGAGGAGTCTCCCAACATGCCGTGGTACAAAGGTTGGACTAAGGAGACGAAGGGTGGTGTTGTGAAAGGCAAAACTCTTCTGGATGCCATTGATGCCATTGAACCTCCCGTCCGA 
  SINCRASS     CAAGTTTGTACT-GTGAAACTGCGAATGGCTCATTAAATCAGTTATAGTTTATTTGATGATATCTTGCTACATGGATAACTGTGGTAATTCTAGAGCTAATACATGCAACTAAAGCCCCGACTT-CTGGGAGGGGTGTATTTATTAGATAAAAAA-CCAACG-CGGCTCGCCGCTCCTTTGGTGATTCATAATAACTTCTCGAATCGCATGGCCTTGTGCCGGCGATGCTTCATTCAAATATCTGCCCTATCAACTTTCGATGGTAGGATAGAGGCCTACCATGGTTTCAACGGGTAACGGGGAATAAGGGTTCGATTCCGGAGAGGGAGCCTGAGAAACGGCTACCACATCCAAGGAAGGCAGCAGGCGCGCAAATTACCCAATCCCGATACGGGGAGGTAGTGACAATAAATAACAATATAGGG-CTCTTTCGGGTCTTATAATTGGAATGAGTACAATTTAAATCTCTTAACGAGGAACAATTGGAGGGCAAGTCTGGTGCCAGCAGCCGCGGTAATTCCAGCTCCAATAGCGTATATTAAAGTTGTTGCAGTTAAAAAGCTCGTAGTTGAACTTTGGGCCTGGGTGGGCGGTCCGCCTCAC-GGCGTTG-TACTGTCT-GGCCGGGCCTTTCCTCTTGGTGAGCCCGGCGTGCCCTTCATTGGGTGCGTCGGGGAACCAGGACTTTTACCTTGAGAAAATTAGAGTGTTCAAAGCAGGCCT-TTTGCCCGAATACATTAGCATGGAATAATAAAATAGGACGTGCGGTTCTATTTTGTTGGTTTCTAGAGTCGCCGTAATGATTAATAGGGACAGTTGGGGGCATTAGTATTCAGTTGCTAGAGGTGAAATTCTTGGATTTACTGAAGACTAACTA-CTGCGAAAGCATTTGCCAAGGATGTTTTCATTAATCAAGAACGAAGGTTAGGGGATCGAAAACGATCAGATACCGTTGTAGTCTTAACAGTAAACTATGCCGACTAGGGATCGGGCA-ATCTC-TTTTTGATGTGTTGCTCGGCACCTTACGAGAAATCAAAGTCTTTGGGTTCTGGGGGGAGTATGGTCGCAAGGCTGAAACTCAACTTTCAGCAACGGATCTCTTGGCTCTCGCATCGATGAAGAACGCAGCGAATTGCGATACGTAATGTGAATTGCAGATTTTCAGTGAATCATCGAATCTTTGAACGCACCTTGCGCTCCTTGG-TAT-TCCGAGGAGCATGCCTGTTTGAGTGTCATTAGATTCCCCTAGTAACTGCGAGTGAAGCGGGAAAAGCTCAAATTTTGAATCTGGCGGTCCT-CGTGG-TCGTCCGAGTTGTAATCTAGAGAAGCGTTTTCCGCGCTGGA-CCGTGTACAAGT-CTCCTGGAACGGAGC-GT-CATAGAGGGTGAGAATCCCGTCTCTGACACGG-AC-TACCA-GGGCTTTTGTGATGCGCTCTCGACGAGTCGAGTTGTTTGGGAATGCAGCTCAAAATGGGTGGTAAATTCCATCTAAAGCTAAATACAGGCGAGAGACCGATAGCGAACAAGTACCGTGAGGGAAAGATGAAAAGAACTTTGGAAAGAGAGTTAAACAGTACGTGAAATTGCTGAAAGGGAAAC-GCTTGAAGT-CAGTCGCGTTGGC--CGGGGATC-AGCCTTGCAA--------TCTTTGTGG-----GGTGCACTTCCTGG-TCGACGGGTCAGCATCAGTTTC--GA--TCGTCG-GACAAAGGT-CAGGG-GAATGTGGCACCTTTC---GGGGTGTGTTATAG-CCCTTGGTCG-CATACGGC-G--GTTGGGATTGAGGA-ACTCAGCACGACCC-CTTTGTTG------------GGTTCGGGGC-TTCG-GCTCACG--ACCGTGCTTAGGATGCTGGCATAATGGCTTTAAGCGACCCGTCTTGAAACACGGACCAAGGAGTCTAACATGCCCGCGAGTGTTTGGGCGTTTAAAACCCGAGCGCGTAATGAAAGTG-AAAGTTGAGACCTCTGTC-------GT-GGAGGGCATCGACGCCCGGACCGGACCTTTTG-CGATGGCCCTGCGGTAGAGCGTGCATGTTGGGACCCGAAAGATGGTGAACTATGCCTGAATAGGGTGAAGCCAGAGGAAACTCTGGTGGAGGCTCGTAGCGATTCTGACGTGCAAATCGATCGTCGAATTTGGGTATAGGGGCGAAAGACTAATCGATGACCTTGCTGGTCCTCTACTTGCCAATCTTTTCCGTATGCTATTCAGGAAGTTGACGAGGGATGTTTATCGGTATTTGCAAAAGGTAGTGTGTTGAAACCCACAAGGAGTTCAACCTTTCGTTGGCTGTCAAACATCAAACTATCACTAACGGTCTCAAATATTCGCTTGCAACTGGGAATTGGGGTGATCAGAAGAAATCGATGTCYTCGAAGGCTGGTGTATCGCAAGTGTTGAACAGATACACATATGCCTCTACGCTTTCTCACTTGCGTCGTTGCRATACTGGGGAGTTCGAAGCCGGTATATCCAAAGACGGCCAAACTCGCGAACATGCATT-GTTAGCATTTACTCTGGGTGTGCGGCAGCTAATAGTTGCAGTCAATAAAATGGATACCACAAAGTGGAGTGAAGACCGTTTCAACGAGATTATCAAAGAAACATCTACTTTCATTAAGAAAGTCGGCTACAATCCTAAAGCAGTGGCCTTCGTTCCTATCTCTGGTTGGCACGGTGATAACATGTTGGAAGAATCCTCTAACATGCCCTGGTACAAAGGTTGGACTAAGGAGACAAAGGGTGGTGTTGTCAAGGGTAAAACTTTGCTGGATGCGATTGATGCCATAGAACCTCCAGTCCGG 
  SINC         CAAGTT-GTACT-GKRAA-CTGCGAAKGGCTCAT-AAATCAGTTATAGTTTATTTGATGATATCTTGYTACATGGATAACTGYKGTAATTCTAGAGCTAATACATGCAACTAAAGCCCCGACTT-CTGGGAGGGGTGTATTTATTAGATAAAAAA-CCAACG-CGGCTCGCCGCTCCTTTGGTGATTCATAATAACTTCTCGAATCGCATGGCCTTGTGCCGGCGATGCTTCATTCAAATATCTGCCCTATCAACTTTCGATGGTAGGATAGAGGCCTACCATGGTTTCAACGGGTAACGGGGAATAAGGGTTCGATTCCGGAGAGGGAGCCTGAGAAACGGCTACCACATCCAAGGAAGGCAGCAGGCGCGCAAATTACCCAATCCCGATACGGGGAGGTAGTGACAATAAATAACAATATAGGG-CTCTTTCGGGTCTTATAATTGGAATGAGTACAATTTAAATCTCTTAACGAGGAACAATTGGAGGGCAAGTCTGGTGCCAGCAGCCGCGGTAATTCCAGCTCCAATAGCGTATATTAAAGTTGTTGCAGTTAAAAAGCTCGTAGTTGAACTTTGGGCCTGGGTGGGCGGTCCGCCTCAC-GGCGTTG-TACTGTCT-GGCCGGGCCTTTCCTCTTGGTGAGCCGG-CGTGCCCTTTATTGGGTGCGTCGGGGAACCAGGACTTTTACCTTGAGAAAATTAGAGTGTTCAAAGCAGGCCT-TTTGCCCGAATACATTAGCATGGAATAATAAAATAGGACGTGCGGTTCTATTTTGTTGGTTTCTAGAGTCGCCGTAATGATTAATAGGGACAGTTGGGGGCATTAGTATTCAGTTGCTAGAGGTGAAATTCTTGGATTTACTGAAGACTAACTA-CTGCGAAAGCATTTGCCAAGGATGTTTTCATTAATCAAGAACGAAGGTTAGGGGATCGAAAACGATCAGATACCGTTGTAGTCTTAACAGTAAACTATGCCGACTAGGGATCGGGCA-ATCTC-TTTTTGATGTGTTGCTCGGCACCTTACGAGAAATCAAAGTCTTTGGGTTCTGGGGGGAGTATGGTCGCAAGGCTGAAACTCAACTTTCAGCAACGGATCTCTTGGCTCTCGCATCGATGAAGAACGCAGCGAATTGCGATACGTAATGTGAATTGCAGATTTTCAGTGAATCATCGAATCTTTGAACGCACCTTGCGCTCCTTGG-TAT-TCCGAGGAGCATGCCTGTTTGAGTGTCATTAGATTCCCCTAGTAACTGCGAGTGAAGCGGGAAAAGCTCAAATTTTGAATCTGGCGGTCCT-CGTGG-TCGTCCGAGTTGTAATCTAGAGAAGCGTTTTCCGCGCTGGA-CCGTGTACAAGT-CTCCTGGAACGGAGC-GT-CATAGAGGGTGAGAATCCCGTCTCTGACACGG-AC-TACCA-GGGCTTTTGTGATGCGCTCTCGACGAGTCGAGTTGTTTGGGAATGCAGCTCAAAATGGGTGGTAAATTCCATCTAAAGCTAAATACAGGCGAGAGACCGATAGCGAACAAGTACCGTGAGGGAAAGATGAAAAGAACTTTGGAAAGAGAGTTAAACAGTACGTGAAATTGCTGAAAGGGAAAC-GCTTGAAGT-CAGTCGCGTTGGC--CGGGGATC-AGCCTTGCAA--------TCTTTGTGG-----GGTGCACTTCCTGG-TCGACGGGTCAGCATCAGTTTC--GA--TCGTCG-GACAAAGGT-CAGGG-GAATGTGGCACCTTTC---GGGGTGTGTTATAG-CCCTTGGTCG-CATACGGC-G--GTTGGGATTGAGGA-ACTCAGCACGACCC-CTTTGTTG------------GGTTCGGGGC-TTCG-GCTCACG--ACCGTGCTTAGGATGCTGGCATAATGGCTTTAAGYGACCCGTCTTGAAACACGGACCAAGGAGTCTAACATGCCCGCGAGTGTTTGGGCGTTTAAAACCCGAGCGCGTAATGAAAGTG-AAAGTTGAGACCTCTGTC-------GT-GGAGGGCATCGACGCCCGGACCGGACCTTTTG-CGATGGCCCTGCGGTAGAGCGTGCATGTTGGGACCCGAAAGATGGTGAACTATGCCTGAATAGGGTGAAGCCAGAGGAAACTCTGGTGGAGGCTCGTAGCGATTCTGACGTGCAAATCGATCGTCGAATTTGGGTATA-GGGCGAAAGACTAATCGATGACCTTGCTGGTCCTCTACTTGCCAATCTTTTCCGTATGCTATTCAGGAAGTTGACGAGGGATGTTTATCGGTATTTGCAAAAGGTAGTGTGTTGAAACCCACAAGGAGTTCAACCTTTCGTTGGCTGTCAAACATCAAACTATCACTAACGGTCTCAAATATTCGCTTGCAACTGGGAATTGGGGTGATCAGAAGAAATCGATGTCTTCGAAGGCTGGTGTATCGCAAGTGTTGAACAGATACACATATGCCTCTACGCTTTCTCACT-GCGTCGTTGCAATACTGGGGAGTTCGAAGCCGGTATATCCAAAGACGGCCAAACTCGCGAACATGCATT-GTTAGCATTTACTCTGGGTGTGCGGCAGCTAATAGTTGCAGTCAATAAAATGGATACCACAAA-TGGAGTGAAGACCGTTTCAACGAGATTATCAAAGAAACATCTACTTTCATTAAGAAAGTCGGCTACAATCCTAAAGCAGTGGCCTTCGTTCCTATCTCTGGTTGGCACGGTGATAACATGTTGGAAGAATCCTCTAACATGCCCTGGTACAAAGGYTGGACTAAGGAGACAAAGGGTGGTGTTGTCAAGGGTAAAACTTTGCTGGATGCGATTGATGCCATAGAACCTCCAGTCCG- 
  Si14         CAAGTT-GTACT-GKGAAACTGCGAATGGCTCATTAAATCAGTTATAGTTTATTTGATGATATC-TGCTACATGGATAACTGTGGTAATTCTAGAGCTAATACATGCAACTAAAGCCCCGACTT-CTGGGAGGGGTGTATTTATTAGATAAAAAA-CCAACG-CGGCTCGCCGCTCCTTTGGTGATTCATAATAACTTCTCGAATCGCATGGCCTTGTGCCGGCGATGCTTCATTCAAATATCTGCCCTATCAACTTTCGATGGTAGGATAGAGGCCTACCATGGTTTCAACGGGTAACGGGGAATAAGGGTTCGATTCCGGAGAGGGAGCCTGAGAAACGGCTACCACATCCAAGGAAGGCAGCAGGCGCGCAAATTACCCAATCCCGATACGGGGAGGTAGTGACAATAAATAACAATATAGGG-CTCTTTCGGGTCTTATAATTGGAATGAGTACAATTTAAATCTCTTAACGAGGAACAATTGGAGGGCAAGTCTGGTGCCAGCAGCCGCGGTAATTCCAGCTCCAATAGCGTATATTAAAGTTGTTGCAGTTAAAAAGCTCGTAGTTGAACTTTGGGCCTGGGTGGGCGGTCCGCCTCAC-GGCGTTG-TACTGTCT-GGCCGGGCCTTTCCTCTTGGTGAGCCGG-CGTGCCCTTTATTGGGTGCGTCGGGGAACCAGGACTTTTACCTTGAGAAAATTAGAGTGTTCAAAGCAGGCCT-TTTGCCCGAATACATTAGCATGGAATAATAAAATAGGACGTGCGGTTCTATTTTGTTGGTTTCTAGAGTCGCCGTAATGATTAATAGGGACAGTTGGGGGCATTAGTATTCAGTTGCTAGAGGTGAAATTCTTGGATTTACTGAAGACTAACTA-CTGCGAAAGCATTTGCCAAGGATGTTTTCATTAATCAAGAACGAAGGTTAGGGGATCGAAAACGATCAGATACCGTTGTAGTCTTAACAGTAAACTATGCCGACTAGGGATCGGGCA-ATCTC-TTTTTGATGTGTTGCTCGGCACCTTACGAGAAATCAAAGTCTTTGGGTTCTGGGGGGAGTATGGTCGCAAGGCTGAAACTCAACTTTCAGCAACGGATCTCTTGGCTCTCGCATCGATGAAGAACGCAGCGAATTGCGATACGTAATGTGAATTGCAGATTTTCAGTGAATCATCGAATCTTTGAACGCACCTTGCGCTCCTTGG-TAT-TCCGAGGAGCATGCCTGTTTGAGTGTCATTAGATTCCCCTAGTAACTGCGAGTGAAGCGGGAAAAGCTCAAATTTTGAATCTGGCGGTCCT-CGTGG-TCGTCCGAGTTGTAATCTAGAGAAGCGTTTTCCGCGCTGGA-CCGTGTACAAGT-CTCCTGGAACGGAGC-GT-CATAGAGGGTGAGAATCCCGTCTCTGACACGG-AC-TACCA-GGGCTTTTGTGATGCGCTCTCGACGAGTCGAGTTGTTTGGGAATGCAGCTCAAAATGGGTGGTAAATTCCATCTAAAGCTAAATACAGGCGAGAGACCGATAGCGAACAAGTACCGTGAGGGAAAGATGAAAAGAACTTTGGAAAGAGAGTTAAACAGTACGTGAAATTGCTGAAAGGGAAAC-GCTTGAAGT-CAGTCGCGTTGGC--CGGGGATC-AGCCTTGCAA--------TCTTTGTGG-----GGTGCACTTCCTGG-TCGACGGGTCAGCATCAGTTTC--GA--TCGTCG-GACAAAGGT-CAGGG-GAATGTGGCACCTTTC---GGGGTGTGTTATAG-CCCTTGGTCG-CATACGGC-G--GTTGGGATTGAGGA-ACTCAGCACGACCC-CTTTGTTG------------GGTTCGGGGC-TTCG-GCTCACG--ACCGTGCTTAGGATGCTGGCATAATGGCTTTAAGCGACCCGTCTTGAAACACGGACCAAGGAGTCTAACATGCCCGCGAGTGTTTGGGCGTTTAAAACCTGAGCGCGTAATGAAAGTG-AAAGTTGAGACCTCTGTC-------GT-GGAGGGCATCGACGCCCGGACCGGACCTTTTG-CGATGGCCCTGCGGTAGAGCGTGCATGTTGGGACCCGAAAGATGGTGAACTATGCCTGAATAGGGTGAAGCCAGAGGAAACTCTGGTGGAGGCTCGTAGCGATTCTGACGTGCAAATCGATCGTCGAATTTGGGTATA-GGGCGAAAGACTAATCGATGACCTTGCCGGTCCCCTGCTTGCCAATCTTTTCCGTATGCTATTCAGGAAGTTGACGAGGGATGTTTATCGATATTTGCAAAAGGTAGTGTGTTGAAACCCATAAGGAGTTCAACCTTTCGTTGGCTGTCAAACATCAAACTATCACTAACGGTCTCAAATATTCGCTTGCWACTGGCAATTGGGGTGACCAGAAGAAATCGATGTSTTMGAAGGSTSGTGTGTCGCAAGTGYTGAACAGATACACATATGCCTCTACGCTT-CTCACT-GCGTCSTTGCAA----------------------------------------------------------------------------------------------------------------------------------------------------------------------------------------------------------------------------------------------------------------------------------------------------------------------------------------------------------------------- 
  SL383        CAAGTTTGTACT-GTGAAACTGCGAATGGCTCATTAAATCAGTTATAGTTTATTTGATGATATCTTGCTACATGGATAACTGTGGTAATTCTAGAGCTAATACATGCAATCAAAGCCCCGACTT-CTGGGAGGGGTGTATTTATTAGATAAAAAA-CCAACG-CGGCTCGCCGCTCGTTTGGTGATTCATAATAACTTCTCGAATCGCATGGCCTTGTGCCGGCGATGCTTCATTCAAATATCTGCCCTATCAACTTTCGATGGTAGGATAGAGGCCTACCATGGTTTCAACGGGTAACGGGGAATAAGGGTTCGATTCCGGAGAGGGAGCCTGAGAAACGGCTACCACATCCAAGGAAGGCAGCAGGCGCGCAAATTACCCAATCCCGATACGGGGAGGTAGTGACAATAAATAACAATATAGGG-CTCTTTTGGGTCTTATAATTGGAATGAGTACAATTTAAATCTCTTAACGAGGAACAATTGGAGGGCAAGTCTGGTGCCAGCAGCCGCGGTAATTCCAGCTCCAATAGCGTATATTAAAGTTGTTGCAGTTAAAAAGCTCGTAGTTGAACTTTGGGCCTGGGTGGGTGGTCCGCCTCAC-GGCGTTG-TACTGTCT-GGCCGGGCCTTTCCTCTTGGTGAGCCGG-TGTGCCCTTTATTGGGTGCATCGGGGAACCAGGACTTTTACCTTGAGAAAATTAGAGTGTTCAAAGCAGGCCT-TTTGCCCGAATACATTAGCATGGAATAATAAAATAGGACGTGCGGTTCTATTTTGTTGGTTTCTAGAGTCGCCGTAATGATTAATAGGGACAGTTGGGGACATTAGTATTCAGTTGCTAGAGGTGAAATTCTTGGATTTACTGAAGACTAACTA-TTGCGAAAGCATTTGTCAAGGATGTTTTCATTAATCAAGAACGAAGGTTAGGGGATCGAAAACGATCAGATACCGTTGTAGTCTTAACAGTAAACTATGCCGACTAGGGATCGGACA-ACCTCTTTT-TGATGTGTTGTTCGGCACCTTACGAGAAATCAAAGTCTTTGGGTTCTGGGGGGAGTATGGTCGCAAGGCTGAAACTCAACTTTCAGCAACGGATCTCTTGGCTCTCGCATCGATGAAGAACGCAGCGAATTGCGATATGTAATGTGAATTGCAGATTTTCAGTGAATCATCGAATCTTTGAACGCACCTTGCGCTCCTTGG-TAT-TCCGAGGAGCATGCCTGTTTGAGTGTCATTAGATTCCCCTAGTAACTGCGAGTGAAGCGGGAAGAGCTCAAATTTTAAATCTGGCGGTCCT-CGTGG-TCGTCCGAGTTGTAATCTAGAGAAGCGTTTTCCGCGCTGGA-CCGTGTACAAGT-CTCCTGGAACGGAGC-GT-CATAGAGGGTGAGAATCCCGTCTCTGACACGG-AC-TACCA-GGGCTTTTGTGATGCGCTCTCGACGAGTCGAGTTGTTTGGGAATGCAGCTCAAATTGGGTGGTAAATTCCATCTAAAGCTAAATATAGGCGAGAGACCGATAGCGAACAAGTACCGTGAGGGAAAGATGAAAAGAACTTTGGAAAGAGAGTTAAACAGTACGTGAAATTGCTGAAAGGGAAAC-GCTTGAAGT-CAGTCGCGTTGGC--CGGGGATC-AGCCTTGCAA---------TCTTGTTG-----GGTGCATTTCCTGG-TTGACGGGTCAGCATCAATTTT--GA--CCGTCG-GAGAAGGGT-TGAGG-GAATGTGGCATCCTTC---GGGGTGTGTTATAG-CCTTTGATCG-TATGCGAC-G--GTTGGGATTGAGGA-ACTCAGCATGACC--CCTCGT-G------------GGTTTGGGGC-TTCG-GCTCACA--TCCATGCTTAGGATGCTGGCATAATGGCTTTAAGCGACCCGTCTTGAAACACGGACCAAGGAGTCTAACATGCCCGCGAGTGTTTGGGTGTTTAAAACCCGAGCGCGTAATGAAAGTG-AAAGTTGAGACCTCTGTC-------GT-GGAGGGCATCGACGCCCGGACCAGAACTTTTG-TGACGGCCCTGCGGTAGAGCGTGTATGTTGGGACCCGAAAGATGGTGAACTATGCCTGAATAGGGTGAAGCCAGAGGAAACTCTGGTGGAGGCTCGTAGCGATTCTGACGTGCAAATCGATCGTCGAATTTGGGTATAGGGGCGAAAGACTAATCGAGGATCTCGCAGGTCCTTTGCTTGCCAACCTTTTCCGTATGTTGTTCAGGAAGTTGACGAGGGATGTCTATCGATATTTGCAGAAGGTAGTGTGTTGAAACCCACAAGGAATTCAATCTCTCGCTAGCGGTTAAGCATCAGACCATTACCAACGGTTTGAAGTATTCGCTTGCAACTGGGAACTGGGGTGATCAAAAGAAGTCGATGTCCTCAAAGGCTGGAGTATCGCAGGTGCTGAACAGGTATACATACGCTTCAACGCTTTCTCACTTACGTCGGTGTAATACTGGTGAATTTGAAGCTGGAATCTCGAAGGATGGGCAGACTCGTGAACACGGCCT-TTTGGCGTTTACCTTGGGTGTTAGGCAACTCATTGTTGCTGTCAATAAAATGGATACTACGAAGTGGAGCGAGGATCGTTTCAATGAAATTATCAAGGAAACCTCTACTTTTATCAAGAAAGTTGGTTACAACCCGAAAGCTGTCGCCTTTGTCCCCATATCTGGGTGGCATGGTGACAACATGTTGGAAGAGTCTCCCAATATGCCGTGGTACAAAGGTTGGACCAAGGAGACTAAGGGCGGCGTTGTGAAAGGCAAAACTCTTTTGGATGCTATTGACGCCATTGAGCCACCCGTCCGT 
  S_sim_MUC    --AGCTTATACGAGTGAAACTGCGAATGGCTCATTAAATCAGTCATAGTTTATTTGATGATGCTTTGCTACATGGATAACTGTGGCAATTCTAGAGCTAATACATGCCTTACAAGCCCCGACTT-CTGGGAGGGGTGCACTTATTAGATAAAAG--CCGACGCGGCTCTGCCGCCCGTCTGGTGACTCAGAATAATTCATCGAATCGCATGGCCTTGTGCCGGCGATGCATCATTCAAATATCTGCCCTATCAACTTTCGATGGTAGGATAGAGGCCTACCATGGTTGCAACGGGTAACGGGGAATAAGGGTTCGATTCCGGAGAGGGAGCCTGAGAAACGGCTACCACATCCAAGGAAGGCAGCAGGCGCGCAAATTACCCAATCCCGACACGGGGAGGTAGTGACGATAAATAACAATATAGGG-CTCTTTCGGGTCTTATAATTGGAATGAGTACAATCTAAACCTCTTAACGAGGAACGATTGGAGGGCAAGTCTGGTGCCAGCAGCCGCGGTAATTCCAGCTCCAATAGCGTATATTAAAGTTGTTGCAGTTAAAAAGCCCGTAGTTGAACTTTGGGCCTGGGCGGGCGGTCCGCCTCAC-GGCGTCG-TACTGTCT-GGCCGGGCCTTTCCTCTTGGTGAGCCGG-CGTGCCCTTTGCTGGGTGCGACGGGGAACCAGGACGTTTACCTTGAGAAAATTAGAGTGTTCAAAGCAGGTCT-GTCGCCCGAATACATTAGCATGGAATAATGGAATAGGACGTGCGGTTCTATTTCGTTGGTTTCTGGAGTCGCCGTAATGATTAATAGGGACAGTTGGGGGCATTAGTATTCGGTCGCTAGAGGTGAAATTCTTGGATTGACCGAAGACTAACTA-CTGCGAAAGCATTTGCCAAGGATGTTTTCATTAATCAAGGACGAAGGTTAGGGGATCGAAAACGATCAGATACCGTTGTAGTCTTAACAGTAAACTATGCCGACCGGGGATCGGGCG-AACTC-TCTTTGATGTGGCGCTCGGCACCCTGCGAGAAATCAGAGTCTTTGGGTTCTGGGGGGAGTATGGTCGCAAGGCTGAAACTCAACTTTCAGCAATGGATCTCTTGGCTCTCGCATCGATGAAGAACGCAGCGAATCGCGATACGTAATGTGAATTGCAGATTTTCAGTGAATCATCGAATCTTTGAATGCACCTTGCGCTCCTTGG-CAT-TCCGAGGAGCACGCCTGTCTGAGTGTCGTTTGATTCCCCTAGTAACTGCGAGTGAAGCGGGATGAGCTCAAATTTTGAATCTGGCGGCCCTCGTCGG-TCGTCCGAGTTGTAATCTAGAGAAGCGTCTTCCGCGCTGGA-CCGTGTACAAGT-CTCCTGGAACGGAGC-GT-CGCAGAGGGTGAGAATCCCGTCTATGACACGG-AC-TGCCAGGGCCTCGTGCGATGCGCTCTCGACGAGTCGAGTTGTTTGGGAATGCAGCTCAAATCGGGTGGTAAATTCCATCTAAAGCTAAATACGGGCGAGAGACCGATAGCGAACAAGTACCGTGAGGGAAAGATGAAAAGAACTTTGGAAAGAGAGTTAAACAGTACGTGAAATTGCTGAAAGGGAAAC-GCTCCGAGT-CAGTCGCGTCGGC--CGGGGATC-AGTCCTGCGGGCGA-----TCTCGCTTGCGGAGACGCATTTCTCGG-TCGACGGGTCAGCGTCGGTTTC--GG--CCGTCG-CACAAGGGT-CGGGGCGCACGTGGCATCCCCA---GGGGTGTGTTATAG-CCCCCGATCG-CATGCGGC-G--ATTGGGACCGAGGA-TCGCAGCGCGGGTCTCCCTTT-GCGGG-------------GAGGCCGCGAGGCCTACGTCCGCGCGCTTAGGACGCTGGCATAATGTCTCCGAGCGACCCGTCTTGAAACACGGACCAAGGAGTCTAACGCGCGCGCGAGTGTTCGGGTGCTTCAAACCCGAGCGCGCAGCGAAAACG-AAAGTCGAGACCTCCGTC-------GC-GGAGGGCACCGACGCCCGGACCCGAGCCTCGCGCGAGGGATCTGCGGTCGAGCGCGTGCGTTGGGACCCGAAAGATGGTGAACTATGCCTGAATAGGGCGAAGCCAGAGGAAACTCTGGTGGAGGCTCGCAGCGATTCTGACGTGCAAATCGATCGTCGAATTTGGGTATAGGGGCGAAAGACTAATCGA-------------------------------------------------------------------------------------------------------------------------------------------------------------------------------------------------------------------------------------------------------------------------------------------TACAGGGGAGTTCGAAGCAGGAATCTCGAAAGATGGACAAACGCGAGAACATGCACT-CCTCGCTTTCACACTTGGCGTGCGCCAGCTGATAGTTGCGGTGAACAAAATGGACACAGCGAAGTGGAGCGAAGACCGTTTCAATGAGATTGTGAAAGAGACATCCAACTTCATCAAGAAAGTGGGATATAACCCTAAAGCTGTATCTTTTGTACCTATTTCTGGATGGTTGGGCGATAATATGTTAGAAGATTCAGTAAACATGGCATGGTATAAGGGATGGACGAAAGAGACAAAAGCGGGCGTTGTCAAAGGGAAGACTCTCCTCGACGCTATCGACGCCATCGAGCCTCCGGTTCGA 
  S_pulveru    CAAGTTTGTACT-GTGAAACTGCGAATGGCTCATTAAATCAGTTATAGTTTATTTGATGATGTCTTGCTACATGGATAACTGTGGTAATTCTAGAGCTAATACATGCAACTAAAGCCCCGACTT-CTGGGAGGGGTGTATTTATTAGATAAAAAA-CCAACG-CGGTTCGCCGCTCGTTTGGTGATTCATAATGACTTTTCGAATCGCATGGCCTTGTGCCGGCGATGCATCATTCAAATATCTGCCCTATCAACTTTCGATGGTAGGATAGAGGCCTACCATGGTTTTAACGGGTAACGGGGAATAAGGGTTCGATTCCGGAGAGGGAGCCTGAGAAACGGCTACCACATCCAAGGAAGGCAGCAGGCGCGCAAATTACCCAATCCCGACACGGGGAGGTAGTGACAATAAATAACAATATAGGG-CTCTTTCGGGTCTTATAATTGGAATGAGTACAATTTAAATCTCTTAACGAGGAACAATTGGAGGGCAAGTCTGGTGCCAGCAGCCGCGGTAATTCCAGCTCCAATAGCGTATATTAAAGTTGTTGCAGTTAAAAAGCTCGTAGTTGAACTTTGGGCCTGGACGGGCGGTCCGCCTCGC-GGCGTTG-TACTGTCT-GGCCGGGCCTTTCCTCTTGGTGAACCGG-CGTGTCCTTTGTTGGGTGCGTCGGGGAACCAGGACTTTTACCTTGAGAAAATTAGAGTGTTCAAAGCAGGCCT-TTTGTCCGAATATGTTAGCATGGAATAATAGAATAGGACGTGCGGTTCTATTTTGTTGGTTTCTAGAGTCGCCGTAATGATTAATAGGGACAGTTGGGGGCATTAGTATTCAGTCGCTAGAGGTGAAATTCTTGGATTGACTGAAGACTAACTA-CTGCGAAAGCATTTGCCAAGGATGTTTTCATTAATCAAGAACGAAGGTTAGGGGATCGAAAACGATCAGATACCGTTGTAGTCTTAACAGTAAACTATGCCGACTAGGGGTCGGGCG-AACTC-TTTTTGATGTGTCGCTCGGAACCTTGCGAGAAATCGAAGTCTTTGGGTTCTGGGGGGAGTATGGTCGCAAGGCTGAAACTCAACTTTCAGCAACGGATCTCTTGGCTCTCGCATCGATGAAGAACGCAGCGAATTGCGATATGTAATGTGAATTGCAGATTTTCAGTGAATCATCGAATCTTTGAACGCACCTTGCGCTCCTCGG-TAT-TCCGAGGAGCATGCCTGTTTGAGTGTCATTAGATTCCCCTAGTAACTGCGAGTGAAGCGGGAAAAGCTCAAATTTTGAATCTGGCGATCCT-CGTGG-TTGTCCGAGTTGTAATCTAGAGAAGCGTTTTCCGCGCTGGA-CCGTGTACAAGT-CTCCTGGAACGGAGC-GT-CGCAGAGGGTGAGAATCCCGTCTATGACACGG-AC-TACCA-GGGCTTATGTGATGCGCTCTCGACGAGTCGAGTTGTTTGGGAATGCAGCTCAAATCGGGTGGTAAATTCCATCTAAAGCTAAATACAGGCGAGAGACCGATAGCGAACAAGTACCGTGAGGGAAAGATGAAAAGAACTTTGGAAAGAGAGTTAAACAGTACGTGAAATTGCTGAAAGGGAAAC-GCTTGAAGT-CAGTCGCGTCGAC--CGGGGATC-AGCCTTGCAG-------TTTTCTGCTG-----GGCGTACTTCCTGG-TCGACGGGTCAGCATCAGTTTT--GG--TCGTCG-GATAAGGGC-CGAGGTGAATGTGGCATCCTTC---GGGATGTGTTATAG-CCCTCGGTCG-AATGCGGC-G--GCTGGGACTGAGGA-ACTCAGCACGACC--CCTTGTCGG-----------GGTGCGGGGC-TTCG-GCTCACGCTCGCGTGCTTAGGATGCTGGCATAATGTCTTTAAGCGACCCGTCTTGAAACACGGACCAAGGAGTCCAACTTGCACGCGAGTGTTTGGGTGTTTAAAACCCGAGCGCGTAATGAAAGTG-AAAGTCGAGACCTCTGTC-------GT-GGAGGGCACCGACGCCCGGACCGGAGCTTCTG-CGATGGCCCTGCGGTAGAGCGTGTATGTTGGGACCCGAAAGATGGTGAACTATGCCTGAATAGGGTGAAGCCAGAGGAAACTCTGGTGGAGGCTCGTAGCGATTCTGACGTGCAAATCGATCGTCGAATTTGGGTATAGGGGCGAAAGACTAATCGA---------------------------------------------------------------------------------------AGTGCGTGGAAACTCATAAGGAGTTCAACCTTTCGCTAGCGGTCAAGCATCAGACAATCACTAATGGCCTGAAATACTCGCTTGCAACTGGAAACTGGGGTGATCAGAAGAAGTCGATGTCTTCCAAGGCTGGTGTATCGCAAGTGCTAAATAGATATACATACGCCTCGACTCTTTCTCACTTACGTCGGTGTAAAACGGGCGAATTCGAAGCAGGAATCTCGAAGGACGGCCAGACGCGCGAGCATGCGCT-TTTAGCGTTTACGCTTGGTGTCCGACAACTTATAGTTGCTGTCAACAAGATGGATACTACCAAGTGGAGCGAAGACCGATTTAATGAAATCATCAAGGAAACATCGACATTCATCAAGAAAGTGGGCTACAACCCCAAAGCCGTTGCTTTCGTGCCCATATCTGGATGGCACGGTGACAACATGCTGGAGGAGTCGGCGAACATGCCCTGGTACAAGGGTTGGACGAAGGAGACCAAAGGCGGTGTTGTCAAGGGCAAGACTCTCTTGGATGCTATTGATGCTATTGAGCCTCCAGTACGA 
  Strobilom    GAACTTTGTACG-GTGAAACTGCGAATGGCTCATTAAATCAGTCATAGTTTATTTGATGATCCCTTGCTACATGGATAACTGTGGTAATTCTAGAGCTAATACATGCGATCAAGGCCCCGACTT-CAGGAAGGGGTGTATTTATTAGATAAAAAGGCCAACGGCGGCTCGCCGCTCGCTTGGTGATTCATGATGACTGCTCGAATCGCACGGCCTCGCGCCGGCGATGCTTCATTCAAATATCTGCCCTATCAACTTTCGATGGTAGGATAGTGGCCTACCATGGTTTCAACGGGTAACGGGGAATAAGGGTTCGATTCCGGAGAGGGAGCCTGAGAAACGGCTACCACATCCAAGGAAGGCAGCAGGCGCGCAAATTACCCAATCCCGATTCGGGGAGGTAGTGACAATAAATAACAATATAGGG-CTCTTTCGGGTCTTATAATTGGAATGAGTACAATCCAAATCTCTTAACGAGGAACGATTGGAGGGCAAGTCTGGTGCCAGCAGCCGCGGTAATTCCAGCTCCAATAGCGTATATTAAAGTTGTTGCAGTTAAAAAGCTCGTAGTTGAACTTCGGGCCTGGACGGGCGGTCCGCCGCAA-GGCGTTGGTACTGTCC-GGCCGGGCCTTTCCTCTTGGTGAATCGG-CGTGCCCTTGATTGGGTGCGTCGGGGAACCAGGACGTTTACCTTGAGAAAATCAGAGTGTTCAAAGCAGGCGT-TTCGCCCGGATACGTTAGCATGGAATAATGAAATAGGACGCGCGGTTCTATTTCGTTGGTTTCTAGAGTCGCCGTAATGATCGATAGGGACAGTCGGGGGCATTCGTATTCGGTCGCTAGAGGTGAAATTCTTGGATTGACCGAAGACGAACTA-CTGCGAAAGCATTTGCCAAGGATGTTTTCATTAATCAAGAACGAAGGTTAGGGGATCGAAAACGATCAGATACCGTTGTAGTCTTAACAGTAAACGATGCCGACTAGGGATCGGGCG-ACCTCTCTT-TGATGTGTCGCTCGGCACCTTGCGAGAAATCAAAGTCTTTGGGTTCTGGGGGGAGTATGGTCGCAAGGCTGAAACTCAACTTTCAGCAACGGATCTCTTGGCTCTCGCATCGATGAAGAACGCAGCGAATCGCGATATGTAATGTGAATTGCAGATTTCCAGTGAATCATCGAATCTTTGAACGCACCTTGCGCTCTCCGG-TAC-TCCGGAGAGCATGCCTGTTTGAGTGTCATTTGATTCCCCTAGTAACTGCGAGTGAAGCGGGAAGAGCTCACATTTTGAATC-GGCGGTCGCTGTCGG-CCGTCCGAGTTGTAATCTGGAGAAGCGTTTTCCGCGCTGGG-CCGTGTACAAGT-CTCCTGGAAGGGAGC-GT-CGCAGAGGGTGAGAACCCCGTCTACGACACGG-AC-GACCA-GGGC-TTTGTGATGCGCTCTCGACGAGTCGAGTTGTTTGGGAATGCAGCTCAAAACGGGTGGTAAACTCCATCTAAAGCTAAATACGGGCGAGAGACCGATAGCGAACAAGTACCGTGAGGGAAAGATGAAAAGCACTTTGGAAAGAGAGTGAAACAGTACGTGAAATTGCTGAAAGGGAAAC-GCTCGACGC-CAGTCGCGTCGGCCTCGGGGGTC-AACCTTGCG-------TTCGTTCGCTC-----GGCGTACTTCCCGG-TCGACGGGTCAGCATCGGTCTC--GG--TCGCCG-TACAAGGGCGGGAGGGGAACGTGGCACTCTCC---GGAGTGTGTTATAGCCCCCTCGTCG-GATGCGGC-G--GCGGGGACCGAGGA-ACCCAGC--------------------------------------------GCCCCCG----CGCGCTCGGGATGCTGGCATAATGGCCTCGAGCGACCCGTCTTGAAACACGGACCAAGGAGTCTAACATGCCTGCGAGTGTTCGGGTG--GCAAACCCGCGCGCGCAACGAAAGTG-AAGGTCGAGACCTCCGTC-------GTGGGAGGGCACCGACGCCCGGACCAGAGTCTTCGACGACGGATCTGCGGTAGAGCACGCATGTTGGGACCCGAAAGATGGTGAACTATGCCTGAATAGGGCGAAGCCAGAGGAAACTCTGGTGGAGGCTCGTAGCGATTCTGACGTGCAAATCGATCGTCGAATTTGGGTATAGGGGCGAAAGACTAATCGATGATCTCGCTGGGCCCCTACTCGCCAATCTTTTCCGCATGCTATTCAAGAAGTTGACGAAGGATGTTTACCGATACCTTCAGAAGGTAGTGCGTCGAGACACACAAGGAGTTTAACCTCTCTTTGGCTGTCAAACATCAAACTATTACTAACGGTCTCAAGTACTCACTGGCCACCGGTAATTGGGGAGATCAGAAGAAATCGATGGCTTCAAAAGCTGGCGTCTCCCAGGTGCTCAATCGATATACTTACGCCTCTACCCTATCCCATCTGCGTCGCTGTAATACCGGTGAGTTTGAGGCTGGTATCTCGAAGGACGGTCAGACTCGTGAACACGCACT-GTTGGCTTTCACGCTTGGTGTACGTCAGTTGATTGTCGCCGTTAACAAGATGGACACGACCAAGTGGAGCGAGGACCGCTTCAACGAGATCGTCAAGGAAACCTCGACCTTCATTAAGAAGGTTGGCTACAACCCCAAAGCTGTCGCTTTCGTGCCGATCTCCGGCTGGCATGGTGACAACATGCTGGAGGAATCTGCCAACATGCCTTGGTACAAGGGCTGGACGAAGGAAGTCAAGGGTGGTGCCGTCAAGGGCAAAACCCTTCTCGACGCCATTGATGCCATCGAGCCTCCCGTCCGT 
  Suillus_b    -----------------------------------------GTTATAGTTTATTTGATGATATCTTTCTACATGGATAACTGTGGAAAA-CTAGAGCTAATACATGCAACTAAAGCCCCGACTT-CCGGAAGGGGTGTATTTATTAGATAAAAAA-CCAACG-CGGCTCGCCGCTCGTTTGGTGATTCATAATAACTTCTCGAATCGCACGGCCTTGCGCCGGCGATGCTTCATTCAAATATCTGCCCTATCAACTTTCGATGGTAGGATAGAGGCCTACCATGGTTTCAACGGGTAACGGGGAATAAGGGTTCGATTCCGGAGAGGGAGCCTGAGAAACGGCTACCACATCCATGGAAGGCAGCAGGCGCGCAAATTACCCAATCCCGACACGGGGAGGTAGTGACAATAAATAACAATATAGGG-CTCTTTAGGGTCTTATAATTGGAATGAGTACAATTCAAATCTCTTAACGAGGAACGATTGGAGGGCAAGTCTGGTGCCAGCAGCCGCGGTAATTCCAGCTCCAATAGCGTATATTAAAGTTGTTGCAGTTAAAAAACTCGTAGTTGAACTTTGAGCAAGTCCGGGCGGTCCGCCTCAC-GGCGCTG-TACTGTCTGGGCCGG-CTTTTCCTCTTGGTGAATCGG-CGTGCCCTTCGTTGGGTGCGTCGGGGAACCAGGACTTTTACCTTGAGAAAATTAGAGTGTTCAAAGCAGGCC--TTCGCCCGAATACATTAGCATGGAATAATAAAATAGGACGCGCGGTTCTATTTTGTTGGTTTCTAGAGTCGCCGTAATGATCGATAGGGACAGTTGGGGGCATTAGTATTCAGTTGCTAGAGGTGAAATTCTTGGATTTACTGAAGACTAACTA-CTGCGAAAGCATTTGCCAAGGATGTTTTCATTAATCAAGAACGAAGGTTAGGGGATCGAAAACGATCAGATACCGTTGTAGTCTTAACAGTAAACTATGCCGACTAGGGATCGGGCG-ACCTC-TTTTTGATGTGTCGCTCGGCACCTTACGAGAAATCAAAGTCTTTGGGTTCTGGGGGGAGTATGGTTGCAAGGCTGAAACTCAACTTTCAGCAATGGATCTCTTGGCTCTCGCATCGATGAAGAACGCAGCGAATCGCGATATGTAATGTGAATTGCAGATCTACAGTGAATCATCGAATCTTTGAACGCACCTTGCGCTCCTCGG-TGT-TCCGAGGAGCATGCCTGTTTGAGCGTCAGTAGATTCCCCTAGTAACTGCGAGTGAACCGGGAAAAGCTCAAATTTTGAATCTGGCGGTCTT-TCAGG-CCGTCCGAGTTGTAATCTAGAGAAGCGTCTTCCGCGCTGGA-CCGTGTATAAGT-TTCCTGGAATGGAAC-GT-CGTAGAGGGTGAGAATCCCGTCTTTGACACGG-AC-TACCA-GGGC-TATGTGATGCGCTCTCGACGAGTCGAGTTGTTTGGGAATGCAGCTCAAATAGGGTGGTAAATTCCATCTAAAGCTAAATATAGGCGAGAGACCGATAGCGAACAAGTACCGTGAGGGAAAGATGAAAAGAACTTTGGAAAGAGAGTTAAACAGTACGTGAAATTGCTGAAAGGGAAAC-GCTTGATGT-CAGTCGCGTTCGC--CGGGGATC-AGCCTTGC---------TCTTTAGCTC-----GGCGTACTTCCTGG-TGGACGGGTCAGCATCAGTTTT--GT--TCGTCG-GAAAATGGC-TGGAG-AAATGTGGCACTCCTC---GGAGTGTGTTATAG-ACTCTGGTCG-AATACGAC-G--TTCGGGACTGAGGA-ACTCAGCACGAC---CTTAG---------------GGTTCGGGGC-TTCG-GCTCACGTTAACGTGCTTAGGATGCTGGCATAATGGCCTTAAGCGACCCGTCTTGAAACACGGACCAAGGAGTCTAACTCGCATGCGAGTGTTTGGGCGATTAAAACCCGAGCGCGTAATGAAAGTG-AAAGTCGAGACCTCTGTC-------GT-GGAGGGCATCGACGCCCGGACCTGAGCTTCTG-CGAAGGATCTGCGGTAGAGCATGCGTGTTGGGACCCGAAAGATGGTGAACTATGCCTGAATAGGGTGAAGCCAGAGGAAACTCTGGTGGAGGCTCGTAGCGATTCTGACGTGCAAATCGATCGTCGAATTTGGGTATAGGGGCGAAAGACTAATCGATGATTTGGCTGGTCCTCTACTTGCTGGCCTATTCCGCATGCTGTTCAAGAAATTGACGAGGGATGTATACCGTTATCTTCAGAAGGTAGTGTGTGGAGACGCACAAGGAGTTCAATCTCTCGCTTGCCGTCAAGCATCAGACAATCACCAATGGTCTCAAATATTCACTCGCTACCGGCAATTGGGGTGACCAAAAGAAGGCCATGTCGTCAAAGGCTGGTGTGTCTCAGGTGTTGAACAGATATACATACGCATCCACTCTCTCCCACTTGCGTCGAACCAATACTGGTGAATTCGAGGCTGGTATCTCCAAGGACGGTCAGACCCGTGAGCACGCCCT-CTTGGCGTTCACCCTCGGTGTCCGTCAGCTCATCGTTGCTGTCAACAAGATGGACACGACCAAGTGGAGCGAGGACCGTTTCAACGAAATTATCAAGGAAACTTCCACTTTCATCAAGAAGGTCGGCTACAACCCCAAGGCCGTTGCATTCGTCCCCATCTCTGGCTGGCACGGTGACAACATGTTGGAGGAGTCCCCCAACATGCCATGGTACAAGGGCTGGACCAAGGAGACCAAGGGTGGTGTTGTTAAGGGCAAGACCCTCCTCGATGCCATCGATGCTATTGAACCTCCTGTTCGT 
  Suillus_p    CAAGTTTGTACT-GTGAAACTGCGAATGGCTCATTAAATCAGTTATAGTTTATTTGATGATATCTTTCTACATGGATAACTGTGGAAAA-CTAGAGCTAATACATGCAACTAAAGCCCCGACTT-CCGGAAGGGGTGTATTTATTAGATAAAAAA-CCAACG-CGGCTCGCCGCTCGTTTGGTGATTCATAATAACTTCTCGAATCGCACGGCCTTGCGCCGGCGATGCTTCATTCAAATATCTGCCCTATCAACTTTCGATGGTAGGATAGAGGCCTACCATGGTTTCAACGGGTAACGGGGAATAAGGGTTCGATTCCGGAGAGGGAGCCTGAGAAACGGCTACCACATCCATGGAAGGCAGCAGGCGCGCAAATTACCCAATCCCGACACGGGGAGGTAGTGACAATAAATAACAATATAGGG-CTCTTTCGGGTCTTATAATTGGAATGAGTACAATTCAAATCTCTTAACGAGGAACGATTGGAGGGCAAGTCTGGTGCCAGCAGCCGCGGTAATTCCAGCTCCAATAGCGTATATTAAAGTTGTTGCAGTTAAAAAGCTCGTAGTTGAACTTTGAGCTCGTCCGGACGGTCCGCCTCAC-GGCGCTG-TACTGTCT-GGGCGGGTTTTTCCTCTTGGTGAATCGG-CGTGCCCTTCGTTGGGTGCGTCGGGGAACCAGGACTTTTACCTTGAGAAAATTAGAGTGTTCAAAGCAGGCCT-ATCGCCCGAATACATTAGCATGGAATAATAAAATAGGACGCGCGGTTCTATTTTGTTGGTTTCTAGAGTCGCCGTAATGATTGATAGGGACAGTTGGGGGCATTAGTATTCAGTTGCTAGAGGTGAAATTCTTGGATTTACTGAAGACTAACTA-CTGCGAAAGCATTTGCCAAGGATGTTTTCATTAATCAAGAACGAAGGTTAGGGGATCGAAAACGATCAGATACCGTTGTAGTCTTAACAGTAAACTATGCCGACTAGGGATCGGGCG-ACCTCTTTT-TGATGTGTCGCTCGGCACCTTACGAGAAATCAAAGTCTTTGGGTTCTGGGGGGAGTATGGTCGCAAGGCTGAAACTCAACTTTCAGCAATGGATCTCTTGGCTCTCGCATCGATGAAGAACGCAGCGAATCGCGATATGTAATGTGAATTGCAGATCTACAGTGAATCATCGAATCTTTGAACGCACCTTGCGCTCCTCGG-TGT-TCCGAGGAGCATGCCTGTTTGAGCGTCAGTAGATTCCCCTAGTAACTGCGAGTGAACCGGGAAAAGCTCAAATTTTGAATCTGGCGGTC-T-TCAGG-CCGTCCGAGTTGTAATCTAGAGAAGCGTCTTCCGCGCTGGA-CCGTGTATAAGT-TTCCTGGAATGGAAC-GT-CGTAGAGGGTGACAATCCCGTCTTTGACACGG-AC-TCCCA-GGGC-TATGTGATGCGCTCTCGACGAGTCGAGTTGTTTGGGAATGCAGCTCAAATAGGGTGGTAAATTCCATCTAAAGCTAAATACAGGCGAGAGACCGATAGCGAACAAGTACCGTGAGGGAAAGATGAAAAGAACTTTGGAAAGAGAGTTAAACAGTACGTGAAATTGCTGAAAGGGAAAC-GCTTGATGT-CAGTCGCATCGTC--CGGGGATC-AGCCTCGC---------TTTTTTGCTC-----GGCGTACTTCCTGG-TCGATGGGTCAGCATCGGTTTC--GA--CCGTCG-GAAAATGGC-TCGAG-GAACGTGGCACTCTTC---GGGGTGTGTTATAG-ACTCGGGTCG-AATACGAC-G--GTCGGGACCGAGGA-ACTCAGCACGAC---CTTCG---------------GGTTCGGGGC-TTCG-GCTCACGTTAGCGTGCTTAGGATGCTGGCATAATGGCCTTAAGCGACCCGTCTTGAAACACGGACCAAGGAGTCTAACTCGCGTGCGAGTGTTTGGGTGATTAAAACCCGGGCGCGTAATGAAAGTG-AAAGTCGAGACCTCTGTC-------GT-GGAGGGCACCGACGCCCGGACCAGAGCTTTTG-CGAAGGATCTGCGGTAGAGCACGCGTGTTGGGACCCGAAAGATGGTGAACTATGCCTGAATAGGGTGAAGCCAGAGGAAACTCTGGTGGAGGCTCGTAGCGATTCTGACGTGCAAATCGATCGTCGAATTTGGGTATAGGGGCGAAAGACTAATCGATGATTTGGCTGGTCCTCTACTTGCTGGTCTATTCCGTATGCTGTTCAAGAAATTGACAAGGGATGTCTACCGCTATCTCCAGAAGGTAGTGTGTGGAAACGCACAAGGAATTCAATCTCTCGCTAGCCGTTAAGCATCAGACAATTACCAATGGTCTCAAATATTCACTCGCTACCGGCAATTGGGGTGACCAAAAGAAGGCCATGTCTTCGAAGGCCGGTGTGTCTCAGGTGTTGAACAGGTACACTTACGCATCTACCCTCTCCCACTTGCGTCGGACCAATACTGGTGAGTTCGAGGCTGGTATCTCCAAGGATGGTCAGACTCGTGAGCACGCCCT-CTTGGCGTTCACCCTCGGTGTCCGTCAGCTCATCGTTGCCGTCAACAAGATGGACACGACTAAGTGGAGCGAAGACCGTTTCAACGAAATTATCAAGGAAACCTCCACCTTCATCAAGAAAGTTGGCTACAACCCCAAGGCTGTTGCATTCGTTCCCATCTCTGGCTGGCACGGTGACAACATGTTGGAGGAGTCCCCCAACATGCCATGGTACAAAGGCTGGACCAAGGAAACCAAGGGCGGTGTTGTTAAGGGCAAGACCCTCCTCGATGCCATCGATGCCATCGAACCTCCTCTCCGT 
  T_atrotom    --AGTTTGTACT-GTGAAACTGCGAATGGCTCATTAAATCAGTTATAGTTTATTTGATGATGTCTTACTACATGGATAACTGTGGTAATTCTAGAGCTAATACATGCATTCAAAGCCCCGACTT-CTGGGAGGGGTGTATTTATTAGATAAAAAA-CCAACG-CGGCTCGCCGCTTCATTGGTGATTCATAATAACTTCTCGAATCGCATGGCCTTGTGCCGGCGATGCTTCATTCAAATATCTGCCCTATCAACTTTCGATGGTAGGATAGAGGCCTACCATGGTTTCAACGGGTAACGGGGAATAAGGGTTCGATTCCGGAGAGGGAGCCTGAGAAACGGCTACCACATCCAAGGAAGGCAGCAGGCGCGCAAATTACCCAATCCCGATACGGGGAGGTAGTGACAATAAATAACAATATAGGG-CTCTTTCGGGTCTTATAATTGGAATGAGTACAATTTAAATCTCTTAACGAGGAACAATTGGAGGGCAAGTCTGGTGCCAGCAGCCGCGGTAATTCCAGCTCCAATAGCGTATATTAAAGTTGTTGCAGTTAAAAAGCTCGTAGTTGAACTTTGGGCCTGGACGGGTGGTCCGCCTCGC-GGCGTTG-TACTGTCT-GGCTGGGCCTTTCCTCTTGGTGAACCGG-CGTGCCCTTTACTGGGTGCGTTGGGGAACCAGGACTTTTACCTTGAGAAAATTAGAGTGTTCAAAGCAGGCCT-TGTGCCCGTATACATTAGCATGGAATAATGAAATAGGACGTGCGGTTCTATTTTGTTGGTTTCTAGAGTCGCCGTAATGATTAATAGGGACAGTTGGGGGCATTAGTATTCAGTTGCTAGAGGTGAAATTCTTGGATTTACTGAAGACTAACTA-TTGCGAAAGCATTTGCCAAGGATGTTTTCATTAATCAAGAACGAAGGTTAGGGGATCGAAAACGATCAGATACCGTTGTAGTCTTAACAGTAAACTATGCCGACTAGGGATCGGGTG-CAGTCTTTT-TAATGTCTCACTCGGCACCTTACGAGAAATCAAAGTCTTTGGGTTCTGGGGGGAGTATGGTCGCAAGGCTGAAACTCAACTTTCAGCAATGGATCTCTTGGCTCTCGCATCGATGAAGAACGCAGCGAATTGCGATATGTAATGTGAATTGCAGATTTTCCGTGAATCATCGAATTTTTGAACGCACCTTGCACTCCTTGG-TAT-TCCGAGGAGTATGCCTGTTTGAGTGTCATTAGATTCCCCTAGTAACTGCGAGTGAAGAGGGAAGAGCTCAAATTTTAAATCTGGCAGTTCT-TGCGG-CTGCCCGAGTTGTAATCTAGAGAAGTGCTTTCCGCGCTGGA-CCGTGTACAAGT-CTCCTGGAATGGAGC-AT-CACAGAGGGTGAGAATCCCGTCTCTGACACGG-AC-TACCA-GGGCTTTTGTGATGTGCTCTCAACGAGTCGAGTTGTTTGGGAATGCAGCTCAAATTGGGTGGTAAATTCCATCTAAAGCTAAATACAGGCGAGAGACCGATAGCGAACAAGTACCGTGAGGGAAAGATGAAAAGAACTTTGGAAAGAGAGTTAAACAGTACGTGAAATTGCTGAAAGGGAAAC-GCTTGAAGT-CAGTCGCGTTGAT--TGGGGATC-AACCTTAC-----------TTTTGTTG-----GGTGCATTTCCTAA-TTGATGGGTCAGCATCAATTTT--GA--TCATTG-GATAAAGGT-CAAGG-GAATGTGACATCTTTC---GGGGTGTGTTATAG-CCCTTGAC---TATACAGT-G--GTTGGGATTGAGGA-ACTCAGCAC----------------------------------------------------TTGTGCTTAGGATGCTGGCATAATGGCTTTAAGCGACCCGTCTTGAAACACGGACCAAGGAGTCTAACATGCCTGCGAGTGTTTGGGTG--TCAAACCCGAGTGCGTAATGAAAGTG-AAAGTTGAGACCTCTGTC-------GT-GGAGGGCATCGACGCCCGGACCGGAGCTTTTG-CAATGGATCTGTGGTGGAGCATGTATGTTGGGACCCGAAAGATGGTGAACTATGCCTGAATAGGGTGAAGCCAGAGGAAACTCTGGTGGAGGCTCGTAGCGGTTCTGACGTGCAAATCGATCGTCGAATTTGGGTATAGGGGCGAAAGACTAATCGATGACTTAGCTGGTCCTCTACTCGCAAATTTGTTCCGTATGCTATTTAGAAAGTTGACCCGAGATGTCTATCGATACTTGCAGAAAGTAGTGTGTTGAAACGCACAAAGAATTCAATCTTTCCCTCGCTGTCAAGCATCAGACTATTACCAACGGGCTCAAATATTCACTGGCAACTGGCAACTGGGGCGATCAGAAAAAATCCATGTCGTCCAAGGCAGGGGTCTCACAGGTGCTCAACAGGTACACCTATGCCTCCACGCTCTCCCACTTGCGTCGGTGTAATACCGGTGAATTCGAAGCTGGTATTTCTAAGGATGGTCAGACTCGTGAGCACGCCCT-CTTGGCGTTCACTCTAGGTGTGCGGCAACTCATCGTCGCCATCAACAAGATGGACACCACCAAATGGAGTGAGGACCGTTTCAATGAAATCGTTAAGGAAACTTCTACTTTCATCAAGAAGGTCGGTTACAACCCCAAGGCTGTTGCTTTCGTTCCTATTTCTGGTTGGCACGGTGACAACATGTTGGAGGACTCACCTAACATGACATGGTACAAGGGTTGGACTAAGGAAACCAAGGCTGGTGTTGTGAAGGGCAAGACTCTGCTTGAAGCTATCGACGCCATTGAGCCCCCTGTTCGT 
  T_panuoid    CAAGTTTGTACT-GTGAAACTGCGAATGGCTCATTAAATCAGTTATAGTTTAT-TGATGATATCTTACTACATGGATAACTGTGGTAATTCTAGAGCTAATACATGCGTTTAAAGCCCCGACTT-CTGGGAGGGGTGTATTTATTAGATAAAAAA-CCAACG-CGGCTCGCCGCTTCTTTGGTGATTCATAATAACTTCTCGAATCGCATGGCCTTGTGCCGGCGATGCTTCATTCAAATATCTGCCCTATCAACTTTCGATGGTAGGATAGAGGCCTACCATGGTTTCAACGGGTAACGGGGAATAAGGGTTCGATTCCGGAGAGGGAGCCTGAGAAACGGCTACCACATCCAAGGAAGGCAGCAGGCGCGCAAATTACCCAATCCCGATACGGGGAGGTAGTGACAATAAATAACAATATAGGG-CTCTTTCGGGTCTTATAATTGGAATGAGTACAATTTAAATCTCTTAACGAGGAACAATTGGAGGGCAAGTCTGGTGCCAGCAGCCGCGGTAATTCCAGCTCCAATAGCGTATATTAAAGTTGTTGCAGTTAAAAAGCTCGTA-TTGAACTTTGGGCCTGGACGGGCGGTCCGCCTCGC-GGCGTTG-TACTGTCT-GGCTGGGCCTTTCCTCTTGGTGAACCGG-CGTGTCCTTTACTGGGTGCGTCGGGGAACCAGGACTTTTACCTTGAGAAAATTAGAGTGTTCAAAGCAGGCCT-TGTGCCCGTATACATTAGCATGGAATAATGAAATAGGACGTGCGGTTCTATTTTGTTGGTTTCTAGAGTCGCCGTAATGATTAATAGGGACAGTTGGGGGCATTAGTATTCAGTTGCTAGAGGTGAAATTCTTGGATTTACTGAAGACTAACTA-TTGCGAAAGCATTTGCCAAGGATGTTTTCATTAATCAAGAACGAAGGTTAGGGGATCGAAAACGATCAGATACCGTTGTAGTCTTAACAGTAAACTATGCCGACTAGGGATCGGGCG-AAGTCTTTT-TAATGTCTCGCTCGGCACCTTACGAGAAATCAAAGTCTTTGGGTTCTGGGGGGAGTATGGTCGCAAGGCTGAAACTCAACTTTCAGCAATGGATCTCTTGGCTCTCGCATCGATGAAGAACGCAGCGAATTGCGATATGTAATGTGAATTGCAGATTTTCCGTGAATCATCGAATTTTTGAACGCACCTTGCGCTCCTTGG-TAT-TCCGAGGAGTATGCCTGTTTGAGTGTCATTAGATTCCCCTAGTAACTGCGAGTGAAGAGGGAAGAGCTCAAATTTTAAATCTGGCAGTTCT-TGTGA-CTGTCCGAGTTGTAATCTAGAGAAGTGTTTTCCGCGCTGGA-CCGTGTACAAGT-CTCCTGGAACGGAGC-GT-CATAGAGGGTGAGAATCCCGTCTCTGACACGG-AC-TACCA-GGGCTTTTGTGATGCGCTCTCGACGAGTCGAGTTGTTTGGGAATGCAGCTCAAATTGGGTGGTAAATTCCATCTAAAGCTAAATATAGGCGAGAGACCGATAGCGAACAAGTACCGTGAGGGAAAGGTGAAAAGAACTTTGGAAAGAGAGTTAAACAGTACGTGAAATTGCTGAAAGGGAAAC-GCTTGAAGT-CAGTCGCGTTAGT--TGGGGATC-AACCTTAC----------TTTTTGTTG-----GGTGCATTTCCTGA-TTGACGGGTCAGCATCAATTTT--GA--TCATTG-GATAAAGGT-CAAGG-GAATGTGGCACCTCTC---GGGGTGTGTTATAG-CCTTTGAC---TATACAGT-G--GTTGGGATTGAGGA-ACTCAGCAC----------------------------------------------------TTGTGCTTAGGATGCTGGCATAATGGCTTTAAGCGACCCGTCTTGAAACACGGACCAAGGAGTCTAACATGCCTGCAAGTGTTTGGGTG-TTAAAACCCGAGCGCGTAATGAAAGTG-ATAGTTGAGATCTCTGTC-------GT-GGAGAGCATCGACGCCCGGACCGGAACTTTTG-TGATGGATCTGCGGTAGAGCATGTATGTTGGGACCCGAAAGATGGTGAACTATGCCTGAATAGGGTGAAGCCAGAGGAAACTCTGGTGGAGGCTCGTAGCGATTCTGACGTGCAAATCGATCGTCGAATTTGGGTATAGGGGCGAAAGACTAATCGA---------------------------------------------------------------------------------------AGTGTGTCGAGACGCATAAAGAGTTCAATCTTTCTCTTGCTGTCAAGCATCAAACTATTACCAACGGGCTCAAATATTCACTAGCAACGGGTRATTGGGGTGAYCAGAAGAAATCGATGACGTCCAAAGCTGGTGTTTCACAAGTACTTAACAGATACACATATGCCTCAACGCTTTCCCATTTACGTCGATGTAA----------------------------------------------------------------------------------------------------------------------------------------------------------------------------------------------------------------------------------------------------------------------------------------------------------------------------------------------------------------------- 
  SL1          CAAGTTTGTACT-GTGAAACTGCGAAMGGCTCATTAAATCAGTTATAGTTTATTTGAMGATATCTYGCTACAWGGATAACWGMGGTAATTCTAGAGCTAATACATGCAATCAAAGCCCCGACTT-CTGGGAGGGGTGTATTTATTAGATAAAAAA-CCAACG-CGGCTCGCCGCTCGTTTGGTGATTCATAATAACTTCTCGAATCGCATGGCCTTGTGCCGGCGATGCTTCATTCAAATATCTGCCCTATCAACTTTCGATGGTAGGATAGAGGCCTACCATGGTTTCAACGGGTAACGGGGAATAAGGGTTCGATTCCGGAGAGGGAGCCTGAGAAACGGCTACCACATCCAAGGAAGGCAGCAGGCGCGCAAATTACCCAATCCCGATACGGGGAGGTAGTGACAATAAATAACAATATAGGG-CTCTTTTGGGTCTTATAATTGGAATGAGTACAATTTAAATCTCTTAACGAGGAACAATTGGAGGGCAAGTCTGGTGCCAGCAGCCGCGGTAATTCCAGCTCCAATAGCGTATATTAAAGTTGTTGCAGTTAAAAAGCTCGTAGTTGAACTTTGGGCCTGGGTGGGTGGTCCGCCTCAC-GGCGTTG-TACTGTCT-GGCCGGGCCTTTCCTCTTGGTGAGCCGG-TGTGCCCTTTATTGGGTGCATCGGGGAACCAGGACTTTTACCTTGAGAAAATTAGAGTGTTCAAAGCAGGCCT-TTTGCCCGAATACATTAGCATGGAATAATAAAATAGGACGTGCGGTTCTATTTTGTTGGTTTCTAGAGTCGCCGTAATGATTAATAGGGACAGTTGGGGACATTAGTATTCAGTTGCTAGAGGTGAAATTCTTGGATTTACTGAAGACTAACTA-TTGCGAAAGCATTTGTCAAGGATGTTTTCATTAATCAAGAACGAAGGTTAGGGGATCGAAAACGATCAGATACCGTTGTAGTCTTAACAGTAAACTATGCCGACTAGGGATCGGACY-ACCTC-TTTTTGATGTGTTGTTCGGCACCTTACGAGAAATCRAAGTCTTTGGGTTCTGGGGGGAGTATGGTCGCA-GGCTGAA-CTCAACTTTCAGCAACGGATCTCTTGGCTCTCGCATCGATGAAGAACGCAGCGAATTGCGATATGTAATGTGAATTGCAGATTTTCAGTGAATCATCGAATCTTTGAACGCACCTTGCGCTCCTTGG-TAT-TCCGAGGAGCATGCCTGTTTGAGTGTCATTAGATTCCCCTAGTAACTGCGAGTGAAGCGGGAAGAGCTCAAATTTTAAATCTGGCGGTCCT-CGTGG-TCGTCCGAGTTGTAATCTAGAGAAGCGTTTTCCGCGCTGGA-CCGTGTACAAGT-CTCCTGGAACGGAGC-GT-CATAGAGGGTGAGAATCCCGTCTCTGACACGG-AC-TACCA-GGGCTTTTGTGATGCGCTCTCGACGAGTCGAGTTGTTTGGGAATGCAGCTCAAATTGGGTGGTAAATTCCATCTAAAGCTAAATATAGGCGAGAGACCGATAGCGAACAAGTACCGTGAGGGAAAGATGAAAAGAACTTTGGAAAGAGAGTTAAACAGTACGTGAAATTGCTGAAAGGGAAAC-GCTTGAAGT-CAGTCGCGTTGGC--CGGGGATC-AGCCTTGCAA---------TCTTGTTG-----GGTGCATTTCCTGG-TTGACGGGTCAGCATCAATTTT--GA--CCGTCG-GAGAAGGGT-TGAGG-GAATGTGGCATCCTTC---GGGGTGTGTTATAG-CCTTTGATCG-TATGCGAC-G--GTTGGGATTGAGGA-ACTCAGCATGACC--CCTCGT-G------------GGTTTGGGGC-TTCG-GCTCACA--TCCATGCTTAGGATGCTGGCATAATGGCTTTAAGCGACCCGTCTTGAAACACGGACCAAGGAGTCTAACATGCCCGCGAGTGTTTGGGTGTTTAAAACCCGAGCGCGTAATGAAAGTG-AAAGTTGAGACCTCTGTC-------GT-GGAGGGCATCGACGCCCGGACCAGAACTTTTG-TGACGGCCCTGCGGTAGAGCGTGTATGTTGGGACCCGAAAGATGGTGAACTATGCCTGAATAGGGTGAAGCCAGAGGAAACTCTGGTGGAGGCTCGTAGCGATTCTGACGTGCAAATCGATCGTCGAATTTGGGTATA-GGGCGAAAGACTAATCGAGGATCTCGCAGGTCCTTTGCTTGCCAACCTTTTCCGTATGTTGTTCAGGAAGTTGACGAGGGATGTCTATCGATATTTGCAGAAGGTAGTGTGTTGAAACCCACAAGGAATTCAATCTCTCGCTAGCGGTTAAGCATCAGACCATTACCAACGGTTTGAAGTATTCGCTTGCAACTGGGAACTGGGGTGATCAAAAGAAGTCGATGTCCTCAAAGGCTGGAGTATCGCAGGTGCTGAACAGGTATACATACGCTTCAACGCTTTCTCACTTACGTCGGTGTAATACTGGTGAATTTGAAGCTGGAATCTCGAAGGATGGGCAGACTCGTGAACACGCCCT-TTTGGCGTTTACCTTGGGTGTTAGGCAACTCATTGTTGCTGTCAATAAAATGGATACTACGAA-TGGAGCGAGGATCGTTTCAATGAAATTATCAAGGAAACCTCTACTTTTATCAAGAAAGTTGGTTACAACCCGAAAGCTGTCGCCTTTGTCCCCATATCTGGGTGGCATGGTGACAACATGTTGGAAGAGTCTCCCAATATGCCGTGGTACAAAGGTTGGACCAAGGAGACTAAGGGCGGCGTTGTGAAAGGCAAAACTCTTTTGGATGCTATTGACGCCATTGAGCCACCCGTCCGT 
  SL5          CAAGTTTGTACT-GTGAAACTGCGAATGGCTCATTAAATCAGTTATAGTTTATTTGATGATATCTTGCTACATGGATAACTGTGGTAATTCTAGAGCTAATACATGCAATCAAAGCCCCGACTT-CTGGGAGGGGTGTATTTATTAGATAAAAAA-CCAACG-CGGCTCGCCGCTCGTTTGGTGATTCATAATAACTTCTCGAATCGCATGGCCTTGTGCCGGCGATGCTTCATTCAAATATCTGCCCTATCAACTTTCGATGGTAGGATAGAGGCCTACCATGGTTTCAACGGGTAACGGGGAATAAGGGTTCGATTCCGGAGAGGGAGCCTGAGAAACGGCTACCACATCCAAGGAAGGCAGCAGGCGCGCAAATTACCCAATCCCGATACGGGGAGGTAGTGACAATAAATAACAATATAGGG-CTCTTTTGGGTCTTATAATTGGAATGAGTACAATTTAAATCTCTTAACGAGGAACAATTGGAGGGCAAGTCTGGTGCCAGCAGCCGCGGTAATTCCAGCTCCAATAGCGTATATTAAAGTTGTTGCAGTTAAAAAGCTCGTAGTTGAACTTTGGGCCTGGGTGGGTGGTCCGCCTCAC-GGCGTTG-TACTGTCT-GGCCGGGCCTTTCCTCTTGGTGAGCCGG-TGTGCCCTTTATTGGGTGCATCGGGGAACCAGGACTTTTACCTTGAGAAAATTAGAGTGTTCAAAGCAGGCCT-TTTGCCCGAATACATTAGCATGGAATAATAAAATAGGACGTGCGGTTCTATTTTGTTGGTTTCTAGAGTCGCCGTAATGATTAATAGGGACAGTTGGGGACATTAGTATTCAGTTGCTAGAGGTGAAATTCTTGGATTTACTGAAGACTAACTA-TTGCGAAAGCATTTGTCAAGGATGTTTTCATTAATCAAGAACGAAGGTTAGGGGATCGAAAACGATCAGATACCGTTGTAGTCTTAACAGTAAACTATGCCGACTAGGGATCGGACA-ACCTC-TTTTTGATGTGTTGTTCGGCACCTTACGAGAAATCAAAGTCTTTGGGTTCTGGGGGGAGTATGGTCGCAAGGCTGAAACTCAACTTTCAGCAACGGATCTCTTGGCTCTCGCATCGATGAAGAACGCAGCGAATTGCGATATGTAATGTGAATTGCAGATTTTCAGTGAATCATCGAATCTTTGAACGCACCTTGCGCTCCTTGG-TAT-TCCGAGGAGCATGCCTGTTTGAGTGTCATTAGATTCCCCTAGTAACTGCGAGTGAAGCGGGAAGAGCTCAAATTTTAAATCTGGCGGTCCT-CGTGG-TCGTCCGAGTTGTAATCTAGAGAAGCGTTTTCCGCGCTGGA-CCGTGTACAAGT-CTCCTGGAACGGAGC-GT-CATAGAGGGTGAGAATCCCGTCTCTGACACGG-AC-TACCA-GGGCTTTTGTGATGCGCTCTCGACGAGTCGAGTTGTTTGGGAATGCAGCTCAAATTGGGTGGTAAATTCCATCTAAAGCTAAATATAGGCGAGAGACCGATAGCGAACAAGTACCGTGAGGGAAAGATGAAAAGAACTTTGGAAAGAGAGTTAAACAGTACGTGAAATTGCTGAAAGGGAAAC-GCTTGAAGT-CAGTCGCGTTGGC--CGGGGATC-AGCCTTGCAA---------TCTTGTTG-----GGTGCATTTCCTGG-TTGACGGGTCAGCATCAATTTT--GA--CCGTCG-GAGAAGGGT-TGAGG-GAATGTGGCATCCTTC---GGGGTGTGTTATAG-CCTTTGATCG-TATGCGAC-G--GTTGGGATTGAGGA-ACTCAGCATGACC--CCTCGT-G------------GGTTTGGGGC-TTCG-GCTCACA--TCCATGCTTAGGATGCTGGCATAATGGCTTTAAGCGACCCGTCTTGAAACACGGACCAAGGAGTCTAACATGCCCGCGAGTGTTTGGGTGTTTAAAACCCGAGCGCGTAATGAAAGTG-AAAGTTGAGACCTCTGTC-------GT-GGAGGGCATCGACGCCCGGACCAGAACTTTTG-TGACGGCCCTGCGGTAGAGCGTGTATGTTGGGACCCGAAAGATGGTGAACTATGCCTGAATAGGGTGAAGCCAGAGGAAACTCTGGTGGAGGCTCGTAGCGATTCTGACGTGCAAATCGATCGTCGAATTTGGGTATA-GGGCGAAAGACTAATCGAGGATCTCGCAGGTCCTTTGCTTGCCAACCTTTTCCGTATGTTGTTCAGGAAGTTGACGAGGGATGTCTATCGATATTTGCAGAAGGTAGTGTGTTGAAACCCACAAGGAATTCAATCTCTCGCTAGCGGTTAAGCATCAGACCATTACCAACGGTTTGAAGTATTCGCTTGCAACTGGGAACTGGGGTGATCAAAAGAAGTCGATGTCCTCAAAGGCTGGAGTATCGCAGGTGCTGAACAGGTATACATACGCTTCAACGCTTTCTCACTTACGTCGGTGTAATACTGGTGAATTTGAAGCTGGAATCTCGAAGGATGGGCAGACTCGTGAACACGCCCT-TTTGGCGTTTACCTTGGGTGTTAGGCAACTCATTGTTGCTGTCAATAAAATGGATACTACGAA-TGGAGCGAGGATCGTTTCAATGAAATTATCAAGGAAACCTCTACTTTTATCAAGAAAGTTGGTTACAACCCGAAAGCTGTCGCCTTTGTCCCCATATCTGGGTGGCATGGTGACAACATGTTGGAAGAGTCTCCCAATATGCCGTGGTACAAAGGTTGGACCAAGGAGACTAA-GGCGGCGTTGTGAAAGGCAAAACTCTTTTGGATGCTATTGACGCC-TTGAGCCACCCGTCCGT 
  SL198        CAAGTTTGTACT-GTGAAACTGCGAATGGCTCATTAAATCAGTTATAGTTTATTTGATGATATCTTGCTACATGGATAACTGTGGTAATTCTAGAGCTAATACATGCAATCAAAGCCCCGACTT-CTGGGAGGGGTGTATTTATTAGATAAAAAA-CCAACG-CGGCTCGCCGCTCGTTTGGTGATTCATAATAACTTCTCGAATCGCATGGCCTTGTGCCGGCGATGCTTCATTCAAATATCTGCCCTATCAACTTTCGATGGTAGGATAGAGGCCTACCATGGTTTCAACGGGTAACGGGGAATAAGGGTTCGATTCCGGAGAGGGAGCCTGAGAAACGGCTACCACATCCAAGGAAGGCAGCAGGCGCGCAAATTACCCAATCCCGATACGGGGAGGTAGTGACAATAAATAACAATATAGGG-CTCTTTTGGGTCTTATAATTGGAATGAGTACAATTTAAATCTCTTAACGAGGAACAATTGGAGGGCAAGTCTGGTGCCAGCAGCCGCGGTAATTCCAGCTCCAATAGCGTATATTAAAGTTGTTGCAGTTAAAAAGCTCGTAGTTGAACTTTGGGCCTGGGTGGGTGGTCCGCCTCAC-GGCGTTG-TACTGTCT-GGCCGGGCCTTTCCTCTTGGTGAGCCGG-TGTGCCCTTTATTGGGTGCATCGGGGAACCAGGACTTTTACCTTGAGAAAATTAGAGTGTTCAAAGCAGGCCT-TTTGCCCGAATACATTAGCATGGAATAATAAAATAGGACGTGCGGTTCTATTTTGTTGGTTTCTAGAGTCGCCGTAATGATTAATAGGGACAGTTGGGGACATTAGTATTCAGTTGCTAGAGGTGAAATTCTTGGATTTACTGAAGACTAACTA-TTGCGAAAGCATTTGTCAAGGATGTTTTCATTAATCAAGAACGAAGGTTAGGGGATCGAAAACGATCAGATACCGTTGTAGTCTTAACAGTAAACTATGCCGACTAGGGATCGGACA-ACCTC-TTTTTGATGTGTTGTTCGGCACCTTACGAGAAATCAAAGTCTTTGGGTTCTGGGGGGAGTATGGTCGCAAGGCTGAAACTCAACTTTCAGCAACGGATCTCTTGGCTCTCGCATCGATGAAGAACGCAGCGAATTGCGATATGTAATGTGAATTGCAGATTTTCAGTGAATCATCGAATCTTTGAACGCACCTTGCGCTCCTTGG-TAT-TCCGAGGAGCATGCCTGTTTGAGTGTCATTAGATTCCCCTAGTAACTGCGAGTGAAGCGGGAAGAGCTCAAATTTTAAATCTGGCGGTCCT-CGTGG-TCGTCCGAGTTGTAATCTAGAGAAGCGTTTTCCGCGCTGGA-CCGTGTACAAGT-CTCCTGGAACGGAGC-GT-CATAGAGGGTGAGAATCCCGTCTCTGACACGG-AC-TACCA-GGGCTTTTGTGATGCGCTCTCGACGAGTCGAGTTGTTTGGGAATGCAGCTCAAATTGGGTGGTAAATTCCATCTAAAGCTAAATATAGGCGAGAGACCGATAGCGAACAAGTACCGTGAGGGAAAGATGAAAAGAACTTTGGAAAGAGAGTTAAACAGTACGTGAAATTGCTGAAAGGGAAAC-GCTTGAAGT-CAGTCGCGTTGGC--CGGGGATC-AGCCTTGCAA---------TCTTGTTG-----GGTGCATTTCCTGG-TTGACGGGTCAGCATCAATTTT--GA--CCGTCG-GAGAAGGGT-TGAGG-GAATGTGGCATCCTTC---GGGGTGTGTTATAG-CCTTTGATCG-TATGCGAC-G--GTTGGGATTGAGGA-ACTCAGCATGACC--CCTCGT-G------------GGTTTGGGGC-TTCG-GCTCACA--TCCATGCTTAGGATGCTGGCATAATGGCTTTAAGCGACCCGTCTTGAAACACGGACCAAGGAGTCTAACATGCCCGCGAGTGTTTGGGTGTTTAAAACCCGAGCGCGTAATGAAAGTG-AAAGTTGAGACCTCTGTC-------GT-GGAGGGCATCGACGCCCGGACCAGAACTTTTG-TGACGGCCCTGCGGTAGAGCGTGTATGTTGGGACCCGAAAGATGGTGAACTATGCCTGAATAGGGTGAAGCCAGAGGAAACTCTGGTGGAGGCTCGTAGCGATTCTGACGTGCAAATCGATCGTCGAATTTGGGTATA-GGGCGAAAGACTAATCGAGGATCTCGCAGGTCCTTTGCTTGCCAACCTTTTCCGTATGTTGTTCAGGAAGTTGACGAGGGATGTCTATCGATATTTGCAGAAGGTAGTGTGTTGAAACCCACAAGGAATTCAATCTCTCGCTAGCGGTTAAGCATCAGACCATTACCAACGGTTTGAAGTATTCGCTTGCAACTGGGAACTGGGGTGATCAAAAGAAGTCGATGTCCTCAAAGGCTGGAGTATCGCAGGTGCTGAACAGGTATACATACGCTTCAACGCTTTCTCACTTACGTCGGTGTAATACTGGTGAATTTGAAGCTGGAATCTCGAAGGATGGGCAGACTCGTGAACACGCCCT-TTTGGCGTTTACCTTGGGTGTTAGGCAACTCATTGTTGCTGTCAATAAAATGGATACTACGAA-TGGAGCGAGGATCGTTTCAATGAAATTATCAAGGAAACCTCTACTTTTATCAAGAAAGTTGGTTACAACCCGAAAGCTGTCGCCTTTGTCCCCATATCTGGGTGGCATGGTGACAACATGTTGGAAGAGTCTCCCAATATGCCGTGGTACAAAGGTTGGACCAAGGAGACTAAGGGCGGCGTTGTGAAAGGCAAAACTCTTTTGGATGCTATTGACGCCATTGAGCCACCCGTCCGT 
  SL199        CAAGTTTGTACW-GTGAAACYGCGAAYGGCTCATTAAATCAGTTATAGTTTATTTGATGATATCTMGCTACAWGGATAACMGTGGTAATTCTAGAGCTAATACATGCAATCAAAGCCCCGACTT-CTGGGAGGGGTGTATTTATTAGATAAAAAA-CCAACG-CGGCTCGCCGCTCGTTTGGTGATTCATAATAACTTCTCGAATCGCATGGCCTTGTGCCGGCGATGCTTCATTCAAATATCTGCCCTATCAACTTTCGATGGTAGGATAGAGGCCTACCATGGTTTCAACGGGTAACGGGGAATAAGGGTTCGATTCCGGAGAGGGAGCCTGAGAAACGGCTACCACATCCAAGGAAGGCAGCAGGCGCGCAAATTACCCAATCCCGATACGGGGAGGTAGTGACAATAAATAACAATATAGGG-CTCTTTTGGGTCTTATAATTGGAATGAGTACAATTTAAATCTCTTAACGAGGAACAATTGGAGGGCAAGTCTGGTGCCAGCAGCCGCGGTAATTCCAGCTCCAATAGCGTATATTAAAGTTGTTGCAGTTAAAAAGCTCGTAGTTGAACTTTGGGCCTGGGTGGGTGGTCCGCCTCAC-GGCGTTG-TACTGTCT-GGCCGGGCCTTTCCTCTTGGTGAGCCGG-TGTGCCCTTTATTGGGTGCATCGGGGAACCAGGACTTTTACCTTGAGAAAATTAGAGTGTTCAAAGCAGGCCT-TTTGCCCGAATACATTAGCATGGAATAATAAAATAGGACGTGCGGTTCTATTTTGTTGGTTTCTAGAGTCGCCGTAATGATTAATAGGGACAGTTGGGGACATTAGTATTCAGTTGCTAGAGGTGAAATTCTTGGATTTACTGAAGACTAACTA-TTGCGAAAGCATTTGTCAAGGATGTTTTCATTAATCAAGAACGAAGGTTAGGGGATCGAAAACGATCAGATACCGTTGTAGTCTTAACAGTAAACTATGCCGACTAGGGATCGGACA-ACCTC-TTTTTGATGTGTTGTTCGGCACCTTACGAGAAATCAAAGTCTTTGGGTTCTGGGGGGAGTATGGTCGCAAGGCTGAAACTCAACTTTCAGCAACGGATCTCTTGGCTCTCGCATCGATGAAGAACGCAGCGAATTGCGATATGTAATGTGAATTGCAGATTTTCAGTGAATCATCGAATCTTTGAACGCACCTTGCGCTCCTTGG-TAT-TCCGAGGAGCATGCCTGTTTGAGTGTCATTAGATTCCCCTAGTAACTGCGAGTGAAGCGGGAAGAGCTCAAATTTTAAATCTGGCGGTCCT-CGTGG-TCGTCCGAGTTGTAATCTAGAGAAGCGTTTTCCGCGCTGGA-CCGTGTACAAGT-CTCCTGGAACGGAGC-GT-CATAGAGGGTGAGAATCCCGTCTCTGACACGG-AC-TACCA-GGGCTTTTGTGATGCGCTCTCGACGAGTCGAGTTGTTTGGGAATGCAGCTCAAATTGGGTGGTAAATTCCATCTAAAGCTAAATATAGGCGAGAGACCGATAGCGAACAAGTACCGTGAGGGAAAGATGAAAAGAACTTTGGAAAGAGAGTTAAACAGTACGTGAAATTGCTGAAAGGGAAAC-GCTTGAAGT-CAGTCGCGTTGGC--CGGGGATC-AGCCTTGCAA---------TCTTGTTG-----GGTGCATTTCCTGG-TTGACGGGTCAGCATCAATTTT--GA--CCGTCG-GAGAAGGGT-TGAGG-GAATGTGGCATCCTTC---GGGGTGTGTTATAG-CCTTTGATCG-TATGCGAC-G--GTTGGGATTGAGGA-ACTCAGCATGACC--CCTCGT-G------------GGTTTGGGGC-TTCG-GCTCACA--TCCATGCTTAGGATGCTGGCATAATGGCTTTAAGCGACCCGTCTTGAAACACGGACCAAGGAGTCTAACATGCCCGCGAGTGTTTGGGTGTTTAAAACCCGAGCGCGTAATGAAAGTG-AAAGTTGAGACCTCTGTC-------GT-GGAGGGCATCGACGCCCGGACCAGAACTTTTG-TGACGGCCCTGCGGTAGAGCGTGTATGTTGGGACCCGAAAGATGGTGAACTATGCCTGAATAGGGTGAAGCCAGAGGAAACTCTGGTGGAGGCTCGTAGCGATTCTGACGTGCAAATCGATCGTCGAATTTGGGTATA-GGGCGAAAGACTAATCGAGGATCTCGCAGGTCCTTTGCTTGCCAACCTTTTCCGTATGTTGTTCAGGAAGTTGACGAGGGATGTCTATCGATATTTGCAGAAGGTAGTGTGTTGAAACCCACAAGGAATTCAATCTCTCGCTAGCGGTTAAGCATCAGACCATTACCAACGGTTTGAAGTATTCGCTTGCAACTGGGAACTGGGGTGATCAAAAGAAGTCGATGTCCTCAAAGGCTGGAGTATCGCAGGTGCTGAACAGGTATACATACGCTTCAACGCTTTCTCACTTACGTCGGTGTAATACTGGTGAATTTGAAGCTGGAATCTCGAAGGATGGGCAGACTCGTGAACACGCCCT-TTTGGCGTTTACCTTGGGTGTTAGGCAACTCATTGTTGCTGTCAATAAAATGGATACTACGAA-TGGAGCGAGGATCGTTTCAATGAAATTATCAAGGAAACCTCTACTTTTATCAAGAAAGTTGGTTACAACCCGAAAGCTGTCGCCTTTGTCCCCATATCTGGGTGGCATGGTGACAACATGTTGGAAGAGTCTCCCAATATGCCGTGGTACAAAGGTTGGACCAAGGAGACTAAGGGCGGCGTTGTGAAAGGCAAAACTCTTTTGGATGCTATTGACGCCATTGAGCCACCCGTCCGT 
  CZ1          CAAGTTTGTACT-GTGAAACTGCGAATGGCTCATTAAATCAGTTATAGTTTATTTGATGATATCTTGCTACATGGATAACTGTGGTAATTCTAGAGCTAATACATGCAATCAAAGCCCCGACTT-CTGGGAGGGGTGTATTTATTAGATAAAAAA-CCAACG-CGGCTCGCCGCTCGTTTGGTGATTCATAATAACTTCTCGAATCGCATGGCCTTGTGCCGGCGATGCTTCATTCAAATATCTGCCCTATCAACTTTCGATGGTAGGATAGAGGCCTACCATGGTTTCAACGGGTAACGGGGAATAAGGGTTCGATTCCGGAGAGGGAGCCTGAGAAACGGCTACCACATCCAAGGAAGGCAGCAGGCGCGCAAATTACCCAATCCCGATACGGGGAGGTAGTGACAATAAATAACAATATAGGG-CTCTTTTGGGTCTTATAATTGGAATGAGTACAATTTAAATCTCTTAACGAGGAACAATTGGAGGGCAAGTCTGGTGCCAGCAGCCGCGGTAATTCCAGCTCCAATAGCGTATATTAAAGTTGTTGCAGTTAAAAAGCTCGTAGTTGAACTTTGGGCCTGGGTGGGTGGTCCGCCTCAC-GGCGTTG-TACTGTCT-GGCCGGGCCTTTCCTCTTGGTGAGCCGG-TGTGCCCTTTATTGGGTGCATCGGGGAACCAGGACTTTTACCTTGAGAAAATTAGAGTGTTCAAAGCAGGCCT-TTTGCCCGAATACATTAGCATGGAATAATAAAATAGGACGTGCGGTTCTATTTTGTTGGTTTCTAGAGTCGCCGTAATGATTAATAGGGACAGTTGGGGACATTAGTATTCAGTTGCTAGAGGTGAAATTCTTGGATTTACTGAAGACTAACTA-TTGCGAAAGCATTTGTCRAGGATGTTTTCATTAATCRAGAACGAAGGTTAGGGGATCGAAAACGATCAGATACCGTTGTAGTCTTAACAGTAAACTATGCCGACTAGGGATCGGACW-ACCTC-TTTTTGATGTGTTGTTCGGCACCTTACGAGAAATCAAAGTCTTTGGGTTCTGGGGGGAGTATGGTCGCAAGGCTGAAACTCAACTTTCAGCAACGGATCTCTTGGCTCTCGCATCGATGAAGAACGCAGCGAATTGCGATATGTAATGTGAATTGCAGATTTTCAGTGAATCATCGAATCTTTGAACGCACCTTGCGCTCCTTGG-TAT-TCCGAGGAGCATGCCTGTTTGAGTGTCATTAGATTCCCCTAGTAACTGCGAGTGAAGCGGGAAGAGCTCAAATTTTAAATCTGGCGGTCCT-CGTGG-TCGTCCGAGTTGTAATCTAGAGAAGCGTTTTCCGCGCTGGA-CCGTGTACAAGT-CTCCTGGAACGGAGC-GT-CATAGAGGGTGAGAATCCCGTCTCTGACACGG-AC-TACCA-GGGCTTTTGTGATGCGCTCTCGACGAGTCGAGTTGTTTGGGAATGCAGCTCAAATTGGGTGGTAAATTCCATCTAAAGCTAAATATAGGCGAGAGACCGATAGCGAACAAGTACCGTGAGGGAAAGATGAAAAGAACTTTGGAAAGAGAGTTAAACAGTACGTGAAATTGCTGAAAGGGAAAC-GCTTGAAGT-CAGTCGCGTTGGC--CGGGGATC-AGCCTTGCAA---------TCTTGTTG-----GGTGCATTTCCTGG-TTGACGGGTCAGCATCAATTTT--GA--CCGTCG-GAGAAGGGT-TGAGG-GAATGTGGCATCCTTC---GGGGTGTGTTATAG-CCTTTGATCG-TATGCGAC-G--GTTGGGATTGAGGA-ACTCAGCATGACC--CCTCGT-G------------GGTTTGGGGC-TTCG-GCTCACA--TCCATGCTTAGGATGCTGGCATAATGGCTTTAAGCGACCCGTCTTGAAACACGGACCAAGGAGTCTAACATGCCCGCGAGTGTTTGGGTGTTTAAAACCCGAGCGCGTAATGAAAGTG-AAAGTTGAGACCTCTGTC-------GT-GGAGGGCATCGACGCCCGGACCAGAACTTTTG-TGACGGCCCTGCGGTAGAGCGTGTATGTTGGGACCCGAAAGATGGTGAACTATGCCTGAATAGGGTGAAGCCAGAGGAAACTCTGGTG---------------------------------------------------------------------GGATCTCGCAGGTCCTTTGCTTGCCAACCTTTTCCGTATGTTGTTCAGGAAGTTGACGAGGGATGTCTATCGATATTTGCAGAAGGTAGTGTGTTGAAACCCACAAGGAATTCAATCTCTCGCTAGCGGTTAAGCATCAGACCATTACCAACGGTTTGAAGTATTCGCTTGCAACTGGGAACTGGGGTGATCAAAAGAAGTCGATGTCCTCAAAGGCTGGAGTATCGCAGGTGCTGAACAGGTATACATACGCTTCAACGCTTTCTCACTTACGTCGGTGTAATACTGGTGAATTTGAAGCTGGAATCTCGAAGGATGGGCAGACTCGTGAACACGCCCT-TTTGGCGTTTACCTTGGGTGTTAGGCAACTCATTGTTGCTGTCAATAAAATGGATACTACGAA-TGGAGCGAGGATCGTTTCAATGAAATTATCAAGGAAACCTCTACTTTTATCAAGAAAGTTGGTTACAACCCGAAAGCTGTCGCCTTTGTCCCCATATCTGGGTGGCATGGTGACAACATGTTGGAAGAGTCTCCCAATATGCCGTGGTACAAAGGTTGGACCAAGGAGACTAAGGGCGGCGTTGTGAAAGGCAAAACTCTTTTGGATGCTATTGACGCCATTGAGCCACCCGTCCGT 
  CZ2          CAAGTTTGTACT-GTGAAACTGCGAATGGCTCATTAAATCAGTTATAGTTTATTTGATGATATCTTGCTACATGGATAACTGTGGTAATTCTAGAGCTAATACATGCAATCAAAGCCCCGACTT-CTGGGAGGGGTGTATTTATTAGATAAAAAA-CCAACG-CGGCTCGCCGCTCGTTTGGTGATTCATAATAACTTCTCGAATCGCATGGCCTTGTGCCGGCGATGCTTCATTCAAATATCTGCCCTATCAACTTTCGATGGTAGGATAGAGGCCTACCATGGTTTCAACGGGTAACGGGGAATAAGGGTTCGATTCCGGAGAGGGAGCCTGAGAAACGGCTACCACATCCAAGGAAGGCAGCAGGCGCGCAAATTACCCAATCCCGATACGGGGAGGTAGTGACAATAAATAACAATATAGGG-CTCTTTTGGGTCTTATAATTGGAATGAGTACAATTTAAATCTCTTAACGAGGAACAATTGGAGGGCAAGTCTGGTGCCAGCAGCCGCGGTAATTCCAGCTCCAATAGCGTATATTAAAGTTGTTGCAGTTAAAAAGCTCGTAGTTGAACTTTGGGCCTGGGTGGGTGGTCCGCCTCAC-GGCGTTG-TACTGTCT-GGCCGGGCCTTTCCTCTTGGTGAGCCGG-TGTGCCCTTTATTGGGTGCATCGGGGAACCAGGACTTTTACCTTGAGAAAATTAGAGTGTTCAAAGCAGGCCT-TTTGCCCGAATACATTAGCATGGAATAATAAAATAGGACGTGCGGTTCTATTTTGTTGGTTTCTAGAGTCGCCGTAATGATTAATAGGGACAGTTGGGGACATTAGTATTCAGTTGCTAGAGGTGAAATTCTTGGATTTACTGAAGACTAACTA-TTGCGAAAGCATTTGTCAAGGATGTTTTCATTAATCAAGAACGAAGGTTAGGGGATCGAAAACGATCAGATACCGTTGTAGTCTTAACAGTAAACTATGCCGACTAGGGATCGGACA-ACCTC-TTTTTGATGTGTTGTTCGGCACCTTACGAGAAATCAAAGTCTTTGGGTTCTGGGGGGAGTATGGTCGCAAGGCTGAAACTCAACTTTCAGCAACGGATCTCTTGGCTCTCGCATCGATGAAGAACGCAGCGAATTGCGATATGTAATGTGAATTGCAGATTTTCAGTGAATCATCGAATCTTTGAACGCACCTTGCGCTCCTTGG-TAT-TCCGAGGAGCATGCCTGTTTGAGTGTCATTA--------------------------------------------------------------------------------------------------------------------------------------------------------------------------------------------------------------------------------------------------------------------------------------------------------------------------------------------------------------------------------------------------------------------------------------------------------------------------------------------------------------------------------------------------------------------------------------------------------------------------------------------------------------------------------------------------------------------------------------------------------------------------------------------------------------------------------------------------------------------------------------------------------------------------------------------------------------------------------------------------------GGATCTCGCAGGTCCTTTGCTTGCCAACCTTTTCCGTATGTTGTTCAGGAAGTTGACGAGGGATGTCTATCGATATTTGCAGAAGGTAGTGTGTTGAAACCCACAAGGAATTCAATCTCTCGCTAGCGGTTAAGCATCAGACCATTACCAACGGTTTGAAGTATTCGCTTGCAACTGGGAACTGGGGTGATCAAAAGAAGTCGATGTCCTCAAAGGCTGGAGTATCGCAGGTGCTGAACAGGTATACATACGCTTCAACGCTTTCTCACTTACGTCGGTGTAATACTGGTGAATTTGAAGCTGGAATCTCGAAGGATGGGCAGACTCGTGAACACGCCCT-TTTGGCGTTTACCTTGGGTGTTAGGCAACTCATTGTTGCTGTCAATAAAATGGATACTACGAA-TGGAGCGAGGATCGTTTCAATGAAATTATCAAGGAAACCTCTACTTTTATCAAGAAAGTTGGTTACAACCCGAAAGCTGTCGCCTTTGTCCCCATATCTGGGTGGCATGGTGACAACATGTTGGAAGAGTCTCCCAATATGCCGTGGTACAAAGGTTGGACCAAGGAGACTAAGGGCGGCGTTGTGAAAGGCAAAACTCTTTTGGATGCTATTGACGCCATTGAGCCACCCGTCCGT 
  SHA8_1       CAAGTTTGTACT-GTGAAACTGCGAATGGCTCATTAAATCAGTTATAGTT-ATT-GATGATATCTTGCTACATGGATAACTGTGGTAATTCTAGAGCTAATACATGCAATCAAAGCCCCGACTT-CTGGGAGGGGTGTATTTATTAGATAAAAAA-CCAACG-CGGCTCGCCGCTCGTTTGGTGATTCATAATAACTTCTCGAATCGCATGGCCTTGTGCCGGCGATGCTTCATTCAAATATCTGCCCTATCAACTTTCGATGGTAGGATAGAGGCCTACCATGGTTTCAACGGGTAACGGGGAATAAGGGTTCGATTCCGGAGAGGGAGCCTGAGAAACGGCTACCACATCCAAGGAAGGCAGCAGGCGCGCAAATTACCCAATCCCGATACGGGGAGGTAGTGACAATAAATAACAATATAGGG-CTCTTTTGGGTCTTATAATTGGAATGAGTACAATTTAAATCTCTTAACGAGGAACAATTGGAGGGCAAGTCTGGTGCCAGCAGCCGCGGTAATTCCAGCTCCAATAGCGTATATTAAAGTTGTTGCAGTTAAAAAGCTCGTAGTTGAACTTTGGGCCTGGGTGGGCGGTCCGCCTCAC-GGCGTTG-TACTGTCT-GGCCGGGCCTTTCCTCTTGGTGAGCCGG-TGTGCCCTTTATTGGGTGCATCGGGGAACCAGGACTTTTACCTTGAGAAAATTAGAGTGTTCAAAGCAGGCCT-TTTGCCCGAATACATTAGCATGGAATAATAAAATAGGACGTGCGGTTCTATTTTGTTGGTTTCTAGAGTCGCCGTAATGATTAATAGGGACAGTTGGGGACATTAGTATTCAGTTGCTAGAGGTGAAATTCTTGGATTTACTGAAGACTAACTA-TTGCGAAAGCATTTGTCAAGGATGTTTTCATTAATCAAGAACGAAGGTTAGGGGATCGAAAACGATCAGATACCGTTGTAGTCTTAACAGTAAACTATGCCGACTAGGGATCRGACA-ACCTC-TTTTTGATGTGTTGTTYGGCACCTTACGAGAAATCAAAGTCTTTGGGTTCTGGGGGGAGTATGGTCGCAAGGCTGAAACTCAACTTTCAGCAACGGATCTCTTGGCTCTCGCATCGATGAAGAACGCAGCGAATTGCGATATGTAATGTGAATTGCAGATTTTCAGTGAATCATCGAATCTTTGAACGCACCTTGCGCTCCTTGG-TAT-TCCGAGGAGCATGCCTGTTTGAGTGTCATTAGATTCCCCTAGTAACTGCGAGTGAAGCGGGAAGAGCTCAAATTTTAAATCTGGCGGTCCT-CGTGG-TCGTCCGAGTTGTAATCTAGAGAAGCGTTTTCCGCGCTGGA-CCGTGTACAAGT-CTCCTGGAACGGAGC-GT-CATAGAGGGTGAGAATCCCGTCTCTGACACGG-AC-TACCA-GGGCTTTTGTGATGCGCTCTCGACGAGTCGAGTTGTTTGGGAATGCAGCTCAAATTGGGTGGTAAATTCCATCTAAAGCTAAATATAGGCGAGAGACCGATAGCGAACAAGTACCGTGAGGGAAAGATGAAAAGAACTTTGGAAAGAGAGTTAAACAGTACGTGAAATTGCTGAAAGGGAAAC-GCTTGAAGT-CAGTCGCGTTGGC--CGGGGATC-AGCCTTGCAA---------TCTTGTTG-----GGTGCATTTCCTGG-TTGACGGGTCAGCATCAATTTT--GA--CCGTCG-GAGAAGGGT-TGAGG-GAATGTGGCATCTTTC---GGGGTGTGTTATAG-CCTTTGATCG-TATGCGAC-G--GTTGGGATTGAGGA-ACTCAGCATGACC--CCTCGT-G------------GGTTTGGGGC-TTCG-GCTCACA--TCCATGCTTAGGATGCTGGCATAATGGCTTTAATCGACCCGTCTTGAAACACGGACCAAGGAGTCTAACATGCCCGCGAGTGTTTGGGTGTTTAAAACCCGAGCGCGTAATGAAAGTG-AAAGTTGAGACCTCTGTC-------GT-GGAGGGCATCGACGCCCGGACCAGAACTTTTG-TGACGGCCCTGCGGTAGAGCGTGTATGTTGGGACCCGAAAGATGGTGAACTATGCCTGAATAGGGTGAAGCCAGAGGAAACTCTGGTGGAGGCTCGTAGCGATTCTGACGTGCAAATCGATCGTCGAATTTGGGTATA-GGGCGAAAGACTAATCGAGGATCTCGCAGGTCCTTTGCTTGCCAACCTTTTCCGTATGTTGTTTAGGAAGTTGACCAGGGATGTCTATCGATATTTGCAGAAGGTAGTGTGTTGAAACCCACAAGGAATTCAATCTCTCGCTAGCAGTTAAGCATCAGACCATTACCAACGGTTTGAAGTATTCGCTTGCAACTGGGAACTGGGGTGATCAAAAGAAGTCTATGTCCTCCAAGGCTGGAGTATCGCAGGTGCTGAATAGGTATACATACGCTTCAACGCTTTCTCACTTACGTCGGTGTAACACTGGTGAATTTGAAGCTGGAATCTCAAAGGATGGGCAGACTCGCGAACACGCCCT-TTTGGCGTTTACCTTGGGTGTTAGGCAACTTATCGTTGCTGTCAACAAGATGGATACTACGAA-TGGAGCGAGGATCGTTTCAATGAAATTATCAAAGAAACCTCTACTTTTATCAAGAAAGTAGGTTACAACCCTAAAGCCGTTGCCTTTGTCCCCATATCTGGGTGGCATGGTGACAACATGTTGGAAGAGTCTCCCAATATGCCGTGGTTCAAAGGTTGGACCAAGGAGACGAAGGGCGGCGTGGTGAAGGGCAAAACTCTTCTAGATGCCATTGACGCCATTGAGCCACCCGTCCGT 
  SHA30_2      CAAGTTTGTACT-GTGAAACTGCGAATGGCTCATTAAATCAGTTATAGTT-ATTTGATGATATC-TGCTACATGGATAACTGTGGTAATTCTAGAGCTAATACATGCAATCAAAGCCCCGACTT-CTGGGAGGGGTGTATTTATTAGATAAAAAA-CCAACG-CGGCTCGCCGCTCGTTTGGTGATTCATAATAACTTCTCGAATCGCATGGCCTTGTGCCGGCGATGCTTCATTCAAATATCTGCCCTATCAACTTTCGATGGTAGGATAGAGGCCTACCATGGTTTCAACGGGTAACGGGGAATAAGGGTTCGATTCCGGAGAGGGAGCCTGAGAAACGGCTACCACATCCAAGGAAGGCAGCAGGCGCGCAAATTACCCAATCCCGATACGGGGAGGTAGTGACAATAAATAACAATATAGGG-CTCTTTTGGGTCTTATAATTGGAATGAGTACAATTTAAATCTCTTAACGAGGAACAATTGGAGGGCAAGTCTGGTGCCAGCAGCCGCGGTAATTCCAGCTCCAATAGCGTATATTAAAGTTGTTGCAGTTAAAAAGCTCGTAGTTGAACTTTGGGCCTGGGTGGGCGGTCCGCCTCAC-GGCGTTG-TACTGTCT-GGCCGGGCCTTTCCTCTTGGTGAGCCGG-TGTGCCCTTTATTGGGTGCATCGGGGAACCAGGACTTTTACCTTGAGAAAATTAGAGTGTTCAAAGCAGGCCT-TTTGCCCGAATACATTAGCATGGAATAATAAAATAGGACGTGCGGTTCTATTTTGTTGGTTTCTAGAGTCGCCGTAATGATTAATAGGGACAGTTGGGGACATTAGTATTCAGTTGCTAGAGGTGAAATTCTTGGATTTACTGAAGACTAACTA-TTGCGAAAGCATTTGTCAAGGATGTTTTCATTAATCAAGAACGAAGGTTAGGGGATCGAAAACGATCAGATACCGTTGTAGTCTTAACAGTAAACTATGCCGACTAGGGATCAGACA-ACCTC-TTTTTGATGTGTTGTTTGGCACCTTACGAGAAATCAAAGTCTTTGGGTTCTGGGGGGAGTATGGTCGCAAGGCTGAAACTCAACTTTCAGCAACGGATCTCTTGGCTCTCGCATCGATGAAGAACGCAGCGAATTGCGATATGTAATGTGAATTGCAGATTTTCAGTGAATCATCGAATCTTTGAACGCACCTTGCGCTCCTTGG-TAT-TCCGAGGAGCATGCCTGTTTGAGTGTCATTAGATTCCCCTAGTAACTGCGAGTGAAGCGGGAAGAGCTCAAATTTTAAATCTGGCGGTCCT-CGTGG-TCGTCCGAGTTGTAATCTAGAGAAGCGTTTTCCGCGCTGGA-CCGTGTACAAGT-CTCCTGGAACGGAGC-GT-CATAGAGGGTGAGAATCCCGTCTCTGACACGG-AC-TACCA-GGGCTTTTGTGATGCGCTCTCGACGAGTCGAGTTGTTTGGGAATGCAGCTCAAATTGGGTGGTAAATTCCATCTAAAGCTAAATATAGGCGAGAGACCGATAGCGAACAAGTACCGTGAGGGAAAGATGAAAAGAACTTTGGAAAGAGAGTTAAACAGTACGTGAAATTGCTGAAAGGGAAAC-GCTTGAAGT-CAGTCGCGTTGGC--CGGGGATC-AGCCTTGCAA---------TCTTGTTG-----GGTGCATTTCCTGG-TTGACGGGTCAGCATCAATTTT--GA--CCGTCG-GAGAAGGGT-TGAGG-GAATGTGGCATCTTTC---GGGGTGTGTTATAG-CCTTTGATCG-TATGCGAC-G--GTTGGGATTGAGGA-ACTCAGCATGACC--CCTCGT-G------------GGTTTGGGGC-TTCG-GCTCACA--TCCATGCTTAGGATGCTGGCATAATGGCTTTAATCGACCCGTCTTGAAACACGGACCAAGGAGTCTAACATGCCCGCGAGTGTTTGGGTGTTTAAAACCCGAGCGCGTAATGAAAGTG-AAAGTTGAGACCTCTGTC-------GT-GGAGGGCATCGACGCCCGGACCAGAACTTTTG-TGACGGCCCTGCGGTAGAGCGTGTATGTTGGGACCCGAAAGATGGTGAACTATGCCTGAATAGGGTGAAGCCAGAGGAAACTCTGGTGGAGGCTCGTAGCGATTCTGACGTGCAAATCGATCGTCGAATTTGGGTATA-GGGCGAAAGACTAATCGAGGATCTCGCAGGTCCATTGCTTGCCAACCTTTTCCGTATGTTGTTTAGGAAGTTGACCAGGGATGTCTATCGATATTTGCAGAAGGTAGTGTGTTGAAACCCACAAGGAATTCAATCTCTCGCTAGCAGTTAAGCATCAGACCATTACCAACGGTTTGAAGTATTCGCTTGCAACTGGGAACTGGGGTGATCAAAAGAAGTCTATGTCCTCCAAGGCTGGAGTATCGCAGGTGCTGAATAGG-ATACATACGCTTCAACGCTTTCTCACTTACGTCGGAGTAA----------------GCTGGAATCTCAAAGGATGGGCAGACTCGCGAACACGCCCT-TTTGGCGTTTACCTTGGGTGTTAGGCAACTTATCGTTGCTGTCAACAAGATGGATACTACGAA-TGGAGCGAGGATCGTTTCAATGAAATTATCAAAGAAACCTCTACTTTTATCAAGAAAGTAGGTTACAACCCTAAAGCCGTTGCCTTTGTCCCCATATCTGGGTGGCATGGTGACAACATGTTGGAAGAGTCTCCCAATATGCCGTGGTTCAAAGGTTGGACCAAGGAGACGAAGGGCGGCGTGGTGAAGGGCAAAACTCTTCTAGATGCCATTGACGCCATTGAACCMCCCGTCSG- 
  SH17         CAAGTT-GTACT-GKGAA-CTGCGAATG-CTCATTAAATCAGTTATAGTTTA-TTGATGATATC-TGCTACATGGATAACTGT-GTAA-TCTAGAGCTAATACATGCAATCAAAG-CCCGACTT-CTGG-A-GGGTGTATTTATTAGAT-AAAAA-CCAACG-CGGCTCGCCGCTCG-TTGGTGATTCATAATAACTTCTCGAATCGTATGGCCTTGTGCCGGCGATGCTTCATTCAAATATCTGCCCTATCAACTTTCGATGGTAGGATAGAGGCCTACCATGGTTTCAACGGGTAACGGGGAATAAGGGTTCGATTCCGGAGAGGGAGCCTGAGAAACGGCTACCACATCCAAGGAAGGCAGCAGGCGCGCAAATTACCCAATCCCGATACGGGGAGGTAGTGACAATAAATAACAATATAGGG-CTCTTTTGGGTCTTATAATTGGAATGAGTACAATTTAAATCTCTTAACGAGGAACAATTGGAGGGCAAGTCTGGTGCCAGCAGCCGCGGTAATTCCAGCTCCAATAGCGTATATTAAAGTTGTTGCAGTTAAAAAGCTCGTAGTTGAACTTTGGGCCTGGGTGGGCGGTCCGCCTCAC-GGCGTTG-TACTGTCT-GGCCGGGCCTTTCCTCTTGGTGAGCCGG-TGTGCCCTTTGTTGGGTGCATCGGGGAACCAGGACTTTTACCTTGAGAAAATTAGAGTGTTCAAAGCAGGCCT-TTTGCCCGAATACATTAGCATGGAATAATAAAATAGGACGTGCGGTTCTATTTTGTTGGTTTCTAGAGTCGCCGTAATGATTAATAGGGACAGTTGGGGACATTAGTATTCAGTTGCTAGAGGTGAAATTCTTGGATTTACTGAAGACTAACTA-TTGCGAAAGCATTTGTCAAGGATGTTTTCATTAATCAAGAACGAAGGTTAGGGGATCGAAAACGATCAGATACCGTTGTAGTCTTAACAGTAAACTATGCCGACTAGGGATCGGACA-ACCTC-TTTTTGATGTGTTGTTCGGCACCTTACGAGAAATCAAAGTCTTTGGGTTCTGGGGGGAGTATGGTCGCAAGGCTGAAACTCAACTTTCAGCAACGGATCTCTTGGCTCTCGCATCGATGAAGAACGCAGCGAATTGCGATATGTAATGTGAATTGCAGATTTTCAGTGAATCATCGAATCTTTGAACGCACCTTGCGCTCCTTGG-TAT-TCCGAGGAGCATGCCTGTTTGAGTGTCATTAGATTCCCCTAGTAACTGCGAGTGAAGCGGGAAGAGCTCAAATTTTGAATCTGGCGGTCCT-CGTGG-TCGTCCGAGTTGTAATCTAGAGAAGCGTTTTCCGCGCTGGA-CCGTGTACAAGT-CTCCTGGAACGGAGC-GT-CATAGAGGGTGAGAATCCCGTCTCTGACACGG-AC-TACCA-GGGCTTTTGTGATGCGCTCTCGACGAGTCGAGTTGTTTGGGAATGCAGCTCAAATTGGGTGGTAAATTCCATCTAAAGCTAAATACAGGCGAGAGACCGATAGCGAACAAGTACCGTGAGGGAAAGATGAAAAGGACTTTGGAAAGAGAGTTAAACAGTACGTGAAATTGCTGAAAGGGAAAC-GCTTGAAGT-CAGTCGCGTTGGC--CGGGGATC-AGCCTTGCAA---------TCTTGTTG-----GGTGCATTTCCTGG-TTGACGGGTCAGCATCAATTTT--GA--CCGTCG-GAGAAGGGT-CGAGG-GAATGTGGCATCCTTC---GGGGTGTGTTATAG-CCTTTGATCG-TATGCGAC-G--GTTGGGATTGAGGA-ACTCAGCATGACC--CCTCGT-G------------GGTTTGGGGC-TTCG-GCTCACA--TCCATGCTTAGGATGCTGGCATAATGGCTTTAAGCGACCCGTCTTGAAACACGGACCAAGGAGTCTAACATGCCCGCGAGTGTTTGGGTGTTTAAAACCCGAGCGCGTAATGAAAGTG-AAAGTTGAGACCTCTGTC-------GT-GGAGGGCATCGACGCCCGGACCAGAACTTTTG-TGACGGCCCTGCGGTAGAGCGTGTATGTTGGGACCCGAAAGATGGTGAACTATGCCTGAATAGGGTGAAGCCAGAGGAAACTCTGGTGGAGGCTCGTAGCGATTCTGACGTGCAAATCGATCGTCGAATTTGGGTATA-GGGCGAAAGACTAATC--GGATCTYGCAGGTCCTTTGCTTGCCAACCTTTTCCGTATGCTGTTCAGGAAATTGACGAGAGACGTCTATCGRTATCTGCAGAAGGTAGTGTGTTGAAACCCACAAAGAATTCAATCTTTCGCTAGCAGTCAAGCATCAGACCATTACGAACGGTTTGAAGTATTCGCTTGCAACTGGGAACTGGGGTGATCAAAAGAAGTCGATGTCTTCCAAGGCTGGAGTATCACAGGTGCTGAACAGGTATACATACGCTTCAACGCTTTCTCATTTACGTCGGTGTAA----------------------------------------------------GCTCT-GTTGGCATTTACATTAGGTGTTAGGCAACTCATCGTTGCTGTCAACAAGATGGATACTACGAA-TGGAGCGAGGATCGTTTCAATGAAATTATCAAGGAAACTTCTACTTTCATTAAGAAAGTTGGTTACAACCCTAAAGCTGTTGCTTTTGTTCCCATATCTGGGTGGCACGGTGACAACATGTTAGAGGAGTCTCCCAACATGCCGTGGTACAAAGGTTGGACTAAGGAGACGAAGGGCGGCGTTGTGAAAGGCAAAACTCTTCTAGATGCCATTGATGCCMTTGAACCMCCCGTCCG- 
  SH20         -----------------------------------------------------------------------------------------------------------------------------------------------------------------------------------------------------------------------------------------------------------------------------------------------------------------------------------------------------------------------------------------------------------------------------------------------------------------------------------------------------------------------------------------------------------------------------------------------------------------------------------------------------------------------------------------------------------------------------------------------------------------------------------------------------------------------------------------------------------------------------------------------------------------------------------------------------------------------------------------------------------------------------------------------------------------------------------------------------------------------------CAACTTTCAGCAACGGATCTCTTGGCTCTCGCATCGATGAAGAACGCAGCGAATTGCGATATGTAATGTGAATTGCAGATTTTCAGTGAATCATCGAATCTTTGAACGCACCTTGCGCTCCTTGG-TAT-TCCGAGGAGCATGCCTGTTTGAGTGTCATTAGATTCCCCTAGTAACTGCGAGTGAAGCGGGAAGAGCTCAAATTTTGAATCTGGCGGTCCT-CGTGG-TCGTCCGAGTTGTAATCTAGAGAAGCGTTTTCCGCGCTGGA-CCGTGTACAAGT-CTCCTGGAACGGAGC-GT-CATAGAGGGTGAGAATCCCGTCTCTGACACGG-AC-TACCA-GGGCTTTTGTGATGCGCTCTCGACGAGTCGAGTTGTTTGGGAATGCAGCTCAAATTGGGTGGTAAATTCCATCTAAAGCTAAATACAGGCGAGAGACCGATAGCGAACAAGTACCGTGAGGGAAAGATGAAAAGAACTTTGGAAAGAGAGTTAAACAGTACGTGAAATTGCTGAAAGGGAAAC-GCTTGAAGT-CAGTCGCGTTGGC--CGGGGATC-ASCCTTGCAA---------TCTTGTTG-----GGTGCATTTCCTGG-TTGACGGGTCAGCATCAATTTT--GA--CCGTCG-GAGAAGGGT-CGAGG-GAATGTGGCATCCTTC---GGGGTGTGTTATAG-CCTTTGATCG-TATGYGAC-G--GTTGGGATTGAGGA-ACTCAGCATGACC--CCTCGT-G------------GGTTTGGGGC-TTCG-GCTCACA--TCCATGCTTAGGATGCTGGCATAATGGCTTTAAGCGACCCGTCTTGAAACMCGGACCAAGGAGTYTAACATGCCCGCGAGTGTTTGGGTGTTTAAAACCCGAGCGCGTAATGAAAGTG-AAAGTTGAGACCTCTGTC-------GT-GGAGGGCATCGACGCCCGGACCAGAACTTYTG-TGACGGCCCTGCGGTAGAGCGTGTATGTTGGGACCCGAAAGATGGTGAACTATGCCTGAATAGGGTGAAGCCAGAGGAAACTCTGGTGG--------------------------------------------------------------------GGATCTCGCAGGTCCTTTGCTTGCCAACCTTTTCCGTATGCTGTTCAGGAAGTTGACGAGAGATGTATATCGATATTTGCAGAAGGTAGTGCGTCGAAACCCACAAGGAATTCAATCTTTCGCTAGCAGTAAAGCATCAGACCATTACGAACGGTTTGAAATATTCGCTTGCAACTGGGAACTGGGGTGATCAAAAGAAGTCGATGTCCTCCAAGGCTGGAGTATCACAGGTGCTAAATAGGNNTACATACGCTTCAACGCTTTCTCATTTACGTCGGTGTAACACTGGTGAATTTGAAGCCGGTATCTCAAAGGATGGTCAGACCCGCGAACATGCTCT-GTTGGCATTTACGTTAGGTGTCAGGCAACTCATTGTTGCTGTCAACAAGATGGATACTACGAA-TGGAGCGAGGATCGTTTCAATGAAATTATCAAGGAAACCTCTACTTTTATTAAGAAAGTTGGTTACAACCCTAAGGCTGTTGCTTTTGTTCCCATATCTGGGTGGCACGGTGATAACATGT-GGAGGAGTCTCCCAACATGCCGTGGTACAAAGGTTGGACTAAGGAAACGAAGGGCGGCGTTGTAAAAGGCAAAACTCTTCTGGATGCCATTGATGCCATTGAACCACCCGTCCGA 
  SH99         CAAGTTTGTACT-GTGAAACTGCGAATGGCTCATTAAATCAGTTATAGTTTATTTGATGATATCTTGCTACATGGATAACTGTGGTAATTCTAGAGCTAATACATGCAATCAAAGCCCCGACTT-CTGGGAGGGGTGTATTTATTAGATAAAAAA-CCAACG-CGGCTCGCCGCTCGTTTGGTGATTCATAATAACTTCTCGAATCGTATGGCCTTGTGCCGGCGATGCTTCATTCAAATATCTGCCCTATCAACTTTCGATGGTAGGATAGAGGCCTACCATGGTTTCAACGGGTAACGGGGAATAAGGGTTCGATTCCGGAGAGGGAGCCTGAGAAACGGCTACCACATCCAAGGAAGGCAGCAGGCGCGCAAATTACCCAATCCCGATACGGGGAGGTAGTGACAATAAATAACAATATAGGG-CTCTTTTGGGTCTTATAATTGGAATGAGTACAATTTAAATCTCTTAACGAGGAACAATTGGAGGGCAAGTCTGGTGCCAGCAGCCGCGGTAATTCCAGCTCCAATAGCGTATATTAAAGTTGTTGCAGTTAAAAAGCTCGTAGTTGAACTTTGGGCCTGGGTGGGCGGTCCGCCTCAC-GGCGTTG-TACTGTCT-GGCCGGGCCTTTCCTCTTGGTGAGCCGG-TGTGCCCTTTGTTGGGTGCATCGGGGAACCAGGACTTTTACCTTGAGAAAATTAGAGTGTTCAAAGCAGGCCT-TTTGCCCGAATACATTAGCATGGAATAATAAAATAGGACGTGCGGTTCTATTTTGTTGGTTTCTAGAGTCGCCGTAATGATTAATAGGGACAGTTGGGGACATTAGTATTCAGTTGCTAGAGGTGAAATTCTTGGATTTACTGAAGACTAACTA-TTGCGAAAGCATTTGTCAAGGATGTTTTCATTAATCAAGAACGAAGGTTAGGGGATCGAAAACGATCAGATACCGTTGTAGTCTTAACAGTAAACTATGCCGACTAGGGATCGGACA-ACCTC-TTTTTGATGTGTTGTTCGGCACCTTACGAGAAATCAAAGTCTTTGGGTTCTGGGGGGAGTATGGTCGCAAGGCTGAAACTCAACTTTCAGCAACGGATCTCTTGGCTCTCGCATCGATGAAGAACGCAGCGAATTGCGATATGTAATGTGAATTGCAGATTTTCAGTGAATCATCGAATCTTTGAACGCACCTTGCGCTCCTTGG-TAT-TCCGAGGAGCATGCCTGTTTGAGTGTCATTAGATTCCCCTAGTAACTGCGAGTGAAGCGGGAAGAGCTCAAATTTTGAATCTGGCGGTCCT-CGTGG-TCGTCCGAGTTGTAATCTAGAGAAGCGTTTTCCGCGCTGGA-CCGTGTACAAGT-CTCCTGGAACGGAGC-GT-CATAGAGGGTGAGAATCCCGTCTCTGACACGG-AC-TACCA-GGGCTTTTGTGATGCGCTCTCGACGAGTCGAGTTGTTTGGGAATGCAGCTCAAATTGGGTGGTAAATTCCATCTAAAGCTAAATACAGGCGAGAGACCGATAGCGAACAAGTACCGTGAGGGAAAGATGAAAAGAACTTTGGAAAGAGAGTTAAACAGTACGTGAAATTGCTGAAAGGGAAAC-GCTTGAAGT-CAGTCGCGTTGGC--CGGGGATC-AGCCTTGCAA---------TCTTGTTG-----GGTGCATTTCCTGG-TTGACGGGTCAGCATCGATTTT--GA--CCGTCG-GAGAAGGGT-CGAGG-GAATGTGGCATCCTTC---GGGGTGTGTTATAG-CCTTTGATCG-TATGCGAC-G--GTTGGGATCGAGGA-ACTCAGCATGACC--CCTCGT-G------------GGTTTGGGGC-TTCG-GCTCACA--TCCATGCTTAGGATGCTGGCATAATGGCTTTAAGCGACCCGTCTTGAAACACGGACCAAGGAGTCTAACATGCCCGCGAGTGTTTGGGTGTTTAAAACCCGAGCGCGTAATGAAAGTG-AAAGTTGAGACCTCTGTC-------GT-GGAGGGCATCGACGCCCGGACCAGAACTTTTG-TGACGGCCCTGCGGTAGAGCGYGTATGTTGGGACCCGAAAGATGGTGAACTATGCCTGAATAGGGTGAAGCCAGAGGAAACTCTGGTGGAGGCTCGTAGCGATTCTGACGTGCAAATCGATCGTCGAATTTGGGTATA-GGGCGAAAGACTAATCGAGGATCTCGCAGGTCCTTTACTTGCCAACCTTTTCCGTATGCTGTTCAGGAAATTGACGAGAGACGTCTATCGATATTTGCAGAAGGTAGTGYGTTGAAACCCACAAAGAATTCAATCTTTCGCTAGCAGTCAAGCATCAGACCATTACGAACGGTTTGAAGTATTCGCTTGCAACCGGGAACTGGGGTGATCAAAAGAAGTCGATGTCTTCCAAGGCTGGGGTATCACAGGTGCTGAACAGGTATACATACGCTTCAACGCTTTCTCATTTGCGTCGGTGCAAYACTGGTGAATTTGAAGCTGGGATCTCAAAGGATGGTCAGACCCGCGAACATGCTCT-GTTGGCATTTACGTTAGGTGTTAGGCAACTCATTGTTGCTGTCAACAAGATGGATACTACGAA-TGGAGCGAGGATCGTTTCAATGAAATTATCAAGGAAACTTCTACTTTTATTAAGAAAGTTGGTTATAACCCTAAAGCTGTTGCTTTTGTTCCCATATCTGGGTGGCACGGTGACAACATGTTAGAAGAGTCTCCCAACATGCCGTGGTACAAAGGTTGGACTAAGGAGACGAAGGGTGGTGT-GK-AAAG-CAA------------------------------------------- 
  SH26         CA-GTTK-TACT-GTGAAACTGCGAATGGCTCATTAAATCAGTTATAGTTTATT-GATGATATC-TGCTACATGGATAACTGTGGTAATTCTAGAGCTAATACATGCAATCAAAGCCCCGACTT-CTGGGAGGGGTGTATTTATTAGAT-AAAAA-CCAACG-CGGCTCGCCGCTCGTTTGGTGATTCATAATAACTTCTCGAATCGTATGGCCTTGTGCCGGCGATGCTTCATTCAAATATCTGCCCTATCAACTTTCGATGGTAGGATAGAGGCCTACCATGGTTTCAACGGGTAACGGGGAATAAGGGTTCGATTCCGGAGAGGGAGCCTGAGAAACGGCTACCACATCCAAGGAAGGCAGCAGGCGCGCAAATTACCCAATCCCGATACGGGGAGGTAGTGACAATAAATAACAATATAGGG-CTCTTTTGGGTCTTATAATTGGAATGAGTACAATTTAAATCTCTTAACGAGGAACAATTGGAGGGCAAGTCTGGTGCCAGCAGCCGCGGTAATTCCAGCTCCAATAGCGTATATTAAAGTTGTTGCAGTTAAAAAGCTCGTAGTTGAACTTTGGGCCTGGGTGGGCGGTCCGCCTCAC-GGCGTTG-TACTGTCT-GGCCGGGCCTTTCCTCTTGGTGAGCCGG-TGTGCCCTTTGTTGGGTGCATCGGGGAACCAGGACTTTTACCTTGAGAAAATTAGAGTGTTCAAAGCAGGCCT-TTTGCCCGAATACATTAGCATGGAATAATAAAATAGGACGTGCGGTTCTATTTTGTTGGTTTCTAGAGTCGCCGTAATGATTAATAGGGACAGTTGGGGACATTAGTATTCAGTTGCTAGAGGTGAAATTCTTGGATTTACTGAAGACTAACTA-TTGCGAAAGCATTTGTCAAGGATGTTTTCATTAATCAAGAACGAAGGTTAGGGGATCGAAAACGATCAGATACCGTTGTAGTCTTAACAGTAAACTATGCCGACTAGGGATCGGACA-ACCTC-TTTTTGATGTGTTGTTCGGCACCTTACGAGAAATCAAAGTCTTTGGGTTCTGGGGGGAGTATGGTCGCAAGGCTGAAACTCAACTTTCAGCAACGGATCTCTTGGCTCTCGCATCGATGAAGAACGCAGCGAATTGCGATATGTAATGTGAATTGCAGATTTTCAGTGAATCATCGAATCTTTGAACGCACCTTGCGCTCCTTGG-TAT-TCCGAGGAGCATGCCTGTTTGAGTGTCATTAGATTCCCCTAGTAACTGCGAGTGAAGCGGGAAGAGCTCAAATTTTGAATCTGGCGGTCCT-CGTGG-TCGTCCGAGTTGTAATCTAGAGAAGCGTTTTCCGCGCTGGA-CCGTGTACAAGT-CTCCTGGAACGGAGC-GT-CATAGAGGGTGAGAATCCCGTCTCTGACACGG-AC-TACCA-GGGCTTTTGTGATGCGCTCTCGACGAGTCGAGTTGTTTGGGAATGCAGCTCAAATTGGGTGGTAAATTCCATCTAAAGCTAAATACAGGCGAGAGACCGATAGCGAACAAGTACCGTGAGGGAAAGATGAAAAGAACTTTGGAAAGAGAGTTAAACAGTACGTGAAATTGCTGAAAGGGAAAC-GCTTGAAGT-CAGTCGCGTTGGC--CGGGGATC-AGCCTTGCAA---------TCTTGTTG-----GGTGCATTTCCTGG-TTGACGGGTCAGCATCGATTTT--GA--CCGTCG-GAGAAGGGT-CGAGG-GAATGTGGCATCCTTC---GGGGTGTGTTATAG-CCTTTGATCG-TATGCGAC-G--GTTGGGATCGAGGA-ACTCAGCATGACC--CCTCGT-G------------GGTTTGGGGC-TTCG-GCTCACA--TCCATGCTTAGGATGCTGGCATAATGGCTTTAAGCGACCCGTCTTGAAACACGGACCAAGGAGTCTAACATGCCCGCGAGTGTTTGGGTGTTTAAAACCCGAGCGCGTAATGAAAGTG-AAAGTTGAGACCTCTGTC-------GT-GGAGGGCATCGACGCCCGGACCAGAACTTTTG-TGACGGCCCTGCGGTAGAGCGTGTATGTTGGGACCCGAAAGATGGTGAACTATGCCTGAATAGGGTGAAGCCAGAGGAAACTCTGGTGGAGGCTCGTAGCGATTCTGACGTGCAAATCGATCGTCGAATTTGGGTATA-GGGCGAAAGACTAATCGAGGATCTCGCAGGTCCTTTACTTGCCAACCTTTTCCGTATGCTGTTCAGGAAATTGACGAGAGACGTCTATCGATATTTGCAGAAGGTAGTGCGTTGAAACCCACAAAGAATTCAATCTTTCGCTAGCAGTCAAGCATCAGACCATTACGAACGGTTTGAAGTATTCGCTTGCAACCGGGAACTGGGGTGATCAAAAGAAGTCGATGTCTTCCAAGGCTGGGGTATCACAGGTGCTGAACAGGTATACATACGCTTCAACGCTTTCTCATTTGCGTCGGTGCAA-ACTGGTGAATTTGAAGCTGGGATCTCAAAGGATGGTCAGACCCGCGAACATGCTCT-GTTGGCATTTACGTTAGGTGTTAGGCAACTCATTGTTGCTGTCAACAAGATGGATACTACGAA-TGGAGCGAGGATCGTTTCAATGAAATTATCAAGGAAACTTCTACTTTTATTAAGAAAGTTGGTTATAACCCTAAAGCTGTTGCTTTTGTTCCCATATCTGGGTGGCACGGTGACAACATGTTAGAGGAGTCTCCCAACATGCCGTGGTACAAAGGTTGGACTAAGGAGACGAAGGGTGGTGTTGTGAAAGGCAAAACTCTTCTGGATGCCATTGATGCCATTGAACCACCCGTCCG- 
  SH18         CAAGTTTGTACT-GTGAAACTGCGAATGGCTCATTAAATCAGTTATAGTTTATTTGATGATATCTTGCTACATGGATAACTGTGGTAATTCTAGAGCTAATACATGCAATCAAAGCCCCGACTT-CTGGGAGGGGTGTATTTATTAGATAAAAAA-CCAACG-CGGCTCGCCGCTCGTTTGGTGATTCATAATAACTTCTCGAATCGTATGGCCTTGTGCCGGCGATGCTTCATTCAAATATCTGCCCTATCAACTTTCGATGGTAGGATAGAGGCCTACCATGGTTTCAACGGGTAACGGGGAATAAGGGTTCGATTCCGGAGAGGGAGCCTGAGAAACGGCTACCACATCCAAGGAAGGCAGCAGGCGCGCAAATTACCCAATCCCGATACGGGGAGGTAGTGACAATAAATAACAATATAGGG-CTCTTTTGGGTCTTATAATTGGAATGAGTACAATTTAAATCTCTTAACGAGGAACAATTGGAGGGCAAGTCTGGTGCCAGCAGCCGCGGTAATTCCAGCTCCAATAGCGTATATTAAAGTTGTTGCAGTTAAAAAGCTCGTAGTTGAACTTTGGGCCTGGGTGGGCGGTCCGCCTCAC-GGCGTTG-TACTGTCT-GGCCGGGCCTTTCCTCTTGGTGAGCCGG-TGTGCCCTTTGTTGGGTGCATCGGGGAACCAGGACTTTTACCTTGAGAAAATTAGAGTGTTCAAAGCAGGCCT-TTTGCCCGAATACATTAGCATGGAATAATAAAATAGGACGTGCGGTTCTATTTTGTTGGTTTCTAGAGTCGCCGTAATGATTAATAGGGACAGTTGGGGACATTAGTATTCAGTTGCTAGAGGTGAAATTCTTGGATTTACTGAAGACTAACTA-TTGCGAAAGCATTTGTCAAGGATGTTTTCATTAATCAAGAACGAAGGTTAGGGGATCGAAAACGATCAGATACCGTTGTAGTCTTAACAGTAAACTATGCCGACTAGGGATCGGACA-ACCTC-TTTTTGATGTGTTGTTCGGCACCTTACGAGAAATCAAAGTCTTTGGGTTCTGGGGGGAGTATGGTCGCAAGGCTGAAACTCAACTTTCAGCAACGGATCTCTTGGCTCTCGCATCGATGAAGAACGCAGCGAATTGCGATATGTAATGTGAATTGCAGATTTTCAGTGAATCATCGAATCTTTGAACGCACCTTGCGCTCCTTGG-TAT-TCCGAGGAGCATGCCTGTTTGAGTGTCATTAGATTCCCCTAGTAACTGCGAGTGAAGCGGGAAGAGCTCAAATTTTGAATCTGGCGGTCCT-CGTGG-TCGTCCGAGTTGTAATCTAGAGAAGCGTTTTCCGCGCTGGA-CCGTGTACAAGT-CTCCTGGAACGGAGC-GT-CATAGAGGGTGAGAATCCCGTCTCTGACACGG-AC-TACCA-GGGCTTTTGTGATGCGCTCTCGACGAGTCGAGTTGTTTGGGAATGCAGCTCAAATTGGGTGGTAAATTCCATCTAAAGCTAAATACAGGCGAGAGACCGATAGCGAACAAGTACCGTGAGGGAAAGATGAAAAGAACTTTGGAAAGAGAGTTAAACAGTACGTGAAATTGCTGAAAGGGAAAC-GCTTGAAGT-CAGTCGCGTTGGC--CGGGGATC-AGCCTTGCAA---------TCTTGTTG-----GGTGCATTTCCTGG-TTGACGGGTCAGCATCGATTTT--GA--CCGTCG-GAGAAGGGT-CGAGG-GAATGTGGCATCCTTC---GGGGTGTGTTATAG-CCTTTGATCG-TATGCGAC-G--GTTGGGATCGAGGA-ACTCAGCATGACC--CCTCGT-G------------GGTTTGGGGC-TTCG-GCTCACA--TCCATGCTTAGGATGCTGGCATAATGGCTTTAAGCGACCCGTCTTGAAACACGGACCAAGGAGTCTAACATGCCCGCGAGTGTTTGGGTGTTTAAAACCCGAGCGCGTAATGAAAGTG-AAAGTTGAGACCTCTGTC-------GT-GGAGGGCATCGACGCCCGGACCAGAACTTTTG-TGACGGCCCTGCGGTAGAGCGTGTATGTTGGGACCCGAAAGATGGTGAACTATGCCTGAATAGGGTGAAGCCAGAGGAAACTCTGGTGGAGGCTCGTAGCGATTCTGACGTGCAAATCGATCGTCGAATTTGGGTATA-GGGCGAAAGACTAATCGAGGATCTCGCAGGTCCTTTACTTGCCAACCTTTTCCGTATGCTGTTCAGGAAATTGACGAGAGACGTCTATCGATATTTGCAGAAGGTAGTGTGTTGAAACCCACAAAGAATTCAATCTTTCGCTAGCAGTCAAGCATCAGACCATTACGAACGGTTTGAAGTATTCGCTTGCAACCGAGAACTGGAGTGATCAAAAGAAGTCGATGTCTTCCAAGGCTGG-GTATCACAGGTGCTGAACAGGTATACATACGCTTCAACGCTTTCTCATTTGCGTCGGTGCAACACTGGTGAATTTGAAGCCGGGATCTCAAAGGATGGTCAGACCCGCGAACATG------TTGGCATTTACATTAGGTGTTAGGCAACTCATTGTTGCTGTCAACAAGATGGATACTACGAA-TGGAGCGAGGATCGTTTCAATGAAATTATCAAGGAAACTTCTACTTTTATTAAGAAAGTTGGTTATAACCCTAAAGCTGTTGCTTTTGTTCCCATATCTGGGTGGCACGGTGACAACATGTTAGAGGAGTCTCCCAACATGCCGTGGTACAAAGGTTGGACTAAGGAGACGAAGGGTGGTGTTGTGAAAGGCAAAACTCTTCTGGATGCCATTGATGCCATTGAACCTCCCGTCCGA 
  SH113        CAAGTTTGTACT-GTGAAACTGCGAATGGCTCATTAAATCAGTTATAGTTTATT-GATGATATCTTGCTACATGGATAACTGTGGTAATTCTAGAGCTAATACATGCAATCAAAGCCCCGACTT-CTGGGAGGGGTGTATTTATTAGATAAAAAA-CCAACG-CGGCTCGCCGCTCGTTTGGTGATTCATAATAACTTCTCGAATCGTATGGCCTTGTGCCGGCGATGCTTCATTCAAATATCTGCCCTATCAACTTTCGATGGTAGGATAGAGGCCTACCATGGTTTCAACGGGTAACGGGGAATAAGGGTTCGATTCCGGAGAGGGAGCCTGAGAAACGGCTACCACATCCAAGGAAGGCAGCAGGCGCGCAAATTACCCAATCCCGATACGGGGAGGTAGTGACAATAAATAACAATATAGGG-CTCTTTTGGGTCTTATAATTGGAATGAGTACAATTTAAATCTCTTAACGAGGAACAATTGGAGGGCAAGTCTGGTGCCAGCAGCCGCGGTAATTCCAGCTCCAATAGCGTATATTAAAGTTGTTGCAGTTAAAAAGCTCGTAGTTGAACTTTGGGCCTGGGTGGGCGGTCCGCCTCAC-GGCGTTG-TACTGTCT-GGCCGGGCCTTTCCTCTTGGTGAGCCGG-TGTGCCCTTTGTTGGGTGCATCGGGGAACCAGGACTTTTACCTTGAGAAAATTAGAGTGTTCAAAGCAGGCCT-TTTGCCCGAATACATTAGCATGGAATAATAAAATAGGACGTGCGGTTCTATTTTGTTGGTTTCTAGAGTCGCCGTAATGATTAATAGGGACAGTTGGGGACATTAGTATTCAGTTGCTAGAGGTGAAATTCTTGGATTTACTGAAGACTAACTA-TTGCGAAAGCATTTGTCAAGGATGTTTTCATTAATCAAGAACGAAGGTTAGGGGATCGAAAACGATCAGATACCGTTGTAGTCTTAACAGTAAACTATGCCGACTAGGGATCGGACA-ACCTC-TTTTTGATGTGTTGTTCGGCACCTTACGAGAAATCAAAGTCTTTGGGTTCTGGGGGGAGTATGGTCGCAAGGCTGAAACTCAACTTTCAGCAACGGATCTCTTGGCTCTCGCATCGATGAAGAACGCAGCGAATTGCGATATGTAATGTGAATTGCAGATTTTCAGTGAATCATCGAATCTTTGAACGCACCTTGCGCTCCTTGG-TAT-TCCGAGGAGCATGCCTGTTTGAGTGTCATTAGATTCCCCTAGTAACTGCGAGTGAAGCGGGAAGAGCTCAAATTTTGAATCTGGCGGTCCT-CGTGG-TCGTCCGAGTTGTAATCTAGAGAAGCGTTTTCCGCGCTGGA-CCGTGTACAAGT-CTCCTGGAACGGAGC-GT-CATAGAGGGTGAGAATCCCGTCTCTGACACGG-AC-TACCA-GGGCTTTTGTGATGCGCTCTCGACGAGTCGAGTTGTTTGGGAATGCAGCTCAAATTGGGTGGTAAATTCCATCTAAAGCTAAATACAGGCGAGAGACCGATAGCGAACAAGTACCGTGAGGGAAAGATGAAAAGGACTTTGGAAAGAGAGTTAAACAGTACGTGAAATTGCTGAAAGGGAAAC-GCTTGAAGT-CAGTCGCGTTGGC--CGGGGATC-AGCCTTGCAA---------TCTTGTTG-----GGTGCATTTCCTGG-TTGACGGGTCAGCATCAATTTT--GA--CCGTCG-GAGAAGGGT-CGAGG-GAATGTGGCATCCTTC---GGGGTGTGTTATAG-CCTTTGATCG-TATGCGAC-G--GTTGGGATTGAGGA-ACTCAGCATGACC--CCTCGT-G------------GGTTTGGGGC-TTCG-GCTCACA--TCCATGCTTAGGATGCTGGCATAATGGCTTTAAGCGACCCGTCTTGAAACACGGACCAAGGAGTCTAACATGCCCGCGAGTGTTTGGGTGTTTAAAACCCGAGCGCGTAATGAAAGTG-AAAGTTGAGACCTCTGTC-------GT-GGAGGGCATCGACGCCCGGACCAGAACTTTTG-TGACGGCCCTGCGGTAGAGCGTGTATGTTGGGACCCGAAAGATGGTGAACTATGCCTGAATAGGGTGAAGCCAGAGGAAACTCTGGTGGAGGCTCGTAGCGATTCTGACGTGCAAATCGATCGTCGAATTTGGGTATA-GGGCGAAAGACTAATCGAGGATCTTGCAGGTCCTTTGCTTGCCAACCTTTTCCGTATGCTGTTCAGGAAATTGACGAGAGACGTCTATCGATATCTGCAGAAGGTAGTGTGTTGAAACCCACAAAGAATTCAATCTTTCGCTAGCAGTCAAGCATCAGACCATTACGAACGGTTTGAAGTATTCGCTTGCAACTGGGAACTGGGGTGATCAAAAGAAGTCGATGTCTTCCAAGGCTGGAGTATCACAGGTGCTGAACAGGTATACATACGCTTCAACGCTTTCTCATTTACGTCGGTGTAAYACTGGTGAATTTGAAGCTGGGATCTCAAAGGATGGTCAGACCCGCGAACACGCTCT-GTTGGCATTTACATTAGGTGTTAGGCAACTCATCGTTGCTGTCAACAAGATGGATACTACGAA-TGGAGCGAGGATCGTTTCAATGAAATTATCAAGGAAACTTCTACTTTCATTAAGAAAGTTGGTTACAACCCTAAAGCTGTTGCTTTTGTTCCCATATCTGGGTGGCACGGTGACAACATGTTAGAGGAGTCTCCCAACATGCCGTGGTACAAAGGTTGGACTAAGGAGACGAAGGGCGGCGTTGTGAAAGGCAAAACTCTTCTAGATGCCATTGATGCCATTGAACCACCCGTC--- 
  SH164    CAAGTTTGTACT-GTGAAACTGCGAATGGCTCATTAAATCAGTTATAGTTTATTTGATGATATCTTGCTACATGGATAACTGTGGTAATTCTAGAGCTAATACATGCAATCAAAGCCCCGACTT-CTGGGAGGGGTGTATTTATTAGATAAAAAA-CCAACG-CGGCTCGCCGCTCGTTTGGTGATTCATAATAACTTCTCGAATCGTATGGCCTTGTGCCGGCGATGCTTCATTCAAATATCTGCCCTATCAACTTTCGATGGTAGGATAGAGGCCTACCATGGTTTCAACGGGTAACGGGGAATAAGGGTTCGATTCCGGAGAGGGAGCCTGAGAAACGGCTACCACATCCAAGGAAGGCAGCAGGCGCGCAAATTACCCAATCCCGATACGGGGAGGTAGTGACAATAAATAACAATATAGGG-CTCTTTTGGGTCTTATAATTGGAATGAGTACAATTTAAATCTCTTAACGAGGAACAATTGGAGGGCAAGTCTGGTGCCAGCAGCCGCGGTAATTCCAGCTCCAATAGCGTATATTAAAGTTGTTGCAGTTAAAAAGCTCGTAGTTGAACTTTGGGCCTGGGTGGGCGGTCCGCCTCAC-GGCGTTG-TACTGTCT-GGCCGGGCCTTTCCTCTTGGTGAGCCGG-TGTGCCCTTTGTTGGGTGCATCGGGGAACCAGGACTTTTACCTTGAGAAAATTAGAGTGTTCAAAGCAGGCCT-TTTGCCCGAATACATTAGCATGGAATAATAAAATAGGACGTGCGGTTCTATTTTGTTGGTTTCTAGAGTCGCCGTAATGATTAATAGGGACAGTTGGGGACATTAGTATTCAGTTGCTAGAGGTGAAATTCTTGGATTTACTGAAGACTAACTA-TTGCGAAAGCATTTGTCAAGGATGTTTTCATTAATCAAGAACGAAGGTTAGGGGATCGAAAACGATCAGATACCGTTGTAGTCTTAACAGTAAACTATGCCGACTAGGGATCGGACA-ACCTCTTTT-TGATGTGTTGTTCGGCACCTTACGAGAAATCAAAGTCTTTGGGTTCTGGGGGGAGTATGGTCGCAAGGCTGAAACTCAACTTTCAGCAACGGATCTCTTGGCTCTCGCATCGATGAAGAACGCAGCGAATTGCGATATGTAATGTGAATTGCAGATTTTCAGTGAATCATCGAATCTTTGAACGCACCTTGCGCTCCTTGG-TAT-TCCGAGGAGCATGCCTGTTTGAGTGTCATTAGATTCCCCTAGTAACTGCGAGTGAAGCGGGAAGAGCTCAAATTTTGAATCTGGCGGTCCT-CGTGG-TCGTCCGAGTTGTAATCTAGAGAAGCGTTTTCCGCGCTGGA-CCGTGTACAAGT-CTCCTGGAACGGAGC-GT-CATAGAGGGTGAGAATCCCGTCTCTGACACGG-AC-TACCA-GGGCTTTTGTGATGCGCTCTCGACGAGTCGAGTTGTTTGGGAATGCAGCTCAAATTGGGTGGTAAATTCCATCTAAAGCTAAATACAGGCGAGAGACCGATAGCGAACAAGTACCGTGAGGGAAAGATGAAAAGAACTTTGGAAAGAGAGTTAAACAGTACGTGAAATTGCTGAAAGGGAAAC-GCTTGAAGT-CAGTCGCGTTGGC--CGGGGATC-AGCCTTGCAA---------TCTTGTTG-----GGTGCATTTCCTGG-TTGACGGGTCAGCATCAATTTT--GA--CCGTCG-GAGAAGGGT-TGAGG-GAATGTGGCATCCTTC---GGGGTGTGTTATAG-CCTTTGATCG-TATGCGAC-G--GTTGGGATTGAGGA-ACTCAGCATGACC--CCTTGT-G------------GGTTTGGGGC-TTCG-GCTCACA--CCCATGCTTAGGATGCTGGCATAATGGCTTTAAGCGACCCGTCTTGAAACACGGACCAAGGAGTCTAACATGCCCGCGAGTGTTTGGGTGTTTAAAACCCGAGCGCGTAATGAAAGTG-AAAGTTGAGACCTCTGTC-------GT-GGAGGGCATCGACGCCCGGACCAGAACTTCTG-TGACGGCCCTGCGGTAGAGCGTGTATGTTGGGACCCGAAAGATGGTGAACTATGCCTGAATAGGGTGAAGCCAGAGGAAACTCTGGTGGAGGCTCGTAGCGATTCTGACGTGCAAATCGATCGTCGAATTTGGGTATAGGGGCGAAAGACTAATCGAGGATCTTGCAGGTCCTTTGCTTGCCAACCTTTTCCGTATGCTGTTCAGGAAATTGACGAGAGACGTCTATCGATATCTGCAGAAGGTAGTGTGTTGAAACCCACAAAGAATTCAACCTTTCCCTAGCAGTCAAGCATCAGACCATTACGAATGGTTTGAAGTATTCGCTTGCAACTGGGAACTGGGGTGACCAAAAGAAGTCGATGTCTTCCAAGGCTGGAGTATCACAGGTGCTGAACAGGTATACATACGCTTCAACGCTTTCTCATTTACGTCGGTGTAACACTGGTGAATTTGAAGCCGGTATTTCAAAGGATGGTCAGACACGCGAACACGCTCT-GTTGGCATTTACGTTAGGTGTTAGGCAACTAATTGTTGCTGTCAATAAGATGGATACTACGAAGTGGAGCGAGGATCGTTTCAATGAAATTATCAAGGAAACCTCTACTTTTATTAAGAAAGTTGGTTACAACCCTAAAGCTGTTGCTTTTGTTCCCATATCTGGGTGGCACGGTGATAACATGTTGGAGGAATCTCCCAACATGACGTGGTACAAAGGTTGGACTAAGGAGACGAAGAGTGGCGTTGTAAAAGGCAAAACTCTTCTGGATGCCATTGATGCCATTGAACCTCCCGTCCGA 
  SH133         CAAGTT-GTACT-GTGAAACTGCGAATGGCTCATTAAATCAGTTATAGTTTATTTGATGATATCTTGCTACATGGATAACTGTGGTAATTCTAGAGCTAATACATGCAATCAAAGCCCCGACTT-CTGGGAGGGGTGTATTTATTAGATAAAAAA-CCAACG-CGGCTCGCCGCTCGTTTGGTGATTCATAATAACTTCTCGAATCGTATGGCCTTGTGCCGGCGATGCTTCATTCAAATATCTGCCCTATCAACTTTCGATGGTAGGATAGAGGCCTACCATGGTTTCAACGGGTAACGGGGAATAAGGGTTCGATTCCGGAGAGGGAGCCTGAGAAACGGCTACCACATCCAAGGAAGGCAGCAGGCGCGCAAATTACCCAATCCCGATACGGGGAGGTAGTGACAATAAATAACAATATAGGG-CTCTTTTGGGTCTTATAATTGGAATGAGTACAATTTAAATCTCTTAACGAGGAACAATTGGAGGGCAAGTCTGGTGCCAGCAGCCGCGGTAATTCCAGCTCCAATAGCGTATATTAAAGTTGTTGCAGTTAAAAAGCTCGTAGTTGAACTTTGGGCCTGGGTGGGCGGTCCGCCTCAC-GGCGTTG-TACTGTCT-GGCCGGGCCTTTCCTCTTGGTGAGCCGG-TGTGCCCTTTGTTGGGTGCATCGGGGAACCAGGACTTTTACCTTGAGAAAATTAGAGTGTTCAAAGCAGGCCT-TTTGCCCGAATACATTAGCATGGAATAATAAAATAGGACGTGCGGTTCTATTTTGTTGGTTTCTAGAGTCGCCGTAATGATTAATAGGGACAGTTGGGGACATTAGTATTCAGTTGCTAGAGGTGAAATTCTTGGATTTACTGAAGACTAACTA-TTGCGAAAGCATTTGTCAAGGATGTTTTCATTAATCAAGAACGAAGGTTAGGGGATCGAAAACGATCAGATACCGTTGTAGTCTTAACAGTAAACTATGCCGACTAGGGATCGGACA-ACCTC-TTTTTGATGTGTTGTTCGGCACCTTACGAGAAATCAAAGTCTTTGGGTTCTGGGGGGAGTATGGTCGCAAGGCTGAAACTCAACTTTCAGCAACGGATCTCTTGGCTCTCGCATCGATGAAGAACGCAGCGAATTGCGATATGTAATGTGAATTGCAGATTTTCAGTGAATCATCGAATCTTTGAACGCACCTTGCGCTCCTTGG-TAT-TCCGAGGAGCATGCCTGTTTGAGTGTCATTAGATTCCCCTAGTAACTGCGAGTGAAGCGGGAAGAGCTCAAATTTTGAATCTGGCGGTCCT-CGTGG-TCGTCCGAGTTGTAATCTAGAGAAGCGTTTTCCGCGCTGGA-CCGTGTACAAGT-CTCCTGGAACGGAGC-GT-CATAGAGGGTGAGAATCCCGTCTCTGACACGG-AC-TACCA-GGGCTTTTGTGATGCGCTCTCGACGAGTCGAGTTGTTTGGGAATGCAGCTCAAATTGGGTGGTAAATTCCATCTAAAGCTAAATACAGGCGAGAGACCGATAGCGAACAAGTACCGTGAGGGAAAGATGAAAAGAACTTTGGAAAGAGAGTTAAACAGTACGTGAAATTGCTGAAAGGGAAAC-GCTTGAAGT-CAGTCGCGTTGGC--CGGGGATC-AGCCTTGCAA---------TCTTGTTG-----GGTGCATTTCCTGG-TTGACGGGTCAGCATCGATTTT--GA--CCGTCG-GAGAAGGGT-CGAGG-GAATGTGGCATCCTTC---GGGGTGTGTTATAG-CCTTTGATCG-TATGCGAC-G--GTTGGGATCGAGGA-ACTCAGCATGACC--CCTCGT-G------------GGTTTGGGGC-TTCG-GCTCACA--TCCATGCTTAGGATGCTGGCATAATGGCTTTAAGCGACCCGTCTTGAAACACGGACCAAGGAGTCTAACATGCCCGCGAGTGTTTGGGTGTTTAAAACCCGAGCGCGTAATGAAAGTG-AAAGTTGAGACCTCTGTC-------GT-GGAGGGCATCGACGCCCGGACCAGAACTTTTG-TGACGGCCCTGCGGTAGAGCGTGTATGTTGGGACCCGAAAGATGGTGAACTATGCCTGAATAGGGTGAAGCCAGAGGAAACTCTGGTGGAGGCTCGTAGCGATTCTGACGTGCAAATCGATCGTCGAATTTGGGTATA-GGGCGAAAGACTAATCGAGGATCTCGCAGGTCCTTTACTTGCCAACCTTTTCCGTATGCTGTTCAGGAAATTGACGAGAGACGTCTATCGATATTTGCAGAAGGTAGTGTGTTGAAACCCACAAAGAATTCAATCTTTCGCTAGCAGTCAAGCATCAGACCATTACGAACGGTTTGAAGTATTCGCTTGCAACCGGGAACTGGGGTGATCAAAAGAAGTCGATGTCTTCCAAGGCTGGGGTATCACAGGTGCTGAACAGGTATACATACGCTTCAACGCTTTCTCATTTGCGTCGGTGCAA----GGTGAATTTGAAGCTGGGATCTCAAAGGATGGTCAGACCCGCGAACATGCTCT-GTTGGCATTTACATTAGGTGTTAGGCAACTCATTGTTGCTGTCAACAAGATGGATACTACGAA-TGGAGCGAGGATCGTTTCAATGAAATTATCAAGGAAACTTCTACTTTTATTAAGAAAGTTGGTTATAACCCTAAAGCTGTTGCTTTTGTTCCCATATCTGGGTGGCACGGTGACAACATGTTAGAGGAGTCTCCCAACATGCCGTGGTACAAAGGTTGGACTAAGGAGACGAAGGGTGGTGTTGTGAAAGGCAAAACTCTTCTGGATGCCATTGATGCCATTGAACTCCGTCGACTT 
  SH168        CAAGTTTGTACT-GTGAAACTGCGAATGGCTCATTAAATCAGTTATAGTTTATTTGATGATATCTTGCTACATGGATAACTGTGGTAATTCTAGAGCTAATACATGCAATCAAAGCCCCGACTT-CTGGGAGGGGTGTATTTATTAGATAAAAAA-CCAACG-CGGCTCGCCGCTCGTTTGGTGATTCATAATAACTTCTCGAATCGTATGGCCTTGTGCCGGCGATGCTTCATTCAAATATCTGCCCTATCAACTTTCGATGGTAGGATAGAGGCCTACCATGGTTTCAACGGGTAACGGGGAATAAGGGTTCGATTCCGGAGAGGGAGCCTGAGAAACGGCTACCACATCCAAGGAAGGCAGCAGGCGCGCAAATTACCCAATCCCGATACGGGGAGGTAGTGACAATAAATAACAATATAGGG-CTCTTTTGGGTCTTATAATTGGAATGAGTACAATTTAAATCTCTTAACGAGGAACAATTGGAGGGCAAGTCTGGTGCCAGCAGCCGCGGTAATTCCAGCTCCAATAGCGTATATTAAAGTTGTTGCAGTTAAAAAGCTCGTAGTTGAACTTTGGGCCTGGGTGGGCGGTCCGCCTCAC-GGCGTTG-TACTGTCT-GGCCGGGCCTTTCCTCTTGGTGAGCCGG-TGTGCCCTTTGTTGGGTGCATCGGGGAACCAGGACTTTTACCTTGAGAAAATTAGAGTGTTCAAAGCAGGCCT-TTTGCCCGAATACATTAGCATGGAATAATAAAATAGGACGTGCGGTTCTATTTTGTTGGTTTCTAGAGTCGCCGTAATGATTAATAGGGACAGTTGGGGACATTAGTATTCAGTTGCTAGAGGTGAAATTCTTGGATTTACTGAAGACTAACTA-TTGCGAAAGCATTTGTCAAGGATGTTTTCATTAATCAAGAACGAAGGTTAGGGGATCGAAAACGATCAGATACCGTTGTAGTCTTAACAGTAAACTATGCCGACTAGGGATCGGACA-ACCTC-TTTTTGATGTGTTGTTCGGCACCTTACGAGAAATCAAAGTCTTTGGGTTCTGGGGGGAGTATGGTCGCAAGGCTGAAACTCAACTTTCAGCAACGGATCTCTTGGCTCTCGCATCGATGAAGAACGCAGCGAATTGCGATATGTAATGTGAATTGCAGATTTTCAGTGAATCATCGAATCTTTGAACGCACCTTGCGCTCCTTGG-TAT-TCCGAGGAGCATGCCTGTTTGAGTGTCATTAGATTCCCCTAGTAACTGCGAGTGAAGCGGGAAGAGCTCAAATTTTGAATCTGGCGGTCCT-CGTGG-TCGTCCGAGTTGTAATCTAGAGAAGCGTTTTCCGCGCTGGA-CCGTGTACAAGT-CTCCTGGAACGGAGC-GT-CATAGAGGGTGAGAATCCCGTCTCTGACACGG-AC-TACCA-GGGCTTTTGTGATGCGCTCTCGACGAGTCGAGTTGTTTGGGAATGCAGCTCAAATTGGGTGGTAAATTCCATCTAAAGCTAAATACAGGCGAGAGACCGATAGCGAACAAGTACCGTGAGGGAAAGATGAAAAGAACTTTGGAAAGAGAGTTAAACAGTACGTGAAATTGCTGAAAGGGAAAC-GCTTGAAGT-CAGTCGCGTTGGC--CGGGGATC-AGCCTTGCAA---------TCTTGTTG-----GGTGCATTTCCTGG-TTGACGGGTCAGCATCAATTTT--GA--CCGTCG-GAGAAGGGT-TGAGG-GAATGTGGCATCCTTC---GGGGTGTGTTATAG-CCTTTGATCG-CATGCGAC-G--GTTGGGATTGAGGA-ACTCAGCATGACC--CCTCGT-G------------GGTTTGGGGC-TTCG-GCTCACA--TCCATGCTTAGGATGCTGGCATAATGGCTTTAAGCGACCCGTCTTGAAACACGGACCAAGGAGTCTAACATGCCCGCGAGTGTTTGGGTGCTTAAAACCCGAGCGCGTAATGAAAGTG-AAAGTTGAGACCTCTGTC-------GT-GGAGGGCATCGACGCCCGGACCAGAACTTTTG-TGACGGCCCTGCGGTAGAGCGTGTATGTTGGGACCCGAAAGATGGTGAACTATGCCTGAATAGGGTGAAGCCAGAGGAAACTCTGGTGGAGGCTCGTAGCGATTCKGACGTGCAAATCGATCGTCGAATTTGGGTATA-GGGCGAAAGACTAATCGAGGATCTCGCAGGTCCTTTGCTTGCCAACCTTTTCCGTATGCTGTTCAGGAAGTTGACGAGGGACGTCTATCGATATYTGCAGAAGGTAGTGTGTTGAAACCCACAAGGAGTTCAATCTCTCGCTAGCAGTCAAGCATCAGACTATTACCAACGGTTTGAAGTACTCGCTCGCAACTGGGAACTGGGGTGATCAAAAGAAGTCGATGTCCTCTAAGGCTGGAGTATCACAGGTGCTGAATAGGTATACATACGCTTCAACGCTTTCTCATTTACGCCGGTGTAA------------------------------------------GACCGCGAMCGCTCT-GTTGGCATTCACATTAGGTGTTAGGCAACTCATTGTTGCTGTCAACAAGATGGATACTACGAA-TGGAGCGAGGATCGTTTCAATGAAATTATCAAAGAAACCTCTACTTTTATTAAGAAAGTTGGTTACAACCCCAAAGCTGTTGCTTTTGTTCCTATATCTGGATGGCACGGTGATAACATGTTGGAGGAATCCCCGAACATGCCGTGGTATAAAGGTTGGACTAAGGAGACGAAGGAGGCGCT-GTAAAACGAAA------------------------------------------- 
  SH169        CAAGTTTGTACT-GTGAAACTGCGAATGGCTCATTAAATCAGTTATAGTTTATTTGATGATATCTTGCTACATGGATAACTGTGGTAATTCTAGAGCTAATACATGCAATCAAAGCCCCGACTT-CTGGGAGGGGTGTATTTATTAGATAAAAAA-CCAACG-CGGCTCGCCGCTCGTTTGGTGATTCATAATAACTTCTCGAATCGTATGGCCTTGTGCCGGCGATGCTTCATTCAAATATCTGCCCTATCAACTTTCGATGGTAGGATAGAGGCCTACCATGGTTTCAACGGGTAACGGGGAATAAGGGTTCGATTCCGGAGAGGGAGCCTGAGAAACGGCTACCACATCCAAGGAAGGCAGCAGGCGCGCAAATTACCCAATCCCGATACGGGGAGGTAGTGACAATAAATAACAATATAGGG-CTCTTTTGGGTCTTATAATTGGAATGAGTACAATTTAAATCTCTTAACGAGGAACAATTGGAGGGCAAGTCTGGTGCCAGCAGCCGCGGTAATTCCAGCTCCAATAGCGTATATTAAAGTTGTTGCAGTTAAAAAGCTCGTAGTTGAACTTTGGGCCTGGGTGGGCGGTCCGCCTCAC-GGCGTTG-TACTGTCT-GGCCGGGCCTTTCCTCTTGGTGAGCCGG-TGTGCCCTTTGTTGGGTGCATCGGGGAACCAGGACTTTTACCTTGAGAAAATTAGAGTGTTCAAAGCAGGCCT-TTTGCCCGAATACATTAGCATGGAATAATAAAATAGGACGTGCGGTTCTATTTTGTTGGTTTCTAGAGTCGCCGTAATGATTAATAGGGACAGTTGGGGACATTAGTATTCAGTTGCTAGAGGTGAAATTCTTGGATTTACTGAAGACTAACTA-TTGCGAAAGCATTTGTCAAGGATGTTTTCATTAATCAAGAACGAAGGTTAGGGGATCGAAAACGATCAGATACCGTTGTAGTCTTAACAGTAAACTATGCCGACTAGGGATCGGACA-ACCTC-TTTTTGATGTGTTGTTCGGCACCTTACGAGAAATCAAAGTCTTTGGGTTCTGGGGGGAGTATGGTCGCAAGGCTGAAACTCAACTTTCAGCAACGGATCTCTTGGCTCTCGCATCGATGAAGAACGCAGCGAATTGCGATATGTAATGTGAATTGCAGATTTTCAGTGAATCATCGAATCTTTGAACGCACCTTGCGCTCCTTGG-TAT-TCCGAGGAGCATGCCTGTTTGAGTGTCATTAGATTCCCCTAGTAACTGCGAGTGAAGCGGGAAGAGCTCAAATTTTGAATCTGGCGGTCCT-CGTGG-TCGTCCGAGTTGTAATCTAGAGAAGCGTTTTCCGCGCTGGA-CCGTGTACAAGT-CTCCTGGAACGGAGC-GT-CATAGAGGGTGAGAATCCCGTCTCTGACACGG-AC-TACCA-GGGCTTTTGTGATGCGCTCTCGACGAGTCGAGTTGTTTGGGAATGCAGCTCAAATTGGGTGGTAAATTCCATCTAAAGCTAAATACAGGCGAGAGACCGATAGCGAACAAGTACCGTGAGGGAAAGATGAAAAGAACTTTGGAAAGAGAGTTAAACAGTACGTGAAATTGCTGAAAGGGAAAC-GCTTGAAGT-CAGTCGCGTTGGC--CGGGGATC-ASCCTTGCAA---------TCTTGTTG-----GGTGCATTTCCTGG-TTGACGGGTCAGCATCAATTTT--GA--CCGTCG-GAGAAGGGT-TGAGG-GAATGTGGCATCCTTC---GGGGTGTGTTATAG-CCTTTGATCG-CATGCGAC-G--GTTGGGATTGAGGA-ACTCAGCATGACC--CCTCGT-G------------GGTTTGGGGC-TTCG-GCTCACA--TCCATGCTTAGGATGCTGGCATAATGGCTTTAAGCGACCCGTCTTGAAACACGGACCAAGGAGTYTAACATGCCCGCGAGTGTTTGGGTGCTTAAAACCCGAGCGCGTAATGAAAGTG-AAAGTTGAGACCTCTGTC-------GT-GGAGGGCATCGACGCCCGGACCAGAACTTTTG-TGACGGCCCTGCGGTAGAGCGTGTATGTTGGGACCCGAAAGATGGTGAACTATGCCTGAATAGGGTGAAGCCAGAGGAAACTCTGG-----------------------------------------------------------------------GGATCTCGCAGGTCCTTTGCTTGCCAACCTTTTCCGTATGCTGTTCAGGAAGTTGACGAGGGACGTCTATCGATATTTGCAGAAGGTAGTGTGTTGAAACCCACAAGGAGTTCAATCTCTCGCTAGCAGTCAAGCATCAGACTATTACCAACGGTTTGAAGTACTCGCTCGCAACTGGGAACTGGGGTGATCAAAAGAAGTCGATGTCCTCTAAGGCTGGAGTATCACAGGTGCTGAATAGGTATACATACGCTTYAACSCTTTCTMWTTTACGCCGGTGTAA----------------------------------------------------------------------------------------------------------------------------------------------------------------------------------------------------------------------------------------------------------------------------------------------------------------------------------------------------------------------- 
  SH129        CAAGTTTGTACT-GTGAAACTGCGAATGGCTCATTAAATCAGTTATAGTTTATTTGATGATATCTTGCTACATGGATAACTGTGGTAATTCTAGAGCTAATACATGCAATCAAAGCCCCGACTT-CTGGGAGGGGTGTATTTATTAGATAAAAAA-CCAACG-CGGCTCGCCGCTCGTTTGGTGATTCATAATAACTTCTCGAATCGTATGGCCTTGTGCCGGCGATGCTTCATTCAAATATCTGCCCTATCAACTTTCGATGGTAGGATAGAGGCCTACCATGGTTTCAACGGGTAACGGGGAATAAGGGTTCGATTCCGGAGAGGGAGCCTGAGAAACGGCTACCACATCCAAGGAAGGCAGCAGGCGCGCAAATTACCCAATCCCGATACGGGGAGGTAGTGACAATAAATAACAATATAGGG-CTCTTTTGGGTCTTATAATTGGAATGAGTACAATTTAAATCTCTTAACGAGGAACAATTGGAGGGCAAGTCTGGTGCCAGCAGCCGCGGTAATTCCAGCTCCAATAGCGTATATTAAAGTTGTTGCAGTTAAAAAGCTCGTAGTTGAACTTTGGGCCTGGGTGGGCGGTCCGCCTCAC-GGCGTTG-TACTGTCT-GGCCGGGCCTTTCCTCTTGGTGAGCCGG-TGTGCCCTTTGTTGGGTGCATCGGGGAACCAGGACTTTTACCTTGAGAAAATTAGAGTGTTCAAAGCAGGCCT-TTTGCCCGAATACATTAGCATGGAATAATAAAATAGGACGTGCGGTTCTATTTTGTTGGTTTCTAGAGTCGCCGTAATGATTAATAGGGACAGTTGGGGACATTAGTATTCAGTTGCTAGAGGTGAAATTCTTGGATTTACTGAAGACTAACTA-TTGCGAAAGCATTTGTCAAGGATGTTTTCATTAATCAAGAACGAAGGTTAGGGGATCGAAAACGATCAGATACCGTTGTAGTCTTAACAGTAAACTATGCCGACTAGGGATCGGACA-ACCTC-TTTTTGATGTGTTGTTCGGCACCTTACGAGAAATCAAAGTCTTTGGGTTCTGGGGGGAGTATGGTCGCAAGGCTGAAACTCAACTTTCAGCAACGGATCTCTTGGCTCTCGCATCGATGAAGAACGCAGCGAATTGCGATATGTAATGTGAATTGCAGATTTTCAGTGAATCATCGAATCTTTGAACGCACCTTGCGCTCCTTGG-TAT-TCCGAGGAGCATGCCTGTTTGAGTGTCATTAGATTCCCCTAGTAACTGCGAGTGAAGCGGGAAGAGCTCAAATTTTGAATCTGGCGGTCCT-CGTGG-TCGTCCGAGTTGTAATCTAGAGAAGCGTTTTCCGCGCTGGA-CCGTGTACAAGT-CTCCTGGAACGGAGC-GT-CATAGAGGGTGAGAATCCCGTCTCTGACACGG-AC-TACCA-GGGCTTTTGTGATGCGCTCTCGACGAGTCGAGTTGTTTGGGAATGCAGCTCAAATTGGGTGGTAAATTCCATCTAAAGCTAAATACAGGCGAGAGACCGATAGCGAACAAGTACCGTGAGGGAAAGATGAAAAGAACTTTGGAAAGAGAGTTAAACAGTACGTGAAATTGCTGAAAGGGAAAC-GCTTGAAGT-CAGTCGCGTTGGC--CGGGGATC-AGCCTTGCAA---------TCTTGTTG-----GGTGCATTTCCTGG-TTGACGGGTCAGCATCGATTTT--GA--CCGTCG-GAGAAGGGT-CGAGG-GAATGTGGCATCCTTC---GGGGTGTGTTATAG-CCTTTGATCG-TATGCGAC-G--GTTGGGATCGAGGA-ACTCAGCATGACC--CCTCGT-G------------GGTTTGGGGC-TTCG-GCTCACA--TCCATGCTTAGGATGCTGGCATAATGGCTTTAAGCGACCCGTCTTGAAACACGGACCAAGGAGTCTAACATGCCCGCGAGTGTTTGGGTGTTTAAAACCCGAGCGCGTAATGAAAGTG-AAAGTTGAGACCTCTGTC-------GT-GGAGGGCATCGACGCCCGGACCAGAACTTTTG-TGACGGCCCTGCGGTAGAGCGTGTATGTTGGGACCCGAAAGATGGTGAACTATGCCTGAATAGGGTGAAGCCAGAGGAAACTCTGGTGGAGGCTCGTAGCGATTCTGACGTGCAAATCGATCGTCGAATTTGGGTATA-GGGCGAAAGACTAATCGA------------------------------------------------------------------------------------------------------------------------------------------------------------------------------------------------------------------------------------------------------------------------------------------------------------------------------------------------------------------------------------------------------------------------------------------------------------------------------------------------------------------------------------------------------------------------------------------------------------------------------------------------------------------ 
  SH130        CAAGTTTGTACT-GTGAAACTGCGAATGGCTCATTAAATCAGTTATAGTTTATTTGATGATATCTTGCTACATGGATAACTGTGGTAATTCTAGAGCTAATACATGCAATCAAAGCCCCGACTT-CTGGGAGGGGTGTATTTATTAGATAAAAAA-CCAACG-CGGCTCGCCGCTCGTTTGGTGATTCATAATAACTTCTCGAATCGTATGGCCTTGTGCCGGCGATGCTTCATTCAAATATCTGCCCTATCAACTTTCGATGGTAGGATAGAGGCCTACCATGGTTTCAACGGGTAACGGGGAATAAGGGTTCGATTCCGGAGAGGGAGCCTGAGAAACGGCTACCACATCCAAGGAAGGCAGCAGGCGCGCAAATTACCCAATCCCGATACGGGGAGGTAGTGACAATAAATAACAATATAGGG-CTCTTTTGGGTCTTATAATTGGAATGAGTACAATTTAAATCTCTTAACGAGGAACAATTGGAGGGCAAGTCTGGTGCCAGCAGCCGCGGTAATTCCAGCTCCAATAGCGTATATTAAAGTTGTTGCAGTTAAAAAGCTCGTAGTTGAACTTTGGGCCTGGGTGGGCGGTCCGCCTCAC-GGCGTTG-TACTGTCT-GGCCGGGCCTTTCCTCTTGGTGAGCCGG-TGTGCCCTTTGTTGGGTGCATCGGGGAACCAGGACTTTTACCTTGAGAAAATTAGAGTGTTCAAAGCAGGCCT-TTTGCCCGAATACATTAGCATGGAATAATAAAATAGGACGTGCGGTTCTATTTTGTTGGTTTCTAGAGTCGCCGTAATGATTAATAGGGACAGTTGGGGACATTAGTATTCAGTTGCTAGAGGTGAAATTCTTGGATTTACTGAAGACTAACTA-TTGCGAAAGCATTTGTCAAGGATGTTTTCATTAATCAAGAACGAAGGTTAGGGGATCGAAAACGATCAGATACCGTTGTAGTCTTAACAGTAAACTATGCCGACTAGGGATCGGACA-ACCTC-TTTTTGATGTGTTGTTCGGCACCTTACGAGAAATCAAAGTCTTTGGGTTCTGGGGGGAGTATGGTCGCAAGGCTGAAACTCAACTTTCAGCAACGGATCTCTTGGCTCTCGCATCGATGAAGAACGCAGCGAATTGCGATATGTAATGTGAATTGCAGATTTTCAGTGAATCATCGAATCTTTGAACGCACCTTGCGCTCCTTGG-TAT-TCCGAGGAGCATGCCTGTTTGAGTGTCATTAGATTCCCCTAGTAACTGCGAGTGAAGCGGGAAGAGCTCAAATTTTGAATCTGGCGGTCCT-CGTGG-TCGTCCGAGTTGTAATCTAGAGAAGCGTTTTCCGCGCTGGA-CCGTGTACAAGT-CTCCTGGAACGGAGC-GT-CATAGAGGGTGAGAATCCCGTCTCTGACACGG-AC-TACCA-GGGCTTTTGTGATGCGCTCTCGACGAGTCGAGTTGTTTGGGAATGCAGCTCAAATTGGGTGGTAAATTCCATCTAAAGCTAAATACAGGCGAGAGACCGATAGCGAACAAGTACCGTGAGGGAAAGATGAAAAGAACTTTGGAAAGAGAGTTAAACAGTACGTGAAATTGCTGAAAGGGAAAC-GCTTGAAGT-CAGTCGCGTTGGC--CGGGGATC-AGCCTTGCAA---------TCTTGTTG-----GGTGCATTTCCTGG-TTGACGGGTCAGCATCGATTTT--GA--CCGTCG-GAGAAGGGT-CGAGG-GAATGTGGCATCCTTC---GGGGTGTGTTATAG-CCTTTGATCG-TATGCGAC-G--GTTGGGATCGAGGA-ACTCAGCATGACC--CCTCGT-G------------GGTTTGGGGC-TTCG-GCTCACA--TCCATGCTTAGGATGCTGGCATAATGGCTTTAAGCGACCCGTCTTGAAACACGGACCAAGGAGTCTAACATGCCCGCGAGTGTTTGGGTGTTTAAAACCCGAGCGCGTAATGAAAGTG-AAAGTTGAGACCTCTGTC-------GT-GGAGGGCATCGACGCCCGGACCAGAACTTTTG-TGACGGCCCTGCGGTAGAGCGTGTATGTTGGGACCCGAAAGATGGTGAACTATGCCTGAATAGGGTGAAGCCAGAGGAAACTCTGGTGGAGGCTCGTAGCGATTCTGACGTGCAAATCGATCGTCGAATTTGGGTATA-GGGCGAAAGACTAATCGAGGATCTCGCAGGTCCTTTACTTGCCAACCTTTTCCGTATGCTATTCAGGAAATTGACGAGAGACGTCTATCGATATTTGCAGAAGGTAGTGTGTTGAAACCCACAAAGAATTCAATCTTTCGCTAGCAGTCAAGCATCAGACCATTACGAACGGTTTGAAGTATTCGCTTGCAACCGGGAACTGGGGTGATCAAAAGAAGTCGATGTCTTCCAAGGCTGGGGTATCACAGGTGCTGAACAGGTATACATACGCTTCAACGCTTTCTCATTTGCGTCGGTGCAA----------------------------------------------------------------------------------------------------------------------------------------------------------------------------------------------------------------------------------------------------------------------------------------------------------------------------------------------------------------------- 
  SH115        CAAGTTTGTACT-GTGAAACTGCGAATGGCTCATTAAATCAGTTATAGTTTATTTGATGATATCTTGCTACATGGATAACTGTGGTAATTCTAGAGCTAATACATGCAATCAAAGCCCCGACTT-CTGGGAGGGGTGTATTTATTAGATAAAAAA-CCAACG-CGGCTCGCCGCTCGTTTGGTGATTCATAATAACTTCTCGAATCGTATGGCCTTGTGCCGGCGATGCTTCATTCAAATATCTGCCCTATCAACTTTCGATGGTAGGATAGAGGCCTACCATGGTTTCAACGGGTAACGGGGAATAAGGGTTCGATTCCGGAGAGGGAGCCTGAGAAACGGCTACCACATCCAAGGAAGGCAGCAGGCGCGCAAATTACCCAATCCCGATACGGGGAGGTAGTGACAATAAATAACAATATAGGG-CTCTTTTGGGTCTTATAATTGGAATGAGTACAATTTAAATCTCTTAACGAGGAACAATTGGAGGGCAAGTCTGGTGCCAGCAGCCGCGGTAATTCCAGCTCCAATAGCGTATATTAAAGTTGTTGCAGTTAAAAAGCTCGTAGTTGAACTTTGGGCCTGGGTGGGCGGTCCGCCTCAC-GGCGTTG-TACTGTCT-GGCCGGGCCTTTCCTCTTGGTGAGCCGG-TGTGCCCTTTGTTGGGTGCATCGGGGAACCAGGACTTTTACCTTGAGAAAATTAGAGTGTTCAAAGCAGGCCT-TTTGCCCGAATACATTAGCATGGAATAATAAAATAGGACGTGCGGTTCTATTTTGTTGGTTTCTAGAGTCGCCGTAATGATTAATAGGGACAGTTGGGGACATTAGTATTCAGTTGCTAGAGGTGAAATTCTTGGATTTACTGAAGACTAACTA-TTGCGAAAGCATTTGTCAAGGATGTTTTCATTAATCAAGAACGAAGGTTAGGGGATCGAAAACGATCAGATACCGTTGTAGTCTTAACAGTAAACTATGCCGACTAGGGATCGGACA-ACCTC-TTTTTGATGTGTTGTTCGGCACCTTACGAGAAATCAAAGTCTTTGGGTTCTGGGGGGAGTAYSGTCGCAAGGCTGAAAC-CAACTTTCAGCAACGGATCTCTTGGCTCTCGCATCGATGAAGAACGCAGCGAATTGCGATATGTAATGTGAATTGCAGATTTTCAGTGAATCATCGAATCTTTGAACGCACCTTGCGCTCCTTGG-TAT-TCCGAGGAGCATGCCTGTTTGAGTGTCATTAGATTCCCCTAGTAACTGCGAGTGAAGCGGGAAGAGCTCAAATTTTGAATCTGGCGGTCCT-CGTGG-TCGTCCGAGTTGTAATCTAGAGAAGCGTTTTCCGCGCTGGA-CCGTGTACAAGT-CTCCTGGAACGGAGC-GT-CATAGAGGGTGAGAATCCCGTCTCTGACACGG-AC-TACCA-GGGCTTTTGTGATGCGCTCTCGACGAGTCGAGTTGTTTGGGAATGCAGCTCAAATTGGGTGGTAAATTCCATCTAAAGCTAAATACAGGCGAGAGACCGATAGCGAACAAGTACCGTGAGGGAAAGATGAAAAGAACTTTGGAAAGAGAGTTAAACAGTACGTGAAATTGCTGAAAGGGAAAC-GCTTGAAGT-CAGTCGCGTTGGC--CGGGGATC-AGCCTTGCAA---------TCTTGTTG-----GGTGCATTTCCTGG-TTGACGGGTCAGCATCGATTTT--GA--CCGTCG-GAGAAGGGT-CGAGG-GAATGTGGCATCCTTC---GGGGTGTGTTATAG-CCTTTGATCG-TATGCGAC-G--GTTGGGATCGAGGA-ACTCAGCATGACC--CCTCGT-G------------GGTTTGGGGC-TTCG-GCTCACA--TCCATGCTTAGGATGCTGGCATAATGGCTTTAAGCGACCCGTCTTGAAACACGGACCAAGGAGTCTAACATGCCCGCGAGTGTTTGGGTGTTTAAAACCCGAGCGCGTAATGAAAGTG-AAAGTTGAGACCTCTGTC-------GT-GGAGGGCATCGACGCCCGGACCAGAACTTTTG-TGACGGCCCTGCGGTAGAGCGTGTATGTTGGGACCCGAAAGATGGTGAACTATGCCTGAATAGGGTGAAGCCAGAGGAAACTCTGGTGGAGGCTCGTAGCGATTCTGACGTGCAAATCGATCGTCGAATTTGGGTATA-GGGCGAAAGACTAATCGAGGATCTCGCAGGTCCTTTRCTTGCCAACCTTTTCCGTATGCTRTTCAGGAAATTGACGAGAGACGTCTATCGATATYTGCAGAAGGTAGTGTGTYGAAACYCACAAAGAATTCAATCTTTCGCTAGCAGTCAARCATCAGACCATTACGAACGGTTTGAAGTATTCGCTTGCAACYGGGAACTGGGGTGATCAAAAGAAGTCGATGTCTTCCAAGGCTGGRGTATCACAGGTGYTGAACAGGTATACATACGCTTCAACGCTTTCTCATTTRCGTCGGTGYAA-------------------------------------------ACCGCGAATGCTCT-GTTGGCATTTACATTAGGTGTTAGGCAACTCATTGTTGCTGTCAACAAGATGGATACTACGAA-TGGAGCGAGGATCGTTTCAATGAAATTATCAAGGAAACTTCTACTTTTATTAAGAAAGTTGGTTATAACCCTAAAGCTGTTGCTTTTGTTCCCATATCTGGGTGGCACGGTGACAACATGTTAGAGGAGTCTCCCAACATGCCGTGGTACAAAGGTTGGACTAAGGAGACGAAGGGTGGTGTTGTGAAAGGCAAAACTCTTCTGGATGCCATTGATGCCATTGAACCACCCGTC--- 
  SH127        CAAGTTTGTACT-GTGAAACTGCGAATGGCTCATTAAATCAGTTATAGTTTATTTGATGATATCTTGCTACATGGATAACTGTGGTAATTCTAGAGCTAATACATGCAATCAAAGCCCCGACTT-CTGGGAGGGGTGTATTTATTAGATAAAAAA-CCAACG-CGGCTCGCCGCTCGTTTGGTGATTCATAATAACTTCTCGAATCGTATGGCCTTGTGCCGGCGATGCTTCATTCAAATATCTGCCCTATCAACTTTCGATGGTAGGATAGAGGCCTACCATGGTTTCAACGGGTAACGGGGAATAAGGGTTCGATTCCGGAGAGGGAGCCTGAGAAACGGCTACCACATCCAAGGAAGGCAGCAGGCGCGCAAATTACCCAATCCCGATACGGGGAGGTAGTGACAATAAATAACAATATAGGG-CTCTTTTGGGTCTTATAATTGGAATGAGTACAATTTAAATCTCTTAACGAGGAACAATTGGAGGGCAAGTCTGGTGCCAGCAGCCGCGGTAATTCCAGCTCCAATAGCGTATATTAAAGTTGTTGCAGTTAAAAAGCTCGTAGTTGAACTTTGGGCCTGGGTGGGCGGTCCGCCTCAC-GGCGTTG-TACTGTCT-GGCCGGGCCTTTCCTCTTGGTGAGCCGG-TGTGCCCTTTGTTGGGTGCATCGGGGAACCAGGACTTTTACCTTGAGAAAATTAGAGTGTTCAAAGCAGGCCT-TTTGCCCGAATACATTAGCATGGAATAATAAAATAGGACGTGCGGTTCTATTTTGTTGGTTTCTAGAGTCGCCGTAATGATTAATAGGGACAGTTGGGGACATTAGTATTCAGTTGCTAGAGGTGAAATTCTTGGATTTACTGAAGACTAACTA-TTGCGAAAGCATTTGTCAAGGATGTTTTCATTAATCAAGAACGAAGGTTAGGGGATCGAAAACGATCAGATACCGTTGTAGTCTTAACAGTAAACTATGCCGACTAGGGATCGGACA-ACCTC-TTTTTGATGTGTTGTTCGGCACCTTACGAGAAATCAAAGTCTTTGGGTTCTGGGGGGAGTATGGTCGCAAGGCTGAAACTCAACTTTCAGCAACGGATCTCTTGGCTCTCGCATCGATGAAGAACGCAGCGAATTGCGATATGTAATGTGAATTGCAGATTTTCAGTGAATCATCGAATCTTTGAACGCACCTTGCGCTCCTTGG-TAT-TCCGAGGAGCATGCCTGTTTGAGTGTCATTAGATTCCCCTAGTAACTGCGAGTGAAGCGGGAAGAGCTCAAATTTTGAATCTGGCGGTCCT-CGTGG-TCGTCCGAGTTGTAATCTAGAGAAGCGTTTTCCGCGCTGGA-CCGTGTACAAGT-CTCCTGGAACGGAGC-GT-CATAGAGGGTGAGAATCCCGTCTCTGACACGG-AC-TACCA-GGGCTTTTGTGATGCGCTCTCGACGAGTCGAGTTGTTTGGGAATGCAGCTCAAATTGGGTGGTAAATTCCATCTAAAGCTAAATACAGGCGAGAGACCGATAGCGAACAAGTACCGTGAGGGAAAGATGAAAAGAACTTTGGAAAGAGAGTTAAACAGTACGTGAAATTGCTGAAAGGGAAAC-GCTTGAAGT-CAGTCGCGTTGGC--CGGGGATC-AGCCTTGCAA---------TCTTGTTG-----GGTGCATTTCCTGG-TTGACGGGTCAGCATCGATTTT--GA--CCGTCG-GAGAAGGGT-CGAGG-GAATGTGGCATCCTTC---GGGGTGTGTTATAG-CCTTTGATCG-TATGCGAC-G--GTTGGGATCGAGGA-ACTCAGCATGACC--CCTCGT-G------------GGTTTGGGGC-TTCG-GCTCACA--TCCATGCTTAGGATGCTGGCATAATGGCTTTAAGCGACCCGTCTTGAAACACGGACCAAGGAGTCTAACATGCCCGCGAGTGTTTGGGTGTTTAAAACCCGAGCGCGTAATGAAAGTG-AAAGTTGAGACCTCTGTC-------GT-GGAGGGCATCGACGCCCGGACCAGAACTTTTG-TGACGGCCCTGCGGTAGAGCGTGTATGTTGGGACCCGAAAGATGGTGAACTATGCCTGAATAGGGTGAAGCCAGAGGAAACTCTGGTG--------------------------------------------------------------------------------------------------------------------------------------------------------------------------------------------------------------------------------------------------------------------------------------------------------------------------------------------------------------------------------------------------------------------------------------------------------------------------------------------------------------------------------------------------------------------------------------------------------------------------------------------------------------------------------------------------------------------------------------- 
  SH141        CAAGTT-GTACT-GTGAAACTGCGAATGGCTCATTAAATCAGT-ATAGTT-ATT-GATGATAYCT-GCTACATGGATAACTGTGGTAATTCTAGAGCTAATACATGCAATCAAAGCCCCGACTT-CTGG-AGAGGTGTATTTATTAGAT-AAAAA-CCAACG-CGGCTCGCCGCTCGTTTGGTGATTCATAATAACTTCTCGAATCGTATGGCCTTGTGCCGGCGATGCTTCATTCAAATATCTGCCCTATCAACTTTCGATGGTAGGATAGAGGCCTACCATGGTTTCAACGGGTAACGGGGAATAAGGGTTCGATTCCGGAGAGGGAGCCTGAGAAACGGCTACCACATCCAAGGAAGGCAGCAGGCGCGCAAATTACCCAATCCCGMTACGGGGAGGTAGTGACAATAAATAACAATATAGGG-CTCTTTTGGGTCTTATAATTGGAATGAGTACAATTTAAATCTCTTAACGAGGAACAATTGGAGGGCAAGTCTGGTGCCAGCAGCCGCGGTAATTCCAGCTCCAATAGCGTATATTAAAGTTGTTGCAGTTAAAAAGCTCGTAGTTGAACTTTGGGCCTGGGTGGGCGGTCCGCCTCAC-GGCGTTG-TACTGTCT-GGCCGGKCCTTTCCTCTTGGTGAGCCGG-TGTGCCCTTTGTTGGGTGCATCGGGGAACCAGGACTTTTACCTTGAGAAAATTAGAGTGTTCAAAGCAGGCCT-TTTGCCCGAATMCATTAGCATGGAATAATAAAATAGGACGTGCGGTTCTATTTTGTTGGTTTCTAGAGTCGCCGTAATGATTAATAGGGACAGTTGGGGACATTAGTATTCAGTTGCTAGAGGTGAAATTCTTGGATTTACTGAAGACTAACTA-TTGCGAAAGCATTTGTCAAGGATGTTTTCATTAATCAAGAACGAAGGTTAGGGGATCGAAAACGATCAGATACCGTTGTAGTCTTAMCAGTAAAYTATGCCGAYTAGGGATCGGACA-ACCTC-TTTTTGATGTGTTGTTCGGCACCTTACGAGAAATCAAAGTCTTTGGGTTCTGGGGGGAGTATGGTCGCAAGGCTGAAACTCAACTTTCAGCAACGGATCTCTTGGCTCTCGCATCGATGAAGAACGCAGCGAATTGCGATATGTAATGTGAATTGCAGATTTTCAGTGAATCATCGAATCTTTGAACGCACCTTGCGCTCCTTGG-TAT-TCCGAGGAGCATGCCTGTTTGAGTGTCATTAGATTCCCCTAGTAACTGCGAGTGAAGCGGGAAGAGCTCAAATTTTGAATCTGGCGGTCCT-CGTGG-TCGTCCGAGTTGTAATCTAGAGAAGCGTTTTCCGCGCTGGA-CCGTGTACAAGT-CTCCTGGAACGGAGC-GT-CATAGAGGGTGAGAATCCCGTCTCTGACACGG-AC-TACCA-GGGCTTTTGTGATGCGCTCTCGACGAGTCGAGTTGTTTGGGAATGCAGCTCAAATTGGGTGGTAAATTCCATCTAAAGCTAAATACAGGCGAGAGACCGATAGCGAACAAGTACCGTGAGGGAAAGATGAAAAGAACTTTGGAAAGAGAGTTAAACAGTACGTGAAATTGCTGAAAGGGAAAC-GCTTGAAGT-CAGTCGCGTTGGC--CGGGGATC-AGCCTTGCAA---------TCTTGTTG-----GGTGCATTTCCTGG-TTGACGGGTCAGCATCAATTTT--GA--CCGTCG-GAGAAGGGT-CGAGG-GAATGTGGCATCCTTC---GGGGTGTGTTATAG-CCTTTGATCG-TATGCGAC-G--GTTGGGATTGAGGA-ACTCAGCATGACC--CCTCGT-G------------GGTTTGGGGC-TTCG-GCTCACA--TCCATGCTTAGGATGCTGGCATAATGGCTTTAAGCGACCCGTCTTGAAACACGGACCAAGGAGTCTAACATGCCCGCGAGTGTTTGGGTGTTTAAAACCCGAGCGCGTAATGAAAGTG-AAAGTTGAGACCTCTGTC-------GT-GGAGGGCATCGACGCCCGGACCAGAACTTCTG-TGACGGCCCTGCGGTAGAGCGTGTATGTTGGGACCCGAAAGATGGTGAACTATGCCTGAATAGGGTGAAGCCAGAGGAAACTCTGGTGGAGGCTCGTAGCGATTCTGACGTGCAAATCGATCGTCGAATTTGGGTATA-GGGCGAAAGACTAATCGAGGATCTCGCAGGTCCTTTGCTTGCCAACCTTTTCCGTATGCTGTTCAGGAAGTTGACGAGAGATGTATATCGATATTTGCAGAAGGTAGTGCGTCGAAACCCACAAGGAATTCAATCTTTCGCTAGCAGTAAAGCATCAGACCATTACGAACGGTTTGAAATATTCGCTTGCAACTGGGAACTGGGGTGATCAAAAGAAGTCGATGTCCTCCAAGGCTGGAGTATCACAGGTGCTAAATAGGTATACATACGCTTCAACGCTTTCTCATTTACGTCGGTGTAA-------------------------------------------ACCGCGAATGCTCT-GTTGGCATTTACGTTAGGTGTCAGGCAACTCATTGTTGCTGTCAACAAGATGGATACTACGAA-TGGAGCGAGGATCGTTTCAATGAAATTATCAAGGAAACCTCTACTTTTATTAARAAAGTTGGTTACAACCCTAAGGCTGTTGCTTTTGTTCCCATATCTGGGTGGCACGGTGATAACATGTTGGAGGAGTCTCCCAACATGCCGTGGTACAAAGGTTGGACTAAGGAAACGAAGGGCGGCGTTGTAAAAGGCAAAACTCTTCTGGATGCCATTGATGCCATTGAACCACCCGTCCG- 
  AU5          CAAGTTTGTACT-GTGAAACTGCGAATGGCTCATTAAATCAGTTATAGTTTATTTGATGATATCTTGCTACATGGATAACTGTGGTAATTCTAGAGCTAATACATGCAATCAAAGCCCCGACTT-CTGGGAGGGGTGTATTTATTAGATAAAAAA-CCAACG-CCTTTCGGGGCTCGTTTGGTGATTCATAATAACTTCTCGAATCGCATGGCCTTGTGCCGGCGATGCTTCATTCAAATATCTGCCCTATCAACTTTCGATGGTAGGATAGAGGCCTACCATGGTTTCAACGGGTAACGGGGAATAAGGGTTCGATTCCGGAGAGGGAGCCTGAGAAACGGCTACCACATCCAAGGAAGGCAGCAGGCGCGCAAATTACCCAATCCCGATACGGGGAGGTAGTGACAATAAATAACAATATAGGG-CTCTTTCGGGTCTTATAATTGGAATGAGTACAATTTAAATCTCTTAACGAGGAACAATTGGAGGGCAAGTCTGGTGCCAGCAGCCGCGGTAATTCCAGCTCCAATAGCGTATATTAAAGTTGTTGCAGTTAAAAAGCTCGTAGTTGAACTTTGGGCCTGGACGGGYGGTCCGCCTCAC-GGCGTTG-TACTGTCT-GGCTGGGCCTTTCCTCTTGGTGATCCGG-CGTGCCCTTTATTGGGTGCGTCGGGGAACCAGGACTTTTACCTTGAGAAAATTAGAGTGTTCAAAGCAGGCCT-TTTGCCCGAATATATTAGCATGGAATAATAAAATAGGACGTGCGGTTCTATTTTGTTGGTTTCTAGAGTCGCCGTAATGATTAATAGGGACAGTTGGGGACATTAGTATTCAGTTGCTAGAGGTGAAATTCTTGGATTTACTGAAGACTAACTA-CTGCGAAAGCATTTGTCAAGGATGTTTTCATTAATCAAGAACGAAGGTTAGGGGATCGAAAACGATCAGATACCGTTGTAGTCTTAACAGTAAACTATGCCGACTAGGGATCGGACA-ACCTC-TTTTTAATGTGTTGTTCGGCACCTTACGAGAAATCAAAGTCTTTGGGTTCTGGGGGGAGTATGGTCGCAAGGCTGAAACTCAACTTTCAGCAACGGATCTCTTGGCTCTCGCATCGATGAAGAACGCAGCGAATTGCGATATGTAATGTGAATTGCAGATTTTCAGTGAATCATCGAATCTTTGAACGCACCTTGCGCTCCTTGG-TAT-TCCGAGGAGCATGCCTGTTTGAGTGTCATTAGATTCCCCTAGTAACTGCGAGTGAAGCGGGAAGAGCTCAAATTTTGAATCTGGCGGTCTA---TGG-CCGTCCGAGTTGTAATCTAGAGAAGCGTTTTCCGCGCTGGA-CCGTGTACAAGT-CTCCTGGAAGGGAGC-GT-CATAGAGGGTGATAATCCCGTCTTTGACACGG-AC-TGCCA-GGGC-TATGTGATGCGCTCTCGACGAGTCGAGTTGTTTGGGAATGCAGCTCAAATTGGGTGGTAAATTCCATCTAAAGCTAAATACAGGCGAGAGACCGATAGCGAACAAGTACCGTGAGGGAAAGATGAAAAGAACTTTGGAAAGAGAGTTAAACAGTACGTGAAATTGCTGAAAGGGAAAC-GCTTGAAGT-CAGTCGCGTCGAT--CGGGGATC-AGCCTTGCAA--------TTCTTGCTC-----GGTGCATTTCCTGT-TCGACGGGTCAGCATCAATTTT--GA--CCGTTG-GAGAAGGGT-CGAGG-GAATGTGGCATCCTTC---GGGGTGTGTTATAG-CCTTTGATCG-CATGCAAC-G--GTTGGGATTGAGGA-ACTCAGTGCGACC--CCTTGT-G------------GGTTCGGGGC-TTCG-GCCTACGTTTGCGTGCTTAGGATGCTGGCATAATGGCTTTAATCGACCCGTCTTGAAACACGGACCAAGGAGTCTAACATGCACGCGAGTGTTTGGGTGTTTAAAACCCGAGCGCGTAATGAAAGTG-AAAGTCGAGACCTCTGTC-------GT-GGAGGGCATCGACGCCCGGACCTGAACTTTTG-TGACGGTTCTGCGGTAGAGCGTGTACGTTGGGACCCGAAAGATGGTGAACTATGCCTGAATAGGGTGAAGCCAGAGGAAACTCTGGTGGAGGCTCGTAGCGATTCTGACGTGCAAATCGATCGTCGAATTTGGGTATAGGGGCGAAAGACTAATCGA-------------------------------------------------------------------------------------------------------------------------------------------------------------------------------------------------------------------------------------------------------------------------------------------TACTGGTGAATTCGAAGCCGGTATTTCCAAGGATGGTCAGACTCGTGAACACGCCCT-TTTGGCCTTCACTCTCGGTGTCAGACAGCTTATCGTCGCTGTCAACAAAATGGACACCACCAA-TGGAGTGAGGACCGTTTCAACGAAATTATCAAGGAGACGTCTACCTTCATCAAGAAGGTCGGTTACAACCCCAAGAGTGTTGCATTCGTCCCCATCTCTGGCTGGCACGGTGACAACATGTTGGAGGAATCCCCCAACATGCCATGGTACAAGGGCTGGACCAAGGAGACCAAGGCTGGTGTCGTCAAGGGTAAGACCCTCTTGGATGCCATTGATGCCATYGAGCCACCCGTTCGT 
  AU9          -AAGTTTGTACT-GTGAAACTGCGAATGGCTCATTAAATCAGTTATAGTTTATTTGATGATATCTTGCTACATGGATAACTGTGGTAATTCTAGAGCTAATACATGCAATCAAAGCCCCGACTT-CTGGGAGGGGTGTATTTATTAGATAAAAAA-CCAACG-CCTTTCGGGGCTCGTTTGGTGATTCATAATAACTTCTCGAATCGCATGGCCTTGTGCCGGCGATGCTTCATTCAAATATCTGCCCTATCAACTTTCGATGGTAGGATAGAGGCCTACCATGGTTTCAACGGGTAACGGGGAATAAGGGTTCGATTCCGGAGAGGGAGCCTGAGAAACGGCTACCACATCCAAGGAAGGCAGCAGGCGCGCAAATTACCCAATCCCGATACGGGGAGGTAGTGACAATAAATAACAATATAGGG-CTCTTTCGGGTCTTATAATTGGAATGAGTACAATTTAAATCTCTTAACGAGGAACAATTGGAGGGCAAGTCTGGTGCCAGCAGCCGCGGTAATTCCAGCTCCAATAGCGTATATTAAAGTTGTTGCAGTTAAAAAGCTCGTAGTTGAACTTTGGGCCTGGACGGGCGGTCCGCCTCAC-GGCGTTG-TACTGTCT-GGCTGGGCCTTTCCTCTTGGTGATCCGG-CGTGCCCTTTATTGGGTGCGTCGGGGAACCAGGACTTTTACCTTGAGAAAATTAGAGTGTTCAAAGCAGGCCT-TTTGCCCGAATACATTAGCATGGAATAATAAAATAGGACGTGCGGTTCTATTTTGTTGGTTTCTAGAGTCGCCGTAATGATTAATAGGGACAGTTGGGGACATTAGTATTCAGTTGCTAGAGGTGAAATTCTTGGATTTACTGAAGACTAACTA-CTGCGAAAGCATTTGTCAAGGATGTTTTCATTAATCAAGAACGAAGGTTAGGGGATCGAAAACGATCAGATACCGTTGTAGTCTTAACAGTAAACTATGCCGACTAGGGATCGGACA-ACCTC-TTTTTAATGTGTTGTTCGGCACCTTACGAGAAATCAAARTCTTTGGGTTCTGGGGGGAGTATGGTCGCAAGGCTGAAACTCAACTTTCAGCAACGGATCTCTTGGCTCTCGCATCGATGAAGAACGCAGCGAATTGCGATATGTAATGTGAATTGCAGATTTTCAGTGAATCATCGAATCTTTGAACGCACCTTGCGCTCCTTGG-TAT-TCCGAGGAGCATGCCTGTTTGAGTGTCATTAGATTCCCCTAGTAACTGCGAGTGAAGCGGGAAGAGCTCAAATTTTGAATCTGGCGGTCTT---TGG-CCGTCCGAGTTGTAATCTAGAGAAGTGTTTTCCGCGCTGGA-CCGTGTACAAGT-CTCCTGGAAGGGAGC-GT-CATAGAGGGTGATAATCCCGTCTCTGACACGG-AC-TACCA-GGGC-TATGTGATGCGCTCTCGACGAGTCGAGTTGTTTGGGAATGCAGCTCAAATTGGGTGGTAAATTCCATCTAAAGCTAAATATAGGCGAGAGACCGATAGCGAACAAGTACCGTGAGGGAAAGATGAAAAGAACTTTGGAAAGAGAGTTAAACAGTACGTGAAATTGCTGAAAGGGAAAC-GCTTGAAGT-CAGTCGCGTTGGC--CGGGGATC-AGCCTTGCAA---------TCTTGTTG-----GGTGCATTTCCTGG-TTGACGGGTCAGCATCAATTTT--GA--CCGTTG-GAGAAGGGT-CGAGG-GAATGTGGCATCCTTC---GGGGTGTGTTATAG-CCTTTGATCG-CATGCAAC-G--ATTGGGATTGAGGA-ACTCAGCACGACC--CCTCGT-G------------GGTTCGGGGC-TTCG-GCCTACG--TACGTGCTTAGGATGCTGGCATAATGGCTTTAATCGACCCGTCTTGAAACACGGACCAAGGAGTCTAACATGCACGCGAGTGTTTGGGTGTTTAAAACCCGAGCGCGTAATGAAAGTG-AAAGTTGAGACCTCTGTC-------GT-GGAGGGCATCGACGCCCGGACCTGAACTTTTG-TGACGGTTCTGCGGTAGAGCGTGTACGTTGGGACCCGAAAGATGGTGAACTATGCCTGAATAGGGTGAAGCCWGAGGAAACTCTGGTGGAGGCTCGTAGCGATTCTGACGTGCAAATCGATCGTCGAATTTGGGTATA-GGGCGAAAGACTAATCG--------------------------------------------------------------------------------------------------------------------------------------------------------------------------------------------------------------------------------------------------------------------------------------------YACTGGTGAATTTGAWGCTGGTATTTCCAAGGATGGTCAGACTCGTGAACACGCCCT-TTTGGCCTTCACTCTCGGTGTCAGACAACTCATCGTCGCCGTCAACAAGATGGACACCACCAA-TGGAGTGAGGACCGTTTYAACGAAATTATTAAGGAGACGTCTACCTTCATCAAGAAGGTCGGTTACAACCCCAAGAGTGTCGCCTTCGTCCCTATCTCTGGCTGGCACGGTGACAACATGTTGGAGGAGTCCCCCAACATGCCATGGTACAAAGGCTGGACYAAGGAGACCAAGGCTGGTGTCGTCAAGGGTAAAACCCTTTTGGATGCTATCGACGCCMWTTGAACCACCCGTCCG 
  Pax112       -----------------------------------------------------------------------------------------------------------------------------------------------------------------------------------------------------------------------------------------------------------------------------------------------------------------------------------------------------------------------------------------------------------------------------------------------------------------------------------------------------------------------------------------------------------------------------------------------------------------------------------------------------------------------------------------------------------------------------------------------------------------------------------------------------------------------------------------------------------------------------------------------------------------------------------------------------------------------------------------------------------------------------------------------------------------------------------------------------------------------------CAACTTTCAGCAACGGATCTCTTGGCTCTCGCATCGATGAAGAACGCAGCGAATTGCGATATGTAATGTGAATTGCAGATTTTCAGTGAATCATCGAATCTTTGAACGCACCTTGCGCTCCTTGG-TAT-TCCGAGGAGCATGCCTGTTTGAGTGTCATTAGATTCCCCTAGTAACTGCGAGTGAAGCGGGATGAGCTCAAATTTTGAATCTGGCGGTCTA---TGG-CCGTCCGAGTTGTAATCTAGAGAAGYGTTTTCCGCGCTGGA-CCGTGTACAAGT-CTCCTGGMAGGGAGC-GT-CATAGAGGGTGATAATCCCGTCTTTGACACGG-AC-TACCA-GGGC-TATGTGATGCGCTCTCGACGAGTCGAGTTGTTTGGGAATGCAGCTCAAATTGGGTGGTAAATTCCATCTAAAGCTAAATACMGGCGAGAGACCGATAGCGAACAAGTACCGTGAGGGAAAGATGAAAAGAACTTTGAAAAGAGAGTTAAACAGTACGTGAAATTGCTGAAAGGGAAAC-GCTTGAAGT-CAGTCGCGTTGAT--CGGGGATC-AGCTTTGCAA-----TTAATTTTGTAG-----GGTGCATTTCCTGA-TCGACGGGTCAGCATCAATTTT--GA--TCGTTG-GATAAGGGT-CAAGG-GAATGTGGCATCTTTC---GAGGTGTGTTATAG-CCTTTGATCG-CATGCAAC-G--GTTGGGATTGAGGA-ACTCAGCACGACC--CCTTGT-G------------GGTTCGGGGC-TTTTTGCCTACS-GTGCGTGCTTARGATGCTGGCATAATGGCTTTAATCGACCCGTCTTGAAACACGGACCAAGGAGTCTAACATGCACGCGAGTGTTTGGGTGTTTAAAACCCGAGCGCGTAATGAAAGTG-AAAGTCKAGACCTCTGTC-------GT-GGAGGGCATCGACGCCCGGACCTGATCTTTTG-TGACGGTTCTGCGGTAGAGCGTGTACGTTGGGACTCGAAAGATGGTGAACTATGCCTGAATAGGGTGAAGCCAGAGGAAACTCTGGTGGAGGCTCGYAGCGATTCTGACGTGCAAATCGATCGTCGAATTTGGGKATAGGGGCGAAAGACTAATCSA--------------------------------------------------------------------------------------------------------------------------------------------------------------------------------------------------------------------------------------------------------------------------------------------ACTGGTGAATTTGAAGCTGGTATTTCCAAAGATGGTCAGACTCGTGAACACGCCCTATTTGGCCTTCACTCTTGGTGTCAGACAGCTTATCGTCGCTGTCAACAAGATGGACACCACCAA-TGGAGTGAGGACCGTTTCAACGAAATTATCAAGGAGACGTCTACCTTCATCAAGAAGGTTGGCTACAACCCCAAGAGCGTTGCCTTCGTCCCCATCTCCGGCTGGCATGGTGACAACATGTTGGAGGAGTCCCCCAACATGCCATGGTACAAGGGTTGGACCAAGGAGACCAAGGCTGGTGTTGTCAAGGGTAAGACCCTTTTGGATGCCATCGACGCCATTGAACCACCCGTC--- 
  Pst2         CAAGTTTGTACT-GTGAAACTGCGAATGGCTCATTAAATCAGTTATAGTTTATTTGATGATAACTTGCTACATGGATAACTGTGGTAATTCTAGAGCTAATACATGCAATCAAAGCCCCGACTT-CTGGGAGGGGTGTATTTATTAGATAAAAAA-CCAACG-CCTTTCGGGGCTCGTTTGGTGATTCATAATAACTTCTCGAATCGCATGGCCTTGTGCCGGCGATGCTTCATTCAAATATCTGCCCTATCAACTTTCGATGGTAGGATAGAGGCCTACCATGGTTTCAACGGGTAACGGGGAATAAGGGTTCGATTCCGGAGAGGGAGCCTGAGAAACGGCTACCACATCCAAGGAAGGCAGCAGGCGCGCAAATTACCCAATCCCGATACGGGGAGGTAGTGACAATAAATAACAATATAGGG-CTCTTTCGGGTCTTATAATTGGAATGAGTACAATTTAAATCTCTTAACGAGGAACAATTGGAGGGCAAGTCTGGTGCCAGCAGCCGCGGTAATTCCAGCTCCAATAGCGTATATTAAAGTTGTTGCAGTTAAAAAGCTCGTAGTTGAACTTTGGGCCTGGACGGGCGGTCCGCCTCAC-GGCGTTG-TACTGTCT-GGCTGGGCCTTTCCTCTTGGTGATCCGG-CGTGCCCTTTATTGGGTGCGTCGGGGAACCAGGACTTTTACCTTGAGAAAATTAGAGTGTTCAAAGCAGGCCT-TTTGCCCGAATACATTAGCATGGAATAATAAAATAGGACGTGCGGTTCTATTTTGTTGGTTTCTAGAGTCGCCGTAATGATTAATAGGGACAGTTGGGGACATTAGTATTCAGTTGCTAGAGGTGAAATTCTTGGATTTACTGAAGACTAACTA-CTGCGAAAGCATTTGTCAAGGATGTTTTCATTAATCAAGAACGAAGGTTAGGGGATCGAAAACGATCAGATACCGTTGTAGTCTTAACAGTAAACTATGCCGACTAGGGATCGGACA-ACCTC-TTTTTAATGTGTTGTTCGGCACCTTACGAGAAATCAAAGTCTTTGGGTTCTGGGGGGAGTATGGTCGCAAGGCTGAAACTCAACTTTCAGCAACGGATCTCTTGGCTCTCGCATCGATGAAGAACGCAGCGAATTGCGATATGTAATGTGAATTGCAGATTTTCAGTGAATCATCGAATCTTTGAACGCACCTTGCGCTCCTTGG-TAT-TCCGAGGAGCATGCCTGTTTGAGTGTCATTA-------CTAGTAACTGCGAGTGAAGCGGGAAGAGCTCAAATTTTGAATCTGGCGGTCTT---TGG-CCGTCCGAGTTGTAATCTAGAGAAGTGTTTTCCGCGCTGGA-CCGTGTACAAGT-CTCCTGGACGGGAGC-GT-CATAGAGGGTGATAATCCCGTCTCTGACACGG-AC-TACCA-GGGC-TATGTGATGCGCTCTCGACGAGTCGAGTTGTTTGGGAATGCAGCTCAMATTGGGTGGTAAATTCCATCTAAAGCTAAATACASGCGAGAGACCGATAGCGAACAAGTACCGTGAGGGAAAGATGAAAAGAACTTTGGAAAGAGAGTTAAACAGTACGTGAAATTGCTGAAAGGGAAAC-GCTTGAAGT-CAGTCGCGTTGGC--CGGGGATC-AGCCTTGCAA---------TCTTGTTG-----GGTGCATTTCCTGGTTTGACGGGTCAGCATCAATTTT--GA--CTGTTG-GAGAAGGGT-CGAGG-GAATGTGGCATCCTTC---GGGGTGTGTTATAG-CCTTTGATCG-CATGCAAC-G--GTTGGGATTGAGGA-ACTCASCACSACCC-CCTCGT-G------------GGTTCGGGGC-TTCG-GCCTACG--TGCGTGCTTAGGATGCTGGCATAATGGCTTTAATCGACCCGTCYTGAAACACGGACCAAGGAGTCTAACATGCACGCGAGTGTTTGGGTGTTTAAAACCCGAGCGCGCAATGAAAGTG-AAAGTTGAGACCTCTGTC-------GT-GGAGGGCATCGACGCCCGGACCTGAACTTTTG-TGACGGTTCTGCSGTAGAGCGTGTACGTTGGGAYCCGAAAGATSGTGMACYMTGCCTGAATACGGTGAG--CWGAGGAAACTCTGGTGGAGGCTCGTAACGATTCTSACGTGCAATYCGATCGTCGAATTTGGGTATAGGGGCGAMAGACTAATCGAGGACCTTGCAGGTCCTTTGCTCGCCAATCTTTTCCGTATGCTGTTCAGGAAATTAACGAGGGATGTTTACCGCTATTTGCAAAAGGTAGTGTGTCGAGACCCACAAGGAATTCAATCTCTCGCTAGCGGTCAAGCATCAAACTATCACCAATGGCTTGAAGTACTCGCTTGCTACTGGAAACTGGGGCGATCAAAAGAAGTCCATGTCCTCCAAAGCAGGAGTATCGCAAGTGTTAAACAGATACACATACGCTTCGACACTTTCACACCTTCGCCGATGCAA-ACTGGTGAATTTGAAGCTGGTATTTCCAAGGATGGTCAGACTCGTGAACACGCCCT-TTTGGCCTTCACTCTCGGTGTCAGACAACTTATCGTCGCTGTCAACAAGATGGATACCACCAA-TGGAGTGAGGACCGTTTCAACGAAATTATTAAGGAGACGTCTACCTTCATCAAGAAGGTCGGTTACAACCCTAAGAGTGTTGCCTTCGTCCCCATCTCTGGCTGGCATGGTGACAACATGTTGGAGGAGTCCCCCAACATGCCATGGTACAAAGGCTGGACAAAGGAGACCAAGGCTGGTGTCGTCAAGGGTAAGACCCTTTTGGATGCCATCGATGCCATTGAAC----------- 
  Pbo1         -----------------------------------------------------------------------------------------------------------------------------------------------------------------------------------------------------------------------------------------------------------------------------------------------------------------------------------------------------------------------------------------------------------------------------------------------------------------------------------------------------------------------------------------------------------------------------------------------------------------------------------------------------------------------------------------------------------------------------------------------------------------------------------------------------------------------------------------------------------------------------------------------------------------------------------------------------------------------------------------------------------------------------------------------------------------------------------------------------------------------------CAACTTTCAGCAACGGATCTCTTGGCTCTCGCATCGATGAAGAACGCAGCGAATTGCGATATGTAATGTGAATTGCAGATTTTCAGTGAATCATCGAATCTTTGAACGCACCTTGCGCTCCTTGG-TAT-TCCGAGGAGCATGCCTGTTTGAGTGTCATTAGATT-CCCTAGTAACTGCGAGTGAAGCGGGAAGAGCTCAAA-TTTGAATCTGGCGGTC-T---TGG-CCGTCCGAGTTGTAATCTAGAGAAGTGTTTTCCGCGCTGGA-CCGTGTACAAGT-CTCCTGGAAGGGAGC-GT-CATAGAGGGTGATAATCCCGTCTCTGACACGG-AC-TACCA-GGGC-TATGTGATGCGCTCTCGACGAGTCGAGTTGTTTGGGAATGCAGCTCAAATTGGGTGGTAAATTCCATCTAAAGCTAAATATAGGCGAGAGACCGATAGCGAACAAGTACCGTGAGGGAAAGATGAAAAGAACTTKGGAAAGAGAGTTAAACAGTACGTGAAATTGCTGAAAGGGAAAC-GCTTGAAGT-CAGTCGCGTTGGC--CGGGGATC-AGCCTTGCAA---------TCTTGTTG-----GGTGCATTTCCTGG-TTGACGGGTCAGCATCAATTTT--GA--CCGTTG-GAGAAGGGT-CGAGG-GAATGTGGCATCCTTC---GGGGTGTGTTATAG-CCTTTGATCG-CATGCAAC-G--ATTGGGATTGAGGA-ACTCAGCACGACC--CCTCGT-G------------GGTTCGGGGC-TTCG-GCCTACG--TACGTGCTTAGGATGCTGGCATAATGGCTTTAATCGACCCGTCTTGAAACACGGACCAAGGAGTCTAACATGCACGCGAGTGTTTGGGTGTTTAAAACCCGAGCGCGTAATGAAAGTG-AAAGTTGAGACCTCTGTC-------GT-GGAGGGCATCGACGCCCGGACCTGAACTTTTG-TGACGGTTCTGCGGTAGAGCGTGTACGTTGGGACCCGAAAGATGGTGAACTATGCCTGAATAGGGTGAAGCCAGAGGAAACTCTGGTGGAGGCTCGTAGCGATTCTGACGTGCAAATCGATCGTCGAATTTGGGTATA-GGGCGAAAGACTAATCGAGGACCTTGCAGGTCCTTTGCTCGCCAATCTTTTCCGTATGCTGTTCAGGAAATTAACGAGGGATGTTTACCGCTACTTGCAAAAGGTAGTGCGTCGAGACTCACAAGGAATTCAATCTCTCGCTAGCGGTTAAGCATCAAACCATCACCAATGGCTTAAAGTACTCGCTTGCTACTGGAAACTGGGGCGATCAAAAGAAGTCTATGTCCTCTAAAGCAG-AGTATCGCAAGTGTTAA-CAGATACACATACGCTTCGACACTTTCACACCTTCGCCGATGCA-YACTGGTGAATKTGAAGCTGGTATTTCCAAGGATGGTCAGACTCGTGAACACGCCCT-TTTGGCCTTCACTCTCGGTGTCAGACAACTCATCGTCGCCGTCAACAAGATGGACACCACCAA-TGGAGTGAGGACCGTTTYAACGAAATTATTAAGGAGACGTCTACCTTCATCAAGAAGGTCGGTTACAACCCCAAGAGTGTCGCCTTCGTCCCTATCTCTGGCTGGCACGGTGACAACATGTTGGAGGAGTCCCCCAACATGCCATGGTACAAAGGCTGGACYAAGGAGACCAAGGCTGGTGTCGTCAAGGGTAAAACCCTTTTGGATGCTATCGACGCCATTGAACCACCCGTCC-- 
;
END;
