# Supplementary material for: Evolutionary history of Serpulaceae (Basidiomycota): molecular phylogeny, historical biogeography and evidence for a single transition of nutritional mode
Source: BMC Evol Biol. 2011 Aug 4;11:230. doi: 10.1186/1471-2148-11-230 (PMC3199774; doi:10.1186/1471-2148-11-230)
Supplement: Additional file 3 — Allignment of Dataset2. A 6172 bp allignment of the five nuclear regions 5.8S, nrLSU, nrSSU, rpb2, tef1 for 109 accessions of Boletales and nine additional fungal orders. [file 1471-2148-11-230-S3.TXT]

#NEXUS
[!matrix with indels coded according to PAUP* default - missing data]
[!compiled on Thu Jun 30 11:03:57 CEST 2011 with SeqState version 1.36  build 18.10.2007]

BEGIN CHARACTERS;
DIMENSIONS newtaxa ntax=109 NCHAR=6172;
FORMAT 
	DATATYPE = standard 
	GAP = - 
	MISSING = ? 
	symbols="0123456789A#C$EFG.IJ&L%>OPQ/'TU:*X<Z" 
	equate="R={AG} Y={CT} M={AC} K={GT} S={CG} W={AT} H={ACT} B={CGT} V={ACG} D={AGT} N={ACGT} r={AG} y={CT} m={AC} k={GT} s={CG} w={AT} h={ACT} b={CGT} v={ACG} d={AGT} n={ACGT}"
;

MATRIX

                             [1234567891111111111222222222233333333334444444444555555555566666666667777777777888888888899999999991111111111111111111111111111111111111111111111111111111111111111111111111111111111111111111111111111222222222222222222222222222222222222222222222222222222222222222222222222222222222222222222222222222233333333333333333333333333333333333333333333333333333333333333333333333333333333333333333333333333334444444444444444444444444444444444444444444444444444444444444444444444444444444444444444444444444444555555555555555555555555555555555555555555555555555555555555555555555555555555555555555555555555555566666666666666666666666666666666666666666666666666666666666666666666666666666666666666666666666666667777777777777777777777777777777777777777777777777777777777777777777777777777777777777777777777777777888888888888888888888888888888888888888888888888888888888888888888888888888888888888888888888888888899999999999999999999999999999999999999999999999999999999999999999999999999999999999999999999999999991111111111111111111111111111111111111111111111111111111111111111111111111111111111111111111111111111111111111111111111111111111111111111111111111111111111111111111111111111111111111111111111111111111111111111111111111111111111111111111111111111111111111111111111111111111111111111111111111111111111111111111111111111111111111111111111111111111111111111111111111111111111111111111111111111111111111111111111111111111111111111111111111111111111111111111111111111111111111111111111111111111111111111111111111111111111111111111111111111111111111111111111111111111111111111111111111111111111111111111111111111111111111111111111111111111111111111111111111111111111111111111111111111111111111111111111111111111111111111111111111111111111111111111111111111111111111111111111111111111111111111111111111111111111111111111111111111111111111111111111111111111111111111111111111111111111111111111111111111111111111111111111111111111111111111111111111111111111111111111111111111111111111111111111111111111111111111222222222222222222222222222222222222222222222222222222222222222222222222222222222222222222222222222222222222222222222222222222222222222222222222222222222222222222222222222222222222222222222222222222222222222222222222222222222222222222222222222222222222222222222222222222222222222222222222222222222222222222222222222222222222222222222222222222222222222222222222222222222222222222222222222222222222222222222222222222222222222222222222222222222222222222222222222222222222222222222222222222222222222222222222222222222222222222222222222222222222222222222222222222222222222222222222222222222222222222222222222222222222222222222222222222222222222222222222222222222222222222222222222222222222222222222222222222222222222222222222222222222222222222222222222222222222222222222222222222222222222222222222222222222222222222222222222222222222222222222222222222222222222222222222222222222222222222222222222222222222222222222222222222222222222222222222222222222222222222222222222222222222222222222222222222222222222233333333333333333333333333333333333333333333333333333333333333333333333333333333333333333333333333333333333333333333333333333333333333333333333333333333333333333333333333333333333333333333333333333333333333333333333333333333333333333333333333333333333333333333333333333333333333333333333333333333333333333333333333333333333333333333333333333333333333333333333333333333333333333333333333333333333333333333333333333333333333333333333333333333333333333333333333333333333333333333333333333333333333333333333333333333333333333333333333333333333333333333333333333333333333333333333333333333333333333333333333333333333333333333333333333333333333333333333333333333333333333333333333333333333333333333333333333333333333333333333333333333333333333333333333333333333333333333333333333333333333333333333333333333333333333333333333333333333333333333333333333333333333333333333333333333333333333333333333333333333333333333333333333333333333333333333333333333333333333333333333333333333333333333333333333333333333334444444444444444444444444444444444444444444444444444444444444444444444444444444444444444444444444444444444444444444444444444444444444444444444444444444444444444444444444444444444444444444444444444444444444444444444444444444444444444444444444444444444444444444444444444444444444444444444444444444444444444444444444444444444444444444444444444444444444444444444444444444444444444444444444444444444444444444444444444444444444444444444444444444444444444444444444444444444444444444444444444444444444444444444444444444444444444444444444444444444444444444444444444444444444444444444444444444444444444444444444444444444444444444444444444444444444444444444444444444444444444444444444444444444444444444444444444444444444444444444444444444444444444444444444444444444444444444444444444444444444444444444444444444444444444444444444444444444444444444444444444444444444444444444444444444444444444444444444444444444444444444444444444444444444444444444444444444444444444444444444444444444444444444444444444444444444444555555555555555555555555555555555555555555555555555555555555555555555555555555555555555555555555555555555555555555555555555555555555555555555555555555555555555555555555555555555555555555555555555555555555555555555555555555555555555555555555555555555555555555555555555555555555555555555555555555555555555555555555555555555555555555555555555555555555555555555555555555555555555555555555555555555555555555555555555555555555555555555555555555555555555555555555555555555555555555555555555555555555555555555555555555555555555555555555555555555555555555555555555555555555555555555555555555555555555555555555555555555555555555555555555555555555555555555555555555555555555555555555555555555555555555555555555555555555555555555555555555555555555555555555555555555555555555555555555555555555555555555555555555555555555555555555555555555555555555555555555555555555555555555555555555555555555555555555555555555555555555555555555555555555555555555555555555555555555555555555555555555555555555555555555555555555555566666666666666666666666666666666666666666666666666666666666666666666666666666666666666666666666666666666666666666666666666666666666666666666666666666666666666666666666666666
                                       0123456789012345678901234567890123456789012345678901234567890123456789012345678901234567890000000000111111111122222222223333333333444444444455555555556666666666777777777788888888889999999999000000000011111111112222222222333333333344444444445555555555666666666677777777778888888888999999999900000000001111111111222222222233333333334444444444555555555566666666667777777777888888888899999999990000000000111111111122222222223333333333444444444455555555556666666666777777777788888888889999999999000000000011111111112222222222333333333344444444445555555555666666666677777777778888888888999999999900000000001111111111222222222233333333334444444444555555555566666666667777777777888888888899999999990000000000111111111122222222223333333333444444444455555555556666666666777777777788888888889999999999000000000011111111112222222222333333333344444444445555555555666666666677777777778888888888999999999900000000001111111111222222222233333333334444444444555555555566666666667777777777888888888899999999990000000000000000000000000000000000000000000000000000000000000000000000000000000000000000000000000000111111111111111111111111111111111111111111111111111111111111111111111111111111111111111111111111111122222222222222222222222222222222222222222222222222222222222222222222222222222222222222222222222222223333333333333333333333333333333333333333333333333333333333333333333333333333333333333333333333333333444444444444444444444444444444444444444444444444444444444444444444444444444444444444444444444444444455555555555555555555555555555555555555555555555555555555555555555555555555555555555555555555555555556666666666666666666666666666666666666666666666666666666666666666666666666666666666666666666666666666777777777777777777777777777777777777777777777777777777777777777777777777777777777777777777777777777788888888888888888888888888888888888888888888888888888888888888888888888888888888888888888888888888889999999999999999999999999999999999999999999999999999999999999999999999999999999999999999999999999999000000000000000000000000000000000000000000000000000000000000000000000000000000000000000000000000000011111111111111111111111111111111111111111111111111111111111111111111111111111111111111111111111111112222222222222222222222222222222222222222222222222222222222222222222222222222222222222222222222222222333333333333333333333333333333333333333333333333333333333333333333333333333333333333333333333333333344444444444444444444444444444444444444444444444444444444444444444444444444444444444444444444444444445555555555555555555555555555555555555555555555555555555555555555555555555555555555555555555555555555666666666666666666666666666666666666666666666666666666666666666666666666666666666666666666666666666677777777777777777777777777777777777777777777777777777777777777777777777777777777777777777777777777778888888888888888888888888888888888888888888888888888888888888888888888888888888888888888888888888888999999999999999999999999999999999999999999999999999999999999999999999999999999999999999999999999999900000000000000000000000000000000000000000000000000000000000000000000000000000000000000000000000000001111111111111111111111111111111111111111111111111111111111111111111111111111111111111111111111111111222222222222222222222222222222222222222222222222222222222222222222222222222222222222222222222222222233333333333333333333333333333333333333333333333333333333333333333333333333333333333333333333333333334444444444444444444444444444444444444444444444444444444444444444444444444444444444444444444444444444555555555555555555555555555555555555555555555555555555555555555555555555555555555555555555555555555566666666666666666666666666666666666666666666666666666666666666666666666666666666666666666666666666667777777777777777777777777777777777777777777777777777777777777777777777777777777777777777777777777777888888888888888888888888888888888888888888888888888888888888888888888888888888888888888888888888888899999999999999999999999999999999999999999999999999999999999999999999999999999999999999999999999999990000000000000000000000000000000000000000000000000000000000000000000000000000000000000000000000000000111111111111111111111111111111111111111111111111111111111111111111111111111111111111111111111111111122222222222222222222222222222222222222222222222222222222222222222222222222222222222222222222222222223333333333333333333333333333333333333333333333333333333333333333333333333333333333333333333333333333444444444444444444444444444444444444444444444444444444444444444444444444444444444444444444444444444455555555555555555555555555555555555555555555555555555555555555555555555555555555555555555555555555556666666666666666666666666666666666666666666666666666666666666666666666666666666666666666666666666666777777777777777777777777777777777777777777777777777777777777777777777777777777777777777777777777777788888888888888888888888888888888888888888888888888888888888888888888888888888888888888888888888888889999999999999999999999999999999999999999999999999999999999999999999999999999999999999999999999999999000000000000000000000000000000000000000000000000000000000000000000000000000000000000000000000000000011111111111111111111111111111111111111111111111111111111111111111111111111111111111111111111111111112222222222222222222222222222222222222222222222222222222222222222222222222222222222222222222222222222333333333333333333333333333333333333333333333333333333333333333333333333333333333333333333333333333344444444444444444444444444444444444444444444444444444444444444444444444444444444444444444444444444445555555555555555555555555555555555555555555555555555555555555555555555555555555555555555555555555555666666666666666666666666666666666666666666666666666666666666666666666666666666666666666666666666666677777777777777777777777777777777777777777777777777777777777777777777777777777777777777777777777777778888888888888888888888888888888888888888888888888888888888888888888888888888888888888888888888888888999999999999999999999999999999999999999999999999999999999999999999999999999999999999999999999999999900000000000000000000000000000000000000000000000000000000000000000000000000000000000000000000000000001111111111111111111111111111111111111111111111111111111111111111111111111
                                                                                                                                 0123456789012345678901234567890123456789012345678901234567890123456789012345678901234567890123456789012345678901234567890123456789012345678901234567890123456789012345678901234567890123456789012345678901234567890123456789012345678901234567890123456789012345678901234567890123456789012345678901234567890123456789012345678901234567890123456789012345678901234567890123456789012345678901234567890123456789012345678901234567890123456789012345678901234567890123456789012345678901234567890123456789012345678901234567890123456789012345678901234567890123456789012345678901234567890123456789012345678901234567890123456789012345678901234567890123456789012345678901234567890123456789012345678901234567890123456789012345678901234567890123456789012345678901234567890123456789012345678901234567890123456789012345678901234567890123456789012345678901234567890123456789012345678901234567890123456789012345678901234567890000000000111111111122222222223333333333444444444455555555556666666666777777777788888888889999999999000000000011111111112222222222333333333344444444445555555555666666666677777777778888888888999999999900000000001111111111222222222233333333334444444444555555555566666666667777777777888888888899999999990000000000111111111122222222223333333333444444444455555555556666666666777777777788888888889999999999000000000011111111112222222222333333333344444444445555555555666666666677777777778888888888999999999900000000001111111111222222222233333333334444444444555555555566666666667777777777888888888899999999990000000000111111111122222222223333333333444444444455555555556666666666777777777788888888889999999999000000000011111111112222222222333333333344444444445555555555666666666677777777778888888888999999999900000000001111111111222222222233333333334444444444555555555566666666667777777777888888888899999999990000000000111111111122222222223333333333444444444455555555556666666666777777777788888888889999999999000000000011111111112222222222333333333344444444445555555555666666666677777777778888888888999999999900000000001111111111222222222233333333334444444444555555555566666666667777777777888888888899999999990000000000111111111122222222223333333333444444444455555555556666666666777777777788888888889999999999000000000011111111112222222222333333333344444444445555555555666666666677777777778888888888999999999900000000001111111111222222222233333333334444444444555555555566666666667777777777888888888899999999990000000000111111111122222222223333333333444444444455555555556666666666777777777788888888889999999999000000000011111111112222222222333333333344444444445555555555666666666677777777778888888888999999999900000000001111111111222222222233333333334444444444555555555566666666667777777777888888888899999999990000000000111111111122222222223333333333444444444455555555556666666666777777777788888888889999999999000000000011111111112222222222333333333344444444445555555555666666666677777777778888888888999999999900000000001111111111222222222233333333334444444444555555555566666666667777777777888888888899999999990000000000111111111122222222223333333333444444444455555555556666666666777777777788888888889999999999000000000011111111112222222222333333333344444444445555555555666666666677777777778888888888999999999900000000001111111111222222222233333333334444444444555555555566666666667777777777888888888899999999990000000000111111111122222222223333333333444444444455555555556666666666777777777788888888889999999999000000000011111111112222222222333333333344444444445555555555666666666677777777778888888888999999999900000000001111111111222222222233333333334444444444555555555566666666667777777777888888888899999999990000000000111111111122222222223333333333444444444455555555556666666666777777777788888888889999999999000000000011111111112222222222333333333344444444445555555555666666666677777777778888888888999999999900000000001111111111222222222233333333334444444444555555555566666666667777777777888888888899999999990000000000111111111122222222223333333333444444444455555555556666666666777777777788888888889999999999000000000011111111112222222222333333333344444444445555555555666666666677777777778888888888999999999900000000001111111111222222222233333333334444444444555555555566666666667777777777888888888899999999990000000000111111111122222222223333333333444444444455555555556666666666777777777788888888889999999999000000000011111111112222222222333333333344444444445555555555666666666677777777778888888888999999999900000000001111111111222222222233333333334444444444555555555566666666667777777777888888888899999999990000000000111111111122222222223333333333444444444455555555556666666666777777777788888888889999999999000000000011111111112222222222333333333344444444445555555555666666666677777777778888888888999999999900000000001111111111222222222233333333334444444444555555555566666666667777777777888888888899999999990000000000111111111122222222223333333333444444444455555555556666666666777777777788888888889999999999000000000011111111112222222222333333333344444444445555555555666666666677777777778888888888999999999900000000001111111111222222222233333333334444444444555555555566666666667777777777888888888899999999990000000000111111111122222222223333333333444444444455555555556666666666777777777788888888889999999999000000000011111111112222222222333333333344444444445555555555666666666677777777778888888888999999999900000000001111111111222222222233333333334444444444555555555566666666667777777777888888888899999999990000000000111111111122222222223333333333444444444455555555556666666666777777777788888888889999999999000000000011111111112222222222333333333344444444445555555555666666666677777777778888888888999999999900000000001111111111222222222233333333334444444444555555555566666666667777777777888888888899999999990000000000111111111122222222223333333333444444444455555555556666666666777777777788888888889999999999000000000011111111112222222222333333333344444444445555555555666666666677777777778888888888999999999900000000001111111111222222222233333333334444444444555555555566666666667777777777888888888899999999990000000000111111111122222222223333333333444444444455555555556666666666777
                                                                                                                                                                                                                                                                                                                                                                                                                                                                                                                                                                                                                                                                                                                                                                                                                                                                                                                                                                                                                                                                     0123456789012345678901234567890123456789012345678901234567890123456789012345678901234567890123456789012345678901234567890123456789012345678901234567890123456789012345678901234567890123456789012345678901234567890123456789012345678901234567890123456789012345678901234567890123456789012345678901234567890123456789012345678901234567890123456789012345678901234567890123456789012345678901234567890123456789012345678901234567890123456789012345678901234567890123456789012345678901234567890123456789012345678901234567890123456789012345678901234567890123456789012345678901234567890123456789012345678901234567890123456789012345678901234567890123456789012345678901234567890123456789012345678901234567890123456789012345678901234567890123456789012345678901234567890123456789012345678901234567890123456789012345678901234567890123456789012345678901234567890123456789012345678901234567890123456789012345678901234567890123456789012345678901234567890123456789012345678901234567890123456789012345678901234567890123456789012345678901234567890123456789012345678901234567890123456789012345678901234567890123456789012345678901234567890123456789012345678901234567890123456789012345678901234567890123456789012345678901234567890123456789012345678901234567890123456789012345678901234567890123456789012345678901234567890123456789012345678901234567890123456789012345678901234567890123456789012345678901234567890123456789012345678901234567890123456789012345678901234567890123456789012345678901234567890123456789012345678901234567890123456789012345678901234567890123456789012345678901234567890123456789012345678901234567890123456789012345678901234567890123456789012345678901234567890123456789012345678901234567890123456789012345678901234567890123456789012345678901234567890123456789012345678901234567890123456789012345678901234567890123456789012345678901234567890123456789012345678901234567890123456789012345678901234567890123456789012345678901234567890123456789012345678901234567890123456789012345678901234567890123456789012345678901234567890123456789012345678901234567890123456789012345678901234567890123456789012345678901234567890123456789012345678901234567890123456789012345678901234567890123456789012345678901234567890123456789012345678901234567890123456789012345678901234567890123456789012345678901234567890123456789012345678901234567890123456789012345678901234567890123456789012345678901234567890123456789012345678901234567890123456789012345678901234567890123456789012345678901234567890123456789012345678901234567890123456789012345678901234567890123456789012345678901234567890123456789012345678901234567890123456789012345678901234567890123456789012345678901234567890123456789012345678901234567890123456789012345678901234567890123456789012345678901234567890123456789012345678901234567890123456789012345678901234567890123456789012345678901234567890123456789012345678901234567890123456789012345678901234567890123456789012345678901234567890123456789012345678901234567890123456789012345678901234567890123456789012345678901234567890123456789012345678901234567890123456789012345678901234567890123456789012345678901234567890123456789012345678901234567890123456789012345678901234567890123456789012345678901234567890123456789012345678901234567890123456789012345678901234567890123456789012345678901234567890123456789012345678901234567890123456789012345678901234567890123456789012345678901234567890123456789012345678901234567890123456789012345678901234567890123456789012345678901234567890123456789012345678901234567890123456789012345678901234567890123456789012345678901234567890123456789012345678901234567890123456789012345678901234567890123456789012345678901234567890123456789012345678901234567890123456789012345678901234567890123456789012345678901234567890123456789012345678901234567890123456789012345678901234567890123456789012345678901234567890123456789012345678901234567890123456789012345678901234567890123456789012345678901234567890123456789012345678901234567890123456789012345678901234567890123456789012345678901234567890123456789012345678901234567890123456789012345678901234567890123456789012345678901234567890123456789012345678901234567890123456789012345678901234567890123456789012345678901234567890123456789012345678901234567890123456789012345678901234567890123456789012345678901234567890123456789012345678901234567890123456789012345678901234567890123456789012345678901234567890123456789012345678901234567890123456789012345678901234567890123456789012345678901234567890123456789012345678901234567890123456789012345678901234567890123456789012345678901234567890123456789012345678901234567890123456789012345678901234567890123456789012345678901234567890123456789012345678901234567890123456789012345678901234567890123456789012345678901234567890123456789012345678901234567890123456789012345678901234567890123456789012345678901234567890123456789012345678901234567890123456789012345678901234567890123456789012345678901234567890123456789012345678901234567890123456789012345678901234567890123456789012345678901234567890123456789012345678901234567890123456789012345678901234567890123456789012345678901234567890123456789012345678901234567890123456789012345678901234567890123456789012345678901234567890123456789012]

001_Gautieria_otthii_AFTOL466 AAATTTGTACT-GTGAAACTGCGAATGGCTCATTAAATCAGTTATAGTTTATTTGATGGTACCTTGCTACATGGATAACTGTGGTAATTCTAGAGCTAATACATGCG-TCAAAGCCGCGACTTCTGGGAGCGGTGTATTTATTAGATAAAAAACCAACGCGGCTC-GCCGCTCCTTTGGTGATTCATAATAACTTCTCGAATCGCATGGCCTTGTGCCGGCGATGCTTCATTCAAATATCTGCCCTATCAAGTTTAGATGGTAGGATAGAGGCCTACCATGCTTTCAACGGGTAACGGGGAATAAGGGTTCGATTCCGGAGAGGGAGCCTGAGAAACGGCTACCACATCCAAGGAAGGCAGCAGGCGCGCAAATTACCCAATCCCGACACGGGGAGGTAGTGACAATAAATAACAATATGGGGCTCATTTGGGTCTCATAATTGGAATGAGTACAATTTAAATCCCTTAACGAGGAACAATTGGAGGGCAAGTCTGGTGCCAGCAGCCGCGGTAATTCCAGCTCCAATAGCGTATATTAAAGTTGTTGCCGTTAAAAAGCTCGTAGTTGAACTTCC-ACGGGCCCACGTGGTCTGCCTCAC-GGCAA-G--TACTGCGT-GGGTCCGTGCTCCTTGGTGGTGAGCCTC--GATGCCGTTCGTTCG-GTGT--CTTGGTGAACCACCTCTGTTACCTTGAGAAAATTAGAGTGTTCAAAGCAGGCA-AATGCCCGAATACATTAGCATGGAATAACGAAATAGGACGTGCGGTTCTATTTTGTTGGTTTCTAGAGTCGCCGTAATGATTAATAGGGATAGTTGGGGGCATTAGTATTCAGTTGCTAGAGGTGAAATTCTTGGATTTACTGAAGACTAACTA-CTGCGAAAGCATTTGCCAAGGATGTTTTCATTAATCAAGAACGAAGGTTAGGGGATCGAAAACGATCAGATACCGTTGTAGTCTTAACAGTAAACTATGCCGACTAGGGATCGGGCG-ACCTCAATT-TGATGTGTCGCTCGGCACCTTACGAGAAATCAAAGTCTTTGGGTTCGGGGGGGAGTATGGTCGCAAGGCTGAAACTTAAAGGAATTGACGGAAGGGCACCACCAGGAGTGGAGCCTGCGGCTTAATTTGACTCAACACGGGGAAACTCACCAGGTCCAGACATAACTAGGATTGACAGATTGATAGCTCTTTCTTGATTTTATGGGTGGTGGTGCATGGCCGTTCTTAGTTGGTGGAGTGATTTGTCTGGTTAATTCCGATAACGAACGAGACCTTCCCGTGCTAAATAGCCCGGCCGGC-TTTGGCTGGTCGCCGGCTTCTTAGACGGACTATCAGCGTTTAGCTGATGGAAGTTGGAGGCAATAACAGGTCTGTGATGCCCTTAGATGTTCTGGGCCGCACGCGCGCTACACTGACAGGGCCAGCGAGTTTATC--ACCTTGGCCGGAAGGT-CTGGGTAATCTTGTGAAACCCTGTCGTGCTGGGGATAGAGCATTGCAATTATTGCTCTTCAACGAGGAATTCCTAGTAGGCGTGAGTCATCAGCTCGCGTCGATTACGTCCCTGCCCTTTGTACACACCGCCCGTCGCTACTACCGATTGAACGGCTTAGTGAGGTCTTCGGATTGGCTTCGGGGAGCCGGCAACGGCACCCTGTTGCCGAGAAGTTGATCAAACTTGGTCCAACTTTCAACAACGGATCTCTTGGCTTTCGCATCGATGAAGAACGCCGCGAAATGCGAAACGTAATGTGAATTGCAGAATT-CAGTGAATCATCGAATCTTTGAACGCACCTTGCGCTCCTTGG-TAT-TCCGAGGAGCATGCCTGTTTGAGTGTC------GTGACCTAGTAACGGCGAGTGAAGCGGGATGAGCTCAAATTTGTAATCTGGCGGTCTCT---GGCCGTCCGAGTTGTAGTCTGGAGAAGCGTCTT-CCGCGTCGGACCGTGTACAAGTC-TCCTGGAACAGGGCGTCGTAGAGGGTGAGAATCCCGTCTTTGACACGGACT-GCCGATGCTTAT-GCGATGCGCTCTCGAAGAGTCGAGTTGTTTGGGAATGCAGCTCAAAACGGGTGGTAAATTCCATCTAAAGCTAAATATGGGCGAAAGACCGATAGCGAACAAGTACCGTGAGGGAAAGATGAAAAGCACTTTGGAAAGAGAGTTAAACAGTACGTGAAATTGTTGAAAGGGAAACGCTTGAAGTC-AGTCGCGTCTCCC-GGGACTCAGCCTTGCTT-----------CCGCTCGGTGTATTTCCTGGGG-CGACGGGCCAGCATCGATTTCGA--CCGTCGGAGAAGGGC-CTTGG-GAACGTGGCACCCTTT---GGGTGTGTTAT-AGCCCTCGGT-CGTATGCGACG-GTCGGGATCGAGGACCGCAGCACGCCTT--------TCTG-GCCGGGG----TTC--GCCCACG--TACGTGCTTAGGATGCTGGNGTAATGGCTTTAAGCGACCCGTCTTGAAACACGGACCAAGGAGTCTAACATGCNTGCGAGTGTTTGGGTGG--TAAACCCGGACGCGAAATGAAAGTGAAAGGTCGGGACCTCTGTCG-TGGAGGGCACCGACGCCCGGACCAGACCTTCT-GTGACGGTTCCGAGGTGGAGCATGCATGCTGGGACCCGAAAGATGGTGAACTATGCTTGAGTAGGGTGAAGCCAGAGGAAACTCTGGTGGAGGCTCGTAGCGATTATGACGTGCAAATCGTTCGTCGAA---------------------------------------------------------------------------------------------------------------------------------------------------------------------------------------------------------------------------------------------------------------------------------------------------------------------------------------------------------------------------------------------------------------------------------------------------------------------------------------------------------------GCAGGGCCCCTCCTTGCCAGCTTGTTCAGGATGTTATTTCGGAAACTTACGAAGGACGTCTATCGATATTTGCAGAAGAGTGTGTCGAAACTCACAAGGAATTCAACCTCAACCTAGCGGTAAAGCCCAACACCATCACCAATGGCTTGAAGTACTCGCTCGCTACTGGGAATTGGGGTGACCAGAAGAAGTCTATGTCCTCCAAGGCGGGGGTGTCACAGGTTTTGAACAGATACACATATGCGTCAACACTTTCTCATCTTCGCCGATGCAACACACCNNNNNNNNNNNNNNNNNNNNNNNNNNNNNNNNNNNNNNNNNNNNNNNNNNNNNNNNNNNNNNNNNNNNNNNNNNNNNNNNNNGAAGGACAGGCTTGTGGCCTTGTCAAGAACTTGGCGCTCATGGCATGCATTTCTGTTGGCTCCCCTTCGCCCCCCGTCATCGAGTTCTTGGAGGAGTGGGGTCTAGAGTCATTGGAAGAAAATGCTCACTCAGCAACTCCA---TGCACGAAGGTATTCGTAAACGGCGTATGGCTTGGTGTTCATCGTGACCCGGCTAATCTCGTAAAAACAATCAAGAAGCTCCGTCGCAAAGATGACATTAGCCCTGAAGTGTCCGTTGTTAGGGACATACGGGAGAGAGAGCTAAGGTTATATACCGATGCTGGACGCGTCTGTCGGCCGTTATTCATAGTTGAGAACCAACAGCTCGCACTGCAGA------------AGAAGCATATCAAATGGCTACAGCAGGGATATCGCGATGAC--------------------GATCCTGCGCACGGCC-------AGTATAAGTGGGATGACATGGTCAAGGGTGGCATCATCGAGCTCTTGGATGCAGAAGAAGAGGAGACGGTGATGATTTCCATGACGCCAGAGGATTTAGAGAATTCGCGATTACAGCAGCAGGGCGTGCAGACCAATACCAAT---GATGGCGAGTTCGACCCCGCAGCGAGGCTGAAGTCCGTCATGCAT------GCGCACACGTGGACTCATTGTGAAATCCATCCTAGTATGATTCTGGGGATTTGTGCTAGTATTATCCCGTTCCCAGATCATAATCAGGAGTCCCCTCGTAATACTTATCAGTCAGCAATGGGTAAACAAGCCATGGGCATCTACCTTACCAATTTTCTCATTCGTATGGACACAATGGCAAATATCCTCTACTATCCCCAAAAGCCACTCGCTACCACTCGGTCAATGGAGTATCTGAAATTTCGCGAATTGCCAGCTGGTCAAAATGCGATCGTGGCAATCCTGTGTTACAGTGGTTATAACCAGGAAGACTCTGTAATAATGAATCAGAGTTCCATTGATCGTGGTCTCTTCCGCAGCATGTATTATCGAAGCTACATGGACATGGAGAAGACATCGGGTATCCATCAGCTCGAGGAGTTCACGAAGCCGACTCGAGACACGACTCTCCGGATGAAACATGGAACCTATGATAAACTTGAGGATGATGGACTCATCGCCCCCGGGACTGGCGTGAGGGGTGAAGACATCATCATTGGCAAAACAGCGCCCATCCCAGCCGAGAGTGAGGAGTTGGGACAAAAGACAAGTAGTCATACACGACGCGACGTATCCACCCCGCTGAAAAGTACTGAGAGTGGTATCGTGGACCAAGTGCTGATCACCACGGGTTCAGACGGGCAACGGTTTGTGAAGGTCCGAGTCCGGTCAACGCGTATTCCTCAAATTGGGGACAAATTCGCATCACGGCATGGGCAGAAGGGAACTATTGGCATTACCTATCGACAGGAGGATATGCCTTTCACTGCTGAAGGCATTACTCCTGATATAATTATCAATCCCCATGCTATTCCGTCACGCATGACCATCGGTCATCTTGTCGAATGTTTGCTTTCCAAGGTCGCAACGCTCATCGGCCATCGTGATTTTATCAAGAACATGATCACTGGTACCTCGCAGGCTGACTGCGCCATCCTGATCATTGCAGGTGGCACTGGTGAGTTCGAGGCCGGTATCTCCAAGGACGGCCAGACCCGTGAGCACGCCCTCCT-GGCGTTCACGCTCGGCGTCAGGCAACTCATCGTTGCCGTCAACAAAATGGACACTACTAAGTGGTCCGAGGACCGGTTCAACGAGATCATCAAGGAGACGTCGACCTTCATCAAGAAGGTCGGCTACAACCCGAAAGCCGTTGCATTCGTCCCCATCTCCGGCTGGCACGGCGACAACATGTTGGAGGAGTCCCCCAACATGCCATGGTACAAAGGCTGGACCAAGGAGAACAAGAGCGGTCCTGTCA---AGGGAAAGACGCTTCTGGATGCTATTGACGCCATCGAGCCCCCAAGCCGGCCGTCCGACAAGCCCCTCCGTCTCCCCCTCCAGGATGTATACAAGATCGGCGGTATCGGCACAGTCCCCGTCGGCCGTGTCGAAACCGGCACCATCAAGGCCGGCATGGTTGTTAACTTCGCGCCCTCCAACGTCACCACCGAAGTCAAGTCCGTCGAAATGCACCACGAGCAGCTCGAGGCCGGTCTCCCAGGCGACAACGTCGGGTTCAACGTCAAGAACGTGTCGGTCAAGGATATCCGCCGTGGGAACGTATGCTCGGACTCGAAGAACGACCCTGCGAAGGAGGCCGCCTCGTTCAACGCCCAGGTTATTGTCCTCAACCACCCTGGCCAGATCGGCGCTGGGTACGCACCCGTGCTCGATTGCCACACCGCCCACATCGCCTGCAAATTCGCCGAGCTGATCGAGAAGATCGACCGTCGAAGCGGCAAGGCCATCGAGACCGCGCCCAAGTTCGTCAAGTCCGGTGATGCCGCCATTGTCAAGCTTATCCCCAGCAAGCCAATGTGTGTCGAGTCTTACAATGAATACCCTCCTCTGGG
002_Peniophorella_praetermissa_AFTOL518 AAATTTGTACT-GTGAAACTGCGAATGGCTCATTAAATCAGTTATAGTTTATTTGATGGTACCTTGCTACATGGATAACTGTGGTAATTCTAGAGCTAATACATGCAATC-AAGCCCCGACTTCTGGGAGGGGTGTATTTATTAGATAAAAAACCAACGCGGTTC-GCCGCTCCCTTGGTGATTCATAATAACTTCTCGAATCGCATGGCCTTGTGCCGGCGATGCTTCATTCAAATATCTGCCCTATCAACTTTCGATGGTAGGATAGAGGCCTACCATGGTTTCAACGGGTAACGGGGAATAAGGGTTCGATTCCGGAGAGGGAGCCTGAGAAACGGCTACCACATCCAAGGAAGGCAGCAGGCGCGCAAATTACCCAATCCCGACACGGGGAGGTAGTGACAATAAATAACAATATAGGGCTCTTTTGGGTCTTATAATTGGAATGAGTACAATTTAAATCCCTTAACGAGGAACAATTGGAGGGCAAGTCTGGTGCCAGCAGCCGCGGTAATTCCAGCTCCAATAGCGTATATTAAAGTTGTTGCAGTTAAAAAGCTCGTAGTTGAACTTCAGACCTGGCTGGGCGGTCTCCCTCAC-GGGTT-G--TACTGTCT-GGCCGGGTCTTACCTCTTGGTGAGCCAG--CATGCCCTTTACTGG-GTGT--GTTGAGGAACCAGGACTTTTACCTTGAGAAAATTAGAGTGTTCAAAGCAGGCC-ATTGCCCGAATACATTAGCATGGAATAATAAAATAGGACGTGCGGTTCTATTTTGTTGGTTTCTAGAGTCGCCGTAATGATTAATAGGGATAGTTGGGGGCATTAGTATTCAGTTGCTAGAGGTGAAATTCTTGGATTTACTGAAGACTAACTA-TTGCGAAAGCATTTGCCAAGGATGTTTTCATTAATCAAGAACGAAGGTTAGGGGATCGAAAACGATCAGATACCGTTGTAGTCTTAACAGTAAACTATGCCGACTAGGGATCGGGCG-ATCTCACTTTC-ATGTGTCGCTCGGCACCTTACGAGAAATCAAAGTCTTTGGGTTCTGGGGGGAGTATGGTCGCAAGGCTGAAACTTAAAGGAATTGACGGAAGGGCACCACCAGGAGTGGAGCCTGCGGCTTAATTTGACTCAACACGGGGAAACTCACCAGGTCCAGACATAACTAGGATTGACAGATTGATAGCTCTTTCTTGATTTTATGGGTGGTGGTGCATGGCCGTTCTTAGTTGGTGGAGTGATTTGTCTGGTTAATTCCGATAACGAACGAGACCTTAACCTGCTAAATAGCCAGGCCGGC-TTTGGCTGGTCGCCGGCTTCTTAGAGGGACTGTCAGCGTCTAGCTGACGGAAGTTTGAGGCAATAACAGGTCTGTGATGCCCTTAGATGTTCTGGGCCGCACGCGCGCTACACTGACAGAGCCAGCGAGTTCATC--ACCTTGGCCGGAAGGT-CTGGGTAATCTTGTTAAACTCTGTCGTGCTGGGGATAGAGCATTGCAATTATTGCTCTTCAACGAGGAATTCCTAGTAAGCGTGAGTCATCAGCTCGCGTTGATTACGTCCCTGCCCTTTGTACACACCGCCCGTCGCTACTACCGATTGAATGGCTTAGTGAGGCCTTCGAATTGGCTTCGAGAAGCCGGCAACGGCATCTCTTAGCTGAGAAGTTGGTCAAACTTGGTCCAACTTTCAACAACGGATCTCTTGGCTCTCGCATCGATGAAGAACGCAGCGAAATGCGATAAGTAATGTGAATTGCAGAATT-CAGTGAATCATCGAATCTTTGAACGCACCTTGCGCTCCTGGGCTAT-TCCTAGGAGCATGCCTGTTTGAGTGTC------GTGACCTAGTAACTGCGAGTGAAGCGGGAAGAGCTCAAATTTAAAATCTGGCGGTTC-----TGCCGTCCGAGTTGTAATCTGGAGAAGCGTTTT-CTGTGCTGGACCGTGCATAAGTG-TCTTGGAATAGGACGTCATAGAGGGTGAGAATCCCGTCTTTGGCACGGACT-ACCAGTGCTCT--GTGATACGCTCTCAAAGAGTCGAGTTGTTTGGGAATGCAGCTCAAAATGGGTGGTAAATTCCATCTAAAGCTAAATATAGGCGAGAGACCGATAGCGAACAAGTACCGTGAGGGAAAGATGAAAAGCACTTTGGAAAGAGAGTTAAACAGTACGTGAAATTGTTGAAAGGGAAACGCTTGAAGTC-AGTCGCGTTGTCC-AGGACTCAACCTTAGTT-----------TTCTTTGGTGTATTTCCTGGTT--AACGGGTCAACATCAATTTTGA--TCGGTGGAAAAAGGC-GGCGG-GAATGTGGCACCTTC----GGGTGTGTTAT-AGCCCGTTGT-TGTATACACTG-GTTGGGATTGAGGATATCACGCCCTC-------------G-G-CGG----------------------------TAGGATGTTGGCATAATGGCTTTAAGCGACCCGTCTTGAAACACGGACCAAGGAGTCTAACATGCCTGCGAGTGTTAGGGTGG--TAAACCCTTGCGCGTAATGAAAGTGAAA-GTTGGGACCTCT-----TTGAGGGCACCGACGCCCGGCCTTGAACTCTT-GTGACGGTGCTGCGGTAGAGCATGTGTGTTGGGACCCGAAAGATGGTGAACTATGCCTGAATAGGGCGAAGCCAGAGGAAACTCTGGTGGAGGCTCGTAGCGATTCTGACGTGCAAATCGATCGTCAAATTTGGGTATAGGGGCGAAAGACTAATCGAACCATCTAGTAGCTGGTTCCTGCCGAAGTTTCCCTCAGGATAGCAGAAACTCG------TATCAGATTTATGTGGTAAAGCGAATGATTAGAGGCCTTGGGGTTGAAACAACCTTAACCTATTCTCAAACTTTAAATATGTAAGA---------------------------------------------------------------------------------------------------------------------------------------------------------------------------------------------------------------------------------------------------------------------------------------------------------------------------------GCCGGGCCTTTACTGGCAGGGTTGTTCAGGATGTTGTTCAGGAAGCTGACGAAAGACGTGTATCGATACCTGCAAAAAAGTGTGTCGAAACACACAAGGACTTCAACATCGCTCTGGCTGTGAAGCATAACACCATCACCAACGGCCTGAAGTACTCACTCGCCACYGGTAACTGGGGCGATCAGAAGAAGTCTGCGTCCTCGAAAGCTGGTGTATCTCAGGTACTCAACAGATACACCTACGCGTCAACCCTGTCCCACTTACGGCGATGTAACACCCCGTTGGGTCGTGAGGGGAAGATCGCCAAACCCCGTCAACTGCATAATACACATTGGGGTATGGTGTGTCCCGCCGAAACGCCGGAAGGGCAGGCCTGCGGCCTCGTAAAGAACCTTGCCCTCATGGCCACCATTTCGGTCGGCTCGTTATCAGCCCCTGTCATCGAGTTCTTGGAAGAGTGGGGTCTGGAACCTCTCGAAGAGAACGCACACTCAAGCACTCCG---CTTACAAAGGTGYTCGTCAATGGCGTGTGGATGGGTGTCCATCGCGACCCTGCAAATCTCGTGAAGACGATCAAGAAGCTGCGGAGAAAAGATGACATCAGTCCTGAAGTGTCCGTCGTCCGGGATATTCGGGAGAAGGAATTACGTCTATACACCGACGCGGGTCGTGTCTGCCGGCCTCTGTTCATCGTTGAGGACAATCAGCTGGCACTCACGA------------AAAAGCACATCCGATGGCTCAACCAAAACCGCCGAGACGAC--------------------GATCCGGAAAGCGAAA-------AGTACAACTGGGACTCACTCGTGAAGGGCGGAGTAATCGAATACTTGGACGCCGAAGAAGAAGAGACTGTCATGATCTGCATGTCGCCGGAGGAACTGGA------------TGACAACGTGCAAGAGCAGCCATCCATCAAC---GATCCAGATTACGATCCCTCTGCTCGCTTAAAGGGTCCGAGAGTG------AGACATAACTGGACGCATTGCGAAATTCACCCAAGCATGATTTTGGGCATTTGTGCGAGTATCATTCCCTTCCCCGATCACAACCAAGAGTCTCCGCGTAACACATACCAGTCAGCTATGGGTAAGCAAGCCATGGGTATCTTTCTCACCAATTTCCTCGTTCGCATGGACACCATGGCGAATATCCTTTACTATCCGCAAAAGCCGCTTGCCACCACTCGTTCCATGGAGTACCTAAAATTCCGAGAGCTACCCGCCGGGCAGAACGCCATCGTCGCCATCATGTGCTACAGTGGTTACAACCAGGAAGACTCCGTCATCATGAACCAGAGCTCTATCGACCGTGGACTGTTCCGGAGTATTTATTATAGGAGTTATATGGACATGGAGAAGAAGAGCGGCGTTCAGCAACTCGAGGAGTTCGAGAAGCCTACTCGTGACACCACCGTTCGTATGAAGCACGGCACGTACGACAAGATAGAGGACGATGGTCTCATCGCTCCCGGGACCGGTGTCCGAGGTGAGGACATCATCATCGGCAAGACTGCGCCGCTCGCAGCGGACAGCGAGGAACTCGGACAGCGGACAAGAACGCATACACGCCGCGACGTCTCCACCCCCCTCAAAAGCACGGAAAGCGGCATGGTCGACCAGGTGCTGCTCACCACCAACCACGAAGGCCAGAAGTTCGTGAAAGTCCGCGTGCGGTCGACACGTATACCCCAGACTGGGGACAAGTTCGCCTCTCGGCACGGTCAGAAGGGTACGATCGGTATCACGTATCGACAGGAGGACATGCCCTTCACCGCGGAGGGCATCACTCCCGACATCATCATCAACCCGCACGCCATCCCGTCCCGTATGACAATCGGGCATTTGGTCGAATGTTTGTTGTCGAAGGTCGCGACACTGTTGGGC-----------------------------------------------------TGTYCTCATCATCGCCGCCGGTACTGGTGAGTTCGAAGCTGGTATCTCCAAGGATGGCCAGACCCGCGAGCACGCCCTCCT-CGCCTTCACTCTCGGTGTGCGTCAGCTCATCGTCGCCGTCAACAAGATGGACACCACCAAGTGGTCTGAGGATCGTTTCGGCGAAATCGTCAAGGAAACCTCCAACTTCATCAAGAAGGTCGGCTACAACCCCAAGGCCGTTGCTTTCGTCCCCATCTCTGGCTGGCACGGCGACAACATGTTGGAGGAGTCCCCCAACATGCCGTGGTTCAAGGGCTGGACCAAGGAGACCAAAGCCGGCGTTGCCA---AGGGCAAGACTCTCCTTGATGCCATCGATGCCATTGAACCCCCCGTCCGTCCCTCTGACAAGCCCCTCCGTCTCCCCCTCCAGGATGTCTACAAGATTGGTGGTATCGGTACGGTCCCCGTCGGTCGTGTTGAGACTGGTATCATCAAGGCCGGCATGGTTGTCAATTTCGCCCCGGTTAACGTGACTACTGAAGTCAAGTCCGTCGAAATGCACCACGAACAGCTCGAGCAGGGTGTTCCAGGTGACAACGTCGGTTTCAACGTCAAGAACGTCTCGGTCAAGGATATCCGTCGTGGCAATGTCTGCTCTGACACCAAGAACGACCCCGCGAAGGAGGCTGCTTCCTTCAACGCCCAGGTCATCGTCCTCAACCACCCCGGTCAGATCGGAGCCGGCTACGCACCTGTCCTCGATTGCCACACCGCCCACATTGCGTGCAAGTTCGCTGAGCTCATCGACAAGATCGACCGACGGACAGGGAAGTCCATGGAAGCGTCACCCAAGTTCGTCAAGTCGGGTGATGCGGCCATCGTCAAGCTTATCCCGAGCAAGCCGATGTGCGTCGAGAGCTACAACGAGTACCCTCCTCTTGG
003_Cotylidia_sp_AFTOL700 AAATTTGTACT-GTGAAACTGCGAATGGCTCATTAAATCAGTTATAGTTTATTTGATGGTACATTGCTACATGGATAACTGTGGTAATTCTAGAGCTAATACATGCAATC-AAGCCCCGACTTCTGGGAGGGGTGTATTTATTAGATAAAAAACCAACGCGGTTC-GCCGCTCCTTTGGTGATTCATAATAACTTCTCGAATCGCATGGCCTTGCGCCGGCGATGCTTCATTCAAATATCTGCCCTATCAACTTTCGATGGTAGGATAGAGGCCTACCATGGTTTTAACGGGTAACGGGGAATAAGGGTTCGATTCCGGAGAGGGAGCCTGAGAAACGGCTACCACATCCAAGGAAGGCAGCAGGCGCGCAAATTACCCAATCCCGACACGGGGAGGTAGTGACAATAAATAACAATATAGGGCTCTTTTGGGTCTTATAATTGGAATGAGTACAATTTAAATCCCTTAACGAGGAACAATTGGAGGGCAAGTCTGGTGCCAGCAGCCGCGGTAATTCCAGCTCCAATAGCGTATATTAAAGTTGTTGCAGTTAAAAAGCTCGTAGTTGAACTTCAGACCTGGCTGGGCGGTCTGCCTAAC-GGTAT-G--TACTGTCT-GGCCGGGCCTTACCTCTTGGTGATCCGG--CATGCCCTTCATTGG-GTGT--GTCGGGGAACCAGGACCTTTACCTTGAGAAAATTAGAGTGTTCAAAGCAGGCC-TATGCCCGAATACATTAGCATGGAATAATAAAATAGGACGTGCGGTTCTATTTTGTTGGTTTCTAGAGTCGCCGTAATGATTAATAGGGATAGTTGGGGGCATTAGTATTCAGTTGCTAGAGGTGAAATTCTTGGATTTACTGAAGACTAACTT-CTGCGAAAGCATTTGCCAAGGATGTTTTCATTAATCAAGAACGAAGGTTAGGGGATCGAAAACGATCAGATACCGTTGTAGTCTTAACAGTAAACTATGCCGACTAGGGATCGGGCG-AACTCACTTTT-ATGTGTCGCTCGGCACCTTACGAGAAATCAAAGTCTTTGGGTTCTGGGGGGAGTATGGTCGCAAGGCTGAAACTTAAAGGAATTGACGGAAGGGCACCACCAGGAGTGGAGCCTGCGGCTTAATTTGACTCAACACGGGGAAACTCACCAGGTCCAGACATAACTAGGATTGACAGATTGATAGCTCTTTCTTGATTTTATGGGTGGTGGTGCATGGCCGTTCTTAGTTGGTGGAGTGATTTGTCTGGTTAATTCCGATAACGAACGAGACCTTAACCTGCTAAATAGCCAGGCCGGC-TTTTGCTGGTCGCCGGCTTCTTAGAGGGACTGTCAGCGTCTAGCTGACGGAAGTTTGAGGCAATAACAGGTCTGTGATGCCCTTAGATGTTATGGGCCGCACGCGCGCTACACTGACAGAGCCAGCGAGTTCATA--ACCTTGGCCGGAAGGT-CTGGGTAATCTTGTTAAACTCTGTCGTGCTGGGGATAGAGCATTGCAATTATTGCTCTTCAACGAGGAATTCCTAGTAAGCGTGAGTCATCAGCTCGCGTTGATTACGTCCCTGCCCTTTGTACACACCGCCCGTCGCTACTACCGATTGAATGGCTTAGTGAGGCCTCCGGATTGGCTTCGGGGAGCCGGCAACGGCACCCTGTTGCTGAGAAGCTGGTCAAACTTGGTCCAACTTTCAACAACGGATCTCTTGGCTCTCGCATCGATGAAGAACGCAGCGAAATGCGATAAGTAATGTGAATTGCAGAATT-CAGTGAATCATCGAATCTTTGAACGCACCTTGCGCTCCTTGG-TAT-TCCGAGGAGCATGCCTGTTTGAGTGTC------ATGACCTAGTAACTGCGAGTGAAGCGGGAAAAGCTCAAATTTAAAATCTGGCAGCCT-----CGCTGTCCGAGTTGTAATCTGGAGAAGCATTTT-CCGTGCTGGACCGTGTACAAGTC-TCTTGGAACAGAGCGTCATAGAGGGTGAGAATCCCGTCTTTGGCACGGACT-ACCAGTGCTTT--GTGATATGCTCTCAAAGAGTCGAGTTGTTTGGGAATGCAGCTCAAAATGGGTGGTAAATTCCATCTAAAGCTAAATATTGGCGAGAGACCGATAGCGAACAAGTACCGTGAGGGAAAGATGAAAAGCACTTTGGAAAGAGAGTTAAACAGTACGTGAAATTGTTGAAAGGGAAACGCTTGAAGTC-AGTCGCGTTGTCC-GGGACTCAGCCTTGCTT-----------CTGCTTGGTGTACTTCCTGGTT--GACGGGCCAACATCAATTTTGA--CCGGTGGATAAAGGC-AGAGG-GAATGTGGCACCTCC----GGGTGTGTTAT-AGCCCTTTGT-CACATGCATCG-GTTGGGATTGAGGACCGCAGCACGCCTT---------TTG-GCCGGGG----TTC--GCCCACGT-ACCGTGCTTAGGATGTTGGCATAATGGCTTTAATCGACCCGTCTTGAAACACGGACCAAGGAGTCTAACATGCCCGCAAGTGTTAGGGTGG--TAAACCCTTGCGCGTAATGAAAGTGAAA-GTTGGGACCTCTGTCA-TGGAGGGCACCGACGCCCGGCCTGAAACTTCT-GTGACGGAGCCGCGGTAGAGCGTGTATGTTGGGACCCGAAAGATGGTGAACTATGCCTGAATAGGGCGAAGCCAGAGGAAACTCTGGTGGAGGCTCGTAGCGATTCTGACGTGCAAATCGATCGTCAAATTTGGGTATAGGGGCGAAAGACTAATCGAACCATCTAGTAGCTGGTTCCTGCCGAAGTTTCCCTCAGGATAGCAGAAACTCG------TATCAGATTTATGTGGTAAAGCGAATGATTAGAGGCCTTGGGGTTGAAACAACCTTAACCTATTCTCAAACTTTAAATATGTAAGAACAAGCCGTCTCTTAG-TTGGACCGCTTGGTGATTGA-GAGTTTCTAGTGGGCCATTTTTGGTAAGCAGAACTGGCGATGCGGGATGAACCGAACGCGAGGTTAAGGTGCCGGAATACACGCTCATCAGACACCACAAAAGGTGTTAGTTCATCTAGACAGCAGGACGGTGGCCATGGAAGTCGGAACCCGCTAAGGAGTGTGTAACAACTCACCTGCCGAATGAACTAGCCCTGAAAATGGATGGCGCTCAAGCGTGTTACCCATACCTCGCCGTCAGCGTTGAAGTGACGCGCTGACGAGTAGGCAGGCGTGGAGGTCAGCTGGGCCTCTACTCGCGGGACTCTTCCGTATGCTTTTCCGTAAACTTACAAAAGATGTTTATCGGTATCTCCAAAAGAGTGTGTTGAAGGACATAAAGCTTTCAATATTTCATTAGCTGTTAAGCATAATACCATCACAAATGGTCTCAAATATTCCCTGGCAACTGGAAATTGGGGAGATCAAAAAAAGTCGATGACTACGAAAGCAGGTGTATCACAAGTACTCAATCGATACACATATGCATCGACATTATCCCATCTTCGACGGTGCAATACACCTCTGGGTCGCGAGGGCAAGATCGCAAAACCGCGTCAATTGCATAATACGCACTGGGGTATGGTTTGTCCAGCRGAGACCCCAGAAGGTCAAGCTTGTGGGCTGGTCAAAAATCTTGCACTCATGGCTACAATTTCCGTTGGTTCCCTATCGGCCCCTGTTATCGAGTTCCTGGAGGAATGGGGACTGGAATCTTTAGAAGAGAATGCTCATTCGCCAATACCA---CTAACGAAGGTGTTCGTCAATGGTGTCTGGATGGGAGTGCATCGTGACCCTGCGAATCTTGTCAAAACTATCAAGAAACTGCGACGAAAGGATGATATCAGTCCCGAGGTGTCTGTTGTACGGGATATTCGAGAGAAGGAACTACGACTTTATACGGATGCTGGTCGAGTGTGTCGACCACTGTTTATTGTCGAAAACCAGCAGTTGGCTCTCCAAA------------AGAAGCATGTGAAGTGGCTGAATCAAGGTTACCGAGATGAC--------------------GATCCTGCTCAAGATC-------CGTATAAATGGGATTCACTGGTGAAGGGTGGTGTCATCGAATATCTTGATGCTGAGGAGGAGGAGACCGTAATGATCTGCATGACGCCGGAGGATTTAGAGAATTCAAGATTGCAACAGCAAGGTATCGACCCGCATGCAAAT---GATGGTGACTTCGACCCCGCTGCACGATTGAAATCCGTACAAAAT------GCGCATACATGGACTCATTGTGAGATCCATCCGAGCATGATCCTGGGTATCTGTGCGAGTATCATTCCATTCCCTGACCACAACCAAGAGTCTCCTCGTAACACATATCAATCTGCTATGGGTAAACAAGCAATGGGAATCTACCTTACGAATTTCCTCGTTCGTATGGACACAATGGCCAACATATTATATTATCCCCAAAAACCGCTGGCAACTACGCGTTCTATGGAGTATCTCAAGTTTAGGGAATTGCCTGCTGGTCAGAACGCCATTGTGGCCATCTTGTGTTACAGTGGCTACAATCAAGAAGACTCCGTCATCATGAACCAAAGTTCAATTGATCGAGGTCTATTTCGTAGTATGTATTACCGCAGCTATATGGATCTGGAAAAGAAAAGTGGAGTCCAACAATTAGAGGAATTTGAGAAACCTACTCGAGAAACTACTCTTCGCATGAAACACGGAACGTATGACAAAATTGAAGATGATGGCCTGATTGCCCCTGGTACAGGTGTTTCTGGAGAGGATATCATCATCGGAAAAACGGCCCCGATACCACCGGACAGCGAAGAGCTAGGACAGCGGACCAGGACACATACTCGCCGAGATGTTTCTACACCCCTAAAGAGCACGGAAAACGGTATTGTTGATCAAGTTTTGATTACAACCAACTCCGATGGTCAGAAGTTTGTTAAAGTCCGTGTTCGTTCAACGCGTATACCTCAGATTGGGGACAAGTTTGCGTCACGACACGGACAGAAGGGGACTATTGGCATCACTTATCGTCAAGAAGATATGCCATTCACTGCTGAAGGTATCACTCCAGATATCATTATCAATCCACATGCTATTCCTTCGCGCATGACGATCGGCCATTTGGTCGAGTGTTTGTTATCCAAAGTAGCAACCCTAATTGGCCACCGTGATTTCATCAAGAACATGATCACGGGTACCTCCCAAGCTGATTGCGCCATCCTTATCATCGCCGGTGGTACTGGTGAATTCGAAGCTGGTATTTCCAAGGATGGTCAGACCCGCGAGCACGCCCTCTT-GGCCTTCACCCTCGGTGTCCGTCAGCTCATCGTCGCCGTAAATAAAATGGACACCACCAAGTGGTCCGAGGAGCGTTTCAACGAAATCGTTAAGGAAACCTCCACCTTCATCAAGAAGGTCGGTTACAACCCGAAGGCTGTTGCGTTCGTCCCGATCTCCGGCTGGCACGGTGACAACATGTTGGAGGAGTCCCCTAACATGCCATGGTACAAGGGCTGGACCAAGGAAGGCAAGGGTGGCACAGTCATCAAGGGCAAGACGCTCCTTGATGCCATCGACGGTATTGAGCCCCCAGTCCGTCCAGATGACAAGCCTCTCCGTCTCCCTCTCCAGGATGTATACAAGATCGGTGGTATCGGCACGGTGCCCGTCGGTCGTGTCGAAACTGGTACCATCAAGGCTGGCATGGTTGTCAACTTCGCCCCATCTAACGTGACCACTGAAGTCAAATCCGTCGAAATGCACCATGAGCAACTGGATGCTGGTCGCCCTGGTGACAACGTCGGCTTCAACGTCAAGAACGTTTCAGTAAAGGATATTCGTCGTGGCAACGTCGCATCCGACTCCAGGAATGACCCAGCCAAGGAGGCTGCGTCCTTCAACGCGCAGGTCATTGTCCTCAACCACCCTGGTCAGATCGGTGCAGGTTATGCGCCAGTGCTCGATTGTCATACTGCCCACATTGCATGCAAATTCGCCGAACTCATTGAGAAGATCGATCGCCGAACAGGTAAGGTCATGGAGGCCTCACCGAAGTTCGTGAAATCTGGCGATGCTTGCATCGTCAAGCTCGTGCCAAGTAAGCCGATGTGTGTCGAGACTTACAACGAATACCCTCCG-----
004_Fomitopsis_pinicola_770 AAGTTTGTACT-GTGAAACTGCGAATGGCTCATTAAATCAGTTATAGTTTATTTGATGGTACCTTGCTACATGGATAACTGTGGTAATTCTAGAGCTAATACATGCAATC-AAGCCCCGACTTCTGGGAGGGGTGTATTTATTAGATAAAAAACCAACGCGGTTC-GCCGCTCCTTTGGTGATTCATAATAACTTCTCGAATCGCATGGCCTTGTGCCGGCGATGCTTCATTCAAATATCTGCCCTATCAACTTTCGATGGTAGGATAGAGGCCTACCATGGTTTCAACGGGTAACGGGGAATAAGGGTTCGATTCCGGAGAGGGAGCCTGAGAAACGGCTACCACATCCAAGGAAGGCAGCAGGCGCGCAAATTACCCAATCCCGACACGGGGAGGTAGTGACAATAAATAACAATATAGGGCTCTTTTGGGTCTTATAATTGGAATGAGTACAATTTAAATCCCTTAACGAGGAACAATTGGAGGGCAAGTCTGGTGCCAGCAGCCGCGGTAATTCCAGCTCCAATAGCGTATATTAAAGTTGTTGCAGTTAAAAAGCTCGTAGTTGAACTTCAGGCCTGGCCGGGCGGTCTGCCTCAC-GGTAT-G--TACTGTCT-GGCTGGGTCTTACCTCTTGGTGAGCCGG--CATGCCCTTTACTGG-GTGT--GTCGGGGAACCAGGACTTTTACCTTGAGAAAATTAGAGTGTTCAAAGCAGGCC-TGTGCCCGAATACATTAGCATGGAATAATAAAATAGGACGTGCGGTTCTATTTTGTTGGTTTCTAGAGTCGCCGTAATGATTAATAGGGATAGTTGGGGGCATTAGTATTCAGTTGCTAGAGGTGAAATTCTTGGATTTACTGAAGACTAACTA-TTGCGAAAGCATTTGCCAAGGATGTTTTCATTAATCAAGAACGAAGGTTAGGGGATCGAAAACGATCAGATACCGTTGTAGTCTTAACAGTAAACTATGCCGACTAGGGATCGGGCG-ACCTCAATTTT-ATGTGTCGCTCGGCACCTTACGAGAAATCAAAGTCTTTGGGTTCTGGGGGGAGTATGGTCGCAAGGCTGAAACTTAAAGGAATTGACGGAAGGGCACCACCAGGTGTGGAGCCTGCGGCTTAATTTGACTCAACACGGGGAAACTCACCAGGTCCAGACATGACTAGGATTGACAGATTGATAGCTCTTTCATGATTTTATGGGTGGTGGTGCATGGCCGTTCTTAGTTGGTGGAGTGATTTGTCTGGTTAATTCCGATAACGAACGAGACCTTAACCTGCTTAATAGCCAGGCCGGC-TTTTGCTGGTCGCTGGCTTCTTAGAGGGACTGTCAGTGTCTAACTGACGGAAGTTTGAGGCAATAACAGGTCTGTGATGCCCTTAGATGTTCTGGGCCGCACGCGCGCTACACTGACAGAGCCAGCGAGTTTTTT--TCCTTGGCCGGAAGGT-CTGGGTAATCTTGTGAAACTCTGTCGTGCTGGGGATAGAGCATTGCAATTATTGCTCTTCAACGAGGAATACCTAGTAAGCGTGAGTCATCAGCTCGCGTTGATTACGTCCCTGCCCTTTGTACACACCGCCCGTCGCTACTACCGATTGAATGGCTTAGTGAGGTCTTGGGATTGGCTTCGGGGAGCCGGCAACGGCACCCTGTTGCTGAGAACTTGATCAAACTTGGTCCAACTTTCAGCAACGGATCTCTTGGCTCTCGCATCGATGAAGAACGCAGCGAAATGCGATAAGTAATGTGAATTGCAGAATT-CAGTGAATCATCGAATCTTTGAACGCACCTTGCGCTCCTTGG-TAT-TCCGAGGAGCATGCCTGTTTGAGTGTC------ATGGCCTAGTAACTGCGAGTGAAGCGGGAAAAGCTCAAATTTAAAATCTGGCGGTCTTT---GGCCGTCCGAGTTGTAGTCTGGAGAAGTGCTTT-CCGCGCTGGACCGTGTACAAGTC-TCTTGGAACAGAGCGTCATAGAGGGTGAGAATCCCGTCTTTGACACGGACT-ACCAGTGCTTT--GTGATGTGCTCTCAAAGAGTCGAGTTGTTTGGGAATGCAGCTCAAAATGGGTGGTAAATTCCATCTAAAGCTAAATATTGGCGAGAGACCGATAGCGAACAAGTACCGTGAGGGAAAGATGAAAAGCACTTTGGAAAGAGAGTTAAACAGTACGTGAAATTGCTGAAAGGGAAACGCTTGAAGTC-AGTCGCGTTGGCC-AGGACTCAGCCTTGCTTAT---------TTGCTTGGTGCATTTTCTGGTT--GACGGGCCAGCATCGATTTTGA--CCGCTGGAAAAAGAT-TAGGG-GAATGTGGCACCTTC----GGGTGTGTTAT-AGCCCTTAGT-CACATACAGTG-GTTGGGATCGAGGACCGCAGCACGCCTT--------TATG-GCCGGGG----TTC--GCCCACG--TTCGTGCTTAGGATGCTGGCGTAATGGCTTTAAACGACCCGTCTTGAAACACGGACCAAGGAGTCTAACATGCCTGCGAGTGTTTGGGTGG--AAAACCCGAGCGCGTAATGAAAGTGAAA-GTTGAGATCCCTGTCG-TGGGGAGCATCGACGCCCGGACCTGAACTTCG-GTGATGGATCTGCGGTAGAGCATGTATGTTGGGACCCGAAAGATGGTGAACTATGCCTGAATAGGGTGAAGCCAGAGGAAACTCTGGTGGAGGCTCGTAGCGATTCTGACGTGCAAATCGATCGTCAAATTTGGGTATAGGGGCGAAAGACTAATCGAACCATCTAGTAGCTGGTTCCTGCCGAAGTTTCCCTCAGGATAGCAGAAACTCG------TATCAGATTTATGTGGTAAAGCGAATGATTAGAGGCCTTGGGGTTGAAACAACCTTAACCTATTCTCAAACTTTAAATATGTAAGAACAACCCGTCACTTGA-TTGGACCGGTTGGCGATTGA-GAGTTTCTAGTGGGCCATTTTTGGTAAGCAGAACTGGCGATGCGGGATGAACCGAACGCGAGGTTAAGGTGCCGGAATACACGCTCATCAGACACCACAAAAGGTGTTAGTTCATCTAGACAGCAGGACGGTGGCCATGGAAGTCGGAATCCGCTAAGGAGTGTGTAACAACTCACCTGCCGAATGAACTAGCCCTGAAAATGGATGGCGCTCAAGCGTGTTACCCATACCTCGCCGTCAGCGTTGAAGTGACGCGCTGACGAGTAGGCAGGCGTGGAGGTCA----------TGCTCGCCAACCTTTTCCGTATGCTCTTCCGGAAGCTCACAAAGGACGTCTACCGGTACCTGCAGAAGAGTGCGTGGAGACGCACAAGGAGTTCAACCTTAACCTCGCGGTGAAGCACAATACCATCACCAACGGGCTGAAGTACTCCTTGGCTACGGGCAACTGGGGAGACCAAAAGAAGTCGATGGCGTCGAAGGCCGGTGTCTCGCAGGTGCTGAACAGGTACACATACGCCTCCACGCTTTCGCACTTGCGTCGTTGCAACACTCCACTCGGACGAGAAGGCAAGATTGCGAAGCCGCGTCAGCTTCACAACACCCACTGGGGTATGGTCTGTCCCGCCGAGACGCCGGAAGGACAAGCTTGCGGTCTCGTAAAGAACCTCTCCCTCATGTCCTGTATATCCGTCGGCTCRCTCTCTGCGCCCGTCATCGAGTTCCTGGAGGAGTGGGGTCTGGAATCTTTGGAGGAGAACGCGCACTCTGCGACGCCC---TGTACTAAGGTCTTCGTCAACGGTGTCTGGATGGGCGTACATCGCGACCCAGCGAACTTGGTCAAGACGATCAAGAAGCTGCGCCGGAAGGACGACATCAGTCCTGAAGTGTCAGTCGTCCGGGACATTCGTGAACGGGAGCTRCGGCTATACACTGATGCCGGCCGTGTATGCCGACCGCTTTTCATTGTCGATGACCAGTCGCTGCTCCTCACGA------------AGCAGCACATCCAGTGGCTCAGCAATGGCAAGGACGACGCT-----------------------GACAACG-------------ACTTCAAGTGGGATTCCCTCGTGAAAAGCGGTGTCGTCGAGCTGCTCGACGCAGAGGAAGAGGAGACTGTCATGATCTGCATGACACCGGACGACCTCGAGACCTCGAGGTTGCAGTCCCAGGGCGTCGACACCACAGCTGAT------GGCGAATTCGACCCCGCTACTCGGTTGAAGGCACCKACGAAC------ATCCATACTTGGACGCATTGCGAGATTCACCCCAGCATGATCCTCGGTGTCTGTGCGAGTATCATTCCCTTCCCCGATCATAACCAGGAGTCCCCTCGTAATACTTACCAGTCCGCCATGGGTAAACAAGCCATGGGTATTTACCTCACCAACTTCCTGGTTCGCATGGACACTATGGCGAACATCTTATACTATCCGCAGAAGCCTCTTGCTACCACTCGTTCCATGGAGTACCTTCGCTTCCGAGAGCTCCCCGCTGGCCAGAACGCCATCGTAGCGATCCTTTGCTACAGCGGATACAACCAGGAAGATTCCGTCATCATGAACCAGAGTTCAATCGATCGCGGCCTTTTCCGTAGCATGTACTACAGGAGTTACATGGATCTCGAGAAGAAGAACGGTATACAGCAGCTCGAAAAGTTCGAGAAGCCTACCCGCGAGACGACCCTTCGTATGAAGCACGGTACTTACGACAAGCTCGAGGACGATGGTCTCATCGCTCCCGGTACTGGTGTCAACGGGGAGGACATCATCATTGGCAAGACCGCTCCCATCCCCCCCGACAGCGAGGAACTTGGACAGCGGACGCGGAATCACACAAGACGAGACGTGTCGACACCGCTCAAGAGCACCGAAAGCGGCATCATCGATCAGGTGCTTATCACGACAAACGCGGAAGGACAGAAGTTCGTCAAGATCCGTGTACGTTCCACGCGTATTCCTCAGATCGGTGACAAGTTCGCGTCCCGACACGGTCAAAAGGGTACCATTGGTATCACGTACCGCCAGGAGGACATGCCCTTCACTGCAGAGGGTATCACACCCGATATCGTCATCAACCCTCACGCTATTCCGTCGCGTATGACGATTGGTCACTTGGTCGAGTGCTTGCTCTCGAAGGTCGCTACCCTGATCGGA------------------------------GGTACCTCCCAGGCTGACTGCGCTGTTCTCATCATCGCCGCCGGTACTGGTGAGTTCGAGGCCGGTATCTCCAAGGACGGTCAAACTCGCGAGCACGCACTCCT-TGCCTTCACCCTTGGTGTCAGGCAGCTCATTGTTGCCATCAACAAGATGGACACCACCAAGTGGAGCGAGGACCGTTTCAACGAAATCGTCAAGGAGACGTCCACCTTCATCAAGAAGGTCGGATACAACCCGAAGGCTGTCTCCTTCGTCCCCATCTCTGGATGGCACGGCGACAACATGTTGGAGGAGTCTGCCAACATGCCCTGGTACAAGGGCTGGACCAAAGAAACCAAGGCTGGTGTCGTCA---AGGGCAAGACCCTCCTCGACGCTATCGACGCTATTGAACCCCCATCTCGTCCTTCTGACAAGCCCTCCCGTCTCCCCCTCCAGGATGTCTACAAGATTGGTGGTATCGGGACGGTGCCCGTCGGTCGTGTCGAGACTGGTATCATCAAGGCCGGTATGGTCGTCACCTTCGCGCCGTCGAACGTGACCACCGAAGTCAAGTCGGTTGAGATGCATCACGAGCAGCTCGAGCAGGGTGTCCCCGGTGACAACGTCGGTTTCAACGTCAAGAACGTCTCGGTCAAGGATATCCGCCGTGGCAACGTCGCATCCGACTCCAAGAACGACCCCGCAAAGGAGGCTGCCTCTTTCAACGCGCAGGTCATCATTCTCAACCACCCCGGTCAGATCGGTGCCGGCTACGCGCCCGTCCTCGACTGCCACACCGCTCACATTGCCTGCAAGTTCGCCGAGCTCATCGAGAAGATCGACAGGCGGACGGGCAAGTCGCTCGAGGCGTCGCCGAAGTTCGTCAAGTCGGGTGATGCGTGCATCGCTAAGCTCGTCCCGAGCAAGCCGCTGTGCGTGGAGTCCTACAACGAGTAC-----------
005_Climacodon_septentrionalis_767 AAGTTTGTACT-GTGAAACTGCGAATGGCTCATTAAATCAGTTATAGTTTATTTGATGGTGCTTTGCTACATGGATAACTGTGGTAATTCTAGAGCTAATACATGCAATC-AAGCCCCGACTTCTGGAAGGGGTGTATTTATTAGATAAAAAACCAACGCGGTTC-GCCGCTCCCTTGGTGATTCATAATAACTTGTCGAATCGCATGGCCTTGTGCCGGCGATGCTTCATTCAAATATCTGCCCTATCAACTTTCGATGGTAGGATAGAGGCCTACCATGGTTTCAACGGGTAACGGGGAATAAGGGTTCGATTCCGGAGAGGGAGCCTGAGAAACGGCTACCACATCCAAGGAAGGCAGCAGGCGCGCAAATTACCCAATCCCGACACGGGGAGGTAGTGACAATAAATAACAATATAGGGCTCTTTCGGGTCTTATAATTGGAATGGGTACAATTTAAATCTCTTAACGAGGAACAATTGGAGGGCAAGTCTGGTGCCAGCAGCCGCGGTAATTCCAGCTCCAATAGCGTATATTAAAGTTGTTGCAGTTAAAAAGCTCGTAGTTGAACTTCAGACCTGGCTGGGCGGTCTGCCTTCTTGGTAT-G--TACTGTCC-GGCTGGGTCTTACCTCTTGGTGAGCCGG--CATGCCCTTCACTGG-GTGT--GTCGGGGAACCAGGACTTTTACCTTGAGAAAATTAGAGTGTTCAAAGCAGGCT-TATGCCCGAATACATTAGCATGGAATAATAAAATAGGACGTGCGGTTCTATTTTGTTGGTTTCTAGAGTCGCCGTAATGATTAATAGGGATAGTTGGGGGCATTAGTATTCCGTTGCTAGAGGTGAAATTCTTGGATTTACGGAAGACTAACTA-CTGCGAAAGCATTTGCCAAGGATGTTTTCATTAATCAAGAACGAAGGTTAGGGGATCGAAAACGATCAGATACCGTTGTAGTCTTAACAGTAAACTATGCCGACTAGGGATCGGGCG-AACTCAAATTT-ATGTGTCGCTCGGCACCTTACGAGAAATCAAAGTCTTTGGGTTCTGGGGGGAGTATGGTCGCAAGGCTGAAACTTAAAGGAATTGACGGAAGGGCACCACCAGGTGTGGAGCCTGCGGCTTAATTTGACTCAACACGGGGAAACTCACCAGGTCCAGACATGACTAGGATTGACAGATTGATAGCTCTTTCATGATTTTATGGGTGGTGGTGCATGGCCGTTCTTAGTTGGTGGAGTGATTTGTCTGGTTAATTCCGATAACGAACGAGACCTTAACCTGCTAAATAGCCAGGCCGTC-TTTTGATGGTCGCCGGCTTCTTAGAGGGACTGTCTGCGTCTAGCAGACGGAAGTTTGAGGCAATAACAGGTCTGTGATGCCCTTAGATGTTCTGGGCCGCACGCGCGCTACACTGACAGAGCCAGCGAGTTTTTT--TCCTTGGCCGGAAGGT-CTGGGTAATCTTGTGAAACTCTGTCGTGCTGGGGATAGAGCATTGCAATTATTGCTCTTCAACGAGGAATACCTAGTAAGCGTGAGTCATCAGCTCGCGTTGATTACGTCCCTGCCCTTTGTACACACCGCCCGTCGCTACTACCGATTGAATGGCTTAGTGAGGTCTTGAGATTGGCATTGGGGAGCCGGCAACGGCACCTCGTTGCTGAGAACTTGATCAAACTTGGTCCAACTTTCAGCAACGGATCTCTTGGCTCTCGCATCGATGAAGAACGCAGCGAAATGCGATAAGTAATGTGAATTGCAGAATT-CAGTGAATCATCGAATCTTTGAACGCACCTTGCGCTCCCTGG-TAT-TCCGGGGAGCATGCCTGTTTGAGTGTC------ATGGCCTAGTAACTGCGAGTGAAGCGGGAAAAGCTCAAATTTAAAATCTGGCGGTCTTT---GACTGTCCGAGTTGTAGTCTGGAGAAGTGTTTT-CCGTGCTGGACCGTGTACAAGTC-TCTTGGAACAGAGCGTCATAGAGGGTGAGAATCCCGTCTTTGACACGGACT-ACCAGTGCTTT--GTGATGCGCTCTCAAAGAGTCGAGTTGTTTGGGAATGCAGCTCAAAATGGGTGGTAAATTCCATCTAAAGCTAAATATTGGCGAGAGACCGATAGCGAACAAGTACCGTGAGGGAAAGATGAAAAGCACTTTGGAAAGAGAGTTAAACAGTACGTGAAATTGCTGAAAGGGAAACGCTTGAAGTC-AGTCACGTTGTTC-AGAACTCAACCTGGCTTTT---------TTGCTTGGTGCATTTTCTGATT--AACGGGTCAGCATCAGTTTTGA--CTGTTGGAAAAATTC-CATTG-GAATGTGGCACCTTCAA--AGGTGTGTTAT-AGCCTTTGGT-TGTATGCGACA-GTTGGGACTGAGGATTGCAGCACGCCTT--------TATG-GCCGGGG----TTC--GCCCACG--TACGTGCTTAGGATGCTGGCGTAATGGCTTTAAGCGACCCGTCTTGAAACACGGACCAAGGAGTCTAACATGCCTGCGAGTGTTTGGGTGG--CAAACCCGAGTGCGCAATGAAAGTGAAA-GTTGGGATCCCTGTCA-TGGGGAGCACCGACGCCCATACCAGACCTTCT-GTGACGGATATGCGGTGGAGCATGTATGTTGGGACCCGAAAGATGGTGAACTATGCCTGAATAGGGTGAAGCCAGAGGAAACTCTGGTGGAGGCTCGTAGCGATTCTGACGTGCAAATCGATCGTCAAATTTGGGTATAGGGGCGAAAGACTAATCGAACCATCTAGTAGCTGGTTCCTGCCGAAGTTTCCCTCAGGATAGCAGAAACTTG------TATCAGATTTATGTGGTAAAGCGAATGATTAGAGGCCTTGGGGTTGAAACAACCTTAACCTATTCTCAAACTTTAAATATGTAAGAACGAGCCGTCACTTGA-TTGGACCGCTCGGTGATTGA-GAGTTTCTAGTGGGCCATTTTTGGTAAGCAGAACTGGCGATGCGGGATGAACCGAACGTGAGGTTAAGGTGCCGGAATACACGCTCATCAGACACCACAAAAGGTGTTAGTTCATCTAGACAGCAGGACGGTGGCCATGGAAGTCGGAACCCGCTAAGGAGTGTGTAACAACTCACCTGCCGAATGAACTAGCCCTGAAAATGGATGGCGCTCAAGCGTGTTACCCATACCTCACCGTCAGCGTTGAAGTGACGCGTTGACGAGTAGGCAGGCGTGGAGGTTTGCTGGCCCCTTGTTGGCAAACTTGTTCCGCATGCTCTTCCGCAAATTGACCAAGGACGTCTACCGATACTTGCAGAAGAGTGTGTCGAGACGCACAAGGAGTTCAACCTGTCCTTGGCTGTGAAGCACAACACTATCACGAATGGCCTAAAGTACTCGCTTGCTACTGGAAACTGGGGAGACCAGAAGAAGATGATGTCCGCGAAGGCAGGTGTCTCTCAGGTGCTGAATAGGTACACATACGCCTCCACACTCTCGCACTTGCGGCGGTGTAACACCCCCTTGGGTCGCGAGGGTAAGATTGCCAAACCTCGCCAGTTGCACAATACCCACTGGGGTATGGTCTGCCCCGCCGAAACCCCAGAAGGACAGGCTTGCGGTCTCGTCAAGAACTTGTCCCTCATGTCATGTATCTCTGTCGGCTCGCTATCGGCGCCTGTTATCGAGTTCTTGGAAGAATGGGGTCTGGAGTCACTGGAGGAGAACGCGCACTCCGCAACGCCA---TGTACGAAGGTGTTCGTCAACGGTGTATGGATGGGCGTGCACCGCGATCCCGCGAATTTGGTTAAGACGATCAAGAAGCTGCGGCGGAAGGACGATATCAGCCCCGAAGTGTCTGTCGTGCGGGATATTCGTGAGCGCGAGCTGCGTCTCTACACGGACGCGGGGCGCGTCTGCCGACCGCTATTCATCGTGGAGAACCAGCAGCTGACTATCACGA------------AGAAGCATATAAGCCAATTGAGCGACAAG-----------------------------------GAGAGCG-------------GATACAAGTGGGACGATCTCATCAAGGGTGGAGTGATTGAGCTACTGGATGCAGAAGAAGAGGAGACAGTCATGATCTGTATGACCCCAGAAGATCTGGAATTGGCGCGG---------AATGGTATCGACCCGTTGCAGCAGGATGCGGCGGACATCGATATGTCTGTGCGATTAAAGACGGCGCAGACG------GCACACAAGTTCACCCACTGTGAGATTCACCCGAGTATGATTTTGGGAGTTTGCGCAAGTATTATTCCGTTCCCAGATCACAATCAGGAGTCTCCCCGTAATACCTACCAATCTGCCATGGGGAAGCAAGCCATGGGGATCTACCTCACCAACTTCTTGGTTCGTATGGACACTATGGCGAACATCCTCTACTACCCACAGAAGCCTCTGGCCACGACGCGATCAATGGAATACCTCAAGTTCCGAGAACTTCCTGCGGGTCAAAACGCCATTGTCGCTATCCTGTGTTACAGTGGTTACAACCAAGAAGACTCCGTCATTATGAACCAAAGCTCCATCGACCGTGGTCTCTTCCGGAGTATATACTACCGGAGTTACATGGACTTGGAAAAGAAGAGTGGAGTACAACAGCTTGAGGAGTTCGGGAAGCCGACAAGGGAGACGACGCTGCGCATGAAACATGGCACGTACGACAAGATCGAGGATGACGGTCTCATCGCACCGGGCACTGGTGTCAACGGCGAGGATATCATCATCGGTAAGACTGCACCTATACCTCCGGATAGTGAGAAGCTCGGTCAGCGCACGAGACAACACACCCGTAGGGACGTGTCGACCCCGTTGAAGAGCACAGAGAGCGGTATTATCGATCAAGTGCTCATCACAACCAACGCCGAAGGTCAGAAGTTCGTGAAGATTCGTGTGCGATCGACGCGTATCCCGCAGATTGGCGACAAGTTTGCGTCTCGACATGGTCAGAAGGGTACCATCGGTATCACCTATCGTCAAGAGGACATGCCATTCACCGCGGAGGGTATCACGCCCGACATCATTATTAACCCACACGCCATTCCATCACGTATGACCATCGGTCACTTGGTCGAGTGTCTACTCTCAAAGGTCGCGACGCTCATCGGACACCGTGATTTCATCAAGAACATGATCACTGGTACCTCCCAGGCTGATTGTGCCATCCTCATCATTGCCGCTGGTACTGGTGAGTTCGAGGCCGGTATCTCTAAGGATGGTCAGACTCGCGAGCACGCTCTTCT-CGCCTTCACTCTCGGTGTCAGGCAGCTCATCGTTGCCATCAACAAGATGGATACCACCAAGTGGAGCGAGGACCGTTTCAATGAAATCGTCAAGGAGACTTCCACCTTCATTAAGAAGGTCGGTTACAACCCCAAGGCTGTTGCCTTCGTCCCCATCTCTGGCTGGCACGGCGACAACATGTTGGAGGAGTCCCCCAACATGACGTGGTACAAGGGCTGGACCAAGGAGACCAAGGCTGGTGTCGTCA---AGGGTAAGACCCTTTTGGATGCCATCGACGCCATCGAGCCCCCAGTTCGTCCTGTTGAGAAGCCTCTCCGTCTTCCTCTCCAGGATGTCTACAAGATTGGCGGTATCGGTACGGTGCCCGTCGGACGTGTCGAGACTGGTGTCATCAAGGCTGGCATGATCGTCACCTTCGCTCCCGTTGGTGTGACCACTGAAGTCAAGTCCGTTGAGATGCACCACGAGCAGCTTGAGCAGGGTGTCCCTGGAGACAACGTTGGTTTCAACGTCAAGAACGTCTCCGTCAAGGATATTCGCCGCGGCAATGTTGCCTCCGACTCCAAGAATGACCCTGCCAAGGAGGCCGCGTCCTTCAACGCCCAGGTCATCATCCTCAACCACCCCGGTCAGATTGGTGCCGGCTACGCTCCCGTTCTCGACTGCCACACCGCCCACATCGCTTGCAAGTTCGCTGAGCTCATCGAGAAGATTGACCGTCGTACCGGCAAGTCGATCGAGGCTGCCCCCAAGTTCGTCAAGTCTGGTGATGCTTGCATTGCCAAGCTTGTGCCCAGCAAGCCCATGTGTGTTGAGGAGTACAACACCTACCCACCACTTGG
006_Hydnellum_geogenium_680 AAATTTATACT-GTGAAACTGCGAATGGCTCATTAAATCAGTTATAGTTTATTTGATGGTACCTTGCTACATGGATAACTGTGGTAATTCTAGAGCTAATACATGCAAT-AAAGCCCCGACTTTCGGAAGGGGTGTATTTATTAGATAAAAAACCAACGCGGTTC-GCCGCTCCATTGGTGATTCATAATAACTTCTCGAATCGCACGGCCTTGTGCTGGCGATGCTTCATTCAAATATCTGCCCTATCAACTTTCGATGGTAGGATAGTGGCCTACCATGGTTTCAACGGGTAACGGGGAATAAGGGTTCGATTCCGGAGAGGGAGCCTGAGAAACGGCTACCACATCCAAGGAAGGCAGCAGGCGCGCAAATTACCCAATCCCGACACGGGGAGGTAGTGACAATAAATAACAATATAGGGCCCTTTCGGGTCTTATAATTGGAATGAGTACAATTTAAATCCCTTAACGAGGAACAATTGGAGGGCAAGTCTGGTGCCAGCAGCCGCGGTAATTCCAGCTCCAATAGCGTATATTAAAGTTGTTGCAGTTAAAAAGCTCGTAGTTGAACTTCAGACCTGGCCGGACGGTCTGCCTAAC-GGTAT-G--TACTGTCCTGGCCGGGCCTTACCTCTTGGTGAGCCAT--CATGCCCTTCACTGG-GTGT--GGTGGGGAACCAGGACTTTTACCTTGAGAAAATTAGAGTGTTCAAAGCAGGCC-TATGCCCGAATACATTAGCATGGAATAATAAAATAGGACGTGCGGTTCTATTTTGTTGGTTTCTAGAGTCGCCGTAATGATTAATAGGGATAGTTGGGGGCATTAGTATTCAGTTGCTAGAGGTGAAATTCTTGGATTTACTGAAGACTAACTA-CTGCGAAAGCATTTGCCAAGGATGTTTTCATTAATCAAGAACGAAGGTTAGGGGATCGAAAACGATCAGATACCGTTGTAGTCTTAACAGTAAACTATGCCGACTAGGGATCGGGCG-AACTCAATTTT-ATGTGGCGCTCGGCACCTTACGAGAAATCAAAGTCTTTGGGTTCTGGGGGGAGTATGGTCGCAAGGCTGAAACTTAAAGGAATTGACGGAAGGGCACCACCAGGAGTGGAGCCTGCGGCTTAATTTGACTCAACACGGGGAAACTCACCAGGTCCAGACATGACTAGGATTGACAGATTGACAGCTCTTTCATGATTTTATGGGTGGTGGTGCATGGCCGTTCTTAGTTGGTGGAGTGATTTGTCTGGTTAATTCCGATAACGAACGAGACCTTATCCTGCTAAATAGCCCGGCCGGC-TTTTGCTGGTCGCCGGCTTCTTAGAGGGACTGCGAGCGTCTAGCCCGCGGAAGTTTGAGGCAATAACAGGTCTGTGATGCCCTTAGATGTTCTGGGCCGCACGCGCGCTACACTGACAGAGCCAGCGAGTTTTTC--ACCTTGGCCGGAAGGT-CTGGGTAATCTTGTGAAACTCTGTCGTGCTGGGGATAGAGCATTGCAATTATTGCTCTTCAACGAGGAATTCCTAGTAAGCGTGAGTCATCAGCTCGCGTTGATTACGTCCCTGCCCTTTGTACACACCGCCCGTCGCTACTACCGATTGAATGGCTTAGTGAGATCTTCGGATCGGCTTCGGGGAGCCGGCAACGGCACCCTGTTGCTGAAAAGTCGATCAAACTTGGTCCAACTTTCAGCAACGGATCTCTTGGCTCTCGCATCGATGAAGAACGCAGCGAAATGCGATAAGTAATGTGAATTGCAGAATT-CAGTGAATCATCGAATCTTTGAACGCACCTTGCGCTCCTTGG-TAT-TCCGAGGAGCATGCCTGTTTGAGTGTC------ATGACCTAGTAACTGCGAGTGAAGCGGGAAAAGCTCAAATTTGAAATCTGGCGTGCCCTTT-GGCCGTCCGAGTTGTAGTCTGGAGAAGCGTCTT-CCGTGCTGGACCGTGTACAAGTC-CCTTGGAACAGGGCGTCATAGAGGGTGAGAATCCCGTCTTTGACACGGACT-ACCAGCGCTTT--GTGATGCGCTCTCAACGAGTCGAGTTGTTTGGGAATGCAGCTCAAAATGGGTGGTAAATTCCATCTAAAGCTAAATACAGGCGAGAGACCGATAGCGAACAAGTACCGTGAGGGAAAGATGAAAAGCACTTTGGAAAGAGAGTTAAACAGTACGTGAAATTGCTGAAAGGGAAACGCTTGAAGTC-AGTCGCGTCTGCC-AGGACTCAGCCTTGCTT-----------CTGCTCGGTGCACTTTTCTGGTTGGACGGGCCAGCATCGATTTTGA--TCGTCAGAAAAAGTA-GGAGA-GAATGTGGCACCTTTCG--AGGTGTGTTAT-AGCTTTCTAT-CGCATATGACG-GTCGGGATCGAGGACTGCAGCATGCCTT-------TTATG-GCTGGGGCTTTTTA--GTCCACAC-CATGTGCTTAGGATGCTGGCTTAATGGCTTTAAGCGACCCGTCTTGAAACACGGACCAAGGAGTCTAACATGCCTGCGAGTGTTTGGGTGG-AAAAACCCGAGCGCGTAATGAAAGTGATA-GTTGAGACCTCTGTCG-CGGAGGGCATCGACGCCTGGACTTGATCTACG-GAGACGGTTCCACGGTAGAGCATGTATGTTGGGACCCGAAAGATGGTGAACTATGCCTGAATAGGGTGAAGCCAGAGGAAACTCTGGTGGAAGCTCGTAGCGATTCTGACGTGCAAATCGATCGTCAAATTTGGGTATAGGGGCGAAAGACTAATCGAACCATCTAGTAGCTGGTTCCTGCCGAAGTTTCCCTCAGGATAGCAGAAACTCG------TATCAGATTTATGTGGTAAAGCGAATGATTAGAGGCCTTGGGGTTGAAACAACCTTAACCTATTCTCAAACTTTAAATATGTAAGAACGAGCCGTCACTTGA-TTGGACCGCTCGGTGATTGA-GAGTTTCTAGTGGGCCATTTTTGGTAAGCAGAACTGGCGATGCGGGATGAACCGAACGTGAGGTTAAGGTGCCGGAATACACGCTCATCAGACACCACAAAAGGTGTTAGTTCATCTAGACAGCAGGACGGTGGCCATGGAAGTCGGAACCCGCTAAGGAGTGTTCACAAACTCACCTGCCGAATGAACTAGCCCTGAAAATGGATGGCGCTCAAGCGTGTTACCCATACCTCACCGTCGGCGTTGAAGTGATACACCGACGAGTAGGCAGGCGTGGAGGTCCGCCGGCCCTCTCTTGGCCAACCTGTTCCGGATGTTATTCAGAAAGCTTACCAAGGATGTATACCGTTATCTACAGAAGAGTGTGTGGAAGCTCATAAAGAATTCAACCTTTCATTGGCGGTCAAGCATAATACGATTACTAATGGCCTCAAGTACTCACTTGCCACGGGCAATTGGGGTGACCAAAAGAAATCAATGTCGTCAAAAGCCGGGGTATCGCAAGTGTTAAATCGCTATACTTATGCCTCAACTCTATCCCATTTGCGAAGGTGTAACACGCCACTTGGTAGGGAGGGCAAGATTGCAAAACCACGACAATTGCACAATACACATTGGGGTATGGTGTGTCCAGCAGAAACGCCTGAGGGACAGGCTTGTGGTTTGGTGAAGAACTTGGCCTTGATGGCGTGTATTTCCGTTGGATCATTGTCGGCACCTGTTATYGARTTTTTAGAAGAGTGGGGTTTGGAGTCYCTGGAAGAAAACGCTCACTCGTCGACACCG---TGCACGAAAGTGTTTGTAAACGGAGTTTGGATGGGTGTTCATCGTGATCCTGCGAACCTGGTGAAGACGATCAAAAAGTTGCGTAGAAAAGATGACATTAGTCCAGAAGTGTCGGTCGTGCGTGACATTCGAGAGAGAGAGTTAAGATTATACACCGACGCAGGACGAGTTTGTCGACCTCTGTTTATCGTCGAGAACCAGCAGCTTGCATTACGGA------------AGAAGCACATTGAGTGGTTGAAYAGAGGGCAGGACGATATG-----------------------GGCGAGG-------------AGTTCAAGTGGGATCAACTTGTGAAAGGAGGGGTAATTGAATTATTGGATGCAGAAGAAGAGGAAACCGTCATGATTTGTATGACACCTGAAGAACTCGAGAATTCGAGGCTCCAATCCCAGGGTATGGAGCCTCATGAGAAT---GACAGCGAATTCGACCCTTCTGCCCGTCTACGAGCTACGAGTGCC------GCCCATACTTGGACCCACTGCGAGATTCACCCAAGTATGATACTAGGAGTTTGTGCCAGCATCATTCCCTTCCCTGACCACAATCAGGAGTCTCCTCGTAATACCTATCAATCTGCTATGGGTAAACAAGCGATGGGAATCTACCTTACGAATTTCCTGGTTCGGATGGATACCATGGCCAATATTCTTTACTATCCTCAAAAACCTCTGGCGACGACGCGATCCATGGAGTATCTGCGTTTCCGAGAACTTCCAGCAGGTCAAAACGCAATCGTTGCTATCATGTGTTACAGTGGTTACAACCAGGAAGATTCAGTCATCATGAATCAAAGCTCCATCGATCGAGGACTTTTCAGGAGTATATACTACAGAAGTTATATGGATTTGGAAAAGAAAAGTGGTATTCAACAGCTGGAAGAGTTTGAGAAGCCCTCGCGAGATACTACGCTTCGTATGAAGCATGGTACATATGAAAAGCTCGAGGAAGATGGTCTGATTGCTCCAGGTACTGGGGTCGCTGGTGAGGATATTATCATTGGCAAGACAGCTCCCATCCCTCCCGACAGTGAAGAACTTGGTCAGCGAACGCGTACTCATACTCGGCGAGACGTCTCCACCCCTCTAAAGAGTACGGAGAGCGGCATTATCGATCAGGTCTTGATCACGACGAACTCGGAAGGTCAAAAGTTTGTTAAGGTTCGCGTACGATCCACGCGAATCCCTCAGATTGGCGACAAATTTGCGTCTCGACATGGCCAAAAGGGRACTATTGGTATTACTTATCGCCAAGAGGATATGCCTTTTACTGCYGAAGGAATTA-----------------------------------------------------------------------------------------------------CGTGACTTCATTAAAAACATGATCACTGGCACCTCTCAAGCTGATTGTGCCATCCTGATTATTGCCGCCGGCACTGGTGAATTCGAGGCTGGTATCTCAAAGGATGGTCAGACCCGAGAGCACGCCCTGCT-TGCATTYACCCTTGGTGTCAGACAATTGATCGTCGCCGTCAACAAGATGGACACCATCAAGTGGTCTGAGGATCGCTTTAACGAAATTATCAAGGAGACGTCGAACTTTATTAAGAAGGTCGGCTACAACCCCAAGGCCGTATCTTTTGTCCCTATCTCTGGCTGGCATGGCGATAACATGTTGGAGGAATCCAGCAATATGACATGGTACAAGGGCTGGGTGAAGGAAACCAAGGCTGGAGTTGTCA---AAGGAAAGACTCTCTTGGAGGCTATCGACGCCATCGAGCCCCCCACCCGCCCCTCAGACAAGCCTCTCCRCCTTCCTCTACAGGATGTCTACAAAATCGGAGGTATTGGCACCGTGCCCGTTGGCCGTGTCGAAACCGGTATCATCAAGGCCGGAATGATAGTCAACTTTGCACCAAGTAATGTGACGACTGAAGTCAAGTCCGTCGAGATGCATCACGAGCAGCTCGAGCAGGGTTCACCAGGTGACAACGTTGGCTTCAACGTCAAGAACGTATCGGTTAAGGACATACGTCGTGGGAACGTTGCCTCGGACTCCAAGAACGACCCTGCCAAGGAAGCAGCATCTTTCAATGCTCAAGTCATCATTCTGAATCACCCTGGCCAAATTGGTGCTGGTTACGCCCCCGTGTTAGATTGCCATACTGCACATATAGCGTGCAAATTTGCCGAGCTCATCGAGAAGATCGATCGACGAAGTGGAAAGTCGTTGGAGGCTTCCCCCAAATTCGTCAAGTCCGGTGATGCATGCATAGCCAAGCTTGTTCCRAGCAAACCGATGTGCGTCGAGTCATACAACGAGTACCCACCGCTTGG
007_Boletopsis_leucomelaena_AFTOL1527 AAGTTTGTACT-GTGAAACTGCGAATGGCTCATTAAATCAGTTATAGTTTATTTGATGGTGCTTTACTACATGGATAACTGTGGTAATTCTAGAGCTAATACATGCAATC-AAGCCCCGACTTCCGGAAGGGGTGTATTTATTAGATAAAAAACCAACGCGGCTT-GTCGCTCCCTTGGTGATTCATAATAACTTTTCGAATCGCAGAGCCTTGTGCTGGCGATGCTTCATTCAAATATCTGCCCTATCAACTTTCGATGGTAGGATAGAGGCCTACCATGGTT-CAACGGGTAA?????????????????????????????????????????????????????????????????GCAGGCGCGCAA-TTACCCAATCCCGACACGGGGAGGTAGTGACAATAAATAACAATATAGGGCCCTTTCGGGTCTTATAATTGGAATGAGTACAATTTAAATCCCTTAACGAGGAACAATTGGAGGGCAAGTCTGGTGCCAGCAGCCGCGGTAATTCCAGCTCCAATAGCGTATATTAAAGTTGTTGCAGTTAAAAAGCTCGTAGTTGAACTTCAGACCTGGCTGGATGGTCTGCCTAAC-GGTAT-G--TACTGTCT-GGCCGGGCCTTACCTCTTGGTGAGCCGG--CATGCCCTTCACTGG-GTGT--GTCGGGGAACCAGGACCTTTACCTTGAGAAAATTAGAGTGTTCAAAGCAGGCC-TATGCCTGAATACATTAGCATGGAATAATAAAATAGGACGTGCGGTTCTATTTTGTTGGTTTCTAGAGTCGCCGTAATGATTAATAGGGACAGTTGGGGGCATTAGTATTCAGTTGCTAGAGGTGAAATTCTTGGATTTACTGAAGACTAACTA-CTGCGAAAGCATTTGCCAAGGATGTTTTCATTAATCAAGAACGAAGGTTAGGGGATCGAAAACGATCAGATACCGTTGTAGTCTTAACAGTAAACTATGCCGACTAGGGATCGAGTG-AACTCAATATT-ATGTGGCACTCGGCACCTTACGAGAAATCAAAGTCTTTGGGTTCTGGGGGGAGTATGGTCGCAAGGCTGAAACTTAAAGGAATTGACGGAAGGGCACCACCAGGAGTGGAGCCTGCGGCTTAATTTGACTCAACACGGGGAAACTCACCAGGTCCAGACATGACTAGGATTGACAGATTGATAGCTCTTTCATGATTTTATGGGTGGTGGTGCATGGCCGTTCTTAGTTGGTGGAGTGATTTGTCTGGTTAATTCCGATAACGAACGAGACCTTATCCTGCTAAATAGCCAGGCCGGC-TTTTGCTGGTCGCCGGCTTCTTAGAGGGACTGCGGGCGTCTAGCCCGCGGAAGTTTGAGGCAATAACAGGTCTGTGATGCCCTTAGATGTTCTGGGCCGCACGCGCGCTACACTGACAGAGCCAGCGAGTTTTTC--ACCTTGGCCGGAAGGT-CTGGGTAATCTTGTGAAACTCTGTCGTGCTGGGGATAGAGCATTGCAATTATTGCTCTTCAACGAGGAATTCCTAGTAAGCGTGAGTCATCAGCTCGCGTTGATTACGTCCCTGCCCTTTGTACACACCGCCCGTCGCTACTACCGATTGAATGGCTTAGTGAGGTCTTCGGATTGGCACTGGAGAGCCGGAAACGGCCCTCCGTTGCTGAGAAGTTGATCAAACTTGGTCCAACTTTCAGCAACGGATCTCTTGGCTCTCGCATCGATGAAGAACGCAGCGAAATGCGATAAGTAATGTGAATTGCAGAATT-CAGTGAATCATCGAATCTTTGAACGCACCTTGCGCTCCTTGG-TAT-TCCGAGGAGCATGCCTGTTTGAGTGTC------ATGACCTAGTAACTGCGAGTGAAGCGGGAAAAGCTCAAATTTAAAATCTGGCGTGCCTTT--GGCYGTCCGAGTTGTAGTCTGGAGAAGTGTTTT-CTGTGCCGGACCGTGTACAAGTC-CCTTGGAACAGGGCCTCATAGAGGGTGAGAATCCCGTCTTTGACACGGACT-ACCGGTGCTCT--GTGATGCGCTCTCAACGAGTCGAGTTGTTTGGGAATGCAGCTCAAAATGGGTGGTAAATTCCATCTAAAGCTAAATATAGGCGAGAGACCGATAGCGAACAAGTACCGTGAGGGAAAGATGAAAAGCACTTTGGAAAGAGAGTTAAACAGTACGTGAAATTGCTGAAAGGGAAACGCTTGAAGTC-AGTCATGTCTGCT-AGGACTCAGCCTTGCATTT---------TTGCTTGGTGCACTTTCTGGTT--GACAGGCCAGCATYGATTTTGA--CCGTTGGAGAAAGGT-GGAGG-AAATGTGGCATCTTTYG--AGGTGTGTTAT-AGTCCTCTGC-TGTATGCAATG-GTTGGGATCGAGGACCGCAGCATGCCTT--------TATG-GCCGGGGG---TCAC-ACCCACGT-TACGTGCTTAGGATGCTGGCTTAATGGCTTTAAGCGACCCGTCTTGAAACACGGACCAAGGAGTCTAACTTGCCTGCGAGTGTTTGGGTGG--AAAACCCAAGCGCGCAATGAAAGTGATA-GTTGAGACCTCTGTCA-TGGAGGGCATCGACGCCCGGACCTGATCTACG-GAGACGGTTCTGCGGTAGAGCATGCATGTTGGGACCCGAAAGATGGTGAACTATGCCTGAATAGGGTGAAGCCAGAGGAAACTCTGGTGGAGGCTCGTAGCGATTCTGACGTGCAAATCGATCGTCAAATTTGGGTATAGGGGCGAAAGACTAATCGAACCATCTAGTAGCTGGTTCCTGCCGAAGTTTCCCTCAGGATAGCAGAAACTCG------TATCAGATTTATGTGGTAAAGCGAATGATTAGAGGCCTTGGGGTTGAAACAACCTTAACCTATTCTCAAACTTTAAATATGTAAGAACGAGCCGTCACTTGA-TTGGACCGCTCGGTGATTGA-GAGTTTCTAGTGGGCCATTTTTGGTAAGCAGAACTGGCGATGCGGGATGAACCGAACGTGAGGTTAAGGTGCCGGAATGTACGCTCATCAGACACCACAAAAGGTGTTAGTTCATCTAGACAGCAGGACGGTGGCCATGGAAGTCGGAACCCGCTAAGGAGTGTGTAACAACTCACCTGCCGAATGAACTAGCCCTGAAAATGGATGGCGCTCAAGCGTGCTACCCATACCTCACCGTCAGTGTTGAAGTGACATGCTGACGAGTAGGCAGGCGTGGAGGTTTGCCGGTCCTCTCTTAGCGAACTTGTTCCGGATGCTATTCCGAAAGTTAACCAAGGATGTATACCGGTATTTGCAAAAGAGTGCGTAGAAGCACACAAAGAATTCAACCTTYCATTGGCAGTTAAACATAACACCATCACAAATGGTCTCAAATATTCCCTGGCGACAGGTAATTGGGGCGACCAAAAGAAATCGATGTCGTCAAAAGCTGGTGTATCACAAGTTCTGAATCGTTACACTTACGCGTCAACTCYGTCGCATTTGCGAAGGTGCAACACCCCTCTTGGTCGAGAAGGCAAAATCGCTAAGCCTYGACAATTGCACAACACACACTGGGGTATGGTRTGTCCYGCCGAAACGCCAGAAGGACAAGCATGTGGCTTGGTTAAGAACTTGGCCCTGATGGCCTGCATCTCTGTTGGATCTTTGTCAGCACCTGTGATTGAGTTTTTGGAAGAATGGGGACTGGAGTCTTTGGAAGAAAATGCTCATTCATCAACGCCA---TGTACAAAAGTTTTCGTCAACGGAGTATGGATGGGTGTTCATCGTGACCCTGCGAACTTGGTCAAGACCATCAAAAAGCTGCGAAGGAAAGATGACATTAGTCCGGAGGTTTCGGTAGTCCGTGACATACGAGAAAGGGAGCTCAGGCTGTATACGGATGCTGGACGTGTTTGTCGGCCTTTGTTTATTGTAGAGAACCAACAGCTAGCTCTACGGA------------AGAAGCATATCGAGTGGTTGAACAGAGGTCAAGATGAGGCA-----------------------GGAGAAG-------------AGTATAAGTGGGATCAATTGGTGAAAGGCGGTGTCATCGAGTTGTTGGATGCCGAAGAAGAAGAGACCGTCATGATTTGTATGACACCTGAGGAATTGGAGAACTCACGGCTTCAGTCTCAAGGCATCGAGCCCCCAGATAAT---GACAACGAGTTCGATTCATCCGCTCGTCTCAGAGCTACAAGTGCT------GCGCATACTTGGACTCATTGCGAAATCCATCCAAGTATGATTCTCGGGGTTTGTGCCAGCATCATCCCCTTCCCGGACCATAATCAGGAGTCTCCGCGTAATACTTATCAATCTGC----------------------------------------------------------------------------------------------------------------------------------------------------------------------------------------------------------------------------------------------------------------------------------------------------------------------------------------------------------------------------------------------------------------------------------------------------------------------------------------------------------------------------------------------------------------------------------------------------------------------------------------------------------------------------------------------------------------------------------------------------------------------------------------------------------------------------------------GATTTTATCAAAAACATGATCACCGGCACTTCACAAGCTGATTGTGCCATCCTCATCATCGCTGCCGGCACCGGTGAATTCGAGGCTGGCATCTCCAAGGACGGTCAGACACGAGAGCACGCTCTGCT-GGCGTTTACTCTCGGCGTCAAGCAGCTGATTGTTGCCGTCAATAAGATGGACACCATCAAGTGGAGCGAAGAGCGGTTCAACGAAATTGTGAAGGAGACGTCAAACTTCATCAAGAAGGTCGGCTACAACCCCAAGGCTGTCTCCTTCGTTCCCATCTCTGGATGGCACGGAGACAACATGCTGGAAGAGTCCAGCAACATGACATGGTACAAAGGGTGGTCGAAAGAATCCAAGGCCGGAAGCGTGA---AAGGAAAGACTCTTTTGGAAGCAATTGATGCCATTGAGCCACCCAGTCGTCCGTCAGACAAGCCTCTCCGTCTTCCTCTGCAGGACGTCTACAAAATCGGTGGTATAGGCACTGTGCCCGTCGGTCGTGTTGAGACCGGGTTCATCAAGGCCGGAATGGTGGTCAACTTTGCTCCAAGCAACGTCACGACGGAAGTCAAGTCCGTCGAGATGCATCATGAACAGCTCGAGCAAGGTATGCCTGGAGACAACGTCGGATTCAACGTCAAAAACGTGTCTGTCAAGGACATTCGTCGAGGAAACGTTGCGTCCGACTCGAAGAACGACCCTGCCAAAGAGGCGGCTTCCTTCAACGCACAGGTCATCATCCTGAACCACCCTGGACAGATTAGTGCCGGATACGCACCGGTATTGGATTGCCATACGGCGCACATTGCATGCAAGTTTGCTGAGCTGATCGAGAAGATCGACCGACGGAGTGGCAAATCGTTGGAGGCTTCACCGAAATTTGCCAAGTCTGGCGATGCATGCATAGCCAAACTCGTCCCAAGCAAACCGATGTGTGTCGAATCCTACAGCGAATATCCACCTCTTGG
008_Punctularia_strigosozonata_AFTOL1248 AAATTTGTACT-GTGAAACTGCGAATGGCTCATTAAATCAGTTATAGTTTATTTGATGGTACCTTGCTACATGGATAACTGTGGTAATTCTAGAGCTAATACATGCAATC-AAGCCCCGACTTCCGGAAGGGGTGTATTTATTAGATAAAAAACCAACGCGGTTC-GCCGCTCCCTTGGTGATTCATAATAACTTCTCGAATCGCATGGCCTTGTGCCGGCGATGCTTCATTCAAATATCTGCCCTATCAACTTTCGATGGTAGGATAGGGGCCTACCATGGTTTCAACGGGTAACGGGGAATAAGGGTTCGATTCCGGAGAGGGAGCCTGAGAAACGGCTACCACATCCAAGGAAGGCAGCAGGCGCGCAAATTACCCAATCCCGACACGGGGAGGTAGTGACAATAAATAACAATATAGGGCTCTTTCGGGTCTTATAATTGGAATGAGTACAATTTAAATCCCTTAACGAGGAACAATTGGAGGGCAAGTCTGGTGCCAGCAGCCGCGGTAATTCCAGCTCCAATAGCGTATATTAAAGTTGTTGCAGTTAAAAAGCCCGTAGTTGAACTTCAGACCTGGCCGGGCGGTCCGCCTCAC-GGTGT-G--TACTGTCT-GGCCGGGCCTTACCTCTTGGTGAGCCGG--CATGCCCTTCACTGG-GTGT--GTCGGGGAACCAGGACTTTTACCTTGAGAAAATTAGAGTGTTCAAAGCAGGCC-TATGCCCGAATACATTAGCATGGAATAATAGAATAGGACGTGCGGTTCTATTTTGTTGGTTTCTAGAGTCGCCGTAATGATTAATAGGGATAGTTGGGGGCATTAGTATTCCGTTGCTAGAGGTGAAATTCTTGGATTTACGGAAGACTAACTA-CTGCGAAAGCATTTGCCAAGGATGTTTTCATTAATCAAGGACGAAGGTTAGGGGATCGAAAACGATCAGATACCGTTGTAGTCTTAACAGTAAACTATGCCGACTAGGGATCGGGCG-ATCTCAATTTT-ATGTGTCGCTCGGCACCTTACGAGAAATCAAAGTCTTTGGGTTCTGGGGGGAGTATGGTCGCAAGGCTGAAACTTAAAGGAATTGACGGAAGGGCACCACCAGGAGTGGAGCCTGCGGCTTAATTTGACTCAACACGGGGAAACTCACCAGGTCCAGACATAACTAGGATTGACAGATTGATAGCTCTTTCATGATTTTATGGGTGGTGGTGCATGGCCGTTCTTAGTTGGTGGAGTGATTTGTCTGGTTAATTCCGATAACGAACGAGACCTTAACCTGCTAAATAGCCAGGCCGGC-TTTTGCTGGTCGCCGGCTTCTTAGAGGGACTGTCGGCGTCTAGCCGACGGAAGTTTGAGGCAATAACAGGTCTGTGATGCCCTTAGATGTTCTGGGCCGCACGCGCGCTACACTGACAGAGCCAGCGAGTTCATC--ACCTTGGCCGGAAGGT-CTGGGTAATCTTGTGAAACTCTGTCGTGCTGGGGATAGAGCATTGCAATTATTGCTCTTCAACGAGGAATTCCTAGTAAGCGTGAGTCATCAGCTCGCGTTGATTACGTCCCTGCC-TTTGTACACACCGCCCGTCGCTACTACCGATTGAATGGCTTAGTGAGGTCTTGGGATTGGCTTCGGGAAGCCGGCAACGGCACCCTGTTGCCGAGAACTTGATCAAACTTGGTCCAACTTTCAACAACGGATCTCTTGGCTCTCGCATCGATGAAGAACGCAGCGAAATGCGATAAGTAATGTGAATTGCAGAATT-CAGTGAATCATCGAATCTTTGAACGCACCTTGCGCTCCTTGG-CAT-TCCGAGGAGCATGCCTGTTTGAGTGTC------GTGACCTAGTAACTGCGAGTGAAGCGGGAAGAGCTCAAATTTAAAATCTGGCGGTCTTT---GGCCGTCCGAGTTGTAATCTAGAGAAGTGTTTT-CTGCGYCGGACCGTGTACAAGTT-TCTTGGAACAGAACATCATAGAGGGTGAGAATCCCGTCTTTGACACGGACT-GCCGGTGCTTT--GTGATGCACTCTCGAAGAGTCGCGTTGTTTGGGAATGCAGCGCAAAATGGGTGGTGAATTCCATCTAAAGCTAAATATTGGCGAGAGACCGATAGCGAACAAGTACCGTGAGGGAAAGATGAAAAGCACTTTGGAAAGAGAGTTAAACAGTACGTGAAATTGTTGAAAGGGAAACGCTTGAAGTC-AGTCGCGTCTTGC-GGAACTCAGCCTTGCTTT----------TTGCTCGGTGTATTTTCTGCTT--GACGGGCCAGCATCGATTTTGA--CCGTCGGATAAAGTG-CAGGG-GAATGTGGCATCCTC----GGATGTGTTAT-AGCCTCTGCT-CGCATACGACG-GTCGGGATCGAGGACCGCAGCACGCCTT--------TATG-GCCGGGG----TTC--GCCCACG--TACGTGCTTAGGATGCTGGCGTAATGGCTTTAAACGACCCGTCTTGAAACACGGACCAAGGAGTCTAACATGCCTGCGAGTGTTTGGGTGG--AAAACCCATGCGCGTAATGAAAGTGAAA-GTTGAGACCTCTGTCG-TGGAGGGCATCGACGCCCGGTCTTGAGCTTCG-GCAACGGATCCGCGGTTGAGCATGTATGTTGGGACCCGAAAGATGGTGAACTATGCCTGAATAGGGTGAAGCCAGAGGAAACTCTGGTGGAGGCTCGTAGCGATTCTGACGTGCAAATCGATCGTCAAATTTGGGTATAGGGGCGAAAGACTAATCGAACCATCTAGTAGCTGGTTCCTGCCGAAGTTTCCCTCAGGATAGCAGAAACTCG------TATCAGATTTATGTGGTAAAGCGAATGATTAGAGGTCTTGGGGTTGAAACAACCTTAACCTATTCTCAAACTTTAAATATGTAAGAACGAGCCGTCACTTGA-TTGGACCGCTCGGCGATTGA-GAGTTTCTAGTGGGCCATTTTTGGTAAGCAGAACTGGCGATGCGGGATGAACCGATCGTGGAGTTAAGGTGCCGGAATACACGCTCATCAGACACCACAAAAGGTGTTAGTTCATCTAGACAGCAGGACGGTGGCCATGGAAGTCGGAATCCGCTAAGGAGTGTGTAACAACTCACCTGCCGAATGAACTAGCCCTGAAAATGGATGGCGCTCAAGCGTGTTACCCATACTCCACCGTCAGCGTTGAAGTGACGCGCTGACGAGTARGCASGCGTGGAGG---GCCGGGCCGCTGCTTGCCAACCTATTCCGGATGCTTTTCAGGAAACTGACAAAGGACGTGTACCGGTACCTGCAGAAGAGAGCATAGAGACCGGGAAACAATTCAATCTTAGTCTTGCGGTCAAGCATAACACCATCACGAATGGTCTCAAATACTCGCTAGCGACAGGCAACTGGGGTGATCAAAAGAAATCTATGTCGTCCAAAGCTGGTGTATCACAGGTATTGAACCGCTACACATACGCTTCTACCTTATCCCATCTTCGTCGCTGCAACACACCGCTCGGCCGAGAAGGGAAAATCGCCAAGCCTCGTCAGCTCCACAACACTCATTGGGGTATGGTTTGCCCTGCAGAAACTCCTGAGGGTCAGGCTTGCGGTCTCGTCAAGAACCTGTCGCTGATGGCTACAATTTCCGTCGGTTCGATCTCTGCACCCGTTATCGAGTTCTTGGAAGAGTGGGGCTTGGAGTCGCTGGAGGAGAATGCGCATTCTTCCACGCCA---TGCACGAAGGTCTTCGTCAACGGTGTCTGGATGGGGGTTCATCGCGATCCCTTGAATCTTGTGAAGACTATCAAGAAACTCCGCCGAAAGGACAACATCAGCCCCGAAACGTCTGTTGTCAGGGATATTCGTGAAAGGGAACTGCGGATTTCGACAGACGCTGGACGTGTATGCAGACCGCTGTTTATCGTCGAGAACCAGCAGCTGGTCCTCAAGAAATCACACATCGAGAAACTGCACAAGCACAATACCGAACGTGCTTACGATGCGGGGGCGCCAACTTTTGATGAGAATGGCAAGCAGCGCTTCTTCCAATATCAGTTCGATGAGCTCGTCAAGGAAGGCGTCATCGAATACTTGGATGCGGAAGAAGAGGAGACTGTGATGATCTGCATGACTCCGGAGGACCTCGAGAATGCAAGGTTGAAGCAGCAGGGTCATGATCCATCGCAGGAT---GATCCAGACTTCGATCCGGCTGCGAGGATCAAGACCGGGACGCAA------GCGCATCTTTGGACTCACTGCGAGATCCATCCAAGTATGATCCTTGGCATATGCGCTAGCATTATTCCCTTCCCAGATCATAATCAGGAGTCACCTCGTAATACCTATCAATCGGCCATGGGCAAGCAAGCCATGGGGATTTATCTGACGAACTTCCTCGTTCGCATGGACACAATGGCGAACATTCTCTACTATCCTCAAAAACCGCTAGCGACCACCCGGTCTATGGAGTACCTCAAGTTCCGAGAGCTGCCTGCCGGCCAAAACGCGATCGTTGCCATCATGTGTTACAGTGGATACAACCAGGAAGATTCCGTCATCATGAATCAGAGTTCCATCGATCGAGGCCTATTCCGCAGCATGTACTTCCGCAGTTACATGGACATGGAGAAGAAGAGCGGCATTCAACAGCTGGAGGAATTCGAGAAGCCAACCCGAGACACCACGCTTCGCATGAAGCACGGTACTTATGAYAAGCTGGAGGACGACGGCCTGATTGCTCCTGGAACAAATGTTAACGGAGAAGATATCATCATCGGCAAGACAGCGCCGATACCTCCGGACAGCGAAGAACTCGGCCAGCGGACACGAGGCCACACACGGAGAGACGTTTCTACTCCATTAAAGAGCACCGAACAGGGGACCGTTGATCAAGTGCTTATTACAACAAACTCCGAGGGTCAAAAGTTCGTCAAGGTTCGCATACGTTCGACTCGTATTCCCCAGATCGGCGACAAGTTCGCGTCCCGCCACGGTCAAAAGGGTACCATCGGTATTACATACCGCCAGGAGGACATGCCGTTCACTGCGGAGGGAATCACACCCGACATCATCATCAACCCCCATGCCATCCCTTCACGTATGACAATCGGACACTTAGTCGAGTGTCTGTTGTCCAAGGTCGCGACCCTTATTGGG------------ATTAAGAACATGATCACCGGTACCTCGCAGGCTGACTGCGCTATCCTCATCATCGCCGGTGGTACCGGTGAGTTCGAGGCCGGTATCTCCAAGGACGGCCAGACCCGCGAGCACGCCCTTCT-TGCGTTCACCCTTGGTGTCCGTCAGCTCATCGTCGCCGTCAACAAGATGGACACCACGAAGTGGTCTGAGGACCGTTTCAACGAAATCGTCAAGGAGACGTCGACCTTCATCAAGAAGGTCGGTTACAACCCGAAGGCTGTCGCTTTCGTCCCCATCTCCGGCTGGCACGGTGACAACATGTTGGAGGAGTCGGTCAACATGCCGTGGTACAAGGGCTGGACCAAGGAGACCAAGGCCGGTGTCGTCA---AGGGCGAGACCCTCCTCGATGCCATCGATGCCATCGAGCCCCCGGTCCGTCCCTCCGACAAGCCCCTCCGTCTCCCCCTCCAGGATGCCTACAAGATTGGCGGTATCGGAACGGTTCCCGTCGGCCGTGTCGAGACCGGTATCATCAAGGCCGGTATGGTCGTTACGTTCGCGCCGTCCAACGTCACCACAGAAGTCAAGTCCGTCGAGATGCACCACGAGCAGCTCGAGCAGGGCAACCCCGGTGACAACGTCGGCTTCAACGTCAAGAACGTGTCCGTCAAGGATATCCGCCGTGGTAACGTCGCCTCCGACTCCAAGAACGACCCCGCCAAGGAGGCCGCATCCTTCAACGCCCAGGTCATCATTCTCAACCACCCCGGTCAGATCGGCGCCGGCTACGCACCGGTGCTCGACTGCCACACCGCGCACATTGCCTGCAAGTTTGCGGAGCTCATCGAGAAGATCGACCGTCGTAACGGTAAGGTGCTCGAGGCGAGCCCGAAGTTCGTCAAGTCAGGTGATGCGTGCATCGCCAAGCTTGTTCCCTCCAAGCCGATGTGCGTTGAGACCTACAACGAGTACCCACCCCTCGG
009_Stereum_hirsutum_492 AAATTTGTNCT-GTGAAACTGCGAATGGCTCATTAAATCAGTTATAGTTTATTTGATGGTATCTTGCTACATGGATAACTGTGGTAATTCTAGAGCTAATACATGCAATC-AAGCCCCGACTTCTGGAAGGGGTGTATTTATTAGATAAAAAACCAACGCGGCTC-GCCGCTCCTTTGGTGATTCATAATAACTTCTCGAATCGCATGGCCTTGTGCCGGCGATGCTTCATTCAAATATCTGCCCTATCAACTTTCGATGGTAGGATAGAGGCCTACCATGGTTTCAACGG-TAACGGGGAATAAGGGNTCGATTCCGGAGAGGGAGCCTGAGAAACGGCTNCCACATCCAAGGAAGGCAGCAGGCGCGCAAATTACCCAATCCCGACACGGGGAGGTAGTGACAATAAATAACAATATAGGGCTCTTTTGGGTCTTATAATTGGAATGAGTACAATTTAAATCCCTTAACGAGGAACAATTGGAGGGCAAGTCTGGTGCCAGCAGCCGCGGTAATTCCAGCTCCAATAGCGTATATTAAAGTTGTTGCAGTTAAAAAGCTCGTAGTTGAACTTCAGACCTGGCCGGGCGGTCCGCCTAAC-GGTGA-G--TACTGTCT-GGCTGGGCCTTACCTCTTGGTGAGCCGG--CATGCCCTTTACTGG-GTGT--GTCGGGGAACCAGGACTTTTACCTTGAGAAAATTAGAGTGTTCAAAGCAGGCC-TATGCCCGAATACATTAGCATGGAATAATAAAATAGGACGTGCGGTTCTATTTTGTTGGTTTCTAGAGTCGCCGTAATGATTAATAGGGATAGTTGGGGGCATTAGTATTGCGTTGCTAGAGGTGAAATTCTTGGATTGACGCAAGACTAACTA-CTGCGAAAGCATTTGCCAAGGATGTTTTCATTAATCAAGAACGAAGGTTAGGGGATCGAAAACGATCAGATACCGTTGTAGTCTTAACAGTAAACTATGCCGACTAGGGATCGGGCG-AACTCAATTTT-ATGTGTCGCTCGGCACCTTACGAGAAATCAAAGTCTTTGGGTTCTGGGGGGAGTATGGTCGCAAGGCTGAAACTTAAAGGAATTGACGGAAGGGCACCACCAGGAGTGGAGCCTGCGGCTTAATTTGACTCAACACGGGGAAACTCACCAGGTCCAGACATAACTAGGATTGACAGATTGATAGCTCTTTCTTGATTTTATGGGTGGTGGTGCATGGCCGTTCTTAGTTGGTGGAGTGATTTGTCTGGTTAATTCCGATAACGAACGAGACCTTAACCTGCTAAATAGCCCGGCCGGC-TTTTGCTGGTCGTTGGCTTCTTAGAGGGACTGTCAGCGTCTAGCTGACGGAAGTTTGAGGCAATAACAGGTCTGTGATGCCCTTAGATGTTCTGGGCCGCACGCGCGCTACACTGACAGAGCCAGCGAGTTCATC--TCCTTGTCCGGAAGGA-CTGGGTAATCTTGTGAAACTCTGTCGTGCTGGGGATAGAGCATTGCAATTATTGCTCTTCAACGAGGAATTCCTAGTAAGCGTGAGTCATCAGCTCGCGTTGATTACGTCCCTGCCCTTTGTACACACCGCCCGTCGCTACTACCGATTGAATGGCTTAGTGAGACCTCCGGATTGGCTTTGGGGAGTCGGCAACGACACCCTATTGCTGAGAAGTTGGTCAAACTTGGTCCAACTTTCAACAACGGATCTCTTGGCTCTCGCATCGATGAAGAACGCAGCGAAATGCGATAAGTAATGTGAATTGCAGAATT-CAGTGAATCATCGAATCTTTGAACGCACCTTGCGCCCTTTGG-TAT-TCCGAAGGGCACACCTGTTTGAGTGTC------GTGACCTAGTAACTGCGAGTGAAGCGGGAAAAGCTCAAATTTAAAATCTGGCGGTCTTCT--GGCCGTCCGAGTTGTAGTCTGGAGAAGCGTTTT-CCGCGTTGGACCGTGTACAAGTT-TCCTGGAACGGAGCGTCATAGAGGGTGAGAATCCCGTCTTTGACACGGATC--CCAATGCTTT--GTGATGCGCTCTCAAAGAGTCGAGTTGTTTGGGAATGCAGCTCAAAATGGGTGGTGAATTCCATCTAAAGCTAAATATTGGCGAGAGACCGATAGCGAACAAGTACCGTGAGGGAAAGATGAAAAGCACTTTGGAAAGAGAGTTAAACAGTACGTGAAATTGTTGAAAGGGAAACGCTTGAAGTC-AGTCGCGTCGGCC-GGGACTCAGCCTTGCAT-----------CCGCTTGGTGTACTTTCCGGTC--GACGGGCCAGCATCAGTTTTGA--CCGCGAGATAAAGGC-GGAGG-GAATGTGGCTCTCTC----GGGAGTGTTAT-AGCCCTTCGT-CAGATGTCGCG-GTTGGGACTGAGGAACTCAGCACGCCTT--------TATG-GCCGGGG----CTC--GCCCACG--TACGTGCTTAGGATGCTGGCGTAATGGCTTTAAACGACCCGTCTTGAAACACGGACCAAGGAGTCTAACATGCCTGCGAGTGTTCGGGTGG--AAAACCCGTGCGCGCAATGAAAGTGAAA-GTTGGGATCCCTGTCG-TGGGGTGCACCGACGCCCGGCCCAGACCTTTT-GTGACGGAGCTGCGGTAGAGCATGTATGTTGGGACCCGAAAGATGGTGAACTATGCCTGAATAGGGTGAAGCCAGAGGAAACTCTGGTGGAGGCTCGTAGCGATTCTGACGTGCAAATCGATCGTCAAATTTGGGTATAGGGGCGAAAGACTAATCGAACCATCTAGTAGCTGGTTCCTGCCGAAGTTTCCCTCAGGATAGCAGAAACTCA------TATCAGATTTATGTGGTAAAGCGAATGATTAGAGGCCTTGGGGTTGAAACAACCTTAACCTATTCTCAAACTTTAAATATGTAAGAACGAGCCGTCTCTTGA-TTGGACCGCTCGGCGATTGA-GAGTTTCTAGTGGGCCATTTTTGGTAAGCAGAACTGGCGATGCGGGATGAACCGAACGCGAGGTTAAGGTGCCGGAATACACGCTCATCAGACACCACAAAAGGTGTTAGTTCATCTAGACAGCAGGACGGTGGCCATGGAAGTCGGAATCCGCTAAGGAGTGTGTAACAACTCACCTGCCGAATGAACTAGCCCTGAAAATGGATGGCGCTCAAGCGTGTTACCCATACCTCGCCGTCAGCGTTGAAGTGACGCGTTGACGAGTAGGCAGGCGTGGAGGTCAGCYGGACCTCTACTTGCAAATYTGTTCCGTATGCTCTTCMGGAAGCTGACCAGGGATGTGTACCGTTACCTCCAGAAGAGTGTGTCGAGACGCACAARGAYTTYAATCTGAATCTTGCCGTTAAACACAACACGATTACGAACGGTCTCAAATACTCCCTCGCCACCGGTAAYTGGGGTGACCAGAAGAAGTCAATGGCCTCGAAGGCTGGTGTYTCCCAGGTGCTCAATCGTTACACGTAYGCTTCCACTTTGTCWCATCTTCGTCGGTGCAACACTCCTCTCGGACGTGAAGGCAAGATCGCCAAACCYCGTCAGCTCCACAACACACATTGGGGTATGGTTTGCCCCGCYGAGACTCCGGAAGGYCAGGCTTGYGGTCTYGTCAAGAATCTTTCGCTCATGGCCACGATCTCTGTCGGTTCGCTCTCCCTTCCCGTCATCGACTTCTTGGARGAGTGGGGTTTRGAGTCMCTGGAAGARAACGCTCAYTCAGCAACCCCG---ACGACSAAGGTCTTCGTGAACGGTGTCTGGATGGGCGTTCACAGAGAYCCAGCSAATCTTATCAAAACGATCAARAAGCTRCGTAGAAAGGACGATATCCATCCCGARGTYTCYATCGTTCGTGATATCCGCGAGAGGGAGTTGCGCTTGTACACCGATGCCGGGCGAGTGTGTCGACCGCTGTTCGTCGTSGARGACCAGCRGCTCGCCGTTACGA------------AGAAGCACATCAACATGCTCACCCGCGGTACYGATGACAAC-----------------------GGCGAGG-------------AGTTCAAGTGGAATAACCTKATCAAGTCTGGTGTTGTGGAGTACTTGGATGCGGARGAAGARGAGACGGTGATGATTTGYATGACACCTGAAGATCTGGAGAATTCGCGGTTRCARTCGAGTGGTATCAATCCTCACGCGGAA---GACAGTGACTTCGACCCRGCTGCACGGTTRAAGGCCTCTTCTGGSCTCAACACTCATACYTGGACGCATTGCGAGATTCATCCTAGCATGATAYTGGGTATTTGCGCTAGTATCATTCCTTTCCCCGATCACAATCAGGAGTCGCCACGTAACACCTACCARTCTGCTATGGGTAAACAGGCSATGGGTATCTATTTSACTAACTTCCTCGTTCGCATGGACACCATGGCGAACATCCTCTATTATCCCCAAAAGCCACTAGCTACTACCCGCTCGATGGAGTACCTGAAGTTCCGWGAGCTACCCGCYGGCCAAAACGCCATCGTTGCCATCCTTTGTTAYAGTGGTTATAACCAGGAAGATTCCGTCATYATGAAYCAGAGYTCAATCGACCGYGGTCTMTTCCGMAGTATCTACTACAGAAGCTATATGGATCTGGAGAAGAAGAGTGGTATCCAGCAGTTGGAGGAGTTCGAGAAACCTACACGCGACACGACGCTTCGCATGAAGCACGGAACGTACGACAAGCTCGAGGACGATGGTTTAATTGCTCCCGGTACCGGTGTCAATGGAGAGGACATTATTATCGGTAAGACTGCCCCCATTCCTCCAGACAGCGAGGAGCTCGGTCAGCGAACAAGGATCCATACTCGCCGCGACGTCTCTACGCCACTCAAGAGCACGGAGAGCGGTATCGTCGACCAAGTCCTCATCACCACCAATCACGAAGGCCAGAAGTTCGTCAAGGTCCGGGTACGTGCCACTCGTATACCTCAGATCGGTGACAAGTTCGCATCTCGACACGGTCAAAAGGGTACGATCGGTATCACGTATCGTCAGGAGGACATGCCGTTCACTGCAGAGGGCATCACACCCGACATCGTCATTAACCCCCATGCCATTCCATCTCGTATGACTATCGGTCACTTGGTCGAATGTTTGCTCTCCAAGGTCGCCACCCTCATCGGA-------------------------------------------------------------------CCGGTGGTACCGGTGAGTTCRAGGCTGGTATCTCCAAGGATGGCCAGACCCGCRAGCACGCTCTCCT-TGCCTTCACCCTCGGTGTGCGTCAGCTCATCGTCGCCGTCAACAAAATGGACACCACCAAGTGGTCCGAGGATCGTTTCAACGAAATCATCAAGGAGACGTCCACTTTCATCAAGAAGGTCGGTTACAACCCCAAGGCCGTCGCCTTCGTCCCCATCTCCGGCTGGCACGGTGACAACATGTTGGAGGAATCCCCCAACATGCCATGGTACAAGGGCTGGACCAAGGAGACCAAGGCCGGTGTTGTCA---AGGGCAAGACCCTCCTCGACGCCATTGACGCCATCGAGCCTCCTTCCCGTCCTTCCGACAAGCCCCTCCGTCTGCCTCTCCAGGATGTCTACAAGATCGGTGGTATCGGCACAGTGCCCGTCGGTCGTGTTGAGACCGGTGTCATCAAGGCCGGCATGGTCGTCGCCTTCGCTCCCTCTAACGTCACCACTGAAGTCAAGTCCGTTGAGATGCACCACGAGCAGCTCGAGCAGGGTCTCCCTGGTGACAACGTCGGCTTCAACGTCAAGAACGTCTCCGTCAAGGATATCCGCCGTGGAAACGTCTGCTCCGACTCCAAGAACGACCCCGCCAAGGAGGCTGCCTCGTTCAACGCCCAGGTCATCGTTCTCAACCACCCCGGTCAGATCGGTGCTGGTTACGCTCCCGTTCTCGATTGCCACACCGCCCACATTGCCTGCAAGTTCGCCGAGCTCATCGAGAAGATCGACCGTCGTTCCGGTAAGGTCATGGAGGCGTCGCCCAAGTTCGTCAAGTCGGGTGATGCGTGCATTGTCAAGCTTGTTCCCTCCAAGCCAATGTGTGTTGAGTCCTACAACGAGTACCCTCCTCTCGG
010_Echinodontium_tinctorium_AFTOL455 ATTTTGGTACT-GTGAAACTGCGAATGGCTCATTAAATCAGTTATAGTTTATTTGATGGTACCTTGCTACATGGATAACTGTGGTAATTCTAGAGCTAATACATGCAATC-ACGCCCCGACTTCTGGGAGGGGTGTATTTATTAGATAAAAAACCAACGCGGCTC-GCCGCTCCATTGGTGATTCATAATAACTTCTCGAATCGCACGGCCTTGCGCCGGCGATGCTTCATTCAAATATCTGCCCTATCAACTTTCGATGGTAGGATAGAGACCTACCATGGTNTCAACGGGTANCGGGGAATAAGGGTNCGATTCCGGAGAGGGAGCCTGAGAAACGG-TACCACATCCANGGAAGGCAGCAGGCGCGCAAATTACCCAATCCCGACACGGGGAGGTAGTGACAATAAATAACAATATAGGGCTCTATTGGGTCTTATAATTGGAATGAGTACAATTTAAATCCCTTAACGAGGAACAATTGGAGGGCAAGTCTGGTGCCAGCAGCCGCGGTAATTCCAGCTCCAATAGCGTATATTAAAGTTGTTGCAGTTAAAAAGCTCGTAGTTGAACTTCAGACCTGGCCCGGCGGTCCGCCTCAC-GGTGT-G--TACTGTCG-GGCTGGGCCTTACCTCTTGGTGAGCCGG--CATGCTCTTCACTGG-GTGT--GTCGGG-AACCAGGACTTT-ACCTTGAGAAAATTAGAGTGTTCAAAGCAGGCC-TACGCCCGAATACATTAGCATGGAATAATAAAATAGGACGTGCGGTTCTATTTTGTTGGTTTCTAGAGTCGCCGTAATGATTAATAGGGATAGTTGGGGGCATTCGTATTGCGTTGCTAGAGGTGAAATTCTTGGATTTACGCAAGACGAACTA-CTGCGAAAGCATTTGCCAAGGATGTTTTCATTAATCAAGAACGAAGGTTAGGGGATCGAAAACGATCAGATACCGTTGTAGTCTTAACAGTAAACTATGCCGACTAGGGATCGGGCG-ACCTCGATTTT-ATGTGTCGCTCGGCACCTTACGAGAAATCAAAGTCTTTGGGTTCTGGGGGGAGTATGGTCGCAAGGCTGAAACTTAAAGGAATTGACGGAAGGGCACCACCAGGAGTGGAGCCTGCGGCTTAATTTGACTCAACACGGGGAAACTCACCAGGTCCAGACATGACTAGGATTGACAGATTGATAGCTCTTTCTTGATTTTATGGGTGGTGGTGCATGGCCGTTCTTAGTTGGTGGAGTGATTTGTCTGGTTAATTCCGATAACGAACGAGACCTTAACCTGCTAAATAGCCTGGCCGGC-TTTTGCTGGTCACCGGCTTCTTAGAGGGACTGTCAGCGTCTAGCTGACGGAAGTTTGAGGCAATAACAGGTCTGTGATGCCCTTANATGTTCTGGGCCGCACGCGCGCTACACTGACAGAGCCAGCGAGTTCATT--TCCTTGGCCGGAAGGT-CTGGGTAATCTTGTGAAACTCTGTCGTGCTGGGGATAAAGCATTGCAATTATTGCTCTTCAACGAGGAATTCCTAGTAAGCGTGAGTCATCAGCTCGCGTTGATTACGTCCCTGCCCTTTGTACACACCGCCCGTCGCTACTACCGATTGAATGGCTTAGTGAGACCTCCGGATCGGCTTCGGAGAGTCGGCAACGACACCCTGTCGCTGAGAAGCTGGTCAAACTTGGTCCAACTTTCAACAACGGATCTCTTGGCTCTCGCATCGATGAAGAACGCAGCGAAATGCGATAAGTAATGTGAATTGCAGAATT-CAGTGAATCATCGAATCTTTGAACGCACCTTGCGCCCCTTGG-TAT-TCCGAGGGGCACACCTGTTTGAGTGTC------GTGACCTAGTAACTGCGAGTGAAGCGGGAAAAGCTCAAATTTAAAATCTGGCGTCCTT----GGGCGTCCGAGTTGTAGTTTAGAGAAGCGCTTT-CCGCGCCGGACCGTGTACAAGTC-TCCTGGAACGGAGCGTCGTAGAGGGTGAGAATCCCGTCTTTGACACGGACC-GCCGGTGCTTT--GTGATGCGCTCTCGAAGAGTCGAGTTGTTTGGGAATGCAGCTCAAAATGGGTGGTGAATTCCATCTAAAGCTAAATATTGGCGAGAGACCGATAGCGAACAAGTACCGTGAGGGAAAGATGAAAAGCACTTTGGAAAGAGAGTTAAACAGTACGTGAAATTGTTGAAAGGGAAACGCTTAAAGTC-AGTCGCGTTCGCC-GGGACTCAGCCTTGCTT-----------CGGCTCGGTGTACTTCCCGGTG--GATGGGCCAGCGTCATTTTCGA--TTGTCGGAAAAGGG--CGGGG-AAAGGTGGCACCTTC----GGGTGTGTTAT-AGTCCCTTGT-CGTATGCGACG-GTCGGGAGTGAGGAACTCAGCGCGCCTT---------ACG-GTCGGGG----TTC--GCCCACG--TTCGCGCTTAGGATGCTGGCGTAATGGCTTTAAACGACCCGTCTTGAAACACGGACCAAGGAGTCTAACATGCCCGCGAGTGTTCGGGTGG--AAAACCCGTGCGCGTAATGAAAGTGAAA-GTTGGGACCTCTGTCG-TGGAGGGCACTGACGCCCGGACCAGACCTTCT-GTGACGGATCTGCGGTAGAGCGTGTATGTTGGGACCCGAAAGATGGTGAACTATGCCTGAATAGGGTGAAGCCAGAGGAAACTCTGGTGGAGGCTCGTAGCGATTCTGACGTGCAAATCGATCGTCAAATTTGGGTATAGGGGCGAAAGACTAATCGAACCATCTAGTAGCTGGTTCCTGCCGAAGTTTCCCTCAGGATAGCAGAAACTCA------TGTCAGATTTATGTGGTAAAGCGAATGATTAGAGGCCTTGGGGTTGAAACAACCTTAACCTATTCTCAAACTTTAAATATGTAAGAACGAGCCGTCGCTTGA-TTGGACCGCTCGGCGATTGA-GAGTTTCTAGTGGGCCATTTTTGGTAAGCAGAACTGGCGATGCGGGATGAACCGAACGCGAGGTTAAGGTGCCGGAATTYACGCTCATCAGACACCACAAAAGGTGTTAGTTCATCTAGACAGCAGGACGGTGGCCATGGAAGTCGGAATCCGCTAAGGAGTGTGTAACAACTCACCTGCCGAATGAACTAGCCCTGAAAATGGATGGCGCTCAAGCGTGATACCCATACCTCGCCGTCAGCGTTGAAGTGACGCGCTGACGAGTAGGCAGGCGTGGAGGTCAGCAGGACCTCTGCTCGCAAACCTTTTCAGGATGCTCTTCAGGAAGTTGACACGGGATGTCTATCGTCATCTGCAGAAGAGTGTGTCGAGACTCACAAGGAGTTCAACCTTAACCTCGCCATTAAACACACCACAATCACCAACGGCCTGAAATATTCTCTCGCCACCGGTAACTGGGGYGACCAGAAGAAGGCAATGTCAGCGAAGGCCGGCGTATCACAGGTGCTTAACAGGTACACCTACGCTTCGACGCTGTCGCACCTTCGTCGATGYAACACTCCCCTCGGTCGTGAAGGCAAAATTGCGAAGCCGCGTCAGCTTCACAACACTCACTGGGGTATGGTGTGTCCTGCGGAGACCCCTGAAGGCCAGGCGTGTGGTCTCGTCAAGAACTTATCCCTTATGGCGTGCATATCCGTCGGATCYACTAGTGGAACCATTGTCGAYTTTTTGGAGGAGTGGGGTCTGGAGTCCCTGGAGGAGAACGCTCATTCGTCCACCYTG---ACGACAAAGGTGTTCGTCAACGGTGTATGGGTAGGCATCCACCGCGATCCAACAAACCTCATTTCTACGCTCAAGAAGCTCCGTCGGAAAGATGACGTCCACCCCGAAGTTTCCATTGTCCGCGACATTCGCGAGAGGGAATTGCGCATTTACACCGATCCGGGACRCGTTTGTAGACCGCTTTTCGTGGTGGAAAACCACCAGCTTGTTCTGGAGA------------AGAAGCACGTGCAGTGGGTTAGCCAAGGCTACCGCGACCAC--------------------CCCARGGACC-------------CGTTCCACTGGTCACAGCTTATCAAGACGGGTGTCATCGAGATGCTGGATGCGGAGGAAGAGGAGACGGTCATGATCTGCATGACTCCTGAGGACTTGGAAAATTCAAGGTTGCAAGCCGCTGGTATCGACCCTCATGCGAATGAAGATCAGGAATTTGATCCGGCTGCAAGATTAAAGGCAGCATCTGGGCTTACTCCCCATACATGGACACATTGCGAGATTCATCCCAGCATGATCCTTGGTATTTGTGCCAGTATCATTCCCTTCCCCGACCATAACCAGGAGTCTCCCCGTAACACTTACCAATCTGCCATGGGTAAACAAGCCATGGGTATCTACCTCACGAATTTCCTTGTCCGTATGGATACGATGGCCAATATCCTGTACTACCCGCAAAAGCCACTTGCAACCACGCGGTCAATGGAGTACCTCAAGTTCCGCGAGCTTCCTGCCGGCCAGAACGCCATCGTTGCTATCCTCTGTTACAGCGGTTACAACCAAGAAGATTCCGTCATTATGAACCAAAGTTCGATCGACCGTGGTCTTTTCCGCAGTATCTACTACCGCAGTTACATGGATATGGAGAAGAAGGCTGGCGTGCAACAAGTCGAGGAGTTCGAGAAGCCGACACGGGACACCACACTTCACATGAAGCACGGCACGTACGATAAAATAGAGAACGACGGGCTCATCGCACCTGGGACAGGTGTCAACGGTGCCGACATTATTATCGGGAAGACGGCACCGCTCCCTGTGGACAGCGAGGAACTTGGCCAAAGATCGAGGTTGCACACGCGCCGCGATGTATCCACTCCTTTGAAGAGTACGGAGAGCGGCATCGTGGATCAGGTTCTGGTGACTACGAATCACGAAGGCCACAAGTTCGTCAAGATTCGCGTTCGCTCAACGCGTATCCCTCAGATAGGCGACAAGTTTGCCTCTCGTCACGGACAGAAGGGTACGATCGGTATCACATACCGCCAGGAGGATATGCCCTTCACCGCGGAGGGCATCACCCCGGACATCATCATCAATCCGCATGCCATTCCTTCGCGTATGACCATCGGTCACTTGGTCGAGTGTCTGTTATCGAAGGTGGCGACGTTGATCGGG--------------------------------------------TGACTGCGCCATCCTCATCATCGCCGGTGGTACTGGTGAGTTCGAGGCCGGCATCTCCAAGGATGGCCAGACCCGCGAGCACGCCCTTCT-TGCCTTCACCCTCGGTGTTCGTCAGCTCATCGTGGCCGTTAACAAGATGGACACCACCAAGTGGAGCGAGGACCGCTTCAACGAAATCGTCAAGGAGACGTCCACCTTCATCAAAAAGGTCGGTTACAACCCCAAAGCCGTTGCTTTCGTTCCCATCTCTGGCTGGCACGGTGACAACATGTTGGAGGAGTCCCCCAACATGCCGTGGTACAAGGGCTGGACTAAGGAGACTAAGGCGGGTGTCGTCA---AAGGCAAGACCCTCCTTGACGCAATCGACGCCATTGAGCCCCCAACCCGTCCCTCCGACAAGCCCCTCCGTCTCCCCCTCCAGGATGTCTACAAAATCGGTGGTATCGGTACGGTGCCCGTCGGCCGTGTCGAGACTGGTATCATCAAGGCCGGCATGGTCGTGACCTTCGCTCCCTCCAACGTCACCACTGAGGTCAAGTCCGTCGAGATGCACCACGAGCAGCTCGTCGAGGGTCTCCCCGGTGACAACGTCGGCTTCAACGTCAAGAACGTGTCCGTCAAGGATATCCGTCGTGGTAACGTCGCCTCCGACTCCAAGAACGACCCCGCCAAGGAGGCTGCTTCCTTCAACGCCCAGGTCATTGTTCTCAACCACCCCGGTCAGATCGGTGCTGGCTACGCACCCGTTCTCGACTGCCACACCGCCCACATCGCCTGCAAGTTCGCCGAGCTCATCGAAAAGATTGATCGTCGATCAGGCAAGGTCATGGAGGCGTCCCCCAAGTTCGTCAAGTCTGGTGATGCGTGCATTGTCAAGCTCATCCCGAGCAAGCCAATGTGCGTGGAGTCGTACAACGAGTACCCACCTCTTGG
011_Jaapia_argillacea AAATTTGTACT-GTGAAACTGCGAATGGCTCATTAAATCAGTTATAGTTTATTTGATGGTACCTTACTACATGGATAACTGTGGTAATTCTAGAGCTAATACATGCAA-CAAAGCCCCGACTTCTGGGAGGGGTGTATTTATTAGATAAAAAACCAACGCGGTTC-GCCGCTCCTTTGGTGATTCATAATAACTGCTCGAATCGCATGGCCTTGTGCCGGCGATGCTTCATTCAAATATCTGCCCTATCAACTTTCGATGGTAGGATAGTGGCCTACCATGGTTTCAACGGGTAACGGGGAATAAGGGTTCGATTCCGGAGAGGGAGCCTGAGAAACGGCTACCACATCCAAGGAAGGCAGCAGGCGCGCAAATTACCCAATCCCGACAC-GGGAGGTAGTGACAATAAATAACAATATAGGGCTCTTTAGGGTCTTATAATTGGAATGAGTACAATTTAAATCCCTTAACGAGGAACAATTGGAGGGCAAGTCTGGTGCCAGCAGCCGCGGTAATTCCAGCTCCAATAGCGTATATTAAAGTTGTTGCAGTTAAAAAGCCCGTAGTTGAACTTCAGGTCTGGTTGGGCGGTCCGCTTCAC-GGTGT-G--TACTGTTC-GACTGGGTCTTACCTCTTGGTGAGCCGG--CATGCCCTTTACTGG-GTGC--GTCGGTGAACCAGGACTTTTACCTTGAGAAAATTAGAGTGTTCAAAGCAGGCC-TATGCCTAAATACATTAGCATGGAATAATAAAATAGGACGTGCGGTTCTATTTTGTTGGTTTCTAGAGTCGCCGTAATGATTAATAGGGACAGTTGGGGGCATTAGTATTCGGTTGCTAGAGGTGAAATTCTTGGATTTACCGAAGACTAACTA-CTGCGAAAGCATTTGCCAAGGATGTTTTCATTAATCAAGGACGAAGGTTAGGGGATCGAAAACGATCAGATACCGTTGTAGTCTTAACAGTAAACTATGCCGACTAGGGATCGGGCG-ACCTCAATTTG-ATGCGTCGCTCGGCACCTTACGAGAAATCAAAGTCTTTGGGTTCTGGGGGGAGTATGGTCGCAAGGCTGAAACTTAAAGGAATTGACGGAAGGGCACCACCAGGAGTGGAGCCTGCGGCTTAATTTGACTCAACACGGGGAAACTCACCAGGTCCAGACATAACTAGGATTGACAGATTGATAGCTCTTTCATGATTTTATGGGTGGTGGTGCATGGCCGTTCTTAGTTGGTGGAGTGATTTGTCTGGTTAATTCCGATAACGAACGAGACCTTAACCTGCTAAATAGCCGGGCCGGCTTCGTGCTGGTCGCAGGCTTCTTAGAGGGACTGTCGGCGTCTAGCCGACGGAAGTTTGAGGCAATAACAGGTCTGTGATGCCCTTAGATGTTCTGGGCCGCACGCGCGCTACACTGACAGAGCCAGCGAGTAACTT--TCCTTGACCGAAAGGT-CTGGGTAATCTTGTGAAACTCTGTCGTGCTGGGGATAGAGCATTGCAATTATTGCTCTTCAACGAGGAATTCCTAGTAAGCGTGAGTCATCAGCTCGCGTTGATTACGTCCCTGCCCTTTGTACACACCGCCCGTCGCTACTACCGATTGAATGGCTTAGTGAGGTCTTCGGATTGGCTTTGGGGAGCCGGCAACGGCACCCTATCGCTGAGAAGTCGATCAAACTTGGTCCAACTTTCAACAACGGATCTCTTGGCTCTCGCATCGATGAAGAACGCAGCGAAATGCGATAACTAATGTGAATTGCAGAATT-CAGTGAATCATCGAGTTTTTGAACGCACCTTGCGCTCCTTGG-TAT-TCCTTGGAGCATGCCTGTTTGAGTGTC------ATGACCTAGTAACTGCGAGTGAAGCGGGAAAAGCTCAAATTTAAAATCTGGCGGTCTTT---GGCCGTCCGAGTTGTAATTTAGAGAAGTGTTAT-CCGTGCTGGACCGTGTACAAGTC-TCCTGGAACGGGGCGTCATAGAGGGTGAGAATCCCGTATATGACACGGACT-ACCAGTGCTCT--GTGATGCGCTCTCGAAGAGTCGAGTTGTTTGGGAATGCAGCTCAAAATGGGTGGTAAATTCCATCTAAAGCTAAATATTGGCGAGAGACCGATAGCGCACAAGTACCGTGAGGGAAAGGTGAAAAGAACTTTGAAAAGAGAGTTAAACAGTACGTGAAATTGTTGAAAGGGAAACGCTTGAAGTC-AGTCGCGTCTGCC-GGAACTCAGCCTAGCCT-----------CGGCTTGGTGTATTTTCTGGTT--GACGGGCCAGCATCAATTTTGA--CTGTCGGACAAAGGC-TGGGG-GAATGTGGCACCTCC----GGGTGTGTTAT-AGACCCTGGT-CGTATACGATA-GTTGGGATTGAGGACCGCAGCTTCGTGC---------------------------------------------TTAGGATGCTGGCATAATGGCTTTAAACGACCCGTCTTGAAACACGGACCAAGGAGTCTAACATGCCTGCAAGTGTTTGGGTGG--AAAACCCGAGCGCGTAACGAAAGTGAAA-GTTGAGACCTCTGTCG-TGGAGGGCATCGACGCCCGGACCTGATCTTCG-GTGACGGATCTGCGGTGGAGCATGTATGTTGGGACCCGAAAGATGGTGAACTATGCCTGAATAGGGTGAAGCCAGAGGAAACTCTGGTGGAAGCTCGTAGCGATTCTGACGTGCAAATCGATCGTCGAATTTGGGTATAGGGGCGAAAGACTAATCGAACCATCTAGTAGCTGGTTCCTGCCGAAGTTTCCCTCAGGATAGCAGAAACTCG----TAAATCAGATTTATGTGGTAAAGCGAATGATTAGAGGAATTGGGGTTGAAACGACCTTGACCTATTCTCAAACTTTAAATATGTAAGAACGAGCCGTCTCTTGA-TTGGACCGCTCGGCGATTGA-GAGTTTCTAGTGGGCCATTTTTGGTAAGCAGAACTGGCGATGCGGGATGAACCGAACGTGAGGTTAAGGTGCCGGAATTTACGCTCATCAGACACCACAAAAGGTGTTGGTTCATCTAGACAGCAGGACGGTGGCCATGGAAGTCGGAACCCGCTAAGGAGTGTGTAACAACTCACCTGCCGAATGAACTAGCCCTGAAAATGGATGGCGCTCAAGCGTAATACCCATACCTCACCGTCAGCGTTGAAGTGACGCGCTGACGAGTAGGCAGGCGTGGAGGTCA----------------------------------------------------------------------------------------------------------------------------------------------------------------------------------------------------------------------------------------------------------------------------------------------------------------------------------------------------------------------------------------------------------------------------------------------------------------------------------------------------------------------------------------------------------------------------------------------------------------------------------------------------------------------------------------------------------------------------------------------------------------------------------------------------------------------------------------------------------------------------------------------------------------------------------------------------------------------------------------------------------------------------------------------------------------TTGGACGCATCTGGAGATTCATCCCAGTATGATATTGGGTGTGTGCGCGAGTATCATTCCTTTCCCCGATCACAACCAGGAGTCTCCTCGTAACACTTACCAATCTGCTATGGGTAAACAAGCCATGGGTATCTACTTGACGAACTTCCTAGTCCGGATGGACACCATGGCCAACATCCTCTATTATCCTCAGAAGCCTCTTGCCACCACTCGTTCCATGGAGTATCTTCGATTCCGTGAACTTCCTGCCGGTCAAAACGCCATCGTTGCCATCTTGTGTTACAGTGGTTATAATCAGGAAGATTCCGTCATCATGAATCAGAGCTCTATCGATCGTGGCTTATTCCGTAGTATATACTACAGGAGTTATATGGACATCGAGAAGAAGAGTGGGGTGCAGCAGCTGGAGATGTTCGAAAAACCTACGAGGGATACAACCCTTCGCATGAAGCATGGGACTTATGACAAACTCGAGGATGACGGCCTTATCGCTCCGGGGACTGGTGTAAACGGGGAGGACATCATTATCGGCAAGACGGCACCTATCCCTCCCGATAGCGAAGAGTTGGGCCAGCGAACGAGGTCGCATACTCGCCGGGACGTTTCCACCGCTCTCAAGAGTACCGAAAGCGGTATCGTCGATCAGGTCCTGATCACCACCAATTCGGAAGGTCAAAAGTTTGTCAAGGTTCGAGTCCGAGCCACTCGTATCCCCCAGATTGGAGACAAATTCGCCTCTCGTCACGGTCAGAAGGGTACTATTGGAATTACCTATCGTCAGGAGGATATGCCATTCACTGCAGAGGGTATTACTCCTGACATCGTCATCAATCCCCATGCTATTCCGTCTCGTATGACTATCGGACATTTGGTCGAGTGTCTGCTGTCGAAAGTTGCCACCTTGATCGGCCATCGTGATTTTATCAAGAACATGATCACTGGTACTTCCCAGGCTGATTGCGCTATCCTTATCATCGCCGCTGGTACCGGTGAGTTCGAGGCCGGTATCTCCAAGGATGGTCAAACTCGCGAGCACGCCCTCCT-CGCCTTCACCCTCGGTGTCCGTCAGCTCATCGTTGCCGTCAACAAGATGGACACGACCAAGTGGAGCGAGGACCGTTTCAACGAAATCATCAAGGAAACCTCCACCTTCATTAAGAAGGTCGGTTATAACCCCAAGGCTGTCGCTTTCGTTCCCATCTCTGGATGGCACGGTGACAACATGTTGGAGGAGTCCCCCAACATGACCTGGTACAAGGGCTGGACCAAGGAGACCAAGGCCGGTGTTGTTA---AGGGTAAGACCCTCCTCGATGCCATCGACGCCATCGAGCCCCCGGTCCGTCCCTCCGACAAGCCCCTCCGTCTCCCCCTCCAGGATGTGTACAAGATCGGTGGTATTGGCACTGTGCCCGTCGGTCGTGTCGAGACTGGTATCATCAAGGCTGGCATGATCGTCACATTCGCTCCCGCCAACGTGACCACTGAAGTCAAGTCAGTCGAAATGCATCACGAGCAGCTCGAGCAGGGTCTTCCTGGTGACAATGTCGGTTTCAACGTGAAGAACGTTTCGGTCAAGGATATTCGTCGTGGTTTCGTCGCATCTGACTCCAAGAACGACCCCGCCAAGGAGGCCGCTTCATTCAACGCTCAGGTCATCGTCTTGAACCACCCCGGTCAGATTGGCCCTGGTTACGCACCCGTCCTCGATTGCCACACTGCCCACATTGCCTGCAAGTTCGCTGAGCTCATCGAGAAGATGGATCGCCGAAGCGGCAAGTCCCTCGAGGCGTCACCCAAGTTCATCAAGTCTGGTGATTCGTGCATTGTCAAGCTTGTTCCCAGCAAGCCAATGTGCGTTGAGTCCTACAACGAGTATCCTCCCCTTGG
012_Athelia_sp_L10567 AAATTTGTACT-GTGAAACTGCGAATGGCTCATTAAATCAGTTATAGTTTATTTGATGGTATCTTGCTACATGGATAACTGTGGTAATTCTAGAGCTAATACATGCAATC-AAGCCCCGACTTCCGGAAGGGGTGTATTTATTAGATAAAAAACCAACGCGGTTC-GCCGCTCCCTTGGTGATTCATAATAACTTTTCGAATCGCATGGCCTTGTGCCGGCGATGCTTCATTCAAATATCTGCCCTATCAACTTTCGATGGTAGGATAGAGGCCTACCATGGTTTCAACGGGTAACGGGGAATAAGGGTTCGATTCCGGAGAGGGAGCCTGAGAAACGGCTACCACATCCAAGGAAGGCAGCAGGCGCGCAAATTACCCAATCCCGACACGGGGAGGTAGTGACAATAAATAACAATATAGGGCTCTTTTGGGTCTTATAATTGGAATGAGTACAATTTAAATCCCTTAACGAGGAACAATTGGAGGGCAAGTCTGGTGCCAGCAGCCGCGGTAATTCCAGCTCCAATAGCGTATATTAAAGTTGTTGCAGTTAAAAAGCTCGTAGTTGAACTTCGGGCCTGGCCGGGCGGTCCGCCTAAC-GGCGCTG--TACTGTCT-GGCCGGGCCTTACCTCTTGGTGAGCCGG--CGTGCCCTTTGCTGG-GTGC--GTCGGGGAACCAGGACTTTTACCTTGAGAAAATTAGAGTGTTCAAAGCAGGCC-TATGCCCGAATACATTAGCATGGAATAATGAAATAGGACGTGCGGTTCTATTTTGTTGGTTTCTAGAGTCGCCGTAATGATTAATAGGGACAGTTGGGGGCATTAGTATTCAGTTGCTAGAGGTGAAATTCTTGGATTTACTGAAGACTAACTA-TTGCGAAAGCATTTGCCAAGGATGTTTTCATTAATCAAGAACGAAGGTTAGGGGATCGAAAACGATCAGATACCGTTGTAGTCTTAACAGTAAACTATGCCGACTAGGGATCGGGCG-ACCTCAATTTT-ATGTGTCGCTCGGCACCTTACGAGAAATCAAAGTCTTTGGGTTCTGGGGGGAGTATGGTCGCAAGGCTGAAACTTAAAGGAATTGACGGAAGGGCACCACCAGGAGTGGAGCCTGCGGCTTAATTTGACTCAACACGGGGAAACTCACCAGGTCCAGACATGACTAGGATTGACAGATTGATAGCTCTTTCATGATTTTATGGGTGGTGGTGCATGGCCGTTCTTAGTTGGTGGAGTGATTTGTCTGGTTAATTCCGATAACGAACGAGACCTTAACCTGCTAAATAGCCAGGCCGGC-TTTTGCTGGTCTCCGGCTTCTTAGAGGGACTGTCGGCGTCTAGCCGACGGAAGTTTGAGGCAATAACAGGTCTGTGATGCCCTTAGATGTTCTGGGCCGCACGCGCGCTACACTGACAGAGCCAGCGAGTTTTTTTTCCCTTGACCGGAAGGT-TTGGGTAATCTTGTGAAACTCTGTCGTGCTGGGGATAGAGCATTGCAATTATTGCTCTTCAACGAGGAATTCCTAGTAAGCGTGAGTCATCAGCTCGCGTTGATTACGTCCCTGCCCTTTGTACACACCGCCCGTCGCTACTACCGATTGAATGGCTTAGTGAGGTCTCCGGATTGGCTTTGGGGAGCCGGCGACGGCACCCTATTGCTGAGAAGCTGATCAAACTTGGTCCAACTTTCAACAACGGATCTCTTGGCTCTAGCATCGATGAAGAACGCAGCGAAATGCGATAAGTAATGTGAATTGCAGATTTTCAGTGAATCATCGAATCTTTGAACGCACCTTGCGCTCCCTGG-TAT-TCCGGGGAGCATGCCTGTTTGAGTGTC------ATTACCTAGTAACTGCGAGTGAAGCGGGAAAAGCTCAAATTTAAAATCTGGCGGTCA-----TGCCGTCCGAGTTGTAATCTGGAGAAGCGTTTT-CCGCGTCGGACCGTGTACAAGTC-TTCTGGAACGGAGCGTCATAGAGGGTGAGAATCCCGTCTCTGACACGGACT-ACCGATGCTTTT-GTGATGCGCTCTCGAAGAGTCGAGTTGTTTGGGAATGCAGCTCAAAATGGGAGGTAAATTCCTTCTAAAGCTAAATATTGGCTAGAGACCGATAGCGAACAAGTACCGTGAGGGAAAGATGAAAAGCACTTTGGAAAGAGAGTTAAACAGTACGTGAAATTGTTGAAAGGGAAACGCTTGAAGTC-AGTCGCGTTGGCC-GAGACTCAGCCTGGC-------------TTGCCTGGTGTACTTCTCGGTC--GACGGGTCAGCATCAGTTTTGA--CCGCCGGATAAAGGT-TGGAG-GAATGTGGCATCTCTCG--GGATGTGTTAT-AGCCTCTGATTCGCATACGGCG-ATTGGGACTGAGGAACTCAGCACGCCTT--------TACG-GTCGGGG----TTC--GCCCACGC-AACGTGCTTAGGATGCTGGCATAATGGCTTTAAGCGACCCGTCTTGAAACACGGACCAAGGAGTCTAACATGCCCGCGAGTGTTTGGGTGT--CAAACCCGAGCGCGTAATGAAAGTGAAA-GTTGAGATCCCTGTCG-TGGGGAGCATCGACGCCCGGACCAGACCTTCT-GCGACGGATCTGCGGTAGAGCGTGTATGTTGGGACCCGAAAGATGGTGAACTATGCCTGAATAGGGTGAAGCCAGAGGAAACTCTGGTGGAGGCTCGTAGCGATTCTGACGTGCAAATCGATCGTCGAATTTGGGTATAGGGGCGAAAGACTAATCGAACCATTTGTTA-----------------------------------------------------------------------------------------------------------------------------------------------------------------------------------------------------------------------------------------------------------------------------------------------------------------------------------------------------------------------------------------------------------------------------------------------------------------------GCGGGTTCCTCTTCGGCAAATCTTTTCCGAATGCTGTTCCGGAAGTTGACCAAGGACGTCTATCGATATTTGCAGAAGAGTGTGTCGAGACGCACAAAGAATTTAATCTATCACTCGCAGTCAAGCATCAGACAATCACTAACGGCCTAAAATACTCACTCGCCACCGGTAATTGGGGTGATCAGAAGAAGTCCATGTCCTCCAAAGCCGGCGTGTCTCAGGTGCTAAATCGCTACACATACGCATCCACGCTGTCACATCTGCGACGCTGTAATACTCCACTTGGTCGGGAGGGTAAGATCGCCAAACCTCGCCAGCTACACAATACTCACTGGGGCATGGTATGCCCCGCCGAGACACCAGAAGGACAAGCTTGTGGTCTTGTCAAGAACCTCGCCCTTATGTCTTGCATATCAGTGGGCTCATTGTCTGCCCCTGTCATCGAATTCCTGGAAGAGTGGGGTCTGGAATCTCTAGAGGAAAATGCGCACTCCACAACGCCG---TGCACAAAAGTCTTCGTCAACGGTGTATGGATGGGTGTCCATCGTGACCCAGCAAATCTAGTAAAAACCATCAAGAAACTGCGCAGAAAGGACGATATTAGTCCTGAAGTTTCGGTTGTGCGAGATATTCGAGAGAAGGAGCTGCGTCTCTATACTGATGCTGGACGTGTCTGTCGGCCGCTGTTCATTGTTGAGAACCAACAGCTAGCATTACAAA------------AAAAGCACGTTCATTGGATTAATAGAGGGTACGACGACAAC-----------------------GAGGAAG-------------AGTTCAAGTGGGAGCAGTTGGTGAAAAGTGGCATCATTGAGCTTCTTGATGCGGAAGAAGAAGAAACTGTCATGATATCTATGACTCCAGAGGACTTGGAGAACTCACGTCTGCAACTTTCTGGTGTTGACACAACTGCAAAC---GATGGAGAATTCGATCCGGCTGCAAGACTGAAGGCGGGCACTAAT------ACTCACACATGGACACATTGTGAAATYCAYCCTAGTATGATATTGGGCATATGTGCCAGCATCATTCCTTTCCCTGATCACAATCAGGAGTCTCCTCGTAATACTTATCAGTCGGCTATGGGGAAGCAAGCTATGGGCATTTTCTTAACCAATTTCCTGATCCGTATGGATACAATGGCCAACATCCTCTATTACCCGCAAAAACCTCTCGCCACTACACGTTCTATGGAGTATCTCAAATTCAGAGAACTTCCCGCGGGCCAGAACGCAATCGTAGCCATTTTATGTTACAGTGGTTACAACCAAGAAGATTCCGTCATCATGAATCAAAGCTCTGTCGATCGCGGCCTATTCCGTAGTATCTACTACCGCAGTTATATGGATCTTGAGAAGAAGAGTGGTATCCAGCAGCTGGAGGAGTTTGAAAAACCCACACGAGAAAACACGCTCCGCATGAAACATGGAACGTACGATAAAATCGAGGACGATGGTCTGATCGCGCCCGGCACTGGTGTATCTGGAGAAGATATCATCATCGGAAAGACAGCACCTATCCCACCAGACAGCGAAGAGCTCGGTCAACGGACCCGTACTCATACTCGACGTGATGTATCGACTCCTCTCAAGAGTACGGAGAACGGTATCGTCGACCAGGTTTTGATTACGACTAATTCTGAAGGTCAAAAGTTCGTCAAGGTCCGTGTGCGGGCTACTCGTATACCACAGATTGGAGACAAATTCGCCTCTCGACACGGTCAAAAGGGTACTGTTGGCATTACGTACCGTCAAGAGGATATGCCCTTTACAGCAGAGGGAATTGTGCCAGATATCATCATCAATCCTCACGCTATTCCATCTCGTATGACTATCGGCCATTTGATCGAGTGTTTGCTCTCCAAAGTCGCCACTTTAATAGGA------------------------------------------GCTGACTGTGCCATCCTCATCATCGCCGGTGGTACTGGTGAATTCGAGGCTGGTATCTCCAAGGATGGTCAGACCCGTGAGCACGCTCTGTT-GGCGTTCACCCTCGGTGTGCGTCAGCTCATCGTTGCCGTCAACAAGATGGACACCACCAAGTGGAGCGAGGATCGTTTCAACGAAATCATCAAGGAAACCTCCGGCTTCATCAAGAAGGTCGGTTACAACCCCAAGGCCGTCGCCTTCGTCCCTATCTCTGGATGGCACGGAGACAACATGTTGGAGGAGTCCCCCAACATGCCTTGGTTCAAGGGTTGGACCAAAGAGACCAAGGCCGGTGTTGTTA---AGGGCAAGACTCTCCTCGACGCTATTGATGCTATCGAGCCCCCCGTCCGGCCTTCGGACAAGCCCCTCCGACTCCCCCTTCAGGATGTCTACAAGATCGGCGGTATTGGCACAGTACCCGTCGGTCGTGTCGAGACCGGTGTCATCAAGGCTGGAATGGTCGTCAACTTCGCGCCCTCTAACGTCACCACTGAAGTAAAATCCGTCGAAATGCACCACGAGCAGCTTGTTGAGGGTCTTCCCGGTGACAACGTCGGTTTCAACGTCAAGAACGTATCGGTCAAAGATATCCGTCGTGGAAATGTCGCGTCTGACTCCAAGAACGACCCTGCTAAGGAGGCAGCATCTTTCAACGCTCAGGTCATTGTCCTCAACCATCCCGGTCAAATCGGTGCCGGTTACGCACCAGTCCTCGATTGCCACACCGCCCACATCGCCTGCAAGTTCGCCGAGCTCATCGAGAAGATCGATCGCCGAACTGGCAAGTCCATGGAAGCCTCCCCTAAATTCGTCAAGTCTGGTGACGCATGCATCGCTAAGCTCGTTCCTTCGAAGCCGATGTGTGTCGAGTCCTACAACGAATACCCTCCTCTTGG
013_Athelia_arachnoidea_CBS41872 AAATTTGTACT-GTGAAACTGCGAATGGCTCATTAAATCAGTTATAGTTTATTTGATGGTATCTTGCTACATGGATAACTGTGGTAATTCTAGAGCTAATACATGCAATC-AAGCCCCGACTTCCGGAAGGGGTGTATTTATTAGATAAAAAACCAACGCGGTTC-GCCGCTCCCTTGGTGATTCATAATAACTTTTCGAATCGCATGGCCTTGTGCCGGCGATGCTTCATTCAAATATCTGCCCTATCAACTTTCGATGGTAGGATAGAGGCCTACCATGGTTTCAACGGGTAACGGGGAATAAGGGTTCGATTCCGGAGAGGGAGCCTGAGAAACGGCTACCACATCCAAGGAAGGCAGCAGGCGCGCAAATTACCCAATCCCGACACGGGGAGGTAGTGACAATAAATAACAATATAGGGCTCTTTTGGGTCTTATAATTGGAATGAGTACAATTTAAATCCCTTAACGAGGAACAATTGGAGGGCAAGTCTGGTGCCAGCAGCCGCGGTAATTCCAGCTCCAATAGCGTATATTAAAGTTGTTGCAGTTAAAAAGCTCGTAGTTGAACTTCGGGCCTGGCCGGGCGGTCCGCCTAAC-GGCGCTG--TACTGTCT-GGCCGGGCCTTACCTCTTGGTGAGCCGG--CGTGCCCTTTACTGG-GTGC--GTCGGGGAACCAGGACTTTTACCTTGAGAAAATTAGAGTGTTCAAAGCAGGCC-TATGCCCGAATACATTAGCATGGAATAATGAAATAGGACGTGCGGTTCTATTTTGTTGGTTTCTAGAGTCGCCGTAATGATTAATAGGGACAGTTGGGGGCATTAGTATTCAGTTGCTAGAGGTGAAATTCTTGGATTTACTGAAGACTAACTA-TTGCGAAAGCATTTGCCAAGGATGTTTTCATTAATCAAGAACGAAGGTTAGGGGATCGAAAACGATCAGATACCGTTGTAGTCTTAACAGTAAACTATGCCGACTAGGGATCGGGCG-ACCTCAATTTT-ATGTGTCGCTCGGCACCTTACGAGAAATCAAAGTCTTTGGGTTCTGGGGGGAGTATGGTCGCAAGGCTGAAACTTAAAGGAATTGACGGAAGGGCACCACCAGGAGTGGAGCCTGCGGCTTAATTTGACTCAACACGGGGAAACTCACCAGGTCCAGACATGACTAGGATTGACAGATTGATAGCTCTTTCATGATTTTATGGGTGGTGGTGCATGGCCGTTCTTAGTTGGTGGAGTGATTTGTCTGGTTAATTCCGATAACGAACGAGACCTTAACCTGCTAAATAGCCAGGCCGGC-TTTTGCTGGTCTCCGGCTTCTTAGAGGGACTGTCGGCGTCTAGCCGACGGAAGTTTGAGGCAATAACAGGTCTGTGATGCCCTTAGATGTTCTGGGCCGCACGCGCGCTACACTGACAGAGCCAGCGAGTTTTTTTTCCCTTGGCCGGAAGGC-TTGGGTAATCTTGTGAAACTCTGTCGTGCTGGGGATAGAGCATTGCAATTATTGCTCTTCAACGAGGAATTCCTAGTAAGCGTGAGTCATCAGCTCGCGTTGATTACGTCCCTGCCCTTTGTACACACCGCCCGTCGCTACTACCGATTGAATGGCTTAGTGAGGTCTCCGGATTGGCTTTGGGGAGCCGGCGACGGCACCCTATTGCTGAGAAGCTGATCAAACTTGGTCTAACTTTCAACAACGGATCTCTTGGCTCTAGCATCGATGAAGAACGCAGCGAAATGCGATAAGTAATGTGAATTGCAGATTTTCAGTGAATCATCGAATCTTTGAACGCACCTTGCGCTCCCTGG-TAT-TCCGGGGAGCATGCCTGTTTGAGTGTC------ATTACCTAGTAACTGCGAGTGAAGCGGGAAAAGCTCAAATTTAAAATCTGGCTGCCTCC---GGTGGTCCGAGTTGTAATCTGGAGAAGCGTTTT-CCGCGTCGGACCGTGTACAAGTC-TTCTGGAACGGAGCGTCATAGAGGGTGAGAATCCCGTCTCTGACACGGACT-ACCGATGCTTTT-GTGATGCGCTCTCGAAGAGTCGAGTTGTTTGGGAATGCAGCTCAAAATGGGAGGTAAATTCCTTCTAAAGCTAAATATTGGCTAGAGACCGATAGCGAACAAGTACCGTGAGGGAAAGATGAAAAGCACTTTGGAAAGAGAGTTAAACAGTACGTGAAATTGTTGAAAGGGAAACGCTTGAAGTC-AGTCGCGTTGATC-GAGACTCAGCCTGGC-------------TTGCCTGGTGTACTTCTCGGTC--GACGGGTCAGCATCAGTTTTGA--CCGCCGGATAAAGGT-TGGAG-GAATGTGGCATCCTTCG--GGATGTGTTAT-AGCCTCTGATTCGCATACGGCG-ATTGGGACTGAGGAACTCAGCACGCCTT--------TATG-GTCGGGG----TTC--GCCCACGT-AACGTGCTTAGGATGCTGGCATAATGGCTTTAAGCGACCCGTCTTGAAACACGGACCAAGGAGTCTAACATGCCCGCGAGTGTTTGGGTGT--CAAACCCGAGCGCGTAATGAAAGTGAAA-GTTGAGATCCCTGTCG-TGGGGAGCATCGACGCCCGGACCAGACCTTCT-GTGACGGATCTGCGGTAGAGCGTGTATGTTGGGACCCGAAAGATGGTGAACTATGCCTGAATAGGGTGAAGCCAGAGGAAACTCTGGTGGAGGCTCGTAGCGATTCTGACGTGCAAATCGATCGTCGAATTTGGGTATAGGGGCGAAAGACTAATCGAACCATCTAGTAGCTGGTTCCTGCCGAAGTTTCCCTCAGGATAGCAGAAACTCG------TATCAGATTTATGTGGTAAAGCGAATGATTAGAGGCCTTGGGGTTGAAACAACCTTAACCTATTCTCAAACTTTAAATATGTAAGAACGAGCCGTCTCTTAG-TTGGACCGCTCGGCGATTGA-GAGTTTCTAGTGGGCCATTTTTGGTAAGCAGAACTGGCGATGCGGGATGAACCGAACGTGAGGTTAAGGTGCCGGAATTTACGCTCATCAGACACCACAAAAGGTGTTAGTTCATCTAGACAGCAGGACGGTGGCCATGGAAGTCGGAACCCGCTAAGGAGTGTGTAACAACTCACCTGCCGAATGAACTAGCCCTGAAAATGGATGGCGCTCAAGCGTGATACCCATACCTCACCGTCGGCGTTGAAGTGACGCGCCGACGAGTAGGCAGGCGTGGGGGTTG--------CTTTCTCGCAAATCTATTTCGAATGCTTTTTCGAAAGTTGACTAAAGATGTTTATCGATATTTGCAAAAGAGTGTGTTGAAACGCACAAGGAGTTCAATCTCTCACTCGCAGTAAAACATCAAACAATCACTAATGGCCTCAAGTACTCACTTGCCACCGGCAATTGGGGCGACCAAAAAAAGTCGATGTCCTCCAAAGCCGGAGTATCACAAGTGTTGAATCGCTACACATACGCATCTACGCTGTCACATTTGCGACGCTGCAATACACCACTTGGTCGAGAAGGCAAGATCGCTAAGCCCCGCCAGTTGCACAATACTCACTGGGGCATGGTATGCCCCGCTGAGACACCGGAAGGACAAGCATGTGGTCTTGTCAAGAATCTCGCACTCATGTCTTGTATATCGGTTGGTTCTTTATCTGCACCCGTCATCGAATTCTTGGAGGAGTGGGGCCTGGAATCGCTGGAGGAAAATGCTCATTCCACTACACCG---TGCACAAAGGTATTCGTTAACGGTGTATGGATGGGTGTTCATCGTGACCCTGCAAATCTAGTGAAAACTATCAAGAAACTGCGCAGGAAGGATGATATTAGTCCCGAAGTTTCGGTTGTGCGGGATATCCGAGAGAAAGAGCTGCGCCTCTACACGGATGCAGGGCGTGTCTGTCGGCCACTATTCATTGTTGAGAACCAACAGCTCGCTTTGCAAA------------AGAAACACGTTCATTGGCTAAACCAAGGCTATGATGACTCT--------------------GATGAAG----------------AGTTCAAGTGGGAACAACTTGTGAAAAGTGGCATTGTTGAGCTCCTTGATGCTGAAGAAGAGGAAACCGTCATGATTTCCATGACCCCGGAAGATTTGGAAAACTCTCGTTTACAACTCTCAGGCGTTGATCCCACGGCGAAC---GATGGGGATTTCGACCCAGCTGCGCGACTGAAGGCGGGCACAAAT------ACCCATACATGGACGCATTGTGAAATCCATCCTAGCATGATATTAGGTATATGTGCTAGTATCATCCCGTTTCCAGATCACAATCAAGAGTCTCCTCGTAACACTTACCAGTCCGCCATGGGGAAGCAAGCTATGGGAATCTTCTTGACCAACTTCTTAATTCGTATGGATACAATGGCCAACATACTCTACTATCCGCAAAAACCTCTCGCCACTACACGATCCATGGAATACCTCAAATTCAGAGAGCTTCCTGCTGGCCAGAACGCCATCGTGGCCATTCTATGTTACAGTGGGTACAACCAGGAAGATTCTGTCATCATGAACCAGAGTTCTGTTGATCGAGGACTATTCCGTAGTATCTATTACCGCAGTTACATGGATCTTGAGAAAAAGAGTGGTATCCAGCAATTGGAGGAGTTCGAAAAACCTACTCGAGAAAATACGCTCCGTATGAAGCATGGAACGTACGACAAAATCGAAGACGATGGACTCTTTGCCCCTGGCACCGGTGTTTCAGGAGAAGATATCATCATAGGAAAGACAGCTCCCTATCCCTTCCAGAGCGAAGAGTGTGGTCAACGCACTCGAACTCACACTCGGCGGGATGTATCGACTCCTCTCAAGAGTACTGAGAACGGTATAGTCGACCAGGTTTTGATTACTACCAACTCAGAAGGACAAAAGTTCGTCAAAGTTCGCGTCAGAGCGACTCGTATCCCGCAGATCGGAGACAAATTTGCCTCTCGTCACGGTCAGACAGGTACCGTTGGCATTACCTACCGTCAAGAAGATACGCCCTTTACTGCTGAAGGAATTGTACCTGACATCATCATCAACCCTCACGCTATTCCCTCACGGATGACTATCGGCCATTTGATCGAGTGTCTGCTTTCCAAAGTAGCCACTTTGATAGGCCATCGTGATTTTATTAAGAACATGATCACTGGTACCTCCCAGGCTGATTGCGCCATCCTCATCATCGCCGGTGGTACCGGTGAGTTTGAGGCTGGTATCTCCAAGGATGGCCAGACTCGCGAGCATGCTCTGTT-GGCGTTCACTCTCGGTGTGCGTCAGCTCATCGTCGCTGTTAACAAGATGGATACTACCAAGTGGAGCGAGGACCGTTTCAACGAAATTATCAAAGAAACCTCTGGATTCATCAAGAAGGTCGGCTACAACCCCAAGAGTGTCGCCTTCGTCCCCATCTCTGGATGGCACGGAGACAACATGTTGGAAGAGTCTGTCAACATGCCGTGGTTCAAGGGCTGGACTAAGGAGACTAAGGCCGGTGTCACCA---AGGGAAAGACCCTTCTCGATGCTATCGATGCCATTGAGCCCCCCGTCCGTCCTTCCGACAAACCCCTCCGTCTCCCCCTCCAGGATGTGTACAAGATTGGTGGTATTGGCACAGTGCCCGTCGGCCGTGTTGAGACCGGTGTAATCAAGGCTGGAATGGTCGTCAACTTCGCTCCCTCTAACGTCACCACTGAAGTCAAGTCGGTCGAAATGCACCACGAGCAGCTTGTTGAGGGCCTCCCCGGTGATAACGTCGGTTTCAACGTCAAGAACGTATCGGTCAAGGATATTCGTCGTGGAAACGTTGCATCCGACTCCAAGAACGACCCCGCCAAAGAGGCTGCGTCTTTCAATGCCCAGGTTATCGTTCTCAATCACCCCGGTCAGATCGGTGCTGGTTACGCACCAGTGCTTGATTGCCATACCGCCCACATTGCCTGCAAGTTCGCCGAGCTCATCGAGAAGATCGATCGCCGAACCGGAAAGTCGATGGAAGCCTCGCCCAAATTCGTGAAGTCCGGTGACGCATGCATTGCCAAACTCGTTCCATCGAAGCCCATGTGTGTCGAGTCCTACAACGAGTATCCTCCTCTTGG
014_Athelia_sp_HHB15599 AAATTTGTACT-GTGAAACTGCGAATGGCTCATTAAATCAGTTATAGTTTATTTGATGGTATCTTGCTACATGGATAACTGTGGTAATTCTAGAGCTAATACATGCAATC-AAGCCCCGACTTCCGGGAGGGGTGTATTTATTAGATAAAAAACCAACGCGGTTC-GCCGCTCCCTTGGTGATTCATAATAACTTTTCGAATCGCATGGCCTTGTGCCGGCGATGCTTCATTCAAATATCTGCCCTATCAACTTTCGATGGTAGGATAGAGGCCTACCATGGTTTCAACGGGTAACGGGGAATAAGGGTTCGATTCCGGAGAGGGAGCCTGAGAAACGGCTACCACATCCAAGGAAGGCAGCAGGCGCGCAAATTACCCAATCCCGACACGGGGAGGTAGTGACAATAAATAACAATATAGGGCTCTTTTGGGTCTTATAATTGGAATGAGTACAATTTAAATCCCTTAACGAGGAACAATTGGAGGGCAAGTCTGGTGCCAGCAGCCGCGGTAATTCCAGCTCCAATAGCGTATATTAAAGTTGTTGCAGTTAAAAAGCTCGTAGTTGAACTTCGGGCCTGGCCGGGCGGTCCGCCTAAC-GGCGCTG--TACTGTCT-GGCCGGGCCTTACCTCTTGGTGAGCCGG--CGTGCCCTTCACTGG-GTGC--GTCGGGGAACCAGGACTTTTACCTTGAGAAAATTAGAGTGTTCAAAGCAGGCC-TATGCCCGAATACATTAGCATGGAATAATGAAATAGGACGTGCGGTTCTATTTTGTTGGTTTCTAGAGTCGCCGTAATGATTAATAGGGACAGTTGGGGGCATTAGTATTCAGTTGCTAGAGGTGAAATTCTTGGATTTACTGAAGACTAACTA-TTGCGAAAGCATTTGCCAAGGATGTTTTCATTAATCAAGAACGAAGGTTAGGGGATCGAAAACGATCAGATACCGTTGTAGTCTTAACAGTAAACTATGCCGACTAGGGATCGGGCG-ACCTCAATTTT-ATGTGTCGCTCGGCACCTTACGAGAAATCAAAGTCTTTGGGTTCTGGGGGGAGTATGGTCGCAAGGCTGAAACTTAAAGGAATTGACGGAAGGGCACCACCAGGAGTGGAGCCTGCGGCTTAATTTGACTCAACACGGGGAAACTCACCAGGTCCAGACATGACTAGGATTGACAGATTGATAGCTCTTTCATGATTTTATGGGTGGTGGTGCATGGCCGTTCTTAGTTGGTGGAGTGATTTGTCTGGTTAATTCCGATAACGAACGAGACCTTAACCTGCTAAATAGCCAGGCCGGC-TTTTGCTGGTCTCCGGCTTCTTAGAGGGACTGTCGGCGTCTAGCCGACGGAAGTTTGAGGCAATAACAGGTCTGTGATGCCCTTAGATGTTCTGGGCCGCACGCGCGCTACACTGACAGAGCCAGCGAGTTTTTTTTCCCTTGGCCGGAAGGC-CTGGGTAATCTTGTGAAACTCTGTCGTGCTGGGGATAGAGCATTGCAATTATTGCTCTTCAACGAGGAATTCCTAGTAAGCGTGAGTCATCAGCTCGCGTTGATTACGTCCCTGCCCTTTGTACACACCGCCCGTCGCTACTACCGATTGAATGGCTTAGTGAGGTCTCCGGATTGGCTTTGGGGAGCCGGCGACGGCACCCTATTGCTGAGAAGCTGATCAAACTTGGTCCAACTTTCAACACCGAA-CTCTTGGCTCTCGCATCGATGAAGAACGCACCGAAATGGCATAAGTAATGGGAATTGCAAATTTTCAGTGAATCATCGAATCTTTGAACGGACCTTGCGCTCCTTGG-TAT-TCCGAGGAACATGCCTGTTTGAGTGGC------ATTACCTAGTAACTGCGAGTGAAGCGGGAAAAGCTCAAATTTAAAATCTGGCCGTCTCT---GATGGTCCGAGTTGTAATCTGGAGAAGCGTTTT-CCGTGTCGGACCGTGTACAAGTC-TTCTGGAATGGAGCGTCATAGAGGGTGAGAATCCCGTCTTTGACACGGACT-ACCGATGCTTTT-GTGATGCGCTCTCGAAGAGTCGAGTTGTTTGGGAATGCAGCTCAAAATGGGTGGTAAATTCCATCTAAAGCTAAATATTGGCGAGAGACCGATAGCGAACAAGTACCGTGAGGGAAAGATGAAAAGCACTTTGGAAAGAGAGTTAAACAGTACGTGAAATTGTTGAAAGGGAAACGCTTGAAGTC-AGTCGCGTTTGCC-GAGACTCAGCCTGGC-------------TTGCCTGGTGTACTTCTCGGTT--GACGGGTCAGCATCAGTTTTGA--CCGCCGGATAAAGGT-TGGAG-GAATGTGGCATCCTTCG--GGATGTGTTAT-AGCCTCTGATTCGCATACGGCG-ATCGGGACTGAGGAACTCAGCACGCCTT--------TATG-GTCGGGG----TTC--GCCCACGT-AACGTGCTTAGGATGCTGGCATAATGGCTTTAAGCGACCCGTCTTGAAACACGGACCAAGGAGTCTAACATGCCCGCGAGTGTTTGGGTGT--CAAACCCGAGCGCGTAATGAAAGTGAAA-ATTGAGATCCCTGTCG-TGGGGAGCATCGATGCCCGGACCAGACCTTCT-GTGACGGATCTGCGGTAGAGCGTGTATGTTGGGACCCGAAAGATGGTGAACTATGCCTGAATAGGGTGAAGCCAGAGGAAACTCTGGTGGAGGCTCGTAGCGATTCTGACGTGCAAATCGATCGTCGAATTTGGGTATAGGGGCGAAAGACTAATCGAACCATCTAGTAGCTGGTTCCTGCCGAAGTTTCCCTCAGGATAGCAGAAACTCG------TATCAGATTTATGTGGTAAAGCGAATGATTAGAGGCCTTGGGGTTGAAACAACCTTAACCTATTCTCAAACTTTAAATATGTAAGAACGAGCCGTCTCTTAG-TTGGACCGCTCGGCGATTGA-GAGTTTCTAGTGGGCCATTTTTGGTAAGCAGAACTGGCGATGCGGGATGAACCGAACGTGAGGTTAAGGTGCCGGAATTCACGCTCATCAGACACCACAAAAGGTGTTAGTTCATCTAGACAGCAGGACGGTGGCCATGGAAGTCGGAATCCGCTAAGGAGTGTGTAACAACTCACCTGCCGAATGAACTAGCCCTGAAAATGGATGGCGCTCAAGCGTGATACCCATACCTCACCGTCGGCGTTGAAGTGACGCGCCGACGAGTAGGCAGGCGTGGGGGTCGGCAGGCCCTCTCCTTGCAAACCTTTTCCGAATGTTATTCCGGAAGTTAACTAAAGATGTTTATCGTTATCTACAGAAGAGTGCGTCGAAACACACAAGGAATTTAATCTTTCGCTCGCCGTCAAGCATCAAACCATCACTAACGGCCTCAAATACTCTCTTGCTACCGGCAATTGGGGCGATCAAAAGAAGTCGATGTCCTCGAAAGCCGGTGTGTCTCAAGTGCTCAATCGTTACACGTACGCCTCTACTCTTTCGCATTTGCGGCGGTGTAACACCCCGCTTGGTCGAGAAGGGAAAATTGCAAAACCTCGTCAGCTTCACAATACTCACTGGGGTATGGTCTGTCCCGCTGAGACTCCGGAAGGGCAGGCTTGTGGTCTGGTTAAAAACTTGGCCCTTATGTCCTGCATCTCCGTTGGTTCATTATCAGCGCCTGTTATCGAGTTCCTGGAAGAGTGGGGCTTGGAATCTTTGGAGGAAAACGCGCATTCGTCCACGCCA---TGTACTAAGGTATTTGTGAATGGCGTGTGGATGGGGGTGCATCGCGATCCTGCAAATCTTGTTAAAACCATCAAGAAACTGCGTAGAAAGGACGATATTAGTCCCGAGGTATCTGTCGTACGGGATATTCGYGAGAAGGAACTACGCCTCTACACTGATGCCGGACGTGTTTGTCGACCTTTGTTCATCGTCGAGAACCAGCAATTGGCATTGCAGA------------AGAAGCATGTACATTGGATCAATCGGGGCTATGACGAT-----------------------GATAACGAAG-------------AATTCAAGTGGGAGCAGCTGGTGAAGAGCGGTATTGTTGAACTGCTTGATGCCGAGGAGGAGGAAACGGTTATGATTTCTATGACGCCAGAAGACTTGGAGAATTCGCGATTGCAGTTAAGTGGTGTTGATACCACTCAGAAC---GATGGAGAATTCGACCCGGCTGCTCGATTGAAAGCAGGGACGAAC------ACTCATACATGGACCCATTGCGAGATTCATCCTAGTATGATACTGGGTATTTGTGCCAGCATTATTCCATTCCCAGATCACAACCAGGAGTCCCCTCGTAATACTTACCAATCCGCTATGGGCAAGCAAGCCATGGGAATCTTCTTGACTAATTTCCTAATTCGCATGGACACAATGGCGAATATTCTCTATTATCCTCAAAAGCCCCTCGCCACTACGCGATCCATGGAATATCTCAAATTTCGAGAACTTCCTGCCGGTCAAAATGCCATTGTAGCCATTCTATGCTATAGTGGTTACAATCAGGAAGATTCAGTCATTATGAATCAAAGCTCTGTTGATCGCGGATTATTCCGTAGTATCTACTACCGCAGCTACATGGATCTCGAGAAGAAGAGTGGTATCCAGCAATTGGAGGAATTCGAGAAGCCTACGCGAGATAATACGCTTCGCATGAAGCATGGGACATACGATAAGATTGAAGACGATGGGTTGATTGCCCCGGGTACAGGTGTCTCTGGAGAAGACATCATCATCGGCAAAACCGCACCTATACCTCCGGATAGCGAGGAGCTTGGGCAGCGTACTCGTACACACACACGCCGTGATGTGTCAACTCCTCTCAAGAGTACTGAAAATGGTATTGTCGATCAGGTTTTAATCACCACCAATTCAGAAGGTCAAAAATTCGTGAAGGTCCGGGTTCGAGCCACGCGTATACCTCAAATTGGAGACAAATTCGCATCTCGTCACGGTCAGAAGGGCACGGTGGGTATCACATACCGTCAAGAAGATATGCCTTTTACTGCAGAAGGAATCGTGCCGGACATCATTATCAACCCTCACGCCATCCCATCGCGTATGACGATCGGTCACTTGATTGAATGCCTTCTCTCCAAGGTAGCCACGCTTATAGGACATCGTGATTTTATCAAGAACATGATTACTGGTACTTCGCAGGCTGATTGCGCTATCCTCATCATTGCCGGCGGTACCGGTGAGTTTGAGGCTGGTATTTCCAAGGATGGTCAGACTCGTGAGCACGCGCTTCT-GGCGTTCACCCTCGGTGTGCGTCAACTCATCGTTGCTGTCAATAAGATGGACACTACCAAATGGAGCGAGGACCGTTTCAACGAAATCATCAAGGAAACCTCCGGCTTCATTAAAAAGGTCGGCTACAACCCGAAGGCCGTCGCCTTCGTCCCCATCTCTGGATGGCACGGAGATAACATGTTGGAGGAGTCCGTCAACATGCCCTGGTTCAAGGGTTGGACCAAGGAGACCAAGGCTGGTGTCGTCA---AGGGCAAGACTCTGCTTGATGCCATCGATGCCATCGAGCCCCCCGTTCGCCCTTCCGACAAGCCCCTCCGTCTCCCTCTCCAGGATGTCTACAAGATTGGTGGTATCGGCACAGTACCCGTCGGCCGTGTTGAAACCGGTATCATCAAGGCTGGAATGGTCGTCAACTTTGCTCCGTCTAACGTCACCACTGAAGTCAAGTCCGTCGAAATGCACCACGAGCAGCTCGTCGAGGGTGTTCCAGGTGACAACGTCGGGTTCAACGTCAAGAACGTGTCTGTTAAGGACATTCGCCGTGGCAACGTCGCCTCCGACTCCAAGAACGACCCCGCCAAGGAAGCCGCTTCATTCAACGCTCAGGTTATCGTCCTCAATCACCCCGGTCAAATTGGTGCTGGCTACGCACCAGTGCTCGACTGCCATACCGCCCACATCGCCTGCAAATTCGCTGAGCTCATCGAGAAAATCGATCGCCGAAGTGGAAAGTCCATGGAGGCCTCCCCCAAATTTGTCAAGTCTGGTGATGCGTGCATTGCTAAGCTTGTACCATCGAAGCCCATGTGTGTCGAGTCCTACAACGAGTACCCTCCTCTCGG
015_Fibulorhizoctonia_sp AAATTTGTACT-GTGAAACTGCGAATGGCTCATTAAATCAGTTATAGTTTATTTGATGGTATCTTGCTACATGGATAACTGTGGTAATTCTAGAGCTAATACATGCAATC-AAGCCCCGACTTCCGGAAGGGGTGTATTTATTAGATAAAAAACCAACGCGGTTC-GCCGCTCCCTTGGTGATTCATAATAACTTTTCGAATCGCATGGCCTTGTGCCGGCGATGCTTCATTCAAATATCTGCCCTATCAACTTTCGATGGTAGGATAGAGGCCTACCATGGTTTCAACGGGTAACGGGGAATAAGGGTTCGATTCCGGAGAGGGAGCCTGAGAAACGGCTACCACATCCAAGGAAGGCAGCAGGCGCGCAAATTACCCAATCCCGACACGGGGAGGTAGTGACAATAAATAACAATATAGGGCTCTTTTGGGTCTTATAATTGGAATGAGTACAATTTAAATCCCTTAACGAGGAACAATTGGAGGGCAAGTCTGGTGCCAGCAGCCGCGGTAATTCCAGCTCCAATAGCGTATATTAAAGTTGTTGCAGTTAAAAAGCTCGTAGTTGAACTTCGGGCCTGGCCGGGCGGTCCGCCTAAC-GGCGCTG--TACTGTCT-GGCCGGGCCTTACCTCTTGGTGAGCCGG--CGTGCCCTTTACTGG-GTGC--GTCGGGGAACCAGGACTTTTACCTTGAGAAAATTAGAGTGTTCAAAGCAGGCC-TATGCCCGAATACATTAGCATGGAATAATGAAATAGGACGTGCGGTTCTATTTTGTTGGTTTCTAGAGTCGCCGTAATGATTAATAGGGACAGTTGGGGGCATTAGTATTCAGTTGCTAGAGGTGAAATTCTTGGATTTACTGAAGACTAACTA-TTGCGAAAGCATTTGCCAAGGATGTTTTCATTAATCAAGAACGAAGGTTAGGGGATCGAAAACGATCAGATACCGTTGTAGTCTTAACAGTAAACTATGCCGACTAGGGATCGGGCG-ACCTCAATTTT-ATGTGTCGCTCGGCACCTTACGAGAAATCAAAGTCTTTGGGTTCTGGGGGGAGTATGGTCGCAAGGCTGAAACTTAAAGGAATTGACGGAAGGGCACCACCAGGAGTGGAGCCTGCGGCTTAATTTGACTCAACACGGGGAAACTCACCAGGTCCAGACATGACTAGGATTGACAGATTGATAGCTCTTTCATGATTTTATGGGTGGTGGTGCATGGCCGTTCTTAGTTGGTGGAGTGATTTGTCTGGTTAATTCCGATAACGAACGAGACCTTAACCTGCTAAATAGCCAGGCCGGC-TTTTGCTGGTCTCCGGCTTCTTAGAGGGACTGTCGGCGTCTAGCCGACGGAAGTTTGAGGCAATAACAGGTCTGTGATGCCCTTAGATGTTCTGGGCCGCACGCGCGCTACACTGACAGAGCCAGCGAGTTTTTTTTCCCTTGGCCGGAAGGC-CTGGGTAATCTTGTGAAACTCTGTCGTGCTGGGGATAGAGCATTGCAATTATTGCTCTTCAACGAGGAATTCCTAGTAAGCGTGAGTCATCAGCTCGCGTTGATTACGTCCCTGCCCTTTGTACACACCGCCCGTCGCTACTACCGATTGAATGGCTTAGTGAGGTCTCCGGATTGGCTTTGGGGAGCCGGCGACGGCACCCTATTGCTGAGAAGCTGATCAAACTTGGTCCAACTTTCAACAACGGATCTCTTGGCTCTCGCATCGATGAAGAACGCAGCGAAATGCGATAAGTAATGTGAATTGCAGATTTTCAGTGAATCATCGAATCTTTGAACGCACCTTGCGCTCCTTGG-TAT-TCCGAGGAGCATGCCTGTTTGAGTGTC------ATTACCTAGTAACTGCGAGTGAAGCGGGAAAAGCTCAAATTTAAAATCTGGCCGTCTCC---GATGGTCCGAGTTGTAATCTGGAGAAGCGTTTT-CCGCGTCGGACCGTGTACAAGTC-TTCTGGAATGGAGCGTCATAGAGGGTGAGAATCCCGTCTCTGACACGGACT-ACCGATGCTTTT-GTGATGCGCTCTCGAAGAGTCGAGTTGTTTGGGAATGCAGCTCAAAATGGGTGGTAAATTCCATCTAAAGCTAAATATTGGCGAGAGACCGATAGCGAACAAGTACCGTGAGGGAAAGATGAAAAGCACTTTGGAAAGAGAGTTAAACAGTACGTGAAATTGTTGAAAGGGAAACGCTTGAAGTC-AGTCGCGTTGGCC-GAGACTCAGCCTGGCTT-------------GCCAGGTGTACTTCTCGGTT--GACGGGTCAGCATCAGTTTTGA--CCGCCGGATAAAGGT-TGGAG-GAATGTGGCATCCCTCG--GGATGTGTTAT-AGCCTCTGATTCGCATACGGCG-ATTGGGACTGAGGAACTCAGCACGCCTT--------TATG-GTCGGGG----TTC--GCCCACGT-AACGTGCTTAGGATGCTGGCATAATGGCTTTAAGCGACCCGTCTTGAAACACGGACCAAGGAGTCTAACATGCCCGCGAGTGTTTGGGTGT--CAAACCCGAGCGCGTAATGAAAGTGAAA-ATTGAGATCCCTGTCG-TGGGGAGCATCGATGCCCGGACCAGACCTTCT-GTGACGGATCTGCGGTAGAGCGTGTATGTTGGGACCCGAAAGATGGTGAACTATGCCTGAATAGGGTGAAGCCAGAGGAAACTCTGGTGGAGGCTCGTAGCGATTCTGACGTGCAAATCGATCGTCGAATTTGGGTATAGGGGCGAAAGACTAATCGAACCATCTAGTAGCTGGTTCCTGCCGAAGTTTCCCTCAGGATAGCAGAAACTCG------TATCAGATTTATGTGGTAAAGCGAATGATTAGAGGCCTTGGGGTTGAAACAACCTTAACCTATTCTCAAACTTTAAATATGTAAGAACGAGCCGTCTCTTAG-TTGGACCGCTCGGCGATTGA-GAGTTTCTAGTGGGCCATTTTTGGTAAGCAGAACTGGCGATGCGGGATGAACCGAACGTGAGGTTAAGGTGCCGGAATTCACGCTCATCAGACACCACAAAAGGTGTTAGTTCATCTAGACAGCAGGACGGTGGCCATGGAAGTCGGAATCCGCTAAGGAGTGTGTAACAACTCACCTGCCGAATGAACTAGCCCTGAAAATGGATGGCGCTCAAGCGTGATACCCATACCTCACCGTTGGCGTTGAAGTGACGCGCCAACGAGTAGGCAGGCGTGGGGGTTGGCGGGTCCCTTGCTCGCGAATCTCTTCCGAATGCTTTTCAGGAAGTTGACCAAGGATGTCTACCGGTATTTGCAGAAGAGTGTGTTGAGACCCACAAAGAGTTTAATCTTTCACTTGCGGTCAAACATCAGACCATCACCAATGGTCTCAAATACTCGCTCGCTACCGGCAATTGGGGAGACCAGAAGAAGTCCATGTCATCTAAGGCGGGCGTGTCTCAGGTGCTTAACCGTTACACATACGCTTCCACACTGTCACATTTGCGGCGGTGCAACACCNNNNNNNNNNNNNNNNNNNNNNNNNNNNNNNNNNNNNNNNNNNNNNNNNNNNNNNNNNNNNNNNNNNNNNCTGCTGAGACGCCAGAAGGACAAGCATGTGGCCTTGTCAAGAACTTGGCCCTGATGTCCTGCATTTCCGTCGGTTCATTGTCAGCGCCTGTCATCGAGTTCTTGGAAGAGTGGGGCTTGGAGTCTCTGGAGGAAAATGCTCATTCATCTACGCCA---TGTACGAAAGTGTTCGTCAACGGTGTGTGGATGGGCGTACATCGTGATCCTGCAAATCTTGTCARAACTATCAAGAAACTGCGCAGAAAGGATGATATCAGTCCCGAAGTGTCAGTTGTGCGGGATATTCGCGAGAAGGAGCTGCGCCTTTACACGGATGCTGGGCGTGTTTGTCGGCCATTGTTCATCGTTGAGAACCAGCAGTTGGCATTGCAGA------------AGAAACACGTTCATTGGATCAACAGGGGCTATGATGACGCC-----------------------GAAGAGG-------------AGTTCAAATGGGAGCAGCTGGTGAAGAGTGGTATTGTTGAACTGCTCGACGCCGAAGAAGAGGAAACCGTCATGATTTCTATGACCCCAGAGGACTTGGAGAACTCACGATTACAATTAAGTGGTGTGGATCCCACAGTCAAC---GACGGAGATTTYGACCCGGCGGCGCGACTGAAGGCAGGCACAAAT------GCACACACTTGGACGCAYTGCGARATTCATCCAAGCATGATACTTGGTATTTGCGCTAGTATTATTCCATTCCCAGATCACAATCAAGAGTCTCCTCGTAATACTTACCAATCGGCCATGGGAAAGCAAGCTATGGGTATTTTCCTGACCAACTTCCTCATCCGCATGGACACAATGGCGAACATCCTCTACTATCCTCAAAAGCCTCTCGCAACCACACGATCCATGGAATACCTCAAATTCCGAGAACTTCCCGCCGGTCAGAATGCTATCGTGGCTATTCTGTGCTACAGTGGTTACAACCAAGAAGATTCCGTKATCATGAATCAGAGCTCTGTGGATCGTGGTCTATTCCGCAGTATTTACTACCGCAGCTACATGGACCTGGAGAAGAAGAGCGGTATCCAGCAGTTGGAGGAGTTCGAAAAACCCACGCGAGAAAACACGCTGCGAATGAAACATGGAACATATGACAAGATCGAAGACGATGGTTTGATTGCCCCTGGTACTGGTGTTTCTGGAGAAGACATTATTATCGGYAAGACCGCTCCCATACCTCCGGACAGCGAAGAGCTCGGCCAGCGTACTCGCACTCACACGCGGCGGGATGTATCAACTCCCCTCAAGAGCACTGAGAACGGTATTGTCGACCAGGTCTTGATTACGACAAACTCGGAAGGTCAAAAGTTTGTGAAGGTCCGCGTTCGAGCTACGCGCATACCCCAGACTGGAGACAAGTTCGCCTCACGTCACGGTCAGAAGGGTACGGTCGGTATCACCTATCGTCAAGAAGACATGCCCTTCACCGCGGAAGGAATCGTGCCTGACATTATTATCAATCCTCACGCCATTCCATCCCGTATGACTATTGGGCATTTGATTGAGTGTCTACTCTCCAAAGTTGCCACGCTCATAGGA---------------------------------------------------GCTATCCTCATCAYCGCCGGCGGTACCGGTGAKTTCGAGGCTGGTATCTCCAAGGATGGCCAGACCCGTGAGCACGCCCTCTT-GGCGTTCACCCTCGGTGTGCGTCAGCTCATCGTCGCTGTCAACAAGATGGACACCACCAAGTGGAGCGAGGACCGTTTCAACGAAATTATCAAGGAAACGTCTGGATTYATCAAGAAGGTTGGCTACAACCCCAAGGCTGTCGCCTTCGTCCCCATCTCAGGATGGCACGGAGACAACATGTTGGAGGAGTCCGTCAACATGCCCTGGTTCAAGGGCTGGACCAAGGAGACCAAGGCTGGTGTYGTCA---AGGGAAAGACTCTCCTCGATGCTATCGATGCCATCGAGCCCCCTGTCCGACCTTCCGACAAGCCCCTCCGTCTTCCCCTTCAGGATGTCTACAAGATCGGTGGTATCGGAACAGTACCCGTCGGTCGTGTTGAGACTGGTGTCATCAAGGCTGGAATGGTCGTCAACTTCGCTCCCTCCAACGTCACCACTGAAGTCAAGTCCGTGGAGATGCACCACGAGCAGCTTGTCGAGGGTCTCCCCGGTGACAACGTCGGCTTCAACGTCAAGAACGTGTCCGTCAAGGATATCCGTCGTGGYAACGTCGCTTCTGACTCCAAGAACGACCCCGCCAAGGAGGCCGCCTCTTTCAACGCCCAGGTCATCGTCCTCAACCACCCCGGTCAAATTGGTGCTGGCTACGCACCAGTGCTCGATTGCCACACTGCCCACATCGCCTGCAAGTTCGCCGAGCTCATCGAGAAGATCGATCGCCGAAGTGGCAAGTCCATGGAAGCTTCTCCCAAATTCGTCAAGTCTGGTGATGCCTGCATTGCCAAGCTTGTTCCTTCGAAGCCCATGTGTGTCGAGTCCTACAACGAGTACCCTCCTCTCGG
016_Flammula_alnicola AATTTTGTACT-GNGAAACTGCGAATGGCTCATTAAATCAGTTATAGTTTATTTGATGTTACCTTGCTACATGGATAACTGTGGTAATTCTAGAGCTAATACATGCAATC-AAGCCCCGACTTTCGGAAGGGGTGTATTTATTAGATAAAAAACCAACGCGGCTC-GCCGCTCCCTTGGTGATTCATAATAACTTCTCGAATCGCATGGCCTTGTGCCGGCGATGCTTCATTCAAATATCTGCCCTATCAACTTTCGATGGTAGGATAGAGGCCTACCATGGTTTCAACGGGTAACGGGGAATAAGGGTTCGATTCCGGAGAGGGAGCCTGAGAAACGGCTACCACATCCAAGGAAGGCAGCAGGCGCGCAAATTACCCAATCCCGACACGGGGAGGTAGTGACAATAAATAACAATATAGGGCTCTTTCGGGTCTTATAATTGGAATGAGTACAATTTAAATCCCTTAACGAGGAACAATTGGAGGGCAAGTCTGGTGCCAGCAGCCGCGGTAATTCCAGCTCCAATAGCGTATATTAAAGTTGTTGCAGTTAAAAAGCTCGTAGTTGAACTTCAGACCTGGCCGGGCGGTCCGCTTAAC-GGCGT-G--TACTGTCT-GGCTGGGCCTTACCTCTTGGTGAGCCGG--CGTGCCCTTTATTGGTGTGC--GTCGGGGAACCAGGACTTTTACCTTGAGAAAATTAGAGTGTTCAAAGCAGGCC-TATGCCCGAATACATTAGCATGGAATAATAAAATAGGACGTGCGGTTCTATTTTGTTGGTTTCTAGAGTCGCCGTAATGATTAATAGGGATAGTTGGGGGCATTGGTATTGAGTCGCTAGAGGTGAAATTCTTGGATTGACTCAAGACCAACTA-TTGCGAAAGCATTTGCCAAGGATGTTTTCATTAATCAAGAACGAAGGTTAGGGGATCGAAAACGATCAGATACCGTTGTAGTCTTAACAGTAAACTATGCCGACTAGGGATCGGGCG-ACCTCAATTATGATGTGTCGCTCGGCACCTTACGAGAAATCAAAGTCTTTGGGTTCTGGGGGGAGTATGGTCGCAAGGCTGAAACTTAAAGGAATTGACGGAAGGGCACCACCAGGTGTGGAGCCTGCGGCTTAATTTGACTCAACACGGGGAAACTCACCAGGTCCAGACATAACTAGGATTGACAGATTGATAGCTCTTTCATGATTTTATGGGTGGTGGTGCATGGCCGTTCTTAGTTGGTGGAGTGATTTGTCTGGTTAATTCCGATAACGAACGAGACCTTAACCTGCTAAATAGCCAGGCCGGC-TTTCGCTGGTCGCCGGCTTCTTAGAGGGACTGTCAGCGTCTAGCTGACGGAAGTTTGAGGCAATAACAGGTCTGTGATGCCCTTAGATGTTCTGGGCCGCACGCGCGCTACACTGACAGGGCCAGCGAGTTTTTT--TCCTTGACCGGAAGGT-CTGGGTAATCTTGTGAAACCCTGTCGTGCTGGGGATAGAGCATTGCAATTATTGCTCTTCAACGAGGAATACCTAGTAAGCGTGAGTCATCAGCTCGCGTTGATTACGTCCCTGCCCTTTGTACACACCGCCCGTCGCTACTACCGATTGAATGGCTTAGTGAGGTCTCCGGATTGGCTTTGGGGAGCCGGCGACGGCACCCTATTGCTGAGAAGCTGATCAAACTTGGTCCAACTTTCAGCAACGGATCTCTTGGCTCTCGCATCGATGAAGAACGCAGCGAAATGCGATAAGTAATGTGAATTGCAGAATT-CAGTGAATCATCGAATCTTTGAACGCACCTTGCGCTCCTTGG-TAT-TCCGAGGAGCATGCCTGTTTGAGTGTC------ATTACCTAGTAACTGCGAGTGAAGCGGGAAAAGCTCAAATTTAAAATCTGGYGGTCTTT---GGCCGTCCGAGTTGTAATCTAGAGAAGTGTTAT-CCGCGCTGGACCGTGTACAAGTC-TCCTGGAATGGAGCGTCATAGAGGGTGAGAATCCCGTCTTTGACACGGACT-GCCAGGGCTTT--GTGATGCGCTCTCAAAGAGTCGAGTTGTTTGGGAATGCAGCTCAAAATGGGTGGTAAATTCCATCTAAAGCTAAATATTGGCGAGAGACCGATAGCGAACAAGTACCGTGAGGGAAAGATGAAAAGAACTTTGGAAAGAGAGTTAAACAGTACGTGAAATTGCTGAAAGGGAAACGCTTGAAGTC-AGTCGCGTTGGCC-GGGGATCAACCTTGCTT-----------TTGCTGGGCGTACTTTCCGGTC--GACGGGTCAGCATCAATTTTGA--TCGTTGGATAAAGGT-TAGGG-GAATGTGGCATCTTC----GGATGTGTTAT-AGCCCTTGGT-CGCATACAACG-GTTGGGATTGAGGAACTCAGCACGCCGC---------AAG-GCCGGGTAC--TTG--TACCACG--TTCGTGCTTAGGATGCTGGCATAATGGCTTTAATCGACCCGTCTTGAAACACGGACCAAGGAGTCTAACATGCCTGCGAGTGTTTGGGTGG--AAAACCCGAGCGCGTAATGAAAGTGAAA-GTTGAGATCCCTGTCG-TGGGGAGCATCGACGCCCGGACCAGACCTTTT-GTGACGGATCCGCGGTAGAGCATGTATGTTGGGACCCGAAAGATGGTGAACTATGCCTGAATAGGGTGAAGCCAGAGGAAACTCTGGTGGAGGCTCGTAGCGATTCTGACGTGCAAATCGATCGTCAAATTTGGGTATAGGGGCGAAAGACTAATCGAACCATCTAGTAGCTGGTTCCTGCCGAAGTTTCCCTCAGGATAGCAGAAACTCA------TTTCAGATTTATGTGGTAAAGCGAATGATTAGAGGCCTTGGGGTTGAAACAACCTTAACCTATTCTCAAACTTTAAATATGTAAGAACGAGCCGTCTCTTGA-TTGGACCGCTCGGCGATTGA-GAGTTTCTAGTGGGCCATTTTTGGTAAGCAGAACTGGCGATGCGGGATGAACCGAACGCGAGGTTAAGGTGCCGGAATTCACGCTCATCAGACACCACAAAAGGTGTTAGTTCATCTAGACAGCAGGACGGTGGCCATGGAAGTCGGAATCCGCTAAGGAGTGTGTAACAACTCACCTGCCGAATGAACTAGCCCTGAAAATGGATGGCGCTTAAGCGTGATACCCATACCTCGCCGTCAGCGTTGAAGTGACGCGCTGACGAGTAGGCAGGCGTGGAGGTCAGCTGGACCCTTGCTGGCCAATCTTTTCCGAATGCTGTTTAGGAAGTTAACGAAGGATGTTTACCGCTATCTCCAAAAGAGTGCGTCGAGGCACACAAAGAGTTCAATCTTGCTCTAGCTGTCAAGCATCAGACAATCACCAATGGTCTCAAATACTCGTTGGCGACCGGTAACTGGGGTGATCAGAAGAAGTCAATGTCTTCAAAAGCCGGTGTGTCGCAAGTGCTGAATCGTTATACCTACGCATCTACTTTGTCACATTTGCGTCGCTGCAACACYCCACTTGGACGAGAAGGCAAAATCGCTAAGCCTCGTCAACTTCACAATACCCATTGGGGAATGGTATGCCCTGCGGAAACACCAGAAGGTCAAGCTTGCGGTCTCGTCAAGAATTTGGCTTTGATGGCATGCATTTCCGTCGGCYCACTGTCTGCACCCGTTATCGAGTTCTTGGAAGAGTGGGGTTTAGAATCGTTGGAGGAGAATGCCCATTCGACAACCCCT---TGTACGAAGGTTTTCGTTAACGGTGTTTGGATGGGTGTTCATCGTGATGCTGCCAATTTGGTCRAAACCTTGAAGAAGTTGAGGAGAAGGGATGACATCAGTCCTGAAGTGTCGGTTGTGCGAGATATCCGAGAGAAGGAACTACGRCTATATACCGATGCTGGTCGAGTTTGCAGGCCATTATTCATCGTGGAGAACCAGCAACTGGCTCTGCAGA------------AAAAGCACATCAAGTGGCTCAATAGCGGTGTCAATGACCAA-----------------------AAAGAGG-------------AGTACAAGTGGGAGCACTTGATCAAGGGCGGTGTCGTTGAACTATTGGACGCAGAGGAAGAAGAGACAGTCATGATTTCCATGACTCCAGAGGACCTGGAGAATTCACGACTGCAGCAAAGTGGTGTAGATCCTCACGCGAAC---GAGGGAGAATTTGATCCTGCTGCGCGGTTAAAGGCTGGGACGCAT------GCACATACATGGACGCATTGCGAGATTCATCCTAGCATGATTCTCGGTATTTGTGCCAGCATCATTCC----------------------------------------------------------------------------------------------------------------------------------------------------------------------------------------------------------------------------------------------------------------------------------------------------------------------------------------------------------------------------------------------------------------------------------------------------------------------------------------------------------------------------------------------------------------------------------------------------------------------------------------------------------------------------------------------------------------------------------------------------------------------------------------------------------------------------------------------------------------------------------CATCGTGATTTTATCAAGAACATGATCACCGGTACTTCCCAGGCTGATTGCGCTATCCTCATCATTGCCGCTGGTACTGGTGAGTTCGAGGCTGGTATCTCCAAGGATGGCCAGACCCGCGAGCACGCCCTCCT-CGCCTTCACCCTCGGTGTCCGTCAGCTCATCGTCGCCGTCAACAAGATGGACACCACCAAGTGGAGTGAGGACCGATTCCAGGAAATCGTCAAGGAGACTTCCACATTCATTAAGAAGGTCGGTTACAACCCCAAGGCTGTCGCCTTCGTGCCCATCTCTGGATGGCATGGTGACAACATGTTGGAGGAGTCCGCCAACATGCCCTGGTTCAAAGGCTGGACCAAGGAGACCAAGGCCGGTGTCGTCA---AGGGCAAGACCCTCCTCGATGCCATCGATCCCATCGAACCCCCCGTCCGTCCTTCCGACAAGCCCCTCCGTCTCCCCCTCCAGGATGTCTACAAGATTGGCGGTATTGGCACAGTGCCTGTCGGCCGTGTTGAAACCGGTATCATCAAGGCCGGCATGGTCGTCACCTTCGCTCCTTCAAACGTCACCACTGAAGTCAAGTCCGTCGAAATGCACCACGAGCAGCTCGAGCAGGGTAACCCCGGTGACAACGTCGGCTTCAACGTCAAGAACGTTTCCGTCAAGGATATCCGTCGTGGAAACGTCGCTTCCGACTCCAAGAACGACCCCGCCAAGGAGGCCGCTTCCTTCAACGCCCAGGTCATCGTCCTCAACCACCCCGGTCAAATTGGTGCTGGCTACGCTCCCGTCCTCGATTGCCACACTGCCCACATTGCTTGCAAGTTCGCTGAGCTCATCGAGAAGATCGATCGCCGAACAGGTAAATCGATTGAGGCCGCCCCCAAATTCGTCAAGTCGGGTGATGCTGCCATCGTCAAGCTCATTCCCAGCAAGCCCATGTGTGTTGAGTCTTACAATGAGTACCCTCCTCTCGG
016_Piloderma_fallax_S12 --------------GAAACTGCGAATGGCTCATTAAATCAGTTATAGTTTATTTGATGGTACCTTGCTACATGGATAACTGTGGTAATTCTAGAGCTAATACATGCAATC-AAGCCCCGACTTCCGGGAGGGGTGTATTTATTAGATAAAAAACCAACGCGGTTC-GCCGCTCCCTTGGTGATTCATAATAACTTTTCGAATCGCATGGCCTTGTGCCGGCGATGCTTCATTCAAATATCTGCCCTATCAACTTTCGATGGTAGGATAGAGGCCTACCATGGTTTCAACGGGTAACGGGGAATAAGGGTTCGATTCCGGAGAGGGAGCCTGAGAAACGGCTACCACATCCAAGGAAGGCAGCAGGCGCGCAAATTACCCAATCCCGACACGGGGAGGTAGTGACAATAAATAACAATATAGGGCTCTTTCGGGTCTTATAATTGGAATGAGTACAATTTAAATCCCTTAACGAGGAACAATTGGAGGGCAAGTCTGGTGCCAGCAGCCGCGGTAATTCCAGCTCCAATAGCGTATATTAAAGTTGTTGCAGTTAAAAAGCTCGTAGTTGAACTTCGGGCCTGGCCGGGCGGTCCGCCTAAC-GGCGCTG--TACTGTCT-GGCCGGGCCTTACCTCTTGGTGAGCCGG--CGTGCCCTTCACTGG-GTGC--GTCGGGGAACCAGGACTTTTACCTTGAGAAAATTAGAGTGTTCAAAGCAGGCC-TATGCCCGAATACATTAGCATGGAATAATGAAATAGGACGTGCGGTTCTATTTTGTTGGTTTCTAGAGTCGCCGTAATGATTAATAGGGACAGTTGGGGGCATTAGTATTCAGTTGCTAGAGGTGAAATTCTTGGATTTACTGAAGACTAACTA-TTGCGAAAGCATTTGCCAAGGATGTTTTCATTAATCAAGAACGAAGGTTAGGGGATCGAAAACGATCAGATACCGTTGTAGTCTTAACAGTAAACTATGCCGACTAGGGATCGGGCG-ACCTCAATT-TGATGTGTCGCTCGGCACCTTACGAGAAATCAAAGTCTTTGGGTTCTGGGGGGAGTATGGTCGCAAGGCTGAAACTTAAAGGAATTGACGGAAGGGCACCACCAGGAGTGGAGCCTGCGGCTTAATTTGACTCAACACGGGGAAACTCACCAGGTCCAGACATGACTAGGATTGACAGATTGATAGCTCTTTCATGATTTTATGGGTGGTGGTGCATGGCCGTTCTTAGTTGGTGGAGTGATTTGTCTGGTTAATTCCGATAACGAACGAGACCTTAACCTGCTAAATAGCCAGGCCGGC-TTTCGCTGGTCTCCGGCTTCTTAGAGGGACTGTCGGCGTCTAGCCGACGGAAGTTTGAGGCAATAACAGGTCTGTGATGCCCTTAGATGTTCTGGGCCGCACGCGCGCTACACTGACAGAGCCAGCGAGTTCATTTTCCCTTGGCCGGAAGGC-CTGGGTAATCTTGTGAAACTCTGTCGTGCTGGGGATAGAGCATTGCAATTATTGCTCTTCAACGAGGAATTCCTAGTAAGCGTGAGTCATCAGCTCGCGTTGATTACGTCCCTGCCCTTTGTACACACCGCCCG-------------------------------------------------------------------------------------------------CAACTTTCAACAACGGATCTCTTGGCTCTCGCATCGATGAAGAACGCAGCGAAATGCGATAAGTAATGTGAATTGCAGATTTTCAGTGAATCATCGAATCTTTGAACGCACCTTGCGCTCCTTGG-TAT-TCCGAGGAGCATGCCTGTTTGAGTGTC------ATTACCTAGTAACTGCGAGTGAAGCGGGAAAAGCTCAAATTTAAAATCTGGCGGTCTTGC--GGCCGTCCGAGTTGTAATCTGGAGAAGCGTTTATCCGCGTCGGACCGTGTACAAGTC-TTCTGGAAGGGAGCGTCGTAGAGGGTGAGAATCCCGTCTTTGACACGGACA-ACCGATGCTTTT-GTGATGCGCTCTCGAAGAGTCGAGTTGTTTGGGAATGCAGCTCAAAATGGGTGGTAAATTCCATCTAAAGCTAAATATTGGCGAGAGACCGATAGCGAACAAGTACCGTGAGGGAAAGATGAAAAGCACTTTGGAAAGAGAGTTAAACAGTACGTGAAATTGTTGAAAGGGAAACGTTTGAAGTC-AGTCGCGTCGGCC-GAGACTCAACCTGGGCTT----------CTGCCCGGTGCACTTCTCGGTT--GACGGGTCAGCATCAATTTTGA--CCGCCGGATAAAGGT-TGGGG-GAATGTGGCATCCTTCG--GGATGTGTTAT-AGACCTCGATTCGGATACGGCG-ATTGGGATTGAGGAACTCGGCGC-------------------------------------------TCTGCGTCCAGGATGCTGGCATAATGGCTTTAAGCGACCCGTCTTGAAACACGGACCAAGGAGTCTAACATGCCCGCGAGTGTTTGGGTGT--CAAACCCGAGCGCGTAATGAAAGTGAAA-GTTGAGATCCCTGTCG-TGGGGAGCATCGACGCCCGGACCAGACCTTTT-GTGACGGATCTGCGGTAGAGCGTGTATGTTGGGACCCGAAAGATGGTGAACTATGCCTGAATAGGGTGAAGCCAGAGGAAACTCTGGTGGAGGCTCGTAGCGATTCTGACGTGCAAATCGATCGTCGAATTTGGGTATAGGGGCGAAAGACTAATCGAACCATCTAGTAGCTGGTTCCTGCCGAAGTTTCCCTCAGGATAGCAGAAACTCG------TATCAGATTTATGTGGTAAAGCGAATGATTAGAGGCCTTGGGGTTGAAACAACCTTAACCTATTCTCAAACTTTAAATATGTAAGAACGAGCCGTCTCTTTG-TTGGACCGCTCGGCGATTGA-GAGTTTCTAGTGGGCCATTTTTGGTAAGCAGAACTGGCGATGCGGGATGAACCGAACGTGAGGTTAAGGTGCCGGAATCAACGCTCATCAGACACCACAAAAGGTGTCAGTTCATCTAGACAGCAGGACGGTGGCCATGGAAGTCGGAATCCGCTAAGGAGTGTGTAACAACTCACCTGCCGAATGAACTGGCCCTGAAAATGGATGGCGCTCAAGCGTTGTACCCATACCTCACCGTCGGCGTTGAAGTGACGCGCCGACGAGTAGGCAGGCGTGGGGGTCGGCCGGTCCTCTTCTGGCAAATCTATTCCGGATGCTTTTCCGGAAGTTAACAAAAGATGTTTACCGCTACCTGCAGAAGAGTGCGTCGAAACTCACAAGGAGTTTAATCTCTCTTTGGCAGTCAAGCATCAAACGATCACGAATGGACTCAAGTATTCGCTAGCCACTGGTAATTGGGGTGACCAGAAGAAGTCAATGTCTTCGAAGGCCGGCGTATCACAGGTGCTAAATCGCTACACGTACGCATCCACACTTTCGCATTTGCGACGATGCAACACGCCGCTAGGGCGAGAGGGCAAAATCGCTAAACCGCGTCAGCTGCATAACACCCATTGGGGCATGGTATGTCCTGCCGAGACACCAGAAGGTCAGGCCTGTGGTCTGGTGAAAAACTTGGCTCTTATGGCGTGTATATCCGTTGGCTCGCTCTCTGCACCGGTTATCGAGTTTTTAGAAGAGTGGGGCTTGGAATCGTTGGAGGAGAATGCACATTCATCGACGCCT---TGTACAAAGGTGTTCGTGAATGGTGTTTGGATGGGAGTGCATCGTGATCCTGCTAATCTCGTCAAGACTATCAAGAAGCTGCGCAGGAAGGATGATATTAGTCCCGAAGTGTCAGTTGTGAGAGATATTCGAGAGAAAGAGCTGCGGTTGTACACCGATGCTGGACGAGTCTGCCGGCCTCTGTTCATAGTGGAGAACCAGCAACTGGCGTTACAGA------------AGAAACACATCAAGTGGTTGAATCAGGGTTTCGATGATGAA-----------------------GACGAGG-------------AATTCAAGTGGGAGCAGCTGGTTAAGGGCGGGATCATCGAGTTGTTGGATGCGGAGGAAGAAGAGACTGTCATGATTTCCATGACGCCAGAGGATCTTGAGAATTCGCGATTACAGTCAAGTGGTGTCGATCCTCATGCGAAC---GACAGTGACTTCGACCCTGCTGCTCGTCTGAAGGCGGGCACTGAC------GCCCATACATGGACACACTGTGAAATTCATCCGAGCATGATCTTAGGTATCTGCGCCAGTATTATTCCGTTCCCAGATCATAATCAGGAGTCTCCTCGTAATACTTACCAATCCGCAATGGGCAAGCAAGCGATGGGAATTTACTTGACTAACTTCCTTATCCGCATGGACACCATGGCCAACATCCTTTATTACCCTCAGAAACCTCTTGCAACTACCCGTTCGATGGAATATTTAAAATTCCGAGAGCTTCCAGCCGGTCAAAACGCCATCGTCGCTATCTTGTGTTATAGCGGTTACAACCAAGAAGATTCAGTCATTATGAATCAAAGCTCTATCGATCGCGGATTATTCCGGAGTATCTACTATCGCAGCTACATGGACCTCGAGAAGAAGAGTGGTGTACAGCAGCTGGAGGAGTTTGAGAAGCCAACGCGGGAGAATACGCTTCGCATGAAGCACGGCACCTATGACAAAATCGAGGACGATGGGTTGATCGCTCCGGGTACTGGTGTATCCGGTGAAGATATTATCATTGGAAAGACGGCGCCCATACCTCCCGACAGCGAAGAGCTTGGTCAACGGACACGAACTCATAATCGAAGGGATGTTTCGACACCTCTGAAGAGTACAGAAAATGGTATTGTTGATCAGGTCTTGATTACTACGAACTCTGAGGGCCAGAAGTTCGTGAAAGTCCGTGTACGAGCCACTCGTATCCCTCAGATTGGCGACAAATTCGCCTCTCGCCATGGTCAGAAAGGTACGATAGGTATCACCTACCGCCAAGAGGATATGCCTTTTACCGCAGAAGGCATTGTTCCCGATATTATCATCAATCCTCATGCTATCCCGTCACGTATGACCATCGGACATTTAGTCGAGTGTTTATTGTCGAAAGTTGCCACCCTTATTGGTCATCGTGATTTTATCAAAAACATGATTACTGGTACATCTCAGGCCGATTGTGCCATTCTTATTATTGCCGGTGGTACTGGTGAATTCGAAGCCGGTATTTCCAAGGACGGTCAGACCCGTGAGCACGCCCTCCT-GGCGTTCACCCTTGGAGTGCGTCAGCTCATCGTTGCCGTCAACAAGATGGATACCGCCAAGTGGAGCGAGGACCGTTTCAACGAAATTGTCAAAGAGACGAGCACATTTATCAAGAAAGTTGGTTACAACCCCAAGGCTGTTGCGTTCGTTCCCATATCTGGCTGGCACGGCGACAACATGCTGGAGGAGTCCACCAATATGCCATGGTTCAAGGGCTGGACAAAGGAGAACAAGAGCGGTCCGGTCA---AAGGCAAGACCCTCCTCGACGCCATTGATGCCATCGAACCTCCTGCGCGACCTACCGACAGACCTCTCCGTCTCCCTCTCCAGGATGTCTATAAGATTGGTGGTATTGGCACTGTCCCCGTCGGTCGTGTTGAGACTGGTATTATCAAGGCCGGAATGATCGTCAGTTTCGCTCCTTCAAACGTCACCACTGAAGTGAAGTCGGTGGAGATGCACCACGAGCAACTCGTTGAGGGTGGCCCTGGTGACAACGTCGGTTTCAATGTGAAGAACGTCTCGGTCAAGGATATTCGTCGGGGAAATGTGTGTTCGGACTCCAAGAATGACCCCGCTAAAGAGGCCGCTTCCTTCAATGCTCAAGTCATTGTTCTCAACCATCCTGGTCAAATTGGTGCCGGTTACGCTCCCGTCCTTGATTGCCACACCGCCCACATTGCCTGCAAGTTCGCCGAGCTCATCGAGAAAATCGATCGTCGGAGTGGAAAGTCGATCGAGAATAATCCCAAATTCGTCAAGTCCGGTGATGCTTGCATTGCCAAACTCGTTCCTTCCAAGCCAATG-----------------------------------
017_Athelia_sp_FP133442 ---------CT-GTGAAACTGCGAATGGCTCATTAAATCAGTTATAGTTTATTTGATGGTACCTTGCTACATGGATAACTGTGGTAATTCTAGAGCTAATACATGCAATC-AAGCCCCGACTTCCGGGAGGGGTGTATTTATTAGATAAAAAACCAACGCGGTTC-GCCGCTCCCTTGGTGATTCATAATAACTTTTCGAATCGCATGGCCTTGTGCCGGCGATGCTTCATTCAAATATCTGCCCTATCAACTTTCGATGGTAGGATAGAGGCCTACCATGGTTTCAACGGGTAACGGGGAATAAGGGTTCGATTCCGGAGAGGGAGCCTGAGAAACGGCTACCACATCCAAGGAAGGCAGCAGGCGCGCAAATTACCCAATCCCGACACGGGGAGGTAGTGACAATAAATAACAATATAGGGCTCTTTCGGGTCTTATAATTGGAATGAGTACAATTTAAATCCCTTAACGAGGAACAATTGGAGGGCAAGTCTGGTGCCAGCAGCCGCGGTAATTCCAGCTCCAATAGCGTATATTAAAGTTGTTGCAGTTAAAAAGCTCGTAGTTGAACTTCGGGCCTGGCCGGGCGGTCCGCCTAAC-GGCGCTG--TACTGTCT-GGCCGGGCCTTACCTCTTGGTGAGCCGG--CGTGCCCTTAATTGG-GTGC--GTCGGGGAACCAGGACTTTTACCTTGAGAAAATTAGAGTGTTCAAAGCAGGCC-TATGCCCGAATACATTAGCATGGAATAATAAAATAGGACGTGCGGTTCTATTTTGTTGGTTTCTAGAGTCGCCGTAATGATTAATAGGGACAGTTGGGGGCATTAGTATTCAGTTGCTAGAGGTGAAATTCTTGGATTTACTGAAGACTAACTA-TTGCGAAAGCATTTGCCAAGGATGTTTTCATTAATCAAGAACGAAGGTTAGGGGATCGAAAACGATCAGATACCGTTGTAGTCTTAACAGTAAACTATGCCGACTAGGGATCGGGCA-ACCTCAATT-TGATGTGTTGCTCGGCACCTTACGAGAAATCAAAGTCTTTGGGTTCTGGGGGGAGTATGGTCGCAAGGCTGAAACTTAAAGGAATTGACGGAAGGGCACCACCAGGAGTGGAGCCTGCGGCTTAATTTGACTCAACACGGGGAAACTCACCAGGTCCAGACATGACTAGGATTGACAGATTGATAGCTCTTTCATGATTTTATGGGTGGTGGTGCATGGCCGTTCTTAGTTGGTGGAGTGATTTGTCTGGTTAATTCCGATAACGAACGAGACCTTAACCTGCTAAATAGCCAGGCCGGC-TTTCGCTGGTCTCCGGCTTCTTAGAGGGACTGTCGGCGTCTAGCCGACGGAAGTTTGAGGCAATAACAGGTCTGTGATGCCCTTAGATGTTCTGGGCCGCACGCGCGCTACACTGACAGAGCCAGCGAGTTTCTTTTCCCTTGTCCGGAAGGA-CTGGGTAATCTTGTGAAACTCTGTCGTGCTGGGGATAGAGCATTGCAATTATTGCTCTTCAACGAGGAATTCCTAGTAAGCGTGAGTCATCAGCTCGCGTTGATTACGTCCCTGCCCTTTGTACACACCGCCCGTCGCTACTACCGATTGAATGGCTTAGTGAGGTCTCCGGATTGGCTTTGGGGAGCCGGCGACGGCACCCTATTGCTGAGAAGCTGATCAAACTTGGTCCAACTTTCAACAACGGATCTCTTGGCTCTCGCATCGATGAAGAACGCAGCGAAATGCGATAAGTAATGTGAATTGCAGATTTTCAGTGAATCATCGAATCTTTGAACGCACCTTGCGCCCCTTGG-TAT-TCCGAGGGGCATGCCTGTTTGAGAGTC------ATTACCTAGTAACTGCGAGTGAAGCGGGACAAGCTCAAATTTAAAATCTGGCGGTCTCCT--GGCCGTCCGAGTTGTAATCTGGAGAAGCGTTTT-CCGCGTTGGACCGTGTACAAGTC-TTCTGGAACGGAGCGTCATAGAGGGTGAGAATCCCGTCTCTGACACGGACT-ACCAATGCTTTT-GTGATACGCTCTCGAAGAGTCGAGTTGTTTGGGAATGCAGCTCAAAATGGGTGGTAAATTCCATCTAAAGCTAAATATTGGCGAGAGACCGATAGCGAACAAGTACCGTGAGGGAAAGATGAAAAGCACTTTGGAAAGAGAGTTAAACAGTACGTGAAATTGTTGAAAGGGAAACGTTTGAAGTC-AGTCGCGTTGGCC-GAGACTCAACCTTGCTATC---------CTGCTCGGTGTACTTCTCGGTC--GACGGGTCAGCATCAATTTTGA--CCGCCGGATAAAGGC-CTGGG-GAATGTGGCATCTCTCG--GGATGTGTTAT-AGCCCTGGGTTCGCATACGGCG-ATTGGGATTGAGGAACTCAGTGCGCCTT--------TATG-GTCGGGGTA--TCA--ACCCACGT-AACGCGCTTAGGATGCTGGCATAATGGCTTTAAGCGACCCGTCTTGAAACACGGACCAAGGAGTCTAACATGCCCGCGAGTGTTTGGGTGT--CAAACCCGAGCGCGTAATGAAAGTGAAA-GTTGAGATCCCTGTCG-TGGGGAGCATCGACGCCCGGACCAGACCTTCT-GTGACGGATCTGCGGTAGAGCGTGTATGTTGGGACCCGAAAGATGGTGAACTATGCCTGAATAGGGTGAAGCCAGAGGAAACTCTGGTGGAGGCTCGTAGCGATTCTGACGTGCAAATCGATCGTCGAATTTGGGTATAGGGGCGAAAGACTAATCGAACCATCTAGTAGCTGGTTCCTGCCGAAGTTTCCCTCAGGATAGCAGAAACTCG------TATCAGATTTATGTGGTAAAGCGAATGATTAGAGGCCTTGGGGTTGAAACAACCTTAACCTATTCTCAAACTTTAAATATGTAAGAACGAGCCGTCTCTTTG-TTGGACCGCTTGGCGATTGA-GAGTTTCTAGTGGGCCATTTTTGGTAAGCAGAACTGGCGATGCGGGATGAACCGAACGTGAGGTTAAGGTGCCGGAATTCACGCTCATCAGACACCACAAAAGGTGTTAATTCATCTAGACAGCAGGACGGTGGCCATGGAAGTCGGAATCCGCTAAGGAGTGTGTAACAACTCACCTGCCGAATGAATTAGCCCTGAAAATGGATGGCGCTCAAGCGTGATACCCATACCTCACCGTCGGCGTTGAAGTGACGCGCCGACGAGTAGGCAGGCGTGGGGGTCGGCTGGTCCTCTTCTTGCGAATCTATTCCGGATGCTCTTCAGGAAACTGACAAAAGACGTATATCGTTACTTGCAGAAGAGTGTGTTGAGACTCATAAGGAGTTCAACCTGTCCCTGGCCGTTAAGCATCAGACTATTACTAACGGACTCAAATATTCCCTTGCTACGGGTAACTGGGGAGACCAGAAAAAATCGATGGCTTCAAAGGCTGGTGTATCACAGGTGCTCAACCGTTACACGTACGCCTCTACATTGTCACATCTGAGGCGATGCAACACTCCGCTTGGGCGAGAGGGCAAGATTGCGAAGCCGCGTCAGCTACACAATACTCATTGGGGTATGGTGTGTCCAGCTGAGACACCGGAAGGGCAAGCTTGCGGTCTCGTCAAAAATCTTGCTCTCATGGCATGTATATCTGTCGGTTCACTTTCTGCACCTGTCATCGAATTTCTGGAGGAGTGGGGTCTGGAATCGTTGGAAGAGAATGCGCATTCTTCGATACCG---TGCACCAAGGTATTCGTCAATGGCGTTTGGATGGGTGTACATCGAGATCCTGCCAATCTCGTCAAGACCATCAAGAAGCTTCGCAGAAAGGATGATATCAGTCCTGAAGTATCAGTCGTGCGAGATATTAGGGAAAAAGAGCTTCGACTTTACACCGATGCTGGGAGAGTCTGTCGACCACTCTTCATCGTCGAAAATCAGCAGCTTGCCTTACAAA------------AGAAACATGTCAAATGGCTAAACCAGGGGTACCGAGATGGT--------------------GACGAGGAAG-------------AATTTAGGTGGGAGCATCTGGTGAAAGGCGGTATAATCGAGTTGTTGGATGCGGAGGAAGAGGAGACTGTGATGATCTCCATGACGCCAGAAGATTTGGAGAATTCACGATTACAACAGACTGGTGCCGACCCCCACGCAAAC---GATGGTGAATTTGACCCAGCTGCACGTTTAAAGGCGGGGTCCGAC------GCTCATACATGGACTCACTGCGAAATTCACCCGAGTATGATCCTCGGTATTTGTGCCAGTATCATCCCCTTCCCGGATCATAATCAGGAGTCTCCTCGTAATACTTACCAATCTGCTATGGGCAAGCAAGCCATGGGTATCTTTTTGACGAACTTCCTTATTCGCATGGACACCATGGCAAACATTCTTTACTACCCGCAAAAGCCCCTTGCGACAACACGTTCTATGGAGTACCTCAAGTTCCGAGAACTCCCTGCTGGTCAAAATGCCATCGTCGCCATTTTGTGTTACAGTGGTTACAATCAGGAAGATTCTGTTATCATGAACCAGAGCTCTATTGATCGTGGTCTGTTCCGTAGTATTTACTACCGMAGCTACATGGATCTCGAGAAGAAAAGTGGCATTCAGCAGCTCGAGGAGTTCGAGAAACCAACTCGGGACAATACACTGCGTATGAAGCACGGGACTTACGATAAAATCGAAGACGATGGTCTCATCGCCCCTGGTACTGTCGTATCCGGTGAGGATATCATCATTGGAAAAACCGCGCCCATACCTCCAGACAGTGAAGAGCTTGGCCAACGAACGCGGACCCACACACGACGGGATGTGTCCACCCCACTGAAAAGCACGGAGAATGGCATCGTCGATCAAGTGCTCATCACTACGAATTCTGAAGGACAGAAGTTCGTCAAGGTCCGAGTGCGGGCTACCCGTATCCCTCAGATTGGTGACAAGTTTGCTTCACGTCACGGTCAAAAGGGTACCATTGGTATCACTTATCGACAAGAGGACATGCCATTCACTGCGGAAGGCATTGTTCCTGACATTATCATCAACCCTCATGCAATTCCATCGCGTATGACAATAGGACATCTGGTTGAGTGTTTACTATCTAAAGTTGCCACTCTCATCGGCCATCGTGATTTTATCAAGAACATGATCACTGGTACATCTCAGGCCGATTGTGCCATTCTTATCATCGCTGGTGGAACTGGTGAATTCGAAGCCGGTATCTCCAAGGATGGTCAGACCCGTGAGCACGCCCTGCT-GGCGTTCACCCTCGGTGTGCGTCAGCTCATCGTCGCCGTTAACAAGATGGACACCACGAAGTGGAGTGAGGACCGTTTCAATGAAATTATCAAGGAGACATCCACGTTCATCAAGAAGGTCGGATACAACCCCAAAGCTGTTGCGTTCGTCCCCATATCTGGTTGGCACGGTGACAACATGTTGGAGGAATCCCCCAACATGCCATGGTACAAAGGCTGGACAAAAGAGACCAAGGCTGGTGTCACCA---AGGGCAAGACCCTCCTCGATGCTATTGATGCTATTGAACCCCCCGTCCGACCTTCCGACAAGCCTTTGCGTCTCCCCCTCCAGGATGTGTACAAAATTGGTGGTATTGGCACGGTCCCTGTCGGACGTGTTGAGACTGGTGTCATCAAGGCTGGAATGGTCGTCACCTTTGCACCTTCAAATGTCACCACTGAAGTGAAGTCCGTCGAGATGCATCACGAGCAGCTCGTCGAGGGTCTTCCAGGTGACAACGTCGGTTTCAACGTCAAGAACGTCTCAGTCAAGGATATCCGTCGTGGAAATGTTGCCTCTGACTCGAAGAACGACCCTGCTAAGGAGGCTGCTTCATTCAACGCTCAGGTCATTGTCCTTAACCACCCTGGTCAAATCGGTGCCGGTTACGCCCCCGTCTTGGATTGCCACACTGCCCACATTGCCTGCAAATTCGCCGAGCTCATTGAAAAGATCGATCGTCGGAGTGGAAAGTCGATCGAAGCATCTCCTAAATTCGTCAAGTCTGGTGATGCATGCATTGCCAAACTCGTCCCCTCTAAGCCCATGTGTGTTGAATCTTATAACGAGTACCCTCCACTTGG
018_Leptosporomyces_raunkiaerii_HHB7628 AAATTTGTACT-GTGAAACTGCGAATGGCTCATTAAATCAGTTATAGTTTATTTGATGGTACCTTGCTACATGGATAACTGTGGTAATTCTAGAGCTAATACATGCAATC-AAGCCCCGACTTCCGGGAGGGGTGTATTTATTAGATAAAAAACCAACGCGGTTC-GCCGCTCCCTTGGTGATTCATAATAACTTTTCGAATCGCATGGCCTTGTGCCGGCGATGCTTCATTCAAATATCTGCCCTATCAACTTTCGATGGTAGGATAGAGGCCTACCATGGTTTCAACGGGTAACGGGGAATAAGGGTTCGATTCCGGAGAGGGAGCCTGAGAAACGGCTACCACATCCAAGGAAGGCAGCAGGCGCGCAAATTACCCAATCCCGACACGGGGAGGTAGTGACAATAAATAACAATATAGGGCTCTTTCGGGTCTTATAATTGGAATGAGTACAATTTAAATCCCTTAACGAGGAACAATTGGAGGGCAAGTCTGGTGCCAGCAGCCGCGGTAATTCCAGCTCCAATAGCGTATATTAAAGTTGTTGCAGTTAAAAAGCTCGTAGTTGAACTTCGGGCCTGGCTGGGCGGTCCGCTTAAC-GGCGTTG--TACTGTCT-GGCCGGGCCTTACCTCTTGGTGAGCCGG--CGTGCCCTTCACTGG-GTGC--GTCGGGGAACCAGGACTTTTACCTTGAGAAAATTAGAGTGTTCAAAGCAGGCC-TATGCCCGAATACATTAGCATGGAATAATGAAATAGGACGTGCGGTTCTATTTTGTTGGTTTCTAGAGTCGCCGTAATGATTAATAGGGACAGTTGGGGGCATTAGTATTCAGTTGCTAGAGGTGAAATTCTTGGATTTACTGAAGACTAACTA-TTGCGAAAGCATTTGCCAAGGATGTTTTCATTAATCAAGAACGAAGGTTAGGGGATCGAAAACGATCAGATACCGTTGTAGTCTTAACAGTAAACTATGCCGACTAGGGATCGGGCG-ACCTCAATTTT-ATGTGTCGCTCGGCACCTTACGAGAAATCAAAGTCTTTGGGTTCTGGGGGGAGTATGGTCGCAAGGCTGAAACTTAAAGGAATTGACGGAAGGGCACCACCAGGAGTGGAGCCTGCGGCTTAATTTGACTCAACACGGGGAAACTCACCAGGTCCAGACATGACTAGGATTGACAGATTGATAGCTCTTTCATGATTTTATGGGTGGTGGTGCATGGCCGTTCTTAGTTGGTGGAGTGATTTGTCTGGTTAATTCCGATAACGAACGAGACCTTAACCTGCTAAATAGCCAGGCCGGC-TTTTGCTGGTCTCCGGCTTCTTAGAGGGACTGTCGGCGTCTAGCCGACGGAAGTTTGAGGCAATAACAGGTCTGTGATGCCCTTAGATGTTCTGGGCCGCACGCGCGCTACACTGACAGAGCCAGCGAGTTTTTTC-TCCTTGTCCGGAAGGA-CTGGGTAATCTTGTGAAACTCTGTCGTGCTGGGGATAGAGCATTGCAATTATTGCTCTTCAACGAGGAATTCCTAGTAAGCGTGAGTCATCAGCTCGCGTTGATTACGTCCCTGCCCTTTGTACACACCGCCCGTCGCTACTACCGATTGAATGGCTTAGTGAGGTCTCCGGATTGGCTTTGGGGAGCGGGCGACCGCACCCTATTGCTGAGAAGCTGATCAAACTTGGTCCAACTTTCAACAACGGATCTCTTGGCTCTCGCATCGATGAAGAACGCAGCGAAATGCGATAAGTAATGTGAATTGCAGATTTTCAGTGAATCATCGAATCTTTGAACGCACCTTGCGCTCCTTGG-TAT-TCCGAGGAGCATGCCTGTTTGAGTGTC------ATTACCTAGTAACTGCGAGTGAAGCGGGAAAAGCTCAAATTTAAAATCTGGCGGTCTCC---GGCCGTCCGAGTTGTAATCTGGAGAAGCGTTTT-CCGCGTTGGACCGTGTACAAGTT-TTCTGGAACGGAACGTCATAGAGGGTGAGAATCCCGTCTTTGACACGGACT-ACCAATGCTTTT-GTGATACGCTCTCGAAGAGTCGAGTTGTTTGGGAATGCAGCTCAAAATGGGTGGTAAATTCCATCTAAAGCTAAATATTGGCGAGAGACCGATAGCGAACAAGTACCGTGAGGGAAAGATGAAAAGCACTTTGGAAAGAGAGTTAAACAGTACGTGAAATTGTTGAAAGGGAAACGTTTGAAGTC-AGTCGCGTCGGTC-GAGACTCAACCAGGC-------------TTGCCTGGCGTATTTCTTGATC--GACGGGTCAGCATCAGTTTTGA--CCGCTGGATAAAGGC-TGAGG-GAATGTGGCATTCTTCG--GGATGTGTTAT-AGCCCTTGGTTCGCATACAGCG-ATTGGGACTGAGGAACTCAGCGCGCCTT--------TATG-GTCGGGGTA--TCT--ACCCACGT-AACGCGCTTAGGATGCTGGCATAATGGCTTTAAGCGACCCGTCTTGAAACACGGACCAAGGAGTCTAACATGCCCGCGAGTGTTTGGGTGT--AAAACCCGAGCGCGTAATGAAAGTGATA-GTTGAGATCCCTGTCG-TGGGGAGCATCGACGCCCGGACCAGACCTTTT-GTGACGGATCTGCGGTAGAGCGTGTATGTTGGGACCCGAAAGATGGTGAACTATGCCTGAATAGGGTGAAGCCAGAGGAAACTCTGGTGGAGGCTCGTAGCGATTCTGACGTGCAAATCGATCGTCGAATTTGGGTATAGGGGCGAAAGACTAATCGAACCATCTAGTAGCTGGTTCCTGCCGAAGTTTCCCTCAGGATAGCAGAAACTCG------TATCAGATTTATGTGGTAAAGCGAATGATTAGAGGCCTTGGGGTTGAAACAACCTTAACCTATTCTCAAACTTTAAATATGTAAGAACGAGCCGTCTCTTAG-TTGGACCGCTCGGCGATTGA-GAGTTTCTAGTGGGCCATTTTTGGTAAGCAGAACTGGCGATGCGGGATGAACCGAACGTGAGGTTAAGGTGCCGGAATTCAAGCTCATCAGACACCAAAAAAGGTGTTAGTTCATCTAGACAGCAGGACGGTGGCCATGGAAGTCGGAATCCGCTAAGGAGTGTGTAACAACTCACCTGCCGAATGAACTAGCCCTGAAAATGGATGGCGCTCAAGCTTGATACCCATACCTCACCGTCAGCGTTGAAGTGACGCGCTGACGAGTAGGCAGGCGTGGAGGTTG---------------------CTTTTCCGCATGCTTTTCAGGAAGTTGACAAAAGATGTTTACCGTTACCTCCAGAAGAGTGTGTTGAGACTCATAAGGAGTTCAACCTTTCGCTTGCTGTGAAGCACCAGACGATTACGAATGGTCTTAAATATCCCCTTGCCACGGGTAATGGGGGAGATCAAAAGAAGTCCATGTCTTCAAAAGCTGGTGTATCTCAGGTGCTCATCCGTTACACGTATGCGTCGACATTATCTCATTTACGTCGCTGCAATCGCCACTTGGGCGAGAGGGCAAGATTGCAAAACCCACGGCACTGCACAATACTCACTGGGGGCAGGTGTGTCCCGGCCGAGACACCAGAAGGACAGGCTTGCGGTCTTGTCACAAATTTGGCTCTCATGGCTTGTATATCTGTGGGCTCGCTTTCTGCACCAGTCATTGAATTCTTGGAGGAGTGGGGTTTGGAGTCATTAGAGGAGAACGCGCATTCTTCGACTCCC---TGCACGAAAGTATTTGTCAACGGCGTCTGGATGGGTGTTCATCGTGATCCTGCTAATCTCGTGAAGACCATCAAGAAGCTTCGCAGAAAGGACGACATCAGTCCCGAAGTTTCCGTCGTGCGAGATATTAGGGAAAAGGAACTGCGTCTATACACTGATGCAGGTCGAGTGTGTCGACCACTTTTCATCGTCGAAAACCAGCAGCTGGCGTTGCAGA------------AGAAGCATATCAAGTGGCTCAATCAGGGCTTCCGGGACGGT--------------------GACGAAGAGG-------------AGTTCAAGTGGGAGCAGTTAGTGAAGGGTGGGATTATCGAATTGTTGGATGCCGAGGAAGAGGAGACGGTCATGATTTCCATGACACCGGAGGACTTGGAAAACTCGAGGTTACAGCTGGCAGGTGTAGATTCCCAAATGAAC---GACGGCGAGTTCGACCCTGCTGCGCGTCTGAAAGCCGGCACCGAT------GCCCATACATGGACGCATTGCGAAATCCACCCCAGCATGATTTTGGGTATTTGCGCGAGCATTATCCCATTCCCAGATCACAATCAG-AGTCGCCTCGTAATACTTACCAGTCAGCTATGGGCAAGCAAGCTATGGGCATCTACCTGACAAACTTCCTCATTCGCATGGACACTATGGCCAACATCCTCTACTACCCGCAGAAGCCCCTTGCGACGACACGTTCCATGGAATATTTGAAATTCCGAGAGCTTCCTGCTGGTCAAAACGCCATCGTTGCTATCCTCTGTTACAGTGGCTACAACCAGGAAGATTCAGTAATCATGAATCAAAGTTCTATCGATCGAGGTCTATTCCGAAGTATTTACTATCGCAGTTACATGGACCTCGAAAGGAAGAGTGGAGTCCAGCAACTAGAAGAGTTTGAGAAGCCTACGAGGGAAAATACGCTTCGCATGAAGCACGGCACGTACGACAAGATCGAGGATGATGGCTTGATCGCTCCTGGTACCAACGTCTCTGGAGAAGACATCATCATTGGGAAGACGGCACCCATACCGCCGGACAGCGAGGAGCTTGGTCAGCGCACGCGGACCCATACCCGACGGGACGTATCCACCCCGTTGAAGAGCACAGAGAGTGGCATTGTAGATCAGGTCTTGATCACTACAAACTCTGAGGGCCAAAAATTCGTCAAGGTCCGGGTTCGGGCCACCCGTATTCCACAAATTGGCGACAAGTTCGCTTCTCGTCATGGTCAGAAAGGTACTATCGGCATCACCTATAGGCAGGAGGATATGCCATTCACGGCGGAAGGTATTGTGCCCGACATTATTATCAATCCTCACGCTATTCCGTCGCGTATGACTATCGGACATCTTGTCGAGTGTCTTCTATCCAAAGTGGCTACCCTCATCGGC--------------------------------------------------------------------------------------------------------------------------------------------------------------------------------------------------------------------------------------------------------------------------------------------------------------------------------------------------------------------------------------------------------------------------------------------------------------------------------------------------------------------------------GTGTTGAGACCGGTGTTATCAAGGCTGGAATGATCGTCACCTTCGCCCCCACAAACGTCACCACTGAAGTAAAGTCCGTCGAAATGCACCACGAACAGCTCGTCGAGGGTCTCCCGGGTGACAACGTCGGTTTCAACGTCAAGAACGTGTCGGTCAAGGATATTCGTCGTGGTAACGTTGCCTCTGACTCGAAGAACGACCCCGCCAAGGAGGCCGCTTCCTTCAACGCTCAGGTCATCGTCCTCAACCACCCTGGTCAAATCGGTGCCGGTTACGCCCCCGTCTTGGATTGCCACACTGCCCACATCGCCTGCAAGTTCGCCGAGCTCATCGAGAAGATCGATCGTCGGAGTGGTAAATCGATTGAAGCATCTCCCAAATTCGTCAAGTCTGGTGACGCTTGCATCGCCAAGCTCGTTCCTTCTAAGCCCATGTGTGTCGAATCTTATAACGAGTACCCACC------
019a_Bondarcevomyces_taxi AAGTTTGTACT-GTGAAACTGCGAATGGCTCATTAAATCAGTTATAGTTTATTTGATGATATCTTGCTACATGGATAACTGTGGTAATTCTAGAGCTAATACATGCATTTAAAGCCCCAACTTCTGGAAGGGGTGTATTTATTAGATAAAAAACCAACGCGGTTC-GCCGCTCATTTGGTGATTCATAATAACTTCTCGAATCGCATGGCCTTGTGCCGGCGATGCTTCATTCAAATATCTGCCCTATCAACTTTCGATGGTAGGATAGAGGCCTACCATGGTTTCAACGGGTAACGGGGAATAAGGGTTCGATTCCGGAGAGGGAGCCTGAGAAACGGCTACCACATCCAAGGAAGGCAGCAGGCGCGCAAATTACCCAATCCCGACACGGGGAGGTAGTGACAATAAATAACAATATAGGGCTCTTTCGGGTCTTATAATTGGAATGAGTACAATTTAAATCTCTTAACGAGGAACAATTGGAGGGCAAGTCTGGTGCCAGCAGCCGCGGTAATTCCAGCTCCAATAGCGTATATTAAAGTTGTTGCAGTTAAAAAGCTCGTAGTTGAACTTTGGGCCTGGCTGGATGGTCCGCCTCAC-GGCGTTG--TACTGTCT-GGCTGGGCCTTTCCTCTTGGTGAACCGG--CGTGCTCTTTACTGG-GTGC--GTTGGGGAACCAGGACTTTTACCTTGAGAAAATTAGAGTGTTCAAAGCAGGCT-TATGCCCGAATACATTAGCATGGAATAATAAAATAGGACGTGCGGTTCTATTTTGTTGGTTTCTAGAGTCGCCGTAATGATTAATAGGGACAGTTGGGGGCATTAGTATTCAGTTGCTAGAGGTGAAATTCTTGGATTTACTGAAGACTAACTA-CTGCGAAAGCATTTGCCAAGGATGTTTTCATTAATCAAGAACGAAGGTTAGGGGATCGAAAACGATCAGATACCGTTGTAGTCTTAACAGTAAACTATGCCGACTAGGGATCGGGCGTGCCAC-TTTTTGATGCGTCGCTCGGCACCTTACGAGAAATCAAAGTCTTTGGGTTCTGGGGGGAGTATGGTCGCAAGGCTGAAACTTNNNNNNNNNNNNNNNNNNNNNNNNNNNNNNNNNNNNNNNNNNNNNNNNNNNNNNNNNNNNNNNNNNNNNNNNNNNNNNNNNNNNNNNNNNNNNNNNNNNNNNNNNNNNNNNNNNNNNNNNNNNNNNNNNNNNNNNNNNNNNNNNNNNNNNNNNNNNNNNNNNNNNNNNNNNNNNNNNNNNNNNNNNNNNNNNNNNNNNNNNNNNNNNNNNNNNNNNNNNNNNN-NNNNNNNNNNNNNNNNNNNNNNNNNNNNNNNNNNNNNNNNNNNNNNNNNNNNNNNNNNNNNNNNNNNNNNNNNNNNNNNNNNNNNNNNNNNNNNNNNNNNNNNNNNNNNNNNNNNNNNNNNNNNNNNNNNNNNNN--NNNNNNNNNNNNNNNN-NNNNNNNNNNNNNNNNNNNNNNNNNNNNNNNNNNNNNNNNNNNNNNNNNNNNNNNNNNNNNNNNNNNNNNNNNNNNNNNNNNNNNNNNNNNNNNNNNNNNNNNNNNNNNNNNNNNNNNNNNNNNNNNNNNNNNNNNNNNNNNNNNNNNNNNNNNNNNNNNNNNNNNNNNNNNNNNNNNNNNNNNNNNNNNNNNNNNNNNNNNNNNNNNNNNNNNNNNNNNNNNNNNNNNNNTAACTTTCAGCAATGGATCTCTTGGTTCTCGCATCGATGAAGAACGCAGCGAATTGCGATATGTAATGTGAATTGCAGATTTTCCGTGAATCATCGAATCTTTGAACGCACCTTGCGCTCCTTGG-TAT-TCCGAGGAGCATGCCTGTTTGAGTGTC------ATTACCTAGTAACTGCGAGTGAAGAGGGAAGAGCTCAAATTTTGAATCTGGCAGCTT-----TGCTGTCCGAGTTGTAATCTAGAGAAGCGTTTT-CCGCGCTGGACCGTGTACAAGTC-TCCTGGAACGGAGCGTCATAGAGGGTGAGAATCCCGTCTCTGACACGGAGT-CCCAGGGCTTTT-GTGATGCGCTCTCGACGAGTCGAGTTGTTTGGGAATGCAGCTCAAATTGGGTGGTAAATTCCATCTAAAGCTAAATACAGGCGAGAGACCGATAGCGAACAAGTACCGTGAGGGAAAGATGAAAAGAACTTTGGAAAGAGAGTTAAACAGTACGTGAAATTGCTGAAAGGGAAGCGCTTGAAGTC-AGTCGCATTGGCCAGAAGTCAAGCCTTGCAT-----------TTGCTAGGTGTATTTTCTGGTT--GATGGGTCAGCATCAATTTTGA--TCATTGGAAAAAGGCCTAGGG-GAATGTGGCACCTCTCG--AGGTGTGTTAT-AGCCCTTGAC-CATATACAATG-GTTAGGATTGAGGAACTCAGCACGACCT--------CGTG--------------------------TTTGTGCTCAGGATGCTGGCATAATGGCTTTAAACGACCCATCTTGAAACACGGACCAAGGAGGTTAACATGCCCGCAAGTGTTTGGGTAT--CAAACCCGAGCGCGTAATGAAAGTGAAA-GTTGAGACCTCTGTCG-TGGAGGGCATCGACGCCCGGACCGGAGCTTTT-GCGATGGATCTGCGGTAGAGCGTGTATGTTGGGACCCGAAAGATGGTGAACTATGCCTGAATAGGGTGAAGCCAGAGGAAACTCTGGTGGAGGCTCGTAGCGATTCTGACGTGCAAATCGATCGTCGAATTTGGGTATAGGGGCGAAAGACTAATCGAACCAT-----------------------------------------------------------------------------------------------------------------------------------------------------------------------------------------------------------------------------------------------------------------------------------------------------------------------------------------------------------------------------------------------------------------------------------------------------------------------------???????????????????????????????????????????????????????????????????????????????????????????????????????????????????????????????????????????????????????????????????????????????????????????????????????????????????????????????????????????????????????????????????????????????????????????????????????????????????????????????????????????????????????????????????????????????????????????????????????????????????????????????????????????????????????????????????????????????????????????????????????????????????????????????????????????????????????????????????????????????????????????????????????????????????????????????????????????????????????????????????????????????????????????????????????????????????????????????????????????????????------------???????????????????????????????????????????????????????????????????????-------------???????????????????????????????????????????????????????????????????????????????????????????????????????????????????????????????????????????????????????????????????????????????????????????????????????????????????????????????????????????????????????????????????????????????????????????????????????????????????????????????????????????????????????????????????????????????????????????????????????????????????????????????????????????????????????????????????????????????????????????????????????????????????????????????????????????????????????????????????????????????????????????????????????????????????????????????????????????????????????????????????????????????????????????????????????????????????????????????????????????????????????????????????????????????????????????????????????????????????????????????????????????????????????????????????????????????????????????????????????????????????????????????????????????????????????????????????????????????????????????????????????????????????????????????????????????????????????????????????????????????????????????????????????????????????????????????????????????????????????????CATCGTGATTTTATTAAGAACATGATCACTGGTACCTCCCAGGCTGATTGTGCTGTTCTGATCATTGCTGCTGGTACTGGTGAATTCGAAGCTGGTATCTCCAAGGATGGTCAGACCCGTGAGCACGCCCTTTT-GGCGTTCACTCTTGGTGTCCGACAGCTCATTGTCGCCATTAATAAGATGGACACCACTAAGTGGAGTGAGGATCGCTTCAACGAAATCGTTAAGGAAACTTCTACCTTCATTAAGAAGGTCGGTTACAACCCCAAGGCTGTGGCTTTCGTCCCCATCTCTGGATGGCACGGTGATAACATGTTGGAGGAGTCTGAGAACATGCCCTGGTACAAGGGTTGGTCCAAGGAAAATAAGGGTGGTGTTGTCA---AGGGCAAAACTTTGCTCGATGCCATTGACGCCATCGAGCCCCCTGTTCGTCCTTCTGACAAGCCTCTCCGTCTCCCTCTCCAGGATGTTTACAAGATTGGTGGTATTGGAACGGTACCCGTCGGTCGTGTTGAAACTGGTGTCATTAAGGCTGGAATGGTTGTCACCTTTGCTCCCGTCAACGTGACTACAGAAGTCAAGTCTGTCGAAATGCATCATGAGCAGCTCGTTGAAGGTCTTCCTGGAGACAACGTTGGTTTTAACGTCAAGAACGTTTCGGTTAAGGATATTCGTCGTGGAAATGTTGCTTCTGATTCCAAGAACGACCCCGCCAAGGAAGCTGCGTCTTTCAACGCCCAGGTCATTGTTCTTAACCACCCCGGTCAGATTGGTGCTGGTTACGCCCCTGTGCTCGATTGCCATACCGCCCACATTGCTTGCAAGTTTGCCGAGTTGATCGAGAAGATCGATCGTCGGAGTGGCAAGTCCCTTGAGGCGTCTCCCAAATTTGTCAAGTCTGGTGATGCTTGCATTGTCAAGCTGGTGCCCTCCAAGCCTATGTGTGTTGAATCTTACAATGAGTATCCTCCTCTGGG
019b_Pseudomerulius_curtisii_REH8912 -----------------------AATGGCTCATTACATCAGTTATAGTTTATTTGATGATATCTTGCTACATGGATAACTGTGGTAATTCTAGAGCTAATACATGCA-TCACAGCCCCGACTTCTGGAAGGGGTGTATTTATTAGATAAAAAACCAACGCGGCTC-GCCGCTCGTTTGGTGATTCATAATAACTTTTCGAATCGCATGGCCTTGTGCCGGCGATGCTTCATTCAAATATCTGCCCTATCAACTTTCGATGGTAGGATAGAGGCCTACCATGGTTTCAACGGGTAACGGGGAATAAGGGTTCGATTCCGGAGAGGGAGCCTGAGAAACGGCTACCACATCCAAGGAAGGCAGCAGGCGCGCAAATTACCCAATCCCAACACGGGGAGGTAGTGACAATAAATAACAATATAGGGCTCTTTCGGGTCTTATAATTGGAATGAGTACAATTTAAATCTCTTAACGAGGAACAATTGGAGGGCAAGTCTGGTGCCAGCAGCCGCGGTAATTCCAGCTCCAATAGCGTATATTAAAGTTGTTGCAGTTAAAAAGCTCGTAGTTGAACTTTGGGCCTGGGTGGGTGGTCCGCTTTGC-GGCGTTG--TACTGCCT-GGCTGGGCCTTTCCTCTTGGTGAACCGG--TGTGCCCTTTGCTGG-GTGC--GTCGGGGAACCAGGACTTTTACCTTGAGAAAATTAGAGTGTTCAAAGCAGGCCTTGTGCCCGTATACATTAGCATGGAATAATGAAATAGGACGTGCGGTTCTATTTTGTTGGTTTCTAGAGTCGCCGTAATGATTAATAGGGACAGTTGGGGGCATTAGTATTCAGTTGCTAGAGGTGAAATTCTTGGATTTACTGAAGACTAACTA-CTGCGAAAGCATTTGCCAAGGATGTTTTCATTAATCAAGAACGAAGGTTAGGGGATCGAAAACGATCAGATACCGTTGTAGTCTTAACAGTAAACTATGCCGACTAGGGATCGGGCGCACCTC-TTTTTGATGCGTCGCTCGGCACCTTACGAGAAATCAAAGTCTTTGGGTTCTGGGGGGAGTATGGTCGCAAGGCTGAAACTTAAAGGAATTGACGGAAGGGCACCACCAGGAGTGGAGCCTGCGGCTTAATTTGACTCAACACGGGGAAACTCACCAGGTCCAGACATGACTAGGATTGACAGATTGATAGCTCTTTCATGATTTTATGGGTGGTGGTGCATGGCCGTTCTTAGTTGGTGGAGTGATTTGTCTGGTTAATTCCGATAACGAACGAGACCTTAACCTGCTAAATAGCCAGGCCGGC-TTTCGCTGGTCTCTGGCTTCTTAGAGGGACTGTCGGCGTCTAGCCGACGGAAGTTTGAGGCAATAACAGGTCTGTGATGCCCTTAGATGTTCTGGGCCGCACGCGCGCTACACTGACAGAGCCAGCGAGTTTCTTA-TCCTTGGCCGGAAGGT-CTGGGTAATCTTGTGAAACTCTGTCGTGCTGGGGATAGAGCATTGCAATTATTGCTCTTCAACGAGGAATTCCTAGTAAATGCAAGTCATCAGCTTGCGTTGATTACGTCCCTGCCCTTTGTACACACCGCCCGTCGCTACTACCGATTGAATGGCTTAGTGAGGTCTCCGGATCGGTTTTGGGGAGCCGGAAACGGCACCCTGATGCTGAGAAGCTGATCAAACTTGGTCTAACTTTCAGCAATGGATCTCTTGGTTCTCGCATCGATGAAGAACGCAGCGAATTGCGATATGTAATGTGAATTGCAGATTTTCCGTGAATCATCGAATCTTTGAACGCACCTTGCGCTCCTTGG-TAT-TCCAAGGAGCATGCCTGTTTGAGTGTC------ATTACCTAGTAACTGCGAGTGAAGAGGGAAAAGCTCAAATTTTAAATCTGGCGGTCATC---GATCGTCCGAGTTGTAATCTAGAGAAGCGTCTT-CCGCGCTGGACCGTGTACAAGTC-TCCTGGAATGGAGCGTCATAGAGGGTGAGAATCCCGTCTCTGACACGGACT-CCCAGGGCTTTT-GTGATGCGCTCTCGACGAGTCGAGTTGTTTGGGAATGCAGCTCAAATTGGGTGGTAAATTCCATCTAAAGCTAAATATGGGCGAGAGACCGATAGCGAACAAGTACCGTGAGGGAAAGATGAAAAGAACTTTGGAAAGAGAGTTAAACAGTACGTGAAATTGCTGAAAGGGAAACGCTTGAAGTC-AGTCGCGTTGGTT-GGGGATCAGCCCTGCTCTT---------TTGCTGGGTGTACTTCCCGGTT--GACGGGTCAGCATCAATTTTGG--TTGTCGGATAAAGGT-CGAGT-GAATGTGGCACCCCTCG--GGGTGTGTTAT-AGCTCTTGAT-CACATACGATG-GCTGGGATTGAGGAACTCGGCACGACTT-----------------------------------TTGTCTGTGCTTAGGATGCTGGCATAATGGCTTTAAGCGACCCGTCTTGAAACACGGACCAAGGAGTCTAACATGCCTGCGAGTGTTTGGGTGCTTAAAACCCGAGCGCGTAATGAAAGTGAAA-GTTGAGACCTCTGTCG-TGGAGGGCATCGATGCCCGGACCGGAGCTTTT-GCGATGGATCTGCGGTAGAGCATGTATGTTGGGACCCGAAAGATGGTGAACTATGCCTGAATAGGGTGAAGCCAGAGGAAACTCTGGTGGAGGCTCGTAGCGATTCTGACGTGCAAATCGATCGTCGAATTTGGGTATAGGGGCGAAAGACTAATCGAACCATCTAGTAGCTGGTTCCTGCCGAAGTTTCCCTCAGGATAGCAGAAACTCG-----TTCTCAGATTTATGTGGTAAAGCGAATGATTAGAGGCCTTGGGGTTGAAACAACCTTAACCTATTCTCAAACTTTAAATATGTAAGAACAAGCCGTCTCTTTG-TTGGACCGCTTGGCGATTGA-GAGTTTCTAGTGGGCCATTTTTGGTAAGCAGAACTGGCGATGCGGGATGAACCGAACGTGAGGTTAAGGTGCCGGAATGTACGCTCATCAGACACCACAAAAGGTGTTAGTTCATCTAGACAGCAGGACGGTGGCCATGGAAGTCGGAACCCGCTAAGGAGTGTGTAACAACTCACCTGCCGAATGAACTAGCCCTGAAAATGGATGGCGCTTAAGCGTACTACCCATACCTCACCGTCAGCGTTGAAGTGACGCGCTGACGAGTAGGCAGGCGTGGAGGTCGGCAGGTCCTCTACTCGCAAATCTGTTCCGCATGCTGTTCCGTAAGTTGACGCGTGATGTGTATCGTTACTTGCAAAAGAGTGTGTCGAGACACATAAAGAGTTCAATCTTTCGTTGGCGGTGAAACACCAGACAATCACCAATGGTCTCAAGTATTCACTGGCGACTGGTAACTGGGGTGACCAGAAAAAGTCGATGTCATCCAAAGCTGGTGTTTCACAAGTGCTGAATAGATACACATATGCGTCCACGTTGTCTCACTTGCGACGGTGTAACACACCACTTGGTCGCGAAGGGAAGATTGCCAAGCCTCGTCAGTTGCATAATACCCACTGGGGTATGGTGTGCCCTGCCGAGACTCCAGAAGGACAGGCTTGTGGTCTTGTCAAAAATCTGGCGCTCATGGCATGTATATCCGTCGGTTCATATTCCGCTCCAGTCATCGAATTTTTGGAGGAGTGGGGGCTGGAGTCATTGGAGGAAAATGCTCATTCCGCAACACCT---TGTACGAAAGTATTTGTCAACGGTGTCTGGATGGGTGTCCACCGTGATCCTGCCAATCTTGTGAAAACGATCAAGAAGCTGCGTCGGAAGGACGATATCAGCCCAGAAGTATCTGTTGTTCGTGATATCCGTGAAAAAGAACTTCGTCTCTACACTGATGCTGGACGTGTATGTCGTCCCTTGTTTATTGTGGAGAACCAGCAGCTTGCCTTGCAGA------------AGAAGCACATCAAGTGGTTGAGTCAGGGCTTCCGTGACGAG--------------------GATGGAGAGG-------------AATTCAAGTGGGAGCATTTGGTCAAGGGGGGCATTGTTGAGCTATTGGATGCTGAAGAAGAAGAAACGGTCATGATTTCAATGACTCCGGATGATCTTGAGAACTCTCGTTTGCAATCTCAGGGAATCGATCCGCATGCGAAT---GATGGTGATTATGACCCGGCAGCGAGATTGAAGGCAGGAACCAAT------GCTCATACATGGACGCATTGCGAAATTCATCCTAGCATGATCCTTGGTATCTGCGCCAGTATCATTCCATTTCCGGATCATAACCAAGAGTCTCCTCGTAATACTTACCAATCTGCTATGGGTAAACAAGCCATGGGGATCTATCTTACGAATTTCCTCATCCGCATGGATACCATGGCGAATATCCTCTATTATCCGCAAAAACCTCTTGCTACTACCCGTTCCATGGAATACCTGAAATTCCGAGAGTTACCCGCTGGTCAGAATGCCATTGTCGCTATCTTCTGCTACAGTGGCTACAATCAGGAAGATTCCGTAATTATGAACCAAAGTTCCATTGATCGCGGTCTCTTCAGGAGTATATACTACCGCAGTTATATGGACATGGAGAAGAAGAGTGGCGTGCAGCAGTTGGAGGAATTCGAAAAACCTACCCGTGACAATACGCTGAGGATGAAGCACGGAACGTACGACAAGCTTGAAGACGATGGTTTGATCGCTCCTGGCTCTGGTGTATCTGGGGAAGACATCATCATTGGGAAGACTGCTCCTATTCCTCCTGACAGTGAGGAGTTGGGTCAGCGAACTAGGACACACACGAGACGGGATGTGTCGACACCTCTCAAGAGTACAGAGAACGGCATTGTAGACCAAGTGCTAATATCCACGAATTTCGAAGGTCAGAAGTTTGTGAAGGTCCGCGTACGGTCTTCTCGCATACCCCAGATTGGCGACAAATTTGCTTCTCGACATGGACAAAAAGGTACCATTGGTATCACGTATCGGCAGGAGGACATGCCTTTCACTGCAGAGGGCATTGTCCCCGATATTGTTATCAACCCTCATGCTATTCCATCTCGCATGACCATAGGCCATTTGGTCGAGTGTCTGCTCTCGAAGGTCGCTACCCTCATTGGA--TCGTGATTTTATCAAAAACATGATCACTGGTACTTCACAAGCTGACTGTGCTATCCTGATCATTGCTGCCGGCACTGGTGAATTCGAGGCTGGTATTTCCAAGGATGGCCAGACTCGTGAGCACGCCCTCTT-GGCGTTCACTCTCGGTGTCCGCCAACTCATTGTTGCCATCAACAAGATGGATACCACCAAGTGGAGTGAGGACCGATTCAATGAAATCGTCAAGGAAACATCCACCTTCATCAAGAAGGTTGGCTACAACCCCAAGAACGTTGCTTTCGTTCCTATCTCCGGCTGGCACGGYGACAACATGTTGGAGGAGTCCCCCAACATGCCATGGTACAAGGGCTGGACTAAGGAGGTCAAGGCTGGTGTCGTCA---AGGGCAAGACCCTYCTGGATGCCATCGATGCCATTGAGCCCCCCGTTCGTCCCTCTGACAAGCCCCTCCGACTTCCTCTCCAGGATGTCTACAAAATTGGTGGTATTGGAACAGTGCCTGTCGGTCGTGTCGAGACGGGTGTTATCAAGGCTGGAATGGTCGTTAACTTTGCTCCCGTCAACGTGACCACTGAAGTGAAGTCCGTCGAAATGCACCACGAACAATTGGCTGAGGGTGTCCCTGGTGACAACGTCGGTTTCAACATCAAGAACGTCTCGGTCAAGGATATCCGTCGTGGTAACGTCGCCTCTGATTCTAAGAACGACCCCGCCAAGGAGGCCGCTTCTTTCAATGCTCAGGTCATCGTCATCAACCACCCTGGTCAAATTGGTGCCGGTTATGCCCCAGTGCTTGATTGTCACACTGCCCATATTGCCTGCAAATTCGCCGAACTCGTCGAGAAGATCGACCGTCGGAGTGGTAAAGTCCTTGAGCAGGCCCCCAAATTCGTCAAATCCGGTGATGCTTGCATCGTCAAGCTCGTTCCCTCTAAGCCTATGTGCGTCGAGACCTACAACGAATACCCACCTCTTGG
020_Tapinella_panuoides_MB_05019 AAGTTTGTACT-GTGAAACTGCGAATGGCTCATTAAATCAGTTATAGTTTATNTGATGATATCTTACTACATGGATAACTGTGGTAATTCTAGAGCTAATACATGCGTTTAAAGCCCCGACTTCTGGGAGGGGTGTATTTATTAGATAAAAAACCAACGCGGCTC-GCCGCTTCTTTGGTGATTCATAATAACTTCTCGAATCGCATGGCCTTGTGCCGGCGATGCTTCATTCAAATATCTGCCCTATCAACTTTCGATGGTAGGATAGAGGCCTACCATGGTTTCAACGGGTAACGGGGAATAAGGGTTCGATTCCGGAGAGGGAGCCTGAGAAACGGCTACCACATCCAAGGAAGGCAGCAGGCGCGCAAATTACCCAATCCCGATACGGGGAGGTAGTGACAATAAATAACAATATAGGGCTCTTTCGGGTCTTATAATTGGAATGAGTACAATTTAAATCTCTTAACGAGGAACAATTGGAGGGCAAGTCTGGTGCCAGCAGCCGCGGTAATTCCAGCTCCAATAGCGTATATTAAAGTTGTTGCAGTTAAAAAGCTCGTANTTGAACTTTGGGCCTGGACGGGCGGTCCGCCTCGC-GGCGTTG--TACTGTCT-GGCTGGGCCTTTCCTCTTGGTGAACCGG--CGTGTCCTTTACTGG-GTGC--GTCGGGGAACCAGGACTTTTACCTTGAGAAAATTAGAGTGTTCAAAGCAGGCCTTGTGCCCGTATACATTAGCATGGAATAATGAAATAGGACGTGCGGTTCTATTTTGTTGGTTTCTAGAGTCGCCGTAATGATTAATAGGGACAGTTGGGGGCATTAGTATTCAGTTGCTAGAGGTGAAATTCTTGGATTTACTGAAGACTAACTA-TTGCGAAAGCATTTGCCAAGGATGTTTTCATTAATCAAGAACGAAGGTTAGGGGATCGAAAACGATCAGATACCGTTGTAGTCTTAACAGTAAACTATGCCGACTAGGGATCGGGCG-AAGTC-TTTTTAATGTCTCGCTCGGCACCTTACGAGAAATCAAAGTCTTTGGGTTCTGGGGGGAGTATGGTCGCAAGGCTGAAACTTAAAGGAATTGACGGAAGGGCACCACCAGGAGTGGAGCCTGCGGCTTAATTTGACTCAACACGGGGAAACTCACCAGGTCCAGACATGACTAGGATTGACAGATTGATAGCTCTTTCATGATTTTATGGGTGGTGGTGCATGGCCGTTCTTAGTTGGTGGAGTGATTTGTCTGGTTAATTCCGATAACGAACGAGACCTTAACCTGCTAAATAGCCAGGCCGGC-TTTTGCTGGTCTCCGGCTTCTTAGAGGGACTGTCAGCGTCTAGCTGACGGAAGTTTGAGGCAATAACAGGTCTGTGATGCCCTTANATGTTCTGGGCCGCACGCGCGCTACACTGACAGAGCCAGCGAGTTTTTTT-TCCTTGGCCGGAAGGT-CTGGGTAATCTTGTGAAACTCTGTCGTGCTGGGGATANAGCATTGCAATTATTGCTCTTCAACGAGGAATTCCTAGTAAATGCGAGTCATCAGCTCGCGTTGATTACGTCCCTGCCCTTTGTACACACCGCCCGTCGCTACTACCGATTGAATGGCTTAGTGAGGTCTCCGGATTGGCTTCGGGGAGCCGGCGACGGCATCCTGTTGCTGAGAAGCTGATCAAACTTGGTCCAACTTTCAGCAATGGATCTCTTGGCTCTCGCATCGATGAAGAACGCAGCGAATTGCGATATGTAATGTGAATTGCAGATTTTCCGTGAATCATCGAATTTTTGAACGCACCTTGCGCTCCTTGG-TAT-TCCGAGGAGTATGCCTGTTTGAGTGTC------ATTACCTAGTAACTGCGAGTGAAGAGGGAAGAGCTCAAATTTTAAATCTGGCAGTTCTTGT-GACTGTCCGAGTTGTAATCTAGAGAAGTGTTTT-CCGCGCTGGACCGTGTACAAGTC-TCCTGGAACGGAGCGTCATAGAGGGTGAGAATCCCGTCTCTGACACGGACT-ACCAGGGCTTTT-GTGATGCGCTCTCGACGAGTCGAGTTGTTTGGGAATGCAGCTCAAATTGGGTGGTAAATTCCATCTAAAGCTAAATATAGGCGAGAGACCGATAGCGAACAAGTACCGTGAGGGAAAGGTGAAAAGAACTTTGGAAAGAGAGTTAAACAGTACGTGAAATTGCTGAAAGGGAAACGCTTGAAGTC-AGTCGCGTTAGTT-GGGGATCAACCTTACTTT----------TTGTTGGGTGCATTTCCTGATT--GACGGGTCAGCATCAATTTTGA--TCATTGGATAAAGGT-CAAGG-GAATGTGGCACCTCTCG--GGGTGTGTTAT-AGCCTTTGA--C-TATACAGTG-GTTGGGATTGAGGAACTCAGCAC--------------------------------------------TTGTGCTTAGGATGCTGGCATAATGGCTTTAAGCGACCCGTCTTGAAACACGGACCAAGGAGTCTAACATGCCTGCAAGTGTTTGGGTGTT-AAAACCCGAGCGCGTAATGAAAGTGATA-GTTGAGATCTCTGTCG-TGGAGAGCATCGACGCCCGGACCGGAACTTTT-GTGATGGATCTGCGGTAGAGCATGTATGTTGGGACCCGAAAGATGGTGAACTATGCCTGAATAGGGTGAAGCCAGAGGAAACTCTGGTGGAGGCTCGTAGCGATTCTGACGTGCAAATCGATCGTCGAATTTGGGTATAGGGGCGAAAGACTAATCGAACCATCTAGTAGCTGGTTCCTGCCGAAGTTTCCCTCAGGATAGCAGAAGCTCA------TTTCAGATTTATGTGGTAAAGCGAATGATTAGAGGCCTTGGGGTTGAAACAACCTTAACCTATTCTCAAACTTTAAATATGTAAGAACAAGCCGTCTCTTAG-TTGGACCGCTTGGTGATTGA-GAGTTTCTAGTGGGCCATTTTTGGTAAGCAGAACTGGCGATGCGGGATGAACCGATCGTGAGGTTAAGGTGCCGGAATATACGCTCATCAGACACCACAAAAGGTGTTAGTTCATCTAGACAGCAGGACGGTGGCCATGGAAGTCGGAATCCGCTAAGGAGTGTGTAACAACTCACCTGCCGAATGAACTAGCCCTGAAAATGGATGGCGCTCAAGCGTATTACCCATACCTCACCGTCAGCGTTGAAGTGACGCGCTGACGAGTAGGCAGGCGTGGAGGTCG------------------------------------------------------------------------------AGTGTGTCGAGACGCATAAAGAGTTCAATCTTTCTCTTGCTGTCAAGCATCAAACTATTACCAACGGGCTCAAATATTCACTAGCAACGGGTRATTGGGGTGAYCAGAAGAAATCGATGACGTCCAAAGCTGGTGTTTCACAAGTACTTAACAGATACACATATGCCTCAACGCTTTCCCATTTACGTCGATGTAATACGCCACTCGGTCGTGAGGGTAAGATTGCGAAGCCACGTCAAYTACATAATACGCACTGGGGGATGGTATGTCCAGCAGAAACGCCGGAAGGACAGGCYTGTGGTCTTGTCAAAAATTTGGCGCTCATGGCGTGYATCTCTGTYGGTTCTTACTCGGCTCCAGTTATCGAGTTTTTAGAAGAATGGGGCTTGGAATCTCTGGAGGAAAATGCACATTCATCAACRCCT---TGTACGAAAGTTTTTGTAAATGGTGTTTGGATGGGTGTGCATCGCGATCCTGCTAACCTTGTCAAAACCATCAAGAAGCTGCGTAGGAAGGACGATATCAGTCCAGAAGTCTCAGTCGTTCGTGACATCCGTGAGAAGGAACTTCGCCTGTATACTGATGCAGGTCGCGTCTGCCGTCCTCTTTTCATTGTCGAAAATCAGCAGCTCGCCCTCAAGA------------AGAAGCATGTTAAATGGTTGAGTCAAGGATTTCGTGGTGAT--------------------GATGGCGATG-------------AATYCAAGTGGGAGCATTTRGTSAAAGGCGGTGTCATCGAACTGTTGGATGCAGAGGAGGAGGAAACTGTCATGATATCTATGACCCCAGAAGATTTGGAGAATTCGAGATTGCAGCAAGCAGGCGTGGATCCACRTGCGAAT---GATGGTGATTTCGATCCAGCGGCGAGATTGAAGGCTGGTATCAAC------GCTCATACTTGGACTCACTGYGAGATTCATCCCAGCATGATCT-----------------------------------------------------------------------------------------------------------------------------------------------------------------------------------------------------------------------------------------------------------------------------------------------------------------------------------------------------------------------------------------------------------------------------------------------------------------------------------------------------------------------------------------------------------------------------------------------------------------------------------------------------------------------------------------------------------------------------------------------------------------------------------------------------------------------------------------------------------------------------------------------------------??????????????????????????????????????????????????????????????????????????????????????????????????????????????????????????????????????-??????????????????????????????????????????????????????????????????????????????????????????????????????????????????????????????????????????????????????????????????????????????????????????????????????????????????????????????????????????????????????????????????????????????????????????????????????????????????????????????????????????????????????????????????????????????????????????????????????????????????????????????????????????????????????????????????????????????????????????????????????????????????????????????????????????????????????????????????????????????????????????????????????????????????????????????????????????????????????????????????????????????????????????????????????????????????????????????????????????????????????????????????????????????????????????????????????????????????????????????????????????????????????????????????????????????
021a_Tapinella_atrotomentosa_7897 -AGTTTGTACT-GTGAAACTGCGAATGGCTCATTAAATCAGTTATAGTTTATTTGATGATGTCTTACTACATGGATAACTGTGGTAATTCTAGAGCTAATACATGCATTCAAAGCCCCGACTTCTGGGAGGGGTGTATTTATTAGATAAAAAACCAACGCGGCTC-GCCGCTTCATTGGTGATTCATAATAACTTCTCGAATCGCATGGCCTTGTGCCGGCGATGCTTCATTCAAATATCTGCCCTATCAACTTTCGATGGTAGGATAGAGGCCTACCATGGTTTCAACGGGTAACGGGGAATAAGGGTTCGATTCCGGAGAGGGAGCCTGAGAAACGGCTACCACATCCAAGGAAGGCAGCAGGCGCGCAAATTACCCAATCCCGATACGGGGAGGTAGTGACAATAAATAACAATATAGGGCTCTTTCGGGTCTTATAATTGGAATGAGTACAATTTAAATCTCTTAACGAGGAACAATTGGAGGGCAAGTCTGGTGCCAGCAGCCGCGGTAATTCCAGCTCCAATAGCGTATATTAAAGTTGTTGCAGTTAAAAAGCTCGTAGTTGAACTTTGGGCCTGGACGGGTGGTCCGCCTCGC-GGCGTTG--TACTGTCT-GGCTGGGCCTTTCCTCTTGGTGAACCGG--CGTGCCCTTTACTGG-GTGC--GTTGGGGAACCAGGACTTTTACCTTGAGAAAATTAGAGTGTTCAAAGCAGGCCTTGTGCCCGTATACATTAGCATGGAATAATGAAATAGGACGTGCGGTTCTATTTTGTTGGTTTCTAGAGTCGCCGTAATGATTAATAGGGACAGTTGGGGGCATTAGTATTCAGTTGCTAGAGGTGAAATTCTTGGATTTACTGAAGACTAACTA-TTGCGAAAGCATTTGCCAAGGATGTTTTCATTAATCAAGAACGAAGGTTAGGGGATCGAAAACGATCAGATACCGTTGTAGTCTTAACAGTAAACTATGCCGACTAGGGATCGGGTG-CAGTC-TTTTTAATGTCTCACTCGGCACCTTACGAGAAATCAAAGTCTTTGGGTTCTGGGGGGAGTATGGTCGCAAGGCTGAAACTTAAAGGAATTGACGGAAGGGCACCACCAGGAGTGGAGCCTGCGGCTTAATTTGACTCAACACGGGGAAACTCACCAGGTCCAGACATGACTAGGATTGACAGATTGATAGCTCTTTCATGATTTTATGGGTGGTGGTGCATGGCCGTTCTTAGTTGGTGGAGTGATTTGTCTGGTTAATTCCGATAACGAACGAGACCTTAACCTGCTAAATAGCCAGGCCGGC-TTTTGCTGGTCTCCGGCTTCTTAGAGGGACTGTCAGCGTCTAGCTGACGGAAGTTTGAGGCAATAACAGGTCTGTGATGCCCTTAGATGTTCTGGGCCGCACGCGCGCTACACTGACAGAGCCAGCGAGTTTTTTT-TCCTTGGCCGGAAGGT-CTGGGTAATCTTGTGAAACTCTGTCGTGCTGGGGATAGAGCATTGCAATTATTGCTCTTCAACGAGGAATTCCTAGTAAATGCAAGTCATCAGCTTGCGTTGATTACGTCCCTGCCCTTTGTACACACCGCCCGTCGCTACTACCGATTGAATGGCTTAGTGAGGTCTCCGGATTGGCTTCGGGGAGCCGGAAACGGCACCCTGTTGCTGAGAAGCTGATCAAACTTGGTCCAACTTTCAGCAATGGATCTCTTGGCTCTCGCATCGATGAAGAACGCAGCGAATTGCGATATGTAATGTGAATTGCAGATTTTCCGTGAATCATCGAATTTTTGAACGCACCTTGCACTCCTTGG-TAT-TCCGAGGAGTATGCCTGTTTGAGTGTC------ATTACCTAGTAACTGCGAGTGAAGAGGGAAGAGCTCAAATTTTAAATCTGGCAGTTCTTGC-GGCTGCCCGAGTTGTAATCTAGAGAAGTGCTTT-CCGCGCTGGACCGTGTACAAGTC-TCCTGGAATGGAGCATCACAGAGGGTGAGAATCCCGTCTCTGACACGGACT-ACCAGGGCTTTT-GTGATGTGCTCTCAACGAGTCGAGTTGTTTGGGAATGCAGCTCAAATTGGGTGGTAAATTCCATCTAAAGCTAAATACAGGCGAGAGACCGATAGCGAACAAGTACCGTGAGGGAAAGATGAAAAGAACTTTGGAAAGAGAGTTAAACAGTACGTGAAATTGCTGAAAGGGAAACGCTTGAAGTC-AGTCGCGTTGATT-GGGGATCAACCTTACTT-----------TTGTTGGGTGCATTTCCTAATT--GATGGGTCAGCATCAATTTTGA--TCATTGGATAAAGGT-CAAGG-GAATGTGACATCTTTCG--GGGTGTGTTAT-AGCCCTTGA--C-TATACAGTG-GTTGGGATTGAGGAACTCAGCAC--------------------------------------------TTGTGCTTAGGATGCTGGCATAATGGCTTTAAGCGACCCGTCTTGAAACACGGACCAAGGAGTCTAACATGCCTGCGAGTGTTTGGGTGT--CAAACCCGAGTGCGTAATGAAAGTGAAA-GTTGAGACCTCTGTCG-TGGAGGGCATCGACGCCCGGACCGGAGCTTTT-GCAATGGATCTGTGGTGGAGCATGTATGTTGGGACCCGAAAGATGGTGAACTATGCCTGAATAGGGTGAAGCCAGAGGAAACTCTGGTGGAGGCTCGTAGCGGTTCTGACGTGCAAATCGATCGTCGAATTTGGGTATAGGGGCGAAAGACTAATCGAACCATCTAGTAGCTGGTTCCTGCCGAAGTTTCCCTCAGGATAGCAGAAACTTG------TATCAGATTTATGTGGTAAAGCGAATGATTAGAGGCCTTGGGGTTGAAACAACCTTAACCTATTCTCAAACTTTAAATATGTAAGAACAAGCTGTCTCTTAG-TTGGACTGCTTGGTGATTGA-GAGTTTCTAGTGGGCCATTTTTGGTAAGCAGAACTGGCGATGCGGGATGAACCGATCGTGAGGTTAAGGTGCCGGAATATACGCTCATCAGACACCACAAAAGGTGTTAGTTCATCTAGACAGCAGGACGGTGGCCATGGAAGTCGGAATCCGCTAAGGAGTGTGTAACAACTCACCTGCCGAATGAACTAGCCCTGAAAATGGATGGCGCTCAAGCGTATTACCCATACCTCACCGTCAGTGTTGAAGTGATGCACTGACGAGTAGGCAGGCGTGGAGGTTGGCTGGTCCTCTACTCGCAAATTTGTTCCGTATGCTATTTAGAAAGTTGACCCGAGATGTCTATCGATACTTGCAGAAAAGTGTGTTGAAACGCACAAAGAATTCAATCTTTCCCTCGCTGTCAAGCATCAGACTATTACCAACGGGCTCAAATATTCACTGGCAACTGGCAACTGGGGCGATCAGAAAAAATCCATGTCGTCCAAGGCAGGGGTCTCACAGGTGCTCAACAGGTACACCTATGCCTCCACGCTCTCCCACTTGCGTCGGTGTAATACACCACTTGGTCGTGAGGGCAAGATCGCAAAGCCTCGTCAACTACATAATACTCACTGGGGAATGGTATGCCCAGCAGAAACGCCAGAAGGACAGGCTTGTGGTCTTGTCAAAAATTTGGCACTCATGGCTTGTATCTCCGTCGGTTCTTACTCAGCCCCAGTCATCGAGTTCTTAGAGGAGTGGGGTCTGGAATCTTTGGAAGAAAATGCGCATTCATCGACGCCA---TGTACAAAAGTTTTCGTCAATGGAGTCTGGATGGGTGTCCATCGGGATCCTGCCAACCTTGTCAAAACTATCAAGAAACTGCGAAGAAAGGATGATATTAGTCCTGAAGTTTCTGTCGTTCGCGATATCCGTGAGAAAGAACTTCGTCTGTACACTGACGCAGGTCGTGTTTGTCGTCCTCTTTTCATTGTTGAGAATCAGCAGCTCGCGCTCAAGA------------AGAAGCATGTTAAATGGTTGAGTCGAGGATATCGTAACGAT--------------------GAGACCGAGG-------------AATATAAGTGGGAGCATTTGGTAAAGGGTGGTATTATCGAGTTATTAGATGCAGAGGAGGAGGAGACTGTCATGATATCTATGACTCCAGAAGATTTGGAGAATTCGAGGTTGCAACAAGCGGGCGTGGATCCACATGCAAAT---GATGGCGATTTCGATCCGGCGGCGAGATTGAAAGCTAGTACCAAT------GCTCATACTTGGACACACTGCGAAATTCACCCCAGCATGATCCTGGGTATTTGCGCGAGTATTATACCATTCCCTGATCATAATCAGGAGTCTCCTCGTAATACGTACCAATCCGCCATGGGTAAACAAGCGATGGGTATCTTCCTTACGAATTTCCTCATTCGTATGGATACCATGGCCAACATTCTCTACTATCCACAAAAGCCTCTTGCTACCACTCGCTCGATGGAGTATCTTAAATTCCGAGAACTACCTGCCGGCCAGAATGCTATTGTCGCTATTCTGTGTTATAGTGGCTACAATCAAGAAGACTCCGTCATTATGAACCAGAGTTCAATCGATCGTGGCCTTTTCCGAAGTATATATTATCGAAGTTATATGGATCTGGAAAAGAAGAGCGGAGTGCAGCAGCTAGAGGAGTTCGAGAAGCCTACTCGAGATACCACGCTACGGATGAAACATGGGACGTACGATAAACTTGAGGATGATGGGTTGATCGCGCCTGGCACTGGTGTTACCGGAGAGGACATTATCATCGGGAAGACAGCTCCCATACCTCCGGATAGTGAGGAACTAGGTCAACGAACGCGCACGCACACGAGACGTGATGTATCAACTCCCCTTAAAAGCACCGAAAACGGTATAGTAGATCAAGTTTTAATCTCGACCAACTTCGAAGGTCAGAAATTCGTCAAAATCCGTGTGCGCTCTACTCGTATCCCCCAGATTGGCGATAAATTCGCTTCTCGTCATGGTCAGAAAGGTACAATTGGTATTACTTATCGACAGGAGGACATGCCTTTCACTGCGGAAGGGATCGTACCCGATTTGATAATCAACCCTCATGCCATTCCGTCTCGTATGACCATTGGTCACTTAGTCGAGTGTCTGCTATCAAAAGTCGCCACTCTTATCGGACATCGTGATTTTATCAAGAACATGATTACCGGTACTTCCCAGGCTGACTGCGCTATCCTCATCATTGCTGCTGGTACCGGTGAATTCGAAGCTGGTATTTCTAAGGATGGTCAGACTCGTGAGCACGCCCTCTT-GGCGTTCACTCTAGGTGTGCGGCAACTCATCGTCGCCATCAACAAGATGGACACCACCAAATGGAGTGAGGACCGTTTCAATGAAATCGTTAAGGAAACTTCTACTTTCATCAAGAAGGTCGGTTACAACCCCAAGGCTGTTGCTTTCGTTCCTATTTCTGGTTGGCACGGTGACAACATGTTGGAGGACTCACCTAACATGACATGGTACAAGGGTTGGACTAAGGAAACCAAGGCTGGTGTTGTGA---AGGGCAAGACTCTGCTTGAAGCTATCGACGCCATTGAGCCCCCTGTTCGTCCTTCTGACAAGCCTCTCCGTCTTCCCCTCCAGGATGTCTATAAAATTGGTGGTATTGGAACAGTGCCTGTCGGCCGTGTTGAGACTGGTGTTATCAAAGCTGGAATGGTCGTTACCTTTGCTCCTACCAACGTCACCACTGAAGTGAAGTCAGTCGAAATGCACCACGAACAGCTTGTTGAGGGTGTTCCTGGGGACAACGTCGGTTTCAACGTCAAGAACGTGTCGGTCAAGGATATTCGTCGTGGTAACGTCGCTTCTGACTCCAAGAATGACCCCGCCAAGGAGGCTGCTTCCTTCAACGCTCAGGTCATCGTCCTCAACCACCCTGGTCAGATTGGTGCCGGTTATGCTCCCGTCCTTGATTGTCACACCGCCCACATTGCCTGCAAGTTCGCTGAGTTGATTGAGAAGATTGATCGTCGAACCGGAAAGTCTATCGAAGCGGCCCCAAAATTTGTCAAGTCTGGTGACGCTTGCATTGTCAAGCTCGTTCCCTCTAAGCCTATGTGTGTTGAGTCTTACAACGAGTACCCTCCTCTCGG
021b_SL86 AAGTT-GTACT-GTGAAACTGCGAATGGCTCATTAAATCAGTTATAGTTTATTTGATGATATCTTGCTACATGGATAACTGTGGTAATTCTAGAGCTAATACATGCAATCAAAGCCCCGACTTCTGGGAGGGGTGTATTTATTAGATAAAAAACCAACGCGGCTC-GCCGCTCGTTTGGTGATTCATAATAACTTCTCGAATCGTATGGCCTTGTGCCGGCGATGCTTCATTCAAATATCTGCCCTATCAACTTTCGATGGTAGGATAGAGGCCTACCATGGTTTCAACGGGTAACGGGGAATAAGGGTTCGATTCCGGAGAGGGAGCCTGAGAAACGGCTACCACATCCAAGGAAGGCAGCAGGCGCGCAAATTACCCAATCCCGATACGGGGAGGTAGTGACAATAAATAACAATATAGGGCTCTTTTGGGTCTTATAATTGGAATGAGTACAATTTAAATCTCTTAACGAGGAACAATTGGAGGGCAAGTCTGGTGCCAGCAGCCGCGGTAATTCCAGCTCCAATAGCGTATATTAAAGTTGTTGCAGTTAAAAAGCTCGTAGTTGAACTTTGGGCCTGGGTGGGCGGTCCGCCTCAC-GGCGTTG--TACTGTCT-GGCCGGGCCTTTCCTCTTGGTGAGCCGG--TGTGCCCTTTGTTGG-GTGC--ATCGGGGAACCAGGACTTTTACCTTGAGAAAATTAGAGTGTTCAAAGCAGGCCTTTTGCCCGAATACATTAGCATGGAATAATAAAATAGGACGTGCGGTTCTATTTTGTTGGTTTCTAGAGTCGCCGTAATGATTAATAGGGACAGTTGGGGACATTAGTATTCAGTTGCTAGAGGTGAAATTCTTGGATTTACTGAAGACTAACTA-TTGCGAAAGCATTTGTCAAGGATGTTTTCATTAATCAAGAACGAAGGTTAGGGGATCGAAAACGATCAGATACCGTTGTAGTCTTAACAGTAAACTATGCCGACTAGGGATCGGACA-ACCTC-TTTTTGATGTGTTGTTCGGCACCTTACGAGAAATCAAAGTCTTTGGGTTCTGGGGGGAGTATGGTCGCAAGGCTGAAACT----------------------------------------------------------------------------------------------------------------------------------------------------------------------------------------------------------------------------------------------------------------------------------------------------------------------------------------------------------------------------------------------------------------------------------------------------------------------------------------------------------------------------------------------------------------------------------------------------------------------------------CAACTTTCAGCAACGGATCTCTTGGCTCTCGCATCGATGAAGAACGCAGCGAATTGCGATATGTAATGTGAATTGCAGATTTTCAGTGAATCATCGAATCTTTGAACGCACCTTGCGCTCCTTGG-TAT-TCCGAGGAGCATGCCTGTTTGAGTGTCATTAGATTCCCCTAGTAACTGCGAGTGAAGCGGGAAGAGCTCAAATTTTGAATCTGGCGGTCCTCGT-GGTCGTCCGAGTTGTAATCTAGAGAAGCGTTTT-CCGCGCTGGACCGTGTACAAGTC-TCCTGGAACGGAGCGTCATAGAGGGTGAGAATCCCGTCTCTGACACGGACT-ACCAGGGCTTTT-GTGATGCGCTCTCGACGAGTCGAGTTGTTTGGGAATGCAGCTCAAATTGGGTGGTAAATTCCATCTAAAGCTAAATACAGGCGAGAGACCGATAGCGAACAAGTACCGTGAGGGAAAGATGAAAAGAACTTTGGAAAGAGAGTTAAACAGTACGTGAAATTGCTGAAAGGGAAACGCTTGAAGTC-AGTCGCGTTGGCC-GGGGATCAGCCTTGCAATC---------TTGTTGGGTGCATTTCCTGGTT--GACGGGTCAGCATCGATTTTGA--CCGTCGGAGAAGGGT-CGAGG-GAATGTGGCATCCTTCG--GGGTGTGTTAT-AGCCTTTGAT-CGTATGCGACG-GTTGGGATCGAGGAACTCAGCATGACCC--CTC-GT-GGG-TTTGGGGC---TTCG-GCTCACA--TCCATGCTTAGGATGCTGGCATAATGGCTTTAAGCGACCCGTCTTGAAACACGGACCAAGGAGTCTAACATGCCCGCGAGTGTTTGGGTGTTTAAAACCCGAGCGCGTAATGAAAGTGAAA-GTTGAGACCTCTGTCG-TGGAGGGCATCGACGCCCGGACCAGAACTTTT-GTGACGGCCCTGCGGTAGAGCGTGTATGTTGGGACCCGAAAGATGGTGAACTATGCCTGAATAGGGTGAAGCCAGAGGAAACTCTGGTGGAGGCTCGTAGCGATTCTGACGTGCAAATCGATCGTCGAATTTGGGTATA-GGGCGAAAGACTAATCGA----------------------------------------------------------------------------------------------------------------------------------------------------------------------------------------------------------------------------------------------------------------------------------------------------------------------------------------------------------------------------------------------------------------------------------------------------------------------------------GCAGGTCCTTTACTTGCCAACCTTTTCCGTATGCTGTTCAGGAAATTGACGAGAGACGTCTATCGATATTTGCAGAAGAGTGTGTTGAAACCCACAAAGAATTCAATCTTTCGCTAGCAGTCAAGCATCAGACCATTACGAACGGTTTGAAGTATTCGCTTGCAACCGGGAACTGGGGTGATCAAAAGAAGTCGATGTCTTCCAAGGCTGGGGTATCACAGGTGCTGAACAGGTATACATACGCTTCAACGCTTTCTCATTTGCGTCGGTGCAA----------------------------------------------------------------------------------------------------------------------------------------------------------------------------------------------------------------------------------------------------------------------------------------------------------------------------------------------------------------------------------------------------------------------------------------------------------------------------------------------------------------------------------------------------------------------------------------------------------------------------------------------------------------------------------------------------------------------------------------------------------------------------------------------------------------------------------------------------------------------------------------------------------------------------------------------------------------------------------------------------------------------------------------------------------------------------------------------------------------------------------------------------------------------------------------------------------------------------------------------------------------------------------------------------------------------------------------------------------------------------------------------------------------------------------------------------------------------------------------------------------------------------------------------------------------------------------------------------------------------------------------------------------------------------------------------------------------------------------------------------------------------------------------------------------GGTGAATTTGAAGCTGGGATCTCAAAGGATGGTCAGACCCGCGAACATGCTCTGTT-GGCATTTACATTAGGTGTTAGGCAACTCATTGTTGCTGTCAACAAGATGGATACTACGAA-TGGAGCGAGGATCGTTTCAATGAAATTATCAAGGAAACTTCTACTTTTATTAAGAAAGTTGGTTATAACCCTAAAGCTGTTGCTTTTGTTCCCATATCTGGGTGGCACGGTGACAACATGTTAGAGGAGTCTCCCAACATGCCGTGGTACAAAGGTTGGACTAAGGAGACGAAGGGTGGTGTTGTGA---AAGGCAAAACTCTTCTGGATGCCATTGATGCCATTGAACTCCGTCGACTT-----------------------------------------------------------------------------------------------------------------------------------------------------------------------------------------------------------------------------------------------------------------------------------------------------------------------------------------------------------------------------------------------------------------------------------------------------------------------------------------------------------------------------------------------------------------
022a_Serpula_incrassata AAGTTTGTACT-GTGAAACTGCGAATGGCTCATTAAATCAGTTATAGTTTATTTGATGATATCTTGCTACATGGATAACTGTGGTAATTCTAGAGCTAATACATGCAACTAAAGCCCCGACTTCTGGGAGGGGTGTATTTATTAGATAAAAAACCAACGCGGCTC-GCCGCTCCTTTGGTGATTCATAATAACTTCTCGAATCGCATGGCCTTGTGCCGGCGATGCTTCATTCAAATATCTGCCCTATCAACTTTCGATGGTAGGATAGAGGCCTACCATGGTTTCAACGGGTAACGGGGAATAAGGGTTCGATTCCGGAGAGGGAGCCTGAGAAACGGCTACCACATCCAAGGAAGGCAGCAGGCGCGCAAATTACCCAATCCCGATACGGGGAGGTAGTGACAATAAATAACAATATAGGGCTCTTTCGGGTCTTATAATTGGAATGAGTACAATTTAAATCTCTTAACGAGGAACAATTGGAGGGCAAGTCTGGTGCCAGCAGCCGCGGTAATTCCAGCTCCAATAGCGTATATTAAAGTTGTTGCAGTTAAAAAGCTCGTAGTTGAACTTTGGGCCTGGGTGGGCGGTCCGCCTCAC-GGCGTTG--TACTGTCT-GGCCGGGCCTTTCCTCTTGGTGAGCCCG-GCGTGCCCTTCATTGG-GTGC--GTCGGGGAACCAGGACTTTTACCTTGAGAAAATTAGAGTGTTCAAAGCAGGCCTTTTGCCCGAATACATTAGCATGGAATAATAAAATAGGACGTGCGGTTCTATTTTGTTGGTTTCTAGAGTCGCCGTAATGATTAATAGGGACAGTTGGGGGCATTAGTATTCAGTTGCTAGAGGTGAAATTCTTGGATTTACTGAAGACTAACTA-CTGCGAAAGCATTTGCCAAGGATGTTTTCATTAATCAAGAACGAAGGTTAGGGGATCGAAAACGATCAGATACCGTTGTAGTCTTAACAGTAAACTATGCCGACTAGGGATCGGGCA-ATCTC-TTTTTGATGTGTTGCTCGGCACCTTACGAGAAATCAAAGTCTTTGGGTTCTGGGGGGAGTATGGTCGCAAGGCTGAAACTTAAAGGAATTGACGGAAGGGCACCACCAGGAGTGGAGCCTGCGGCTTAATTTGACTCAACACGGGGAAACTCACCAGGTCCAGACATGACTAGGATTGACAGATTGATAGCTCTTTCATGATTTTATGGGTGGTGGTGCATGGCCGTTCTTAGTTGGTGGAGTGATTTGTCTGGTTAATTCCGATAACGAACGAGACCTTAACCTGCTAAATAGCCAGGCCGGC-TTTTGCTGGTCTCCGGCTTCTTAGAGGGACTGTCGGCGTCTAGCCGACGGAAGTTTGAGGCAATAACAGGTCTGTGATGCCCTTAGATGTTCTGGGCCGCACGCGCGCTACACTGACAGAGCCAGCGAGTTTATTT-TCCTTGGCCGGAAGGT-CTGGGTAATCTTGTGAAACTCTGTCGTGCTGGGGATAGAGCATTGCAATTATTGCTCTTCAACGAGGAATTCCTAGTAAGCGTGAGTCATCAGCTCGCGTTGATTACGTCCCTGCCCTTTGTACACACCGCCCGTCGCTACTACCGATTGAATGGCTTAGTGAGGTCTCCGGATTGGCTTTGGGGAGCCGGCGACGGCACCTCGTTGCTGAGAAGCTGATCAAACTTGGTCCAACTTTCAGCAACGGATCTCTTGGCTCTCGCATCGATGAAGAACGCAGCGAATTGCGATACGTAATGTGAATTGCAGATTTTCAGTGAATCATCGAATCTTTGAACGCACCTTGCGCTCCTTGG-TAT-TCCGAGGAGCATGCCTGTTTGAGTGTCATTAGATTCCCCTAGTAACTGCGAGTGAAGCGGGAAAAGCTCAAATTTTGAATCTGGCGGTCCTCGT-GGTCGTCCGAGTTGTAATCTAGAGAAGCGTTTT-CCGCGCTGGACCGTGTACAAGTC-TCCTGGAACGGAGCGTCATAGAGGGTGAGAATCCCGTCTCTGACACGGACT-ACCAGGGCTTTT-GTGATGCGCTCTCGACGAGTCGAGTTGTTTGGGAATGCAGCTCAAAATGGGTGGTAAATTCCATCTAAAGCTAAATACAGGCGAGAGACCGATAGCGAACAAGTACCGTGAGGGAAAGATGAAAAGAACTTTGGAAAGAGAGTTAAACAGTACGTGAAATTGCTGAAAGGGAAACGCTTGAAGTC-AGTCGCGTTGGCC-GGGGATCAGCCTTGCAATCT--------TTGTGGGGTGCACTTCCTGGTC--GACGGGTCAGCATCAGTTTCGA--TCGTCGGACAAAGGT-CAGGG-GAATGTGGCACCTTTCG--GGGTGTGTTAT-AGCCCTTGGT-CGCATACGGCG-GTTGGGATTGAGGAACTCAGCACGACCCC-TTT-GT-TGGGTTCGGGGC---TTCG-GCTCACG--ACCGTGCTTAGGATGCTGGCATAATGGCTTTAAGCGACCCGTCTTGAAACACGGACCAAGGAGTCTAACATGCCCGCGAGTGTTTGGGCGTTTAAAACCCGAGCGCGTAATGAAAGTGAAA-GTTGAGACCTCTGTCG-TGGAGGGCATCGACGCCCGGACCGGACCTTTT-GCGATGGCCCTGCGGTAGAGCGTGCATGTTGGGACCCGAAAGATGGTGAACTATGCCTGAATAGGGTGAAGCCAGAGGAAACTCTGGTGGAGGCTCGTAGCGATTCTGACGTGCAAATCGATCGTCGAATTTGGGTATAGGGGCGAAAGACTAATCGAACCATCTAGTAGCTGGTTCCTGCCGAAGTTTCCCTCAGGATAGCAGAAACTCA----TTGATCAGATTTATGTGGTAAAGCGAATGATTAGAGGCCTTGGGGTTGAAACAACCTTAACCTATTCTCAAACTTTAAATATGTAAGAACAAGCCGTCTCTTGG-TTGGACCGCTTGGCGATTGA-GAGTTTCTAGTGGGCCATTTTTGGTAAGCAGAACTGGCGATGCGGGATGAACCGAACGTGAGGTTAAGGTGCCGGAATGCACGCTCATCAGACACCACAAAAGGTGTTAGTTCATCTAGACAGCAGGACGGTGGCCATGGAAGTCGGAATCCGCTAAGGAGTGTGTAACAACTCACCTGCCGAATGAACTAGCCCTGAAAATGGATGGCGCTCAAGCGTGCTACCCATACCTCACCGTCGGCGTTGAAGTGACGCGCCGACGAGTAGGCAGGCGTGGAGGTCGGCTGGTCCTCTACTTGCCAATCTTTTCCGTATGCTATTCAGGAAGTTGACGAGGGATGTTTATCGGTATTTGCAAAAGAGTGTGTTGAAACCCACAAGGAGTTCAACCTTTCGTTGGCTGTCAAACATCAAACTATCACTAACGGTCTCAAATATTCGCTTGCAACTGGGAATTGGGGTGATCAGAAGAAATCGATGTCYTCGAAGGCTGGTGTATCGCAAGTGTTGAACAGATACACATATGCCTCTACGCTTTCTCACTTGCGTCGTTGCRACACTCCTCTTGGACGTGAGGGAAAAATAGCTAAACCTCGTCAACTACACAATACRCATTGGGGTATGGTGTGTCCTGCTGAAACCCCAGAAGGACAGGCTTGTGGTCTCGTCAAAAACCTGGCGTTAATGTCGTGTATATCTGTGGGTTCATATTCCGCGCCTGTAATTGAGTTCTTGGAAGAGTRGGGCCTGGAATCTCTAGAAGAAAATGCGCATTCGTCGACACCT---TGTACCAAGGTCTTCGTTAACGGTGTGTGGATGGGTGTTCATCGTGATCCTGCAAATTTGGTCAAAACAATCAAGAAATTGCGGCGAAAGGATGATATCAGTCCTGAAGTCTCTGTCGTCCGTGATATTCGAGAACGAGAGTTACGGTTATACACTGATGCTGGTCGTGTCTGTCGCCCACTCTTTATCGTGGAGAACCAGCAACTCGCATTGCAGA------------AGAAACACATAAAATGGTTGAACCAAGGCTATCGCGATGAT--------------------GACGGAGAGG-------------AATATAAGTGGGAACAGCTGGTGAAAGGTGGTATCATCGAACTCCTAGATGCCGAGGAAGAAGAGACCGTGATGATCTCAATGACCCCCGAAGACTTGGAGAATTCGAGATTGCAGTCGGCGGGTGTTGACCCACATGCTAAT---GATGGGGACTATGATCCAGCGGCCAGGCTGAAAGCAGGCATAAAT------GCACACACGTGGACACATTGTGAGATTCACCCTAGCATGATCCTCGGTGTTTGTGCTAGTATCATTCCTTTCCCTGATCACAACCAGGAGTCACCCCGTAACACGTATCAGTCTGCTATGGGTAAGCAAGCTATGGGTATCTACTTGACTAATTTCCTCGTGCGTATGGATACGATGGCAAATATTCTCTATTATCCTCAAAAACCGCTTGCTACTACCCGCTCTATGGAATATCTCAAATTCCGAGAGTTGCCCGCCGGTCAAAACGCCATAGTCGCCATATTGTGTTACAGTGGTTATAATCAGGAAGATTCCGTCATCATGAACCAAAGTTCAATTGATCGAGGTCTGTTCCGGAGTATATATTACCGTAGCTATATGGACCTGGAGAAAAAGAGCGGTGTACAGCAACTTGAAGAGTTCGAGAAGCCTACACGCGATAACACTCTACGAATGAAACATGGAACATACGATAAAATTGAAGACGATGGGTTAATTGCGCCCGGTACTGGTGTGTCTGGGGAGGATATTATTATTGGGAAGACTGCACCAATCCCTCCGGATAGTGAGGAGCTAGGCCAAAGGACAAGGACCCACACGAGACGAGATGTGTCTACGCCTCTCAAGAGCACTGAGAACGGTATCGTCGACCAGGTCCTAATYACGACGAACTCTGAAGGGCAGAAGTTTGTCAAAGTCCGTGTRCGATCTACCCGTATCCCCCAGATTGGTGATAAGTTTGCCTCTCGTCACGGGCAGAAGGGTACCATCGGTATCACTTATCGTCAAGAAGACATGCCATTCACAGCAGAAGGCATTGTGCCTGATCTCATCATTAATCCTCACGCTATTCCATCGCGTATGACAATCGGTCATTTGGTCGAATGTCTCCTATCAAAAGTTGCTACATTGATTGGCCATCGTGATTTTATCAAGAATATGATCACTGGTACATCTCAAGCTGATTGCGCTATTTTGATCATTGCTGGAGGTACTGGGGAGTTCGAAGCCGGTATATCCAAAGACGGCCAAACTCGCGAACATGCATTGTT-AGCATTTACTCTGGGTGTGCGGCAGCTAATAGTTGCAGTCAATAAAATGGATACCACAAAGTGGAGTGAAGACCGTTTCAACGAGATTATCAAAGAAACATCTACTTTCATTAAGAAAGTCGGCTACAATCCTAAAGCAGTGGCCTTCGTTCCTATCTCTGGTTGGCACGGTGATAACATGTTGGAAGAATCCTCTAACATGCCCTGGTACAAAGGTTGGACTAAGGAGACAAAGGGTGGTGTTGTCA---AGGGTAAAACTTTGCTGGATGCGATTGATGCCATAGAACCTCCAGTCCGGCCTTCCGACAAACCTCTACGTCTGCCCTTGCAGGATGTCTATAAGATCGGAGGCATCGGTACTGTCCCTGTAGGTCGTGTCGAGACTGGTATAATTAAGGCGGGAATGGTTGTTACGTTCGCTCCTTCGAACGTAACCACTGAGGTGAAATCTGTTGAAATGCACCACGAGCAGCTTGTTGAAGGTGCTCCTGGTGACAATGTTGGTTTCAACGTGAAGAACGTGTCAGTTAAGGATATTCGACGTGGTAATGTCGCGTCCGATTCGAAAAATGATCCGGCGAAGGAAGCCGCATCTTTTAATGCACAAGTTATTGTCCTTAATCACCCAGGCCAAATAGGTGCAGGATATGCTCCGGTATTGGACTGCCACACTGCGCATATAGCCTGCAAATTCTCTGAATTGATAGAGAAAATTGATCGACGAAGCGGTAAATCTCTCGAGCAGTCGCCTAAGTTTGTCAAGTCTGGTGACGCCTGCATCGTCAAACTTGTACCTTCTAAGCCCATGTGTGTTGAATCCTACAACGAGTATCCCCCTCTTGG
022b_Serpula_incrassata_Si14 AAGTT-GTACT-GKGAAACTGCGAATGGCTCATTAAATCAGTTATAGTTTATTTGATGATATC-TGCTACATGGATAACTGTGGTAATTCTAGAGCTAATACATGCAACTAAAGCCCCGACTTCTGGGAGGGGTGTATTTATTAGATAAAAAACCAACGCGGCTC-GCCGCTCCTTTGGTGATTCATAATAACTTCTCGAATCGCATGGCCTTGTGCCGGCGATGCTTCATTCAAATATCTGCCCTATCAACTTTCGATGGTAGGATAGAGGCCTACCATGGTTTCAACGGGTAACGGGGAATAAGGGTTCGATTCCGGAGAGGGAGCCTGAGAAACGGCTACCACATCCAAGGAAGGCAGCAGGCGCGCAAATTACCCAATCCCGATACGGGGAGGTAGTGACAATAAATAACAATATAGGGCTCTTTCGGGTCTTATAATTGGAATGAGTACAATTTAAATCTCTTAACGAGGAACAATTGGAGGGCAAGTCTGGTGCCAGCAGCCGCGGTAATTCCAGCTCCAATAGCGTATATTAAAGTTGTTGCAGTTAAAAAGCTCGTAGTTGAACTTTGGGCCTGGGTGGGCGGTCCGCCTCAC-GGCGTTG--TACTGTCT-GGCCGGGCCTTTCCTCTTGGTGAGCCGG--CGTGCCCTTTATTGG-GTGC--GTCGGGGAACCAGGACTTTTACCTTGAGAAAATTAGAGTGTTCAAAGCAGGCCTTTTGCCCGAATACATTAGCATGGAATAATAAAATAGGACGTGCGGTTCTATTTTGTTGGTTTCTAGAGTCGCCGTAATGATTAATAGGGACAGTTGGGGGCATTAGTATTCAGTTGCTAGAGGTGAAATTCTTGGATTTACTGAAGACTAACTA-CTGCGAAAGCATTTGCCAAGGATGTTTTCATTAATCAAGAACGAAGGTTAGGGGATCGAAAACGATCAGATACCGTTGTAGTCTTAACAGTAAACTATGCCGACTAGGGATCGGGCA-ATCTC-TTTTTGATGTGTTGCTCGGCACCTTACGAGAAATCAAAGTCTTTGGGTTCTGGGGGGAGTATGGTCGCAAGGCTGAAACT----------------------------------------------------------------------------------------------------------------------------------------------------------------------------------------------------------------------------------------------------------------------------------------------------------------------------------------------------------------------------------------------------------------------------------------------------------------------------------------------------------------------------------------------------------------------------------------------------------------------------------CAACTTTCAGCAACGGATCTCTTGGCTCTCGCATCGATGAAGAACGCAGCGAATTGCGATACGTAATGTGAATTGCAGATTTTCAGTGAATCATCGAATCTTTGAACGCACCTTGCGCTCCTTGG-TAT-TCCGAGGAGCATGCCTGTTTGAGTGTCATTAGATTCCCCTAGTAACTGCGAGTGAAGCGGGAAAAGCTCAAATTTTGAATCTGGCGGTCCTCGT-GGTCGTCCGAGTTGTAATCTAGAGAAGCGTTTT-CCGCGCTGGACCGTGTACAAGTC-TCCTGGAACGGAGCGTCATAGAGGGTGAGAATCCCGTCTCTGACACGGACT-ACCAGGGCTTTT-GTGATGCGCTCTCGACGAGTCGAGTTGTTTGGGAATGCAGCTCAAAATGGGTGGTAAATTCCATCTAAAGCTAAATACAGGCGAGAGACCGATAGCGAACAAGTACCGTGAGGGAAAGATGAAAAGAACTTTGGAAAGAGAGTTAAACAGTACGTGAAATTGCTGAAAGGGAAACGCTTGAAGTC-AGTCGCGTTGGCC-GGGGATCAGCCTTGCAATCT--------TTGTGGGGTGCACTTCCTGGTC--GACGGGTCAGCATCAGTTTCGA--TCGTCGGACAAAGGT-CAGGG-GAATGTGGCACCTTTCG--GGGTGTGTTAT-AGCCCTTGGT-CGCATACGGCG-GTTGGGATTGAGGAACTCAGCACGACCC--CTTTGTTGGG-TTCGGGGC---TTCG-GCTCACG--ACCGTGCTTAGGATGCTGGCATAATGGCTTTAAGCGACCCGTCTTGAAACACGGACCAAGGAGTCTAACATGCCCGCGAGTGTTTGGGCGTTTAAAACCTGAGCGCGTAATGAAAGTGAAA-GTTGAGACCTCTGTCG-TGGAGGGCATCGACGCCCGGACCGGACCTTTT-GCGATGGCCCTGCGGTAGAGCGTGCATGTTGGGACCCGAAAGATGGTGAACTATGCCTGAATAGGGTGAAGCCAGAGGAAACTCTGGTGGAGGCTCGTAGCGATTCTGACGTGCAAATCGATCGTCGAATTTGGGTATA-GGGCGAAAGACTAATCGA----------------------------------------------------------------------------------------------------------------------------------------------------------------------------------------------------------------------------------------------------------------------------------------------------------------------------------------------------------------------------------------------------------------------------------------------------------------------------------GCCGGTCCCCTGCTTGCCAATCTTTTCCGTATGCTATTCAGGAAGTTGACGAGGGATGTTTATCGATATTTGCAAAAGAGTGTGTTGAAACCCATAAGGAGTTCAACCTTTCGTTGGCTGTCAAACATCAAACTATCACTAACGGTCTCAAATATTCGCTTGCWACTGGCAATTGGGGTGACCAGAAGAAATCGATGTSTTMGAAGGSTSGTGTGTCGCAAGTGYTGAACAGATACACATATGCCTCTACGCTT-CTCACT-GCGTCSTTGCAA-------------------------------------------------------------------------------------------------------------------------------------------------------------------------------------------------------------------------------------------------------------------------------------------------------------------------------------------------------------------------------------------------------------------------------------------------------------------------------------------------------------------------------------------------------------------------------------------------------------------------------------------------------------------------------------------------------------------------------------------------------------------------------------------------------------------------------------------------------------------------------------------------------------------------------------------------------------------------------------------------------------------------------------------------------------------------------------------------------------------------------------------------------------------------------------------------------------------------------------------------------------------------------------------------------------------------------------------------------------------------------------------------------------------------------------------------------------------------------------------------------------------------------------------------------------------------------------------------------------------------------------------------------------------------------------------------------------------------------------------------------------------------------------------------------------------------------------------------------------------------------------------------------------------------------------------------------------------------------------------------------------------------------------------------------------------------------------------------------------------------------------------------------------------------------------------------------------------------------------------------------------------------------------------------------------------------------------------------------------------------------------------------------------------------------------------------------------------------------------------------------------------------------------------------------------------------------------------------------------------------------------------------------------------------------------------------------------------------------------------------
022c_Serpula_incrassata_SINC AAGTT-GTACT-GKRAA-CTGCGAAKGGCTCAT-AAATCAGTTATAGTTTATTTGATGATATCTTGYTACATGGATAACTGYKGTAATTCTAGAGCTAATACATGCAACTAAAGCCCCGACTTCTGGGAGGGGTGTATTTATTAGATAAAAAACCAACGCGGCTC-GCCGCTCCTTTGGTGATTCATAATAACTTCTCGAATCGCATGGCCTTGTGCCGGCGATGCTTCATTCAAATATCTGCCCTATCAACTTTCGATGGTAGGATAGAGGCCTACCATGGTTTCAACGGGTAACGGGGAATAAGGGTTCGATTCCGGAGAGGGAGCCTGAGAAACGGCTACCACATCCAAGGAAGGCAGCAGGCGCGCAAATTACCCAATCCCGATACGGGGAGGTAGTGACAATAAATAACAATATAGGGCTCTTTCGGGTCTTATAATTGGAATGAGTACAATTTAAATCTCTTAACGAGGAACAATTGGAGGGCAAGTCTGGTGCCAGCAGCCGCGGTAATTCCAGCTCCAATAGCGTATATTAAAGTTGTTGCAGTTAAAAAGCTCGTAGTTGAACTTTGGGCCTGGGTGGGCGGTCCGCCTCAC-GGCGTTG--TACTGTCT-GGCCGGGCCTTTCCTCTTGGTGAGCCGG--CGTGCCCTTTATTGG-GTGC--GTCGGGGAACCAGGACTTTTACCTTGAGAAAATTAGAGTGTTCAAAGCAGGCCTTTTGCCCGAATACATTAGCATGGAATAATAAAATAGGACGTGCGGTTCTATTTTGTTGGTTTCTAGAGTCGCCGTAATGATTAATAGGGACAGTTGGGGGCATTAGTATTCAGTTGCTAGAGGTGAAATTCTTGGATTTACTGAAGACTAACTA-CTGCGAAAGCATTTGCCAAGGATGTTTTCATTAATCAAGAACGAAGGTTAGGGGATCGAAAACGATCAGATACCGTTGTAGTCTTAACAGTAAACTATGCCGACTAGGGATCGGGCA-ATCTC-TTTTTGATGTGTTGCTCGGCACCTTACGAGAAATCAAAGTCTTTGGGTTCTGGGGGGAGTATGGTCGCAAGGCTGAAACT----------------------------------------------------------------------------------------------------------------------------------------------------------------------------------------------------------------------------------------------------------------------------------------------------------------------------------------------------------------------------------------------------------------------------------------------------------------------------------------------------------------------------------------------------------------------------------------------------------------------------------CAACTTTCAGCAACGGATCTCTTGGCTCTCGCATCGATGAAGAACGCAGCGAATTGCGATACGTAATGTGAATTGCAGATTTTCAGTGAATCATCGAATCTTTGAACGCACCTTGCGCTCCTTGG-TAT-TCCGAGGAGCATGCCTGTTTGAGTGTCATTAGATTCCCCTAGTAACTGCGAGTGAAGCGGGAAAAGCTCAAATTTTGAATCTGGCGGTCCTCGT-GGTCGTCCGAGTTGTAATCTAGAGAAGCGTTTT-CCGCGCTGGACCGTGTACAAGTC-TCCTGGAACGGAGCGTCATAGAGGGTGAGAATCCCGTCTCTGACACGGACT-ACCAGGGCTTTT-GTGATGCGCTCTCGACGAGTCGAGTTGTTTGGGAATGCAGCTCAAAATGGGTGGTAAATTCCATCTAAAGCTAAATACAGGCGAGAGACCGATAGCGAACAAGTACCGTGAGGGAAAGATGAAAAGAACTTTGGAAAGAGAGTTAAACAGTACGTGAAATTGCTGAAAGGGAAACGCTTGAAGTC-AGTCGCGTTGGCC-GGGGATCAGCCTTGCAATCT--------TTGTGGGGTGCACTTCCTGGTC--GACGGGTCAGCATCAGTTTCGA--TCGTCGGACAAAGGT-CAGGG-GAATGTGGCACCTTTCG--GGGTGTGTTAT-AGCCCTTGGT-CGCATACGGCG-GTTGGGATTGAGGAACTCAGCACGACCC--CTTTGTTGGG-TTCGGGGC---TTCG-GCTCACG--ACCGTGCTTAGGATGCTGGCATAATGGCTTTAAGYGACCCGTCTTGAAACACGGACCAAGGAGTCTAACATGCCCGCGAGTGTTTGGGCGTTTAAAACCCGAGCGCGTAATGAAAGTGAAA-GTTGAGACCTCTGTCG-TGGAGGGCATCGACGCCCGGACCGGACCTTTT-GCGATGGCCCTGCGGTAGAGCGTGCATGTTGGGACCCGAAAGATGGTGAACTATGCCTGAATAGGGTGAAGCCAGAGGAAACTCTGGTGGAGGCTCGTAGCGATTCTGACGTGCAAATCGATCGTCGAATTTGGGTATA-GGGCGAAAGACTAATCGA----------------------------------------------------------------------------------------------------------------------------------------------------------------------------------------------------------------------------------------------------------------------------------------------------------------------------------------------------------------------------------------------------------------------------------------------------------------------------------GCTGGTCCTCTACTTGCCAATCTTTTCCGTATGCTATTCAGGAAGTTGACGAGGGATGTTTATCGGTATTTGCAAAAGAGTGTGTTGAAACCCACAAGGAGTTCAACCTTTCGTTGGCTGTCAAACATCAAACTATCACTAACGGTCTCAAATATTCGCTTGCAACTGGGAATTGGGGTGATCAGAAGAAATCGATGTCTTCGAAGGCTGGTGTATCGCAAGTGTTGAACAGATACACATATGCCTCTACGCTTTCTCACT-GCGTCGTTGCAA------------------------------------------------------------------------------------------------------------------------------------------------------------------------------------------------------------------------------------------------------------------------------------------------------------------------------------------------------------------------------------------------------------------------------------------------------------------------------------------------------------------------------------------------------------------------------------------------------------------------------------------------------------------------------------------------------------------------------------------------------------------------------------------------------------------------------------------------------------------------------------------------------------------------------------------------------------------------------------------------------------------------------------------------------------------------------------------------------------------------------------------------------------------------------------------------------------------------------------------------------------------------------------------------------------------------------------------------------------------------------------------------------------------------------------------------------------------------------------------------------------------------------------------------------------------------------------------------------------------------------------------------------------------------------------------------------------------------------------------------------------------------------------------------------TACTGGGGAGTTCGAAGCCGGTATATCCAAAGACGGCCAAACTCGCGAACATGCATTGTT-AGCATTTACTCTGGGTGTGCGGCAGCTAATAGTTGCAGTCAATAAAATGGATACCACAAA-TGGAGTGAAGACCGTTTCAACGAGATTATCAAAGAAACATCTACTTTCATTAAGAAAGTCGGCTACAATCCTAAAGCAGTGGCCTTCGTTCCTATCTCTGGTTGGCACGGTGATAACATGTTGGAAGAATCCTCTAACATGCCCTGGTACAAAGGYTGGACTAAGGAGACAAAGGGTGGTGTTGTCA---AGGGTAAAACTTTGCTGGATGCGATTGATGCCATAGAACCTCCAGTCCG------------------------------------------------------------------------------------------------------------------------------------------------------------------------------------------------------------------------------------------------------------------------------------------------------------------------------------------------------------------------------------------------------------------------------------------------------------------------------------------------------------------------------------------------------------------
023_Serpula_pulverulenta AAGTTTGTACT-GTGAAACTGCGAATGGCTCATTAAATCAGTTATAGTTTATTTGATGATGTCTTGCTACATGGATAACTGTGGTAATTCTAGAGCTAATACATGCAACTAAAGCCCCGACTTCTGGGAGGGGTGTATTTATTAGATAAAAAACCAACGCGGTTC-GCCGCTCGTTTGGTGATTCATAATGACTTTTCGAATCGCATGGCCTTGTGCCGGCGATGCATCATTCAAATATCTGCCCTATCAACTTTCGATGGTAGGATAGAGGCCTACCATGGTTTTAACGGGTAACGGGGAATAAGGGTTCGATTCCGGAGAGGGAGCCTGAGAAACGGCTACCACATCCAAGGAAGGCAGCAGGCGCGCAAATTACCCAATCCCGACACGGGGAGGTAGTGACAATAAATAACAATATAGGGCTCTTTCGGGTCTTATAATTGGAATGAGTACAATTTAAATCTCTTAACGAGGAACAATTGGAGGGCAAGTCTGGTGCCAGCAGCCGCGGTAATTCCAGCTCCAATAGCGTATATTAAAGTTGTTGCAGTTAAAAAGCTCGTAGTTGAACTTTGGGCCTGGACGGGCGGTCCGCCTCGC-GGCGTTG--TACTGTCT-GGCCGGGCCTTTCCTCTTGGTGAACCGG--CGTGTCCTTTGTTGG-GTGC--GTCGGGGAACCAGGACTTTTACCTTGAGAAAATTAGAGTGTTCAAAGCAGGCCTTTTGTCCGAATATGTTAGCATGGAATAATAGAATAGGACGTGCGGTTCTATTTTGTTGGTTTCTAGAGTCGCCGTAATGATTAATAGGGACAGTTGGGGGCATTAGTATTCAGTCGCTAGAGGTGAAATTCTTGGATTGACTGAAGACTAACTA-CTGCGAAAGCATTTGCCAAGGATGTTTTCATTAATCAAGAACGAAGGTTAGGGGATCGAAAACGATCAGATACCGTTGTAGTCTTAACAGTAAACTATGCCGACTAGGGGTCGGGCG-AACTC-TTTTTGATGTGTCGCTCGGAACCTTGCGAGAAATCGAAGTCTTTGGGTTCTGGGGGGAGTATGGTCGCAAGGCTGAAACTTAAAGGAATTGACGGAAGGGCACCACCAGGAGTGGAGCCTGCGGCTTAATTT------------------------------------------------------------------------------------------------------------------------------------------------------------------------------------------------------------------------------------------------------------------------------------------------------------------------------------------------------------------------------------------------------------------------------------------------------------------------------------------------------------------------------------------------------------------------------CAACTTTCAGCAACGGATCTCTTGGCTCTCGCATCGATGAAGAACGCAGCGAATTGCGATATGTAATGTGAATTGCAGATTTTCAGTGAATCATCGAATCTTTGAACGCACCTTGCGCTCCTCGG-TAT-TCCGAGGAGCATGCCTGTTTGAGTGTCATTAGATTCCCCTAGTAACTGCGAGTGAAGCGGGAAAAGCTCAAATTTTGAATCTGGCGATCCTCGT-GGTTGTCCGAGTTGTAATCTAGAGAAGCGTTTT-CCGCGCTGGACCGTGTACAAGTC-TCCTGGAACGGAGCGTCGCAGAGGGTGAGAATCCCGTCTATGACACGGACT-ACCAGGGCTTAT-GTGATGCGCTCTCGACGAGTCGAGTTGTTTGGGAATGCAGCTCAAATCGGGTGGTAAATTCCATCTAAAGCTAAATACAGGCGAGAGACCGATAGCGAACAAGTACCGTGAGGGAAAGATGAAAAGAACTTTGGAAAGAGAGTTAAACAGTACGTGAAATTGCTGAAAGGGAAACGCTTGAAGTC-AGTCGCGTCGACC-GGGGATCAGCCTTGCAGTTTT-------CTGCTGGGCGTACTTCCTGGTC--GACGGGTCAGCATCAGTTTTGG--TCGTCGGATAAGGGC-CGAGGTGAATGTGGCATCCTTCG--GGATGTGTTAT-AGCCCTCGGT-CGAATGCGGCG-GCTGGGACTGAGGAACTCAGCACGACCCC-TTG-TC-GGGGTGCGGGGC---TTCG-GCTCACGCTCGCGTGCTTAGGATGCTGGCATAATGTCTTTAAGCGACCCGTCTTGAAACACGGACCAAGGAGTCCAACTTGCACGCGAGTGTTTGGGTGTTTAAAACCCGAGCGCGTAATGAAAGTGAAA-GTCGAGACCTCTGTCG-TGGAGGGCACCGACGCCCGGACCGGAGCTTCT-GCGATGGCCCTGCGGTAGAGCGTGTATGTTGGGACCCGAAAGATGGTGAACTATGCCTGAATAGGGTGAAGCCAGAGGAAACTCTGGTGGAGGCTCGTAGCGATTCTGACGTGCAAATCGATCGTCGAATTTGGGTATAGGGGCGAAAGACTAATCGAACCATCTAGTAGCTGGTTCCTGCCGAAGTTTCCCTCAGGATAGCAGAAACTCA---TTGCATCAGATTTATGTGGTAAAGCGAATGATTAGAGGCCTTGGGGTTGAAACAGCCTTAACCTATTCTCAAACTTTAAATATGTAAGAACGAGCTGTCTCTTGG-CTGGACTGCTCGGCGATTGA-GAGTTTCTAGTGGGCCATTTTTGGTAAGCAGAACTGGCGATGCGGGATGAACCGAACGCGAGGTTAAGGTGCCGGAATGCACGCTTATCAGACACCACAAAAGGTGTTAGTTCATCTAGACAGCAGGACGGTGGCCATGGAAGTCGGAATCCGCTAAGGAGTGTGTAACAACTCACCTGCCGAATGAACTAGCCCTGAAAATGGATGGCGCTCAAGCGTGCTACCCATACCTCGCCGTCGGCGTTGAAGTGACGCGCCGACGAGTAGGCAGGCGTGGAGGTCG------------------------------------------------------------------------------AGTGCGTGGAAACTCATAAGGAGTTCAACCTTTCGCTAGCGGTCAAGCATCAGACAATCACTAATGGCCTGAAATACTCGCTTGCAACTGGAAACTGGGGTGATCAGAAGAAGTCGATGTCTTCCAAGGCTGGTGTATCGCAAGTGCTAAATAGATATACATACGCCTCGACTCTTTCTCACTTACGTCGGTGTAACACGCCTCTTGGACGGGAAGGCAAGATCGCTAAACCCCGTCAACTACATAACACCCATTGGGGCATGGTTTGTCCAGCAGAAACACCTGAAGGACAGGCTTGTGGTCTAGTCAAGAATCTAGCCTTGATGTCTTGTATCTCTGTCGGGTCCTACTCAGCACCTGTCATCGAGTTCTTGGAGGAATGGGGCTTGGAGTCGCTGGAAGAAAATGCTCACTCTTCCACGCCT---TGTACTAAAGTATTCGTGAATGGCGTATGGATGGGGGTGCATCGTGACCCTGCTAACTTGGTCAAGACTATTAAGAAGCTGCGTCGTAAAGACGATATCAGTCCCGAAGTCTCTGTTGTCCGTGATATCCGTGAGCGGGAGCTGCGACTGTATACCGATGCTGGTCGTGTCTGCCGCCCACTCTTCATCGTCGAAAACCAACAGCTTGCACTTCAAA------------AGAAGCATGTCAAGTGGCTGAATCAGGGCTACCGCGATGAT--------------------GATGGAGAGC-------------ACCACAAGTGGGAGCAGCTGGTGAAGGGTGGCATCATTGAACTACTGGATGCTGAGGAAGAGGAGACAGTAATGATTTCAATGACGCCAGAAGACTTAGAGAATTCGAGGCTGCAGTCAGCAGGAATAGACCCTCATGCAAAT---GATGGCGACTATGACCCGGCAGCGAGGTTGAAGGCGGGCATCAAT------GCACATACGTGGACGCACTGTGAGATCCACCCAAGTATGATTCTTGGTGTCTGTGCCAGTATTATTCCGTTCCCCGATCATAACCAGGAGTCTCCTCGTAATACATATCAATCTGCAATGGGTAAACAAGCTATGGGTATTTATCTGACCAACTTTCTTGTTCGCATGGATACAATGGCAAATATCTTATACTATCCCCAAAAACCACTCGCCACTACGCGCTCCATGGAGTACCTGAAGTTCCGAGAGTTACCTGCGGGACAAAATGCTATTGTTGCTATCTTGTGTTATAGTGGTTATAACCAGGAAGACTCCGTCATTATGAATCAGAGCTCAATAGACCGTGGTCTCTTCCGAAGTATATACTATCGAAGTTATATGGATCTCGAGAAAAAGAGTGGAATACAGCAGCTTGAAGAATTCGAGAAGCCAACTAGRGACAACACTCTCCGGATGAAACACGGCACTTATGACAAACTCGAGGACGATGGATTAATTGCYCCTGGCACGGGTGTATCTGGAGAGGATATCATTATTGGAAAGACAGCACCAATTCCTCCAGACAGCGAGGAGCTAGGCCAACGGACACGAACTCACACCAGGCGGGACGTATCCACGCCTCTCAAGAGCACCGAGAACGGAATCGTTGACCAGGTACTGATTACAACGAACTCGGAGGGGCAGAAGTTTGTGAAAGTCAGAGTGCGGTCAACACGTATACCGCAGATTGGTGATAAGTTTGCCTCTCGTCATGGACAGAAAGGGACAATCGGTATCACTTATCGGCAGGAGGATATGCCTTTCACCGCA------------------------------------------------------------------------------------------------------------CATCGTGATTTTATCAAGAACATGATCACTGGTACCTCGCAGGCTGATTGCGCCATTCTTATCATCGCTGGAGGAACGGGCGAATTCGAAGCAGGAATCTCGAAGGACGGCCAGACGCGCGAGCATGCGCTTTT-AGCGTTTACGCTTGGTGTCCGACAACTTATAGTTGCTGTCAACAAGATGGATACTACCAAGTGGAGCGAAGACCGATTTAATGAAATCATCAAGGAAACATCGACATTCATCAAGAAAGTGGGCTACAACCCCAAAGCCGTTGCTTTCGTGCCCATATCTGGATGGCACGGTGACAACATGCTGGAGGAGTCGGCGAACATGCCCTGGTACAAGGGTTGGACGAAGGAGACCAAAGGCGGTGTTGTCA---AGGGCAAGACTCTCTTGGATGCTATTGATGCTATTGAGCCTCCAGTACGACCATCTGACAAGCCACTTCGTCTACCTCTTCAGGACGTTTATAAGATCGGAGGTATCGGGACCGTTCCGGTAGGACGCGTGGAGACAGGTATCATCAAGGCTGGCATGGTTGTAACGTTTGCTCCGTCTAACGTTACCACTGAGGTGAAGTCGGTGGAAATGCATCACGAGCAGCTTGTTGAGGGCTCTCCGGGTGACAACGTCGGCTTCAACGTGAAGAATGTATCGGTAAAGGATATTCGGCGTGGCAATGTCGCGTCCGACTCGAAAAATGACCCAGCAAAGGAAGCAGCTTCCTTCAATGCACAGGTTATAGTGCTCAACCATCCGGGGCAGATTGGCGCTGGATACGCACCAGTCTTAGACTGCCACACTGCTCACATAGCCTGTAAATTTTCCGAGCTCATCGAGAAGATCGATCGCAGAAGTGGTAAATCTCTGGAGCAGTCGCCGAAGTTCGTCAAATCGGGAGATGCCTGCATCGTCAAGCTAGTCCCGTCTAAGCCCATGTGCGTCGAATCGTACAATGAATATCCTCCGCTAGG
024_Serpula_similis_MUCL43280 -AGCTTATACGAGTGAAACTGCGAATGGCTCATTAAATCAGTCATAGTTTATTTGATGATGCTTTGCTACATGGATAACTGTGGCAATTCTAGAGCTAATACATGCCTTACAAGCCCCGACTTCTGGGAGGGGTGCACTTATTAGATAAAAG-CCGACGCGGCTCTGCCGCCCGTCTGGTGACTCAGAATAATTCATCGAATCGCATGGCCTTGTGCCGGCGATGCATCATTCAAATATCTGCCCTATCAACTTTCGATGGTAGGATAGAGGCCTACCATGGTTGCAACGGGTAACGGGGAATAAGGGTTCGATTCCGGAGAGGGAGCCTGAGAAACGGCTACCACATCCAAGGAAGGCAGCAGGCGCGCAAATTACCCAATCCCGACACGGGGAGGTAGTGACGATAAATAACAATATAGGGCTCTTTCGGGTCTTATAATTGGAATGAGTACAATCTAAACCTCTTAACGAGGAACGATTGGAGGGCAAGTCTGGTGCCAGCAGCCGCGGTAATTCCAGCTCCAATAGCGTATATTAAAGTTGTTGCAGTTAAAAAGCCCGTAGTTGAACTTTGGGCCTGGGCGGGCGGTCCGCCTCAC-GGCGTCG--TACTGTCT-GGCCGGGCCTTTCCTCTTGGTGAGCCGG--CGTGCCCTTTGCTGG-GTGC--GACGGGGAACCAGGACGTTTACCTTGAGAAAATTAGAGTGTTCAAAGCAGGTCTGTCGCCCGAATACATTAGCATGGAATAATGGAATAGGACGTGCGGTTCTATTTCGTTGGTTTCTGGAGTCGCCGTAATGATTAATAGGGACAGTTGGGGGCATTAGTATTCGGTCGCTAGAGGTGAAATTCTTGGATTGACCGAAGACTAACTA-CTGCGAAAGCATTTGCCAAGGATGTTTTCATTAATCAAGGACGAAGGTTAGGGGATCGAAAACGATCAGATACCGTTGTAGTCTTAACAGTAAACTATGCCGACCGGGGATCGGGCG-AACTC-TCTTTGATGTGGCGCTCGGCACCCTGCGAGAAATCAGAGTCTTTGGGTTCTGGGGGGAGTATGGTCGCAAGGCTGAAACTTAAAGGAATTGACGGAAGGGCACCACCAGGAGTGGAGCCTGCGGCTTAATTTGACTCAACACGGGGAAACTCACCAGGTCCAGACATGACTAGGATTGACAGATTGATAGCTCTTTCATGATTTCGTGGGTGGTGGTGCATGGCCGTTCTTAGTTGGTGGAGTGATTTGTCTGGTTAATTCCGATAACGAACGAGACCTTGACCTGCTAACTAGCCGGGCCGGC-TCGCGCTGGCCCCCGGCTTCTTAGAGGGACTGTCGGCGTCTAGCCGACGGAAGTTTGAGGCAATAACAGGTCTGTGATGCCCTTAGATGTTCTGGGCCGCACGCGCGCTACACTGACGGAGCCAGCGAGTTTCTTT-TCCTTGGCCGGAAGGC-CTGGGCAATCTTGTGAAACTCCGTCGTGCTGGGGATAGAGCATTGCAATTATTGCTCTTCAACGAGGAATTCCTAGTAAGCGTGAGTCATCAGCTCGCGTTGATTACGTCCCTGCCCTTTGTACACACCGCCCGTCGCTACTACCGATTGAATGGCTTAGTGAGGTCTCCGGATCGGCCTCGGGGAGCCGGCGACGGCACCCTGTCGCTGAGAAGCTGATCAAACTTGGTCCAACTTTCAGCAATGGATCTCTTGGCTCTCGCATCGATGAAGAACGCAGCGAATCGCGATACGTAATGTGAATTGCAGATTTTCAGTGAATCATCGAATCTTTGAATGCACCTTGCGCTCCTTGG-CAT-TCCGAGGAGCACGCCTGTCTGAGTGTCGTTTGATTCCCCTAGTAACTGCGAGTGAAGCGGGATGAGCTCAAATTTTGAATCTGGCGGCCCTCGTCGGTCGTCCGAGTTGTAATCTAGAGAAGCGTCTT-CCGCGCTGGACCGTGTACAAGTC-TCCTGGAACGGAGCGTCGCAGAGGGTGAGAATCCCGTCTATGACACGGACT-GCCAGGGCCTCGTGCGATGCGCTCTCGACGAGTCGAGTTGTTTGGGAATGCAGCTCAAATCGGGTGGTAAATTCCATCTAAAGCTAAATACGGGCGAGAGACCGATAGCGAACAAGTACCGTGAGGGAAAGATGAAAAGAACTTTGGAAAGAGAGTTAAACAGTACGTGAAATTGCTGAAAGGGAAACGCTCCGAGTC-AGTCGCGTCGGCC-GGGGATCAGTCCTGCGGGCGATCTCGCTTGCGGAGACGCATTTCTCGGTC--GACGGGTCAGCGTCGGTTTCGG--CCGTCGCACAAGGGT-CGGGGCGCACGTGGCATCCCCAG--GGGTGTGTTAT-AGCCCCCGAT-CGCATGCGGCG-ATTGGGACCGAGGATCGCAGCGCGGGT---CTC----CCTTTGCGGGGAGGCGCGAGGCCTACGTCCGCGCGCTTAGGACGCTGGCATAATGTCTCCGAGCGACCCGTCTTGAAACACGGACCAAGGAGTCTAACGCGCGCGCGAGTGTTCGGGTGCTTCAAACCCGAGCGCGCAGCGAAAACGAAA-GTCGAGACCTCCGTCG-CGGAGGGCACCGACGCCCGGACCCGAGCCTCGCGCGAGGGATCTGCGGTCGAGCGCGTGCGTTGGGACCCGAAAGATGGTGAACTATGCCTGAATAGGGCGAAGCCAGAGGAAACTCTGGTGGAGGCTCGCAGCGATTCTGACGTGCAAATCGATCGTCGAATTTGGGTATAGGGGCGAAAGACTAATCGAACCATCTAGTAGCTGGTTCCCGCCGAAGTTTCCCTCAGGATAGCAGAAGCTCG---TCGCATCAGATTTATGTGGTAAAGCGAATGATTAGAGGCCTTGGGGTCGCAACGACCTTAACCTATTCTCAAACTTTGAATATGTAAGGACGGGCCGTCTCTCGA-TTGGACCGCTCGGCGATTGA-GAGCTTCTAGTGGGCCATTTTTGGTAAGCAGAACTGGCGATGCGGGATGAACCGAACGCGAGGTTAAGGTGCCGGAATGCACGCTCATCAGACACCACAAAAGGCGTTAGTTCATCTAGACAGCAGGACGGTGGCCATGGAAGTCGGAACCCGCTAAGGAGTGTGTAACAACTCACCTGCCGAATGAACTAGCCCTGAAAATGGATGGCGCTCAAGCGTGCTACCCATACCTCGCCGTCGGCGTTCGAGTGACGCGCCGACGAGTAGGCGGGCGCGGAGGTCG---------------------------------------------------------------------------------------------------------------------------------------------------------------------------------------------------------------------------------------------------------------------------------------------------------------------------------------------------------------------------------------------------------------TTATGTCATGTATCTCCGTTGGATCATATTCTGCCCCTGTGATCGAATTCTTGGAAGAGTGGGGTCTCGAGTCGTTAGAAGAGAATGCTCACTCATCTACGCCA---TGCACCAAAGTTTTTGTGAATGGTGTGTGGATGGGCGTACATCGTGATCCTGCAAACTTAGTCAAGACTATTAAGAAGCTGCGCCGGAAGGATGATATTAGTCCTGAAGTATCTGTTGTGCGAGATATCCGTGAGAGAGAATTACGACTATACACTGACGCTGGTCGCGTCTGTCGTCCGCTCTTCATCGTTGAAAACCAACAACTGATTCTACAGA------------AGAAGCATATTAAATGGCTTAATCAAGGTTATCGGGATGAT--------------------GATGGAGAAG-------------AGTTTAAATGGGAGCAACTGGTGAAGGGAGGTATTGTAGAATTATTGGATGCTGAAGAGGAAGAGACGGTGATGATATCAATGACTCCTGAAGACTTGGAGAATTCAAGACTGCAATCAGCGGGTATAGATCCTCATGCCAAC---GACGGTGACTATGACCCTGCCGCAAGACTGAAAGCTGGTATTAAT------GCGCATACCTGGACGCATTGCGAAATCCATCCTAGCATGATTTTGGGTGTCTGCGCCAGTATAATCCCTTTCCCAGACCACAATCAGGAGTCACCGCGTAATACATACCAATCTGCTATGGGTAAACAAGCTATGGGCATTTACCTAACTAATTTCCTAGTTCGCATGGATACAATGGCGAACATCCTATACTATCCTCAAAAACCTCTGGCCACAACTCGGTCAATGGAGTATCTTAAATTCCGGGAGCTTCCTGCGGGTCAAAATGCCATTGTCGCTATTTTATGCTATAGCGGTTATAACCAAGAAGATTCCGTGATCATGAACCAGAGTTCTATCGATCGTGGGCTATTTAGGAGTATCTATTATAGAAGTTACATGGACCTTGAGAAAAAGAGTGGTATTCAGCAGCTTGAAGAGTTTGAGAAGCCCACGAGAGATAATACACTTCGCATGAAGCATGGCACATATGATAAAATTGAAGACGATGGTTTGATTGCTCCAGGAACAGGTGTTAGGGGCGACGACATCATAATTGGCAAGACAGCACCCATCCCTCCAGACAGCGAAGAGCTAGGTCAGCGGACACGGACACACACTAGACGCGATGTGTCCACCCCATTGAAGAGTACTGAGAATGGCATCGTCGATCAAGTACTAATCACGACGAATTCAGAAGGCCAGAAATTCGTCAAGGTTCGAGTGCGATCCACTCGGATACCGCAGATTGGTGATAAATTCGCCTCCCGCCATGGACAGAAGGGCACCATTGGTATCACGTATCGGCAGGAGGACATGCCTTTCACCGCAGAAGGCATTGTGCCTGATCTTATCATCAACCCGCATGCTATACCATCTCGTATGACCATTGGACACTTAGTCGAATGCCTACTGTCCAAAGTTGCAACGTTGATTGGTCATCGTGATTTTATCAAAAACATGATAACGGGCACCTCGCAAGCTGACTGTGCAATCTTGATTATAGCAGGTGGTACAGGGGAGTTCGAAGCAGGAATCTCGAAAGATGGACAAACGCGAGAACATGCACTCCT-CGCTTTCACACTTGGCGTGCGCCAGCTGATAGTTGCGGTGAACAAAATGGACACAGCGAAGTGGAGCGAAGACCGTTTCAATGAGATTGTGAAAGAGACATCCAACTTCATCAAGAAAGTGGGATATAACCCTAAAGCTGTATCTTTTGTACCTATTTCTGGATGGTTGGGCGATAATATGTTAGAAGATTCAGTAAACATGGCATGGTATAAGGGATGGACGAAAGAGACAAAAGCGGGCGTTGTCA---AAGGGAAGACTCTCCTCGACGCTATCGACGCCATCGAGCCTCCGGTTCGACCTTCTGATAACC----------------------------------------------------------------------------------------------------------------------------------------------------------------------------------------------------------------------------------------------------------------------------------------------------------------------------------------------------------------------------------------------------------------------------------------------------------------------------------------------------------------------------------------------------
025a_Austropaxillus_sp AAGTTTGTACT-GTGAAACTGCGAATGGCTCATTAAATCAGTTATAGTTTATTTGATGATAACTTGCTACATGGATAACTGTGGTAATTCTAGAGCTAATACATGCAATCAAAGCCCCGACTTCTGGGAGGGGTGTATTTATTAGATAAAAAACCAACGCCTTTC-GGGGCTCGTTTGGTGATTCATAATAACTTCTCGAATCGCATGGCCTTGTGCCGGCGATGCTTCATTCAAATATCTGCCCTATCAACTTTCGATGGTAGGATAGAGGCCTACCATGGTTTCAACGGGTAACGGGGAATAAGGGTTCGATTCCGGAGAGGGAGCCTGAGAAACGGCTACCACATCCAAGGAAGGCAGCAGGCGCGCAAATTACCCAATCCCGATACGGGGAGGTAGTGACAATAAATAACAATATAGGGCTCTTTCGGGTCTTATAATTGGAATGAGTACAATTTAAATCTCTTAACGAGGAACAATTGGAGGGCAAGTCTGGTGCCAGCAGCCGCGGTAATTCCAGCTCCAATAGCGTATATTAAAGTTGTTGCAGTTAAAAAGCTCGTAGTTGAACTTTGGGCCTGGACGGGTGGTCCGCCTCAC-GGCGTTG--TACTGTCT-GGCTGGGCCTTTCCTCTTGGTGATCCGG--CGTGCCCTTTATTGG-GTGC--GTCGGGGAACCAGGACTTTTACCTTGAGAAAATTAGAGTGTTCAAAGCAGGCCTTTTGCCCGAATACATTAGCATGGAATAATAAAATAGGACGTGCGGTTCTATTTTGTTGGTTTCTAGAGTCGCCGTAATGATTAATAGGGACAGTTGGGGACATTAGTATTCAGTTGCTAGAGGTGAAATTCTTGGATTTACTGAAGACTAACTA-CTGCGAAAGCATTTGTCAAGGATGTTTTCATTAATCAAGAACGAAGGTTAGGGGATCGAAAACGATCAGATACCGTTGTAGTCTTAACAGTAAACTATGCCGACTAGGGATCGGACA-ACCTC-TTTTTAATGTGTTGTTCGGCACCTTACGAGAAATCAAAGTCTTTGGGTTCTGGGGGGAGTATGGTCGCAAGGCTGAAACTTAAAGGAAT-------------------------------------------------------------------------------------------------------------------------------------------------------------------------------------------------------------------------------------------------------------------------------------------------------------------------------------------------------------------------------------------------------------------------------------------------------------------------------------------------------------------------------------------------------------------------------------------------------------------------CAACTTTCAGCAACGGATCTCTTGGCTCTCGCATCGATGAAGAACGCAGCGAATTGCGATATGTAATGTGAATTGCAGATTTTCAGTGAATCATCGAATCTTTGAACGCATCTTGCGCTCCTTGG-TAT-TCCGAGGAGCATGCCTGTTTGAGTGTCATTAGATTCCCCTAGTAACTGCGAGTGAAGCGGGAAGAGCTCAAATTTTGAATCTGGCGGTCTTT---GGCCGTCCGAGTTGTAATCTAGAGAAGCGTTTT-CCGCGCTGGACCGTGTACAAGTC-TCCTGGAAGGGAGCGTCATAGAGGGTGATAATCCCGTCTCTGACACGGACT-ACCAGGGC-TAT-GTGATGCGCTCTCGACGAGTCGAGTTGTTTGGGAATGCAGCTCAAATTGGGTGGTAAATTCCATCTAAAGCTAAATACAGGCGAGAGACCGATAGCGAACAAGTACCGTGAGGGAAAGATGAAAAGAACTTTGGAAAGAGAGTTAAACAGTACGTGAAATTGCTGAAAGGGAAACGCTTGAAGTC-AGTCGCGTTGGCC-GGGGATCAGCCTTGCAATC---------TTGTTGGGTGCATTTCCTGGTC--GATGGGTCAGCATCAATTTTGA--CCGTTGGAGAAGGGT-CGAGG-GAATGTGGCATCCTTCG--GGGTGTGTTAT-AGCCTTTGAT-CGCATGCAACG-GTTGGGATTGAGGAACTCAGCACGACCC--CTC-GT-GGGTTTCGGGGC---TTCG-GCCTACG--TGCGTGCTTAGGATGTTGGCATAATGGCTTTAATCGACCCGTCTTGAAACACGGACCAAGGAGTCTAACATGCACGCGAGTGTTTGGGTGTTTAAAACCCGAGCGCGCAATGAAAGTGAAA-GTTGAGACCTCTGTCG-TGGAGGGCATCGACGCCCGGACCTGAACTTTT-GTGACGGTTCTGCGGTAGAGCGTGTACGTTGGGACCCGAAAGATGGTGAACTATGCCTGAATAGGGTGAAGCCAGAGGAAACTCTGGTGGAGGCTCGTAGCGATTCTGACGTGCAAATCGATCGTCGAATTTGGGTATAGGGGCGAAAGACTAATCGAACCATCTAGTAGCTGGTTCCTGCCGAAGTTTCCCTCAGGATAGCAGAAACTCA----TGTATCAGATTTATGTGGTAAAGCGAATGATTAGAGGCCTTGGGGTTGAAACAACCTTAACCTATTCTCAAACTTTAAATATGTAAGAACGAGCCGTCTCTTAG-TTGGACCGCTCGGCGATTGA-GAGTTTCTAGTGGGCCATTTTTGGTAAGCAGAACTGGCGATGCGGGATGAACCGAACGGGAGGTTAAGGTGCCGGAATACACGCTTATCAGACACCACAAAAGGTGTTAGTTCATCTAGACAGCAGGACGGTGGCCATGGAAGTCGGAACCCGCTAAGGAGTGTGTAACAACTCACCTGCCGAATGAACTAGCCCTGAAAATGGATGGCGCTCAAGCGTGTTACCCATACCTCCCCGTTGGCGTTGAAGTGACGCGCCAACGAGTAGGCAGGCGTGGAGGTCG----------------------------------------------------------------------------------------------------------------------------------------------------------------------------------------------------------------------------------------------------------------------------------------------------------------------------------------------------------------------------------------------------------------------------------------------------------------------------------------------------------------------------------------------------------------------------------------------------------------------------------------------------------------------------------------------------------------------------------------------------------------------------------------------------------------------------------------------------------------------------------------------------------------------------------------------------------------------------------------------------------------------------------------------------------------------------------------------------------------------------------------------------------------------------------------------------------------------------------------------------------------------------------------------------------------------------------------------------------------------------------------------------------------------------------------------------------------------------------------------------------------------------------------------------------------------------------------------------------------------------------------------------------------------------------------------------------------------------------------------------------------------------------------------------------------------------------------------------------------------------------------------------------------------------------------------------------------------------------------------------------------------------------------------------------------------------------------------------------------------------------------------------------------------------------------------------------------------------------------------------------------------------------------------------------------------------------------------------------------------------------------------------------------------------------------------------------------------------------------------------------------------------------------------------------------------------------------------------------------------------------------------------------------------------------------------------------------------------------------------------------------------------------------------------------------------------------------------------------------------------------------------------------------------------------------------------------------------------------------------------------------------------------
025b_Austropaxillus_boletinoides_Pbo1 ---------------------------------------------------------------------------------------------------------------------------------------------------------------------------------------------------------------------------------------------------------------------------------------------------------------------------------------------------------------------------------------------------------------------------------------------------------------------------------------------------------------------------------------------------------------------------------------------------------------------------------------------------------------------------------------------------------------------------------------------------------------------------------------------------------------------------------------------------------------------------------------------------------------------------------------------------------------------------------------------------------------------------------------------------------------------------------------------------------------------------------------------------------------------------------------------------------------------------------------------------------------------------------------------------------------------------------------------------------------------------------------------------------------------------------------------------------------------------------------------------------------------------------------------------------------------------------------------------------------------------------------------------------------------------------------------------------------------------------------------------------------CAACTTTCAGCAACGGATCTCTTGGCTCTCGCATCGATGAAGAACGCAGCGAATTGCGATATGTAATGTGAATTGCAGATTTTCAGTGAATCATCGAATCTTTGAACGCACCTTGCGCTCCTTGG-TAT-TCCGAGGAGCATGCCTGTTTGAGTGTCATTAGATT-CCCTAGTAACTGCGAGTGAAGCGGGAAGAGCTCAAA-TTTGAATCTGGCGGTCT-T---GGCCGTCCGAGTTGTAATCTAGAGAAGTGTTTT-CCGCGCTGGACCGTGTACAAGTC-TCCTGGAAGGGAGCGTCATAGAGGGTGATAATCCCGTCTCTGACACGGACT-ACCAGGGC-TAT-GTGATGCGCTCTCGACGAGTCGAGTTGTTTGGGAATGCAGCTCAAATTGGGTGGTAAATTCCATCTAAAGCTAAATATAGGCGAGAGACCGATAGCGAACAAGTACCGTGAGGGAAAGATGAAAAGAACTTKGGAAAGAGAGTTAAACAGTACGTGAAATTGCTGAAAGGGAAACGCTTGAAGTC-AGTCGCGTTGGCC-GGGGATCAGCCTTGCAATC---------TTGTTGGGTGCATTTCCTGGTT--GACGGGTCAGCATCAATTTTGA--CCGTTGGAGAAGGGT-CGAGG-GAATGTGGCATCCTTCG--GGGTGTGTTAT-AGCCTTTGAT-CGCATGCAACG-ATTGGGATTGAGGAACTCAGCACGACCC--CTC-GT-GGG-TTCGGGGC---TTCG-GCCTACG--TACGTGCTTAGGATGCTGGCATAATGGCTTTAATCGACCCGTCTTGAAACACGGACCAAGGAGTCTAACATGCACGCGAGTGTTTGGGTGTTTAAAACCCGAGCGCGTAATGAAAGTGAAA-GTTGAGACCTCTGTCG-TGGAGGGCATCGACGCCCGGACCTGAACTTTT-GTGACGGTTCTGCGGTAGAGCGTGTACGTTGGGACCCGAAAGATGGTGAACTATGCCTGAATAGGGTGAAGCCAGAGGAAACTCTGGTGGAGGCTCGTAGCGATTCTGACGTGCAAATCGATCGTCGAATTTGGGTATA-GGGCGAAAGACTAATCGA----------------------------------------------------------------------------------------------------------------------------------------------------------------------------------------------------------------------------------------------------------------------------------------------------------------------------------------------------------------------------------------------------------------------------------------------------------------------------------GCAGGTCCTTTGCTCGCCAATCTTTTCCGTATGCTGTTCAGGAAATTAACGAGGGATGTTTACCGCTACTTGCAAAAGAGTGCGTCGAGACTCACAAGGAATTCAATCTCTCGCTAGCGGTTAAGCATCAAACCATCACCAATGGCTTAAAGTACTCGCTTGCTACTGGAAACTGGGGCGATCAAAAGAAGTCTATGTCCTCTAAAGCAG-AGTATCGCAAGTGTTAA-CAGATACACATACGCTTCGACACTTTCACACCTTCGCCGATGCA-------------------------------------------------------------------------------------------------------------------------------------------------------------------------------------------------------------------------------------------------------------------------------------------------------------------------------------------------------------------------------------------------------------------------------------------------------------------------------------------------------------------------------------------------------------------------------------------------------------------------------------------------------------------------------------------------------------------------------------------------------------------------------------------------------------------------------------------------------------------------------------------------------------------------------------------------------------------------------------------------------------------------------------------------------------------------------------------------------------------------------------------------------------------------------------------------------------------------------------------------------------------------------------------------------------------------------------------------------------------------------------------------------------------------------------------------------------------------------------------------------------------------------------------------------------------------------------------------------------------------------------------------------------------------------------------------------------------------------------------------------------------------------------------------------YACTGGTGAATKTGAAGCTGGTATTTCCAAGGATGGTCAGACTCGTGAACACGCCCTTTT-GGCCTTCACTCTCGGTGTCAGACAACTCATCGTCGCCGTCAACAAGATGGACACCACCAA-TGGAGTGAGGACCGTTTYAACGAAATTATTAAGGAGACGTCTACCTTCATCAAGAAGGTCGGTTACAACCCCAAGAGTGTCGCCTTCGTCCCTATCTCTGGCTGGCACGGTGACAACATGTTGGAGGAGTCCCCCAACATGCCATGGTACAAAGGCTGGACYAAGGAGACCAAGGCTGGTGTCGTCA---AGGGTAAAACCCTTTTGGATGCTATCGACGCCATTGAACCACCCGTCC-------------------------------------------------------------------------------------------------------------------------------------------------------------------------------------------------------------------------------------------------------------------------------------------------------------------------------------------------------------------------------------------------------------------------------------------------------------------------------------------------------------------------------------------------------------------
025c_Austropaxillus_macnabbii_AU5 AAGTTTGTACT-GTGAAACTGCGAATGGCTCATTAAATCAGTTATAGTTTATTTGATGATATCTTGCTACATGGATAACTGTGGTAATTCTAGAGCTAATACATGCAATCAAAGCCCCGACTTCTGGGAGGGGTGTATTTATTAGATAAAAAACCAACGCCTTTC-GGGGCTCGTTTGGTGATTCATAATAACTTCTCGAATCGCATGGCCTTGTGCCGGCGATGCTTCATTCAAATATCTGCCCTATCAACTTTCGATGGTAGGATAGAGGCCTACCATGGTTTCAACGGGTAACGGGGAATAAGGGTTCGATTCCGGAGAGGGAGCCTGAGAAACGGCTACCACATCCAAGGAAGGCAGCAGGCGCGCAAATTACCCAATCCCGATACGGGGAGGTAGTGACAATAAATAACAATATAGGGCTCTTTCGGGTCTTATAATTGGAATGAGTACAATTTAAATCTCTTAACGAGGAACAATTGGAGGGCAAGTCTGGTGCCAGCAGCCGCGGTAATTCCAGCTCCAATAGCGTATATTAAAGTTGTTGCAGTTAAAAAGCTCGTAGTTGAACTTTGGGCCTGGACGGGYGGTCCGCCTCAC-GGCGTTG--TACTGTCT-GGCTGGGCCTTTCCTCTTGGTGATCCGG--CGTGCCCTTTATTGG-GTGC--GTCGGGGAACCAGGACTTTTACCTTGAGAAAATTAGAGTGTTCAAAGCAGGCCTTTTGCCCGAATATATTAGCATGGAATAATAAAATAGGACGTGCGGTTCTATTTTGTTGGTTTCTAGAGTCGCCGTAATGATTAATAGGGACAGTTGGGGACATTAGTATTCAGTTGCTAGAGGTGAAATTCTTGGATTTACTGAAGACTAACTA-CTGCGAAAGCATTTGTCAAGGATGTTTTCATTAATCAAGAACGAAGGTTAGGGGATCGAAAACGATCAGATACCGTTGTAGTCTTAACAGTAAACTATGCCGACTAGGGATCGGACA-ACCTC-TTTTTAATGTGTTGTTCGGCACCTTACGAGAAATCAAAGTCTTTGGGTTCTGGGGGGAGTATGGTCGCAAGGCTGAAACT----------------------------------------------------------------------------------------------------------------------------------------------------------------------------------------------------------------------------------------------------------------------------------------------------------------------------------------------------------------------------------------------------------------------------------------------------------------------------------------------------------------------------------------------------------------------------------------------------------------------------------CAACTTTCAGCAACGGATCTCTTGGCTCTCGCATCGATGAAGAACGCAGCGAATTGCGATATGTAATGTGAATTGCAGATTTTCAGTGAATCATCGAATCTTTGAACGCACCTTGCGCTCCTTGG-TAT-TCCGAGGAGCATGCCTGTTTGAGTGTCATTAGATTCCCCTAGTAACTGCGAGTGAAGCGGGAAGAGCTCAAATTTTGAATCTGGCGGTCTAT---GGCCGTCCGAGTTGTAATCTAGAGAAGCGTTTT-CCGCGCTGGACCGTGTACAAGTC-TCCTGGAAGGGAGCGTCATAGAGGGTGATAATCCCGTCTTTGACACGGACT-GCCAGGGC-TAT-GTGATGCGCTCTCGACGAGTCGAGTTGTTTGGGAATGCAGCTCAAATTGGGTGGTAAATTCCATCTAAAGCTAAATACAGGCGAGAGACCGATAGCGAACAAGTACCGTGAGGGAAAGATGAAAAGAACTTTGGAAAGAGAGTTAAACAGTACGTGAAATTGCTGAAAGGGAAACGCTTGAAGTC-AGTCGCGTCGATC-GGGGATCAGCCTTGCAATTC--------TTGCTCGGTGCATTTCCTGTTC--GACGGGTCAGCATCAATTTTGA--CCGTTGGAGAAGGGT-CGAGG-GAATGTGGCATCCTTCG--GGGTGTGTTAT-AGCCTTTGAT-CGCATGCAACG-GTTGGGATTGAGGAACTCAGTGCGACCC--CTT-GT-GGG-TTCGGGGC---TTCG-GCCTACGTTTGCGTGCTTAGGATGCTGGCATAATGGCTTTAATCGACCCGTCTTGAAACACGGACCAAGGAGTCTAACATGCACGCGAGTGTTTGGGTGTTTAAAACCCGAGCGCGTAATGAAAGTGAAA-GTCGAGACCTCTGTCG-TGGAGGGCATCGACGCCCGGACCTGAACTTTT-GTGACGGTTCTGCGGTAGAGCGTGTACGTTGGGACCCGAAAGATGGTGAACTATGCCTGAATAGGGTGAAGCCAGAGGAAACTCTGGTGGAGGCTCGTAGCGATTCTGACGTGCAAATCGATCGTCGAATTTGGGTATAGGGGCGAAAGACTAATCGA--------------------------------------------------------------------------------------------------------------------------------------------------------------------------------------------------------------------------------------------------------------------------------------------------------------------------------------------------------------------------------------------------------------------------------------------------------------------------------------------------------------------------------------------------------------------------------------------------------------------------------------------------------------------------------------------------------------------------------------------------------------------------------------------------------------------------------------------------------------------------------------------------------------------------------------------------------------------------------------------------------------------------------------------------------------------------------------------------------------------------------------------------------------------------------------------------------------------------------------------------------------------------------------------------------------------------------------------------------------------------------------------------------------------------------------------------------------------------------------------------------------------------------------------------------------------------------------------------------------------------------------------------------------------------------------------------------------------------------------------------------------------------------------------------------------------------------------------------------------------------------------------------------------------------------------------------------------------------------------------------------------------------------------------------------------------------------------------------------------------------------------------------------------------------------------------------------------------------------------------------------------------------------------------------------------------------------------------------------------------------------------------------------------------------------------------------------------------------------------------------------------------------------------------------------------------------TACTGGTGAATTCGAAGCCGGTATTTCCAAGGATGGTCAGACTCGTGAACACGCCCTTTT-GGCCTTCACTCTCGGTGTCAGACAGCTTATCGTCGCTGTCAACAAAATGGACACCACCAA-TGGAGTGAGGACCGTTTCAACGAAATTATCAAGGAGACGTCTACCTTCATCAAGAAGGTCGGTTACAACCCCAAGAGTGTTGCATTCGTCCCCATCTCTGGCTGGCACGGTGACAACATGTTGGAGGAATCCCCCAACATGCCATGGTACAAGGGCTGGACCAAGGAGACCAAGGCTGGTGTCGTCA---AGGGTAAGACCCTCTTGGATGCCATTGATGCCATYGAGCCACCCGTTCGT-----------------------------------------------------------------------------------------------------------------------------------------------------------------------------------------------------------------------------------------------------------------------------------------------------------------------------------------------------------------------------------------------------------------------------------------------------------------------------------------------------------------------------------------------------------------
025d_Austropaxillus_muelleri_Pax112 ---------------------------------------------------------------------------------------------------------------------------------------------------------------------------------------------------------------------------------------------------------------------------------------------------------------------------------------------------------------------------------------------------------------------------------------------------------------------------------------------------------------------------------------------------------------------------------------------------------------------------------------------------------------------------------------------------------------------------------------------------------------------------------------------------------------------------------------------------------------------------------------------------------------------------------------------------------------------------------------------------------------------------------------------------------------------------------------------------------------------------------------------------------------------------------------------------------------------------------------------------------------------------------------------------------------------------------------------------------------------------------------------------------------------------------------------------------------------------------------------------------------------------------------------------------------------------------------------------------------------------------------------------------------------------------------------------------------------------------------------------------------CAACTTTCAGCAACGGATCTCTTGGCTCTCGCATCGATGAAGAACGCAGCGAATTGCGATATGTAATGTGAATTGCAGATTTTCAGTGAATCATCGAATCTTTGAACGCACCTTGCGCTCCTTGG-TAT-TCCGAGGAGCATGCCTGTTTGAGTGTCATTAGATTCCCCTAGTAACTGCGAGTGAAGCGGGATGAGCTCAAATTTTGAATCTGGCGGTCTAT---GGCCGTCCGAGTTGTAATCTAGAGAAGYGTTTT-CCGCGCTGGACCGTGTACAAGTC-TCCTGGMAGGGAGCGTCATAGAGGGTGATAATCCCGTCTTTGACACGGACT-ACCAGGGC-TAT-GTGATGCGCTCTCGACGAGTCGAGTTGTTTGGGAATGCAGCTCAAATTGGGTGGTAAATTCCATCTAAAGCTAAATACMGGCGAGAGACCGATAGCGAACAAGTACCGTGAGGGAAAGATGAAAAGAACTTTGAAAAGAGAGTTAAACAGTACGTGAAATTGCTGAAAGGGAAACGCTTGAAGTC-AGTCGCGTTGATC-GGGGATCAGCTTTGCAATTAATT-----TTGTAGGGTGCATTTCCTGATC--GACGGGTCAGCATCAATTTTGA--TCGTTGGATAAGGGT-CAAGG-GAATGTGGCATCTTTCG--AGGTGTGTTAT-AGCCTTTGAT-CGCATGCAACG-GTTGGGATTGAGGAACTCAGCACGACCC--CTT-GT-GGG-TTCGGGGC---TTTTTGCCTACS-GTGCGTGCTTARGATGCTGGCATAATGGCTTTAATCGACCCGTCTTGAAACACGGACCAAGGAGTCTAACATGCACGCGAGTGTTTGGGTGTTTAAAACCCGAGCGCGTAATGAAAGTGAAA-GTCKAGACCTCTGTCG-TGGAGGGCATCGACGCCCGGACCTGATCTTTT-GTGACGGTTCTGCGGTAGAGCGTGTACGTTGGGACTCGAAAGATGGTGAACTATGCCTGAATAGGGTGAAGCCAGAGGAAACTCTGGTGGAGGCTCGYAGCGATTCTGACGTGCAAATCGATCGTCGAATTTGGGKATAGGGGCGAAAGACTAATCSA---------------------------------------------------------------------------------------------------------------------------------------------------------------------------------------------------------------------------------------------------------------------------------------------------------------------------------------------------------------------------------------------------------------------------------------------------------------------------------------------------------------------------------------------------------------------------------------------------------------------------------------------------------------------------------------------------------------------------------------------------------------------------------------------------------------------------------------------------------------------------------------------------------------------------------------------------------------------------------------------------------------------------------------------------------------------------------------------------------------------------------------------------------------------------------------------------------------------------------------------------------------------------------------------------------------------------------------------------------------------------------------------------------------------------------------------------------------------------------------------------------------------------------------------------------------------------------------------------------------------------------------------------------------------------------------------------------------------------------------------------------------------------------------------------------------------------------------------------------------------------------------------------------------------------------------------------------------------------------------------------------------------------------------------------------------------------------------------------------------------------------------------------------------------------------------------------------------------------------------------------------------------------------------------------------------------------------------------------------------------------------------------------------------------------------------------------------------------------------------------------------------------------------------------------------------------------ACTGGTGAATTTGAAGCTGGTATTTCCAAAGATGGTCAGACTCGTGAACACGCCCTATTTGGCCTTCACTCTTGGTGTCAGACAGCTTATCGTCGCTGTCAACAAGATGGACACCACCAA-TGGAGTGAGGACCGTTTCAACGAAATTATCAAGGAGACGTCTACCTTCATCAAGAAGGTTGGCTACAACCCCAAGAGCGTTGCCTTCGTCCCCATCTCCGGCTGGCATGGTGACAACATGTTGGAGGAGTCCCCCAACATGCCATGGTACAAGGGTTGGACCAAGGAGACCAAGGCTGGTGTTGTCA---AGGGTAAGACCCTTTTGGATGCCATCGACGCCATTGAACCACCCGTC--------------------------------------------------------------------------------------------------------------------------------------------------------------------------------------------------------------------------------------------------------------------------------------------------------------------------------------------------------------------------------------------------------------------------------------------------------------------------------------------------------------------------------------------------------------------
025e_Austropaxillus_squarrosus_AU9 AAGTTTGTACT-GTGAAACTGCGAATGGCTCATTAAATCAGTTATAGTTTATTTGATGATATCTTGCTACATGGATAACTGTGGTAATTCTAGAGCTAATACATGCAATCAAAGCCCCGACTTCTGGGAGGGGTGTATTTATTAGATAAAAAACCAACGCCTTTC-GGGGCTCGTTTGGTGATTCATAATAACTTCTCGAATCGCATGGCCTTGTGCCGGCGATGCTTCATTCAAATATCTGCCCTATCAACTTTCGATGGTAGGATAGAGGCCTACCATGGTTTCAACGGGTAACGGGGAATAAGGGTTCGATTCCGGAGAGGGAGCCTGAGAAACGGCTACCACATCCAAGGAAGGCAGCAGGCGCGCAAATTACCCAATCCCGATACGGGGAGGTAGTGACAATAAATAACAATATAGGGCTCTTTCGGGTCTTATAATTGGAATGAGTACAATTTAAATCTCTTAACGAGGAACAATTGGAGGGCAAGTCTGGTGCCAGCAGCCGCGGTAATTCCAGCTCCAATAGCGTATATTAAAGTTGTTGCAGTTAAAAAGCTCGTAGTTGAACTTTGGGCCTGGACGGGCGGTCCGCCTCAC-GGCGTTG--TACTGTCT-GGCTGGGCCTTTCCTCTTGGTGATCCGG--CGTGCCCTTTATTGG-GTGC--GTCGGGGAACCAGGACTTTTACCTTGAGAAAATTAGAGTGTTCAAAGCAGGCCTTTTGCCCGAATACATTAGCATGGAATAATAAAATAGGACGTGCGGTTCTATTTTGTTGGTTTCTAGAGTCGCCGTAATGATTAATAGGGACAGTTGGGGACATTAGTATTCAGTTGCTAGAGGTGAAATTCTTGGATTTACTGAAGACTAACTA-CTGCGAAAGCATTTGTCAAGGATGTTTTCATTAATCAAGAACGAAGGTTAGGGGATCGAAAACGATCAGATACCGTTGTAGTCTTAACAGTAAACTATGCCGACTAGGGATCGGACA-ACCTC-TTTTTAATGTGTTGTTCGGCACCTTACGAGAAATCAAARTCTTTGGGTTCTGGGGGGAGTATGGTCGCAAGGCTGAAACT----------------------------------------------------------------------------------------------------------------------------------------------------------------------------------------------------------------------------------------------------------------------------------------------------------------------------------------------------------------------------------------------------------------------------------------------------------------------------------------------------------------------------------------------------------------------------------------------------------------------------------CAACTTTCAGCAACGGATCTCTTGGCTCTCGCATCGATGAAGAACGCAGCGAATTGCGATATGTAATGTGAATTGCAGATTTTCAGTGAATCATCGAATCTTTGAACGCACCTTGCGCTCCTTGG-TAT-TCCGAGGAGCATGCCTGTTTGAGTGTCATTAGATTCCCCTAGTAACTGCGAGTGAAGCGGGAAGAGCTCAAATTTTGAATCTGGCGGTCTTT---GGCCGTCCGAGTTGTAATCTAGAGAAGTGTTTT-CCGCGCTGGACCGTGTACAAGTC-TCCTGGAAGGGAGCGTCATAGAGGGTGATAATCCCGTCTCTGACACGGACT-ACCAGGGC-TAT-GTGATGCGCTCTCGACGAGTCGAGTTGTTTGGGAATGCAGCTCAAATTGGGTGGTAAATTCCATCTAAAGCTAAATATAGGCGAGAGACCGATAGCGAACAAGTACCGTGAGGGAAAGATGAAAAGAACTTTGGAAAGAGAGTTAAACAGTACGTGAAATTGCTGAAAGGGAAACGCTTGAAGTC-AGTCGCGTTGGCC-GGGGATCAGCCTTGCAATC---------TTGTTGGGTGCATTTCCTGGTT--GACGGGTCAGCATCAATTTTGA--CCGTTGGAGAAGGGT-CGAGG-GAATGTGGCATCCTTCG--GGGTGTGTTAT-AGCCTTTGAT-CGCATGCAACG-ATTGGGATTGAGGAACTCAGCACGACCC--CTC-GT-GGG-TTCGGGGC---TTCG-GCCTACG--TACGTGCTTAGGATGCTGGCATAATGGCTTTAATCGACCCGTCTTGAAACACGGACCAAGGAGTCTAACATGCACGCGAGTGTTTGGGTGTTTAAAACCCGAGCGCGTAATGAAAGTGAAA-GTTGAGACCTCTGTCG-TGGAGGGCATCGACGCCCGGACCTGAACTTTT-GTGACGGTTCTGCGGTAGAGCGTGTACGTTGGGACCCGAAAGATGGTGAACTATGCCTGAATAGGGTGAAGCCWGAGGAAACTCTGGTGGAGGCTCGTAGCGATTCTGACGTGCAAATCGATCGTCGAATTTGGGTATA-GGGCGAAAGACTAATCG---------------------------------------------------------------------------------------------------------------------------------------------------------------------------------------------------------------------------------------------------------------------------------------------------------------------------------------------------------------------------------------------------------------------------------------------------------------------------------------------------------------------------------------------------------------------------------------------------------------------------------------------------------------------------------------------------------------------------------------------------------------------------------------------------------------------------------------------------------------------------------------------------------------------------------------------------------------------------------------------------------------------------------------------------------------------------------------------------------------------------------------------------------------------------------------------------------------------------------------------------------------------------------------------------------------------------------------------------------------------------------------------------------------------------------------------------------------------------------------------------------------------------------------------------------------------------------------------------------------------------------------------------------------------------------------------------------------------------------------------------------------------------------------------------------------------------------------------------------------------------------------------------------------------------------------------------------------------------------------------------------------------------------------------------------------------------------------------------------------------------------------------------------------------------------------------------------------------------------------------------------------------------------------------------------------------------------------------------------------------------------------------------------------------------------------------------------------------------------------------------------------------------------------------------------------------------YACTGGTGAATTTGAWGCTGGTATTTCCAAGGATGGTCAGACTCGTGAACACGCCCTTTT-GGCCTTCACTCTCGGTGTCAGACAACTCATCGTCGCCGTCAACAAGATGGACACCACCAA-TGGAGTGAGGACCGTTTYAACGAAATTATTAAGGAGACGTCTACCTTCATCAAGAAGGTCGGTTACAACCCCAAGAGTGTCGCCTTCGTCCCTATCTCTGGCTGGCACGGTGACAACATGTTGGAGGAGTCCCCCAACATGCCATGGTACAAAGGCTGGACYAAGGAGACCAAGGCTGGTGTCGTCA---AGGGTAAAACCCTTTTGGATGCTATCGACGCCMWTTGAACCACCCGTCCG-----------------------------------------------------------------------------------------------------------------------------------------------------------------------------------------------------------------------------------------------------------------------------------------------------------------------------------------------------------------------------------------------------------------------------------------------------------------------------------------------------------------------------------------------------------------
025f_Austropaxillus_statuum_Pst2 AAGTTTGTACT-GTGAAACTGCGAATGGCTCATTAAATCAGTTATAGTTTATTTGATGATAACTTGCTACATGGATAACTGTGGTAATTCTAGAGCTAATACATGCAATCAAAGCCCCGACTTCTGGGAGGGGTGTATTTATTAGATAAAAAACCAACGCCTTTC-GGGGCTCGTTTGGTGATTCATAATAACTTCTCGAATCGCATGGCCTTGTGCCGGCGATGCTTCATTCAAATATCTGCCCTATCAACTTTCGATGGTAGGATAGAGGCCTACCATGGTTTCAACGGGTAACGGGGAATAAGGGTTCGATTCCGGAGAGGGAGCCTGAGAAACGGCTACCACATCCAAGGAAGGCAGCAGGCGCGCAAATTACCCAATCCCGATACGGGGAGGTAGTGACAATAAATAACAATATAGGGCTCTTTCGGGTCTTATAATTGGAATGAGTACAATTTAAATCTCTTAACGAGGAACAATTGGAGGGCAAGTCTGGTGCCAGCAGCCGCGGTAATTCCAGCTCCAATAGCGTATATTAAAGTTGTTGCAGTTAAAAAGCTCGTAGTTGAACTTTGGGCCTGGACGGGCGGTCCGCCTCAC-GGCGTTG--TACTGTCT-GGCTGGGCCTTTCCTCTTGGTGATCCGG--CGTGCCCTTTATTGG-GTGC--GTCGGGGAACCAGGACTTTTACCTTGAGAAAATTAGAGTGTTCAAAGCAGGCCTTTTGCCCGAATACATTAGCATGGAATAATAAAATAGGACGTGCGGTTCTATTTTGTTGGTTTCTAGAGTCGCCGTAATGATTAATAGGGACAGTTGGGGACATTAGTATTCAGTTGCTAGAGGTGAAATTCTTGGATTTACTGAAGACTAACTA-CTGCGAAAGCATTTGTCAAGGATGTTTTCATTAATCAAGAACGAAGGTTAGGGGATCGAAAACGATCAGATACCGTTGTAGTCTTAACAGTAAACTATGCCGACTAGGGATCGGACA-ACCTC-TTTTTAATGTGTTGTTCGGCACCTTACGAGAAATCAAAGTCTTTGGGTTCTGGGGGGAGTATGGTCGCAAGGCTGAAACT----------------------------------------------------------------------------------------------------------------------------------------------------------------------------------------------------------------------------------------------------------------------------------------------------------------------------------------------------------------------------------------------------------------------------------------------------------------------------------------------------------------------------------------------------------------------------------------------------------------------------------CAACTTTCAGCAACGGATCTCTTGGCTCTCGCATCGATGAAGAACGCAGCGAATTGCGATATGTAATGTGAATTGCAGATTTTCAGTGAATCATCGAATCTTTGAACGCACCTTGCGCTCCTTGG-TAT-TCCGAGGAGCATGCCTGTTTGAGTGTCATTA-------CTAGTAACTGCGAGTGAAGCGGGAAGAGCTCAAATTTTGAATCTGGCGGTCTTT---GGCCGTCCGAGTTGTAATCTAGAGAAGTGTTTT-CCGCGCTGGACCGTGTACAAGTC-TCCTGGACGGGAGCGTCATAGAGGGTGATAATCCCGTCTCTGACACGGACT-ACCAGGGC-TAT-GTGATGCGCTCTCGACGAGTCGAGTTGTTTGGGAATGCAGCTCAMATTGGGTGGTAAATTCCATCTAAAGCTAAATACASGCGAGAGACCGATAGCGAACAAGTACCGTGAGGGAAAGATGAAAAGAACTTTGGAAAGAGAGTTAAACAGTACGTGAAATTGCTGAAAGGGAAACGCTTGAAGTC-AGTCGCGTTGGCC-GGGGATCAGCCTTGCAATC---------TTGTTGGGTGCATTTCCTGGTTT-GACGGGTCAGCATCAATTTTGA--CTGTTGGAGAAGGGT-CGAGG-GAATGTGGCATCCTTCG--GGGTGTGTTAT-AGCCTTTGAT-CGCATGCAACG-GTTGGGATTGAGGAACTCASCACSACCCC-CTC-GT-GGG-TTCGGGGC---TTCG-GCCTACG--TGCGTGCTTAGGATGCTGGCATAATGGCTTTAATCGACCCGTCYTGAAACACGGACCAAGGAGTCTAACATGCACGCGAGTGTTTGGGTGTTTAAAACCCGAGCGCGCAATGAAAGTGAAA-GTTGAGACCTCTGTCG-TGGAGGGCATCGACGCCCGGACCTGAACTTTT-GTGACGGTTCTGCSGTAGAGCGTGTACGTTGGGAYCCGAAAGATSGTGMACYMTGCCTGAATACGGTGAG--CWGAGGAAACTCTGGTGGAGGCTCGTAACGATTCTSACGTGCAATYCGATCGTCGAATTTGGGTATAGGGGCGAMAGACTAATCGA----------------------------------------------------------------------------------------------------------------------------------------------------------------------------------------------------------------------------------------------------------------------------------------------------------------------------------------------------------------------------------------------------------------------------------------------------------------------------------GCAGGTCCTTTGCTCGCCAATCTTTTCCGTATGCTGTTCAGGAAATTAACGAGGGATGTTTACCGCTATTTGCAAAAGAGTGTGTCGAGACCCACAAGGAATTCAATCTCTCGCTAGCGGTCAAGCATCAAACTATCACCAATGGCTTGAAGTACTCGCTTGCTACTGGAAACTGGGGCGATCAAAAGAAGTCCATGTCCTCCAAAGCAGGAGTATCGCAAGTGTTAAACAGATACACATACGCTTCGACACTTTCACACCTTCGCCGATGCA-------------------------------------------------------------------------------------------------------------------------------------------------------------------------------------------------------------------------------------------------------------------------------------------------------------------------------------------------------------------------------------------------------------------------------------------------------------------------------------------------------------------------------------------------------------------------------------------------------------------------------------------------------------------------------------------------------------------------------------------------------------------------------------------------------------------------------------------------------------------------------------------------------------------------------------------------------------------------------------------------------------------------------------------------------------------------------------------------------------------------------------------------------------------------------------------------------------------------------------------------------------------------------------------------------------------------------------------------------------------------------------------------------------------------------------------------------------------------------------------------------------------------------------------------------------------------------------------------------------------------------------------------------------------------------------------------------------------------------------------------------------------------------------------------------AACTGGTGAATTTGAAGCTGGTATTTCCAAGGATGGTCAGACTCGTGAACACGCCCTTTT-GGCCTTCACTCTCGGTGTCAGACAACTTATCGTCGCTGTCAACAAGATGGATACCACCAA-TGGAGTGAGGACCGTTTCAACGAAATTATTAAGGAGACGTCTACCTTCATCAAGAAGGTCGGTTACAACCCTAAGAGTGTTGCCTTCGTCCCCATCTCTGGCTGGCATGGTGACAACATGTTGGAGGAGTCCCCCAACATGCCATGGTACAAAGGCTGGACAAAGGAGACCAAGGCTGGTGTCGTCA---AGGGTAAGACCCTTTTGGATGCCATCGATGCCATTGAAC----------------------------------------------------------------------------------------------------------------------------------------------------------------------------------------------------------------------------------------------------------------------------------------------------------------------------------------------------------------------------------------------------------------------------------------------------------------------------------------------------------------------------------------------------------------------------
026a_Serpula_lacrymans_REG383 AAGTTTGTACT-GTGAAACTGCGAATGGCTCATTAAATCAGTTATAGTTTATTTGATGATATCTTGCTACATGGATAACTGTGGTAATTCTAGAGCTAATACATGCAATCAAAGCCCCGACTTCTGGGAGGGGTGTATTTATTAGATAAAAAACCAACGCGGCTC-GCCGCTCGTTTGGTGATTCATAATAACTTCTCGAATCGCATGGCCTTGTGCCGGCGATGCTTCATTCAAATATCTGCCCTATCAACTTTCGATGGTAGGATAGAGGCCTACCATGGTTTCAACGGGTAACGGGGAATAAGGGTTCGATTCCGGAGAGGGAGCCTGAGAAACGGCTACCACATCCAAGGAAGGCAGCAGGCGCGCAAATTACCCAATCCCGATACGGGGAGGTAGTGACAATAAATAACAATATAGGGCTCTTTTGGGTCTTATAATTGGAATGAGTACAATTTAAATCTCTTAACGAGGAACAATTGGAGGGCAAGTCTGGTGCCAGCAGCCGCGGTAATTCCAGCTCCAATAGCGTATATTAAAGTTGTTGCAGTTAAAAAGCTCGTAGTTGAACTTTGGGCCTGGGTGGGTGGTCCGCCTCAC-GGCGTTG--TACTGTCT-GGCCGGGCCTTTCCTCTTGGTGAGCCGG--TGTGCCCTTTATTGG-GTGC--ATCGGGGAACCAGGACTTTTACCTTGAGAAAATTAGAGTGTTCAAAGCAGGCCTTTTGCCCGAATACATTAGCATGGAATAATAAAATAGGACGTGCGGTTCTATTTTGTTGGTTTCTAGAGTCGCCGTAATGATTAATAGGGACAGTTGGGGACATTAGTATTCAGTTGCTAGAGGTGAAATTCTTGGATTTACTGAAGACTAACTA-TTGCGAAAGCATTTGTCAAGGATGTTTTCATTAATCAAGAACGAAGGTTAGGGGATCGAAAACGATCAGATACCGTTGTAGTCTTAACAGTAAACTATGCCGACTAGGGATCGGACA-ACCTC-TTTTTGATGTGTTGTTCGGCACCTTACGAGAAATCAAAGTCTTTGGGTTCTGGGGGGAGTATGGTCGCAAGGCTGAAACTTAAAGGAATTGACGGAAGGGCACCACCAGGAGTGGAGCCTGCGGCTTAATTTGACTCAACACGGGGAAACTCACCAGGTCCAGACATGACTAGGATTGACAGATTGATAGCTCTTTCATGATTTTATGGGTGGTGGTGCATGGCCGTTCTTAGTTGGTGGAGTGATTTGTCTGGTTAATTCCGATAACGAACGAGACCTTAACCTGCTAAATAGCCAGGCCGGC-TTTTGCTGGTCTCCGGCTTCTTAGAGGGACTGTCGGCGTCTAGCCGACGGAAGTTTGAGGCAATAACAGGTCTGTGATGCCCTTAGATGTTCTGGGCCGCACGCGCGCTACACTGACAGAGCCAGCGAGTTTATTT-TCCTTGGCCGGAAGGT-CTGGGTAATCTTGTGAAACTCTGTCGTGCTGGGGATAGAGCATTGCAATTATTGCTCTTCAACGAGGAATTCCTAGTAAGCGTGAGTCATCAGCTCGCGTTGATTACGTCCCTGCCCTTTGTACACACCGCCCGTCGCTACTACCGATTGAATGGCTTAGTGAGGTCTCCGGATTGGCTTTTGAGAGCCGGCAACGGCACTCGTTTGCTGAGAAGCTGATCAAACTTGGTCCAACTTTCAGCAACGGATCTCTTGGCTCTCGCATCGATGAAGAACGCAGCGAATTGCGATATGTAATGTGAATTGCAGATTTTCAGTGAATCATCGAATCTTTGAACGCACCTTGCGCTCCTTGG-TAT-TCCGAGGAGCATGCCTGTTTGAGTGTCATTAGATTCCCCTAGTAACTGCGAGTGAAGCGGGAAGAGCTCAAATTTTAAATCTGGCGGTCCTCGT-GGTCGTCCGAGTTGTAATCTAGAGAAGCGTTTT-CCGCGCTGGACCGTGTACAAGTC-TCCTGGAACGGAGCGTCATAGAGGGTGAGAATCCCGTCTCTGACACGGACT-ACCAGGGCTTTT-GTGATGCGCTCTCGACGAGTCGAGTTGTTTGGGAATGCAGCTCAAATTGGGTGGTAAATTCCATCTAAAGCTAAATATAGGCGAGAGACCGATAGCGAACAAGTACCGTGAGGGAAAGATGAAAAGAACTTTGGAAAGAGAGTTAAACAGTACGTGAAATTGCTGAAAGGGAAACGCTTGAAGTC-AGTCGCGTTGGCC-GGGGATCAGCCTTGCAATC---------TTGTTGGGTGCATTTCCTGGTT--GACGGGTCAGCATCAATTTTGA--CCGTCGGAGAAGGGT-TGAGG-GAATGTGGCATCCTTCG--GGGTGTGTTAT-AGCCTTTGAT-CGTATGCGACG-GTTGGGATTGAGGAACTCAGCATGACCC--CTC-GT-GGG-TTTGGGGC---TTCG-GCTCACA--TCCATGCTTAGGATGCTGGCATAATGGCTTTAAGCGACCCGTCTTGAAACACGGACCAAGGAGTCTAACATGCCCGCGAGTGTTTGGGTGTTTAAAACCCGAGCGCGTAATGAAAGTGAAA-GTTGAGACCTCTGTCG-TGGAGGGCATCGACGCCCGGACCAGAACTTTT-GTGACGGCCCTGCGGTAGAGCGTGTATGTTGGGACCCGAAAGATGGTGAACTATGCCTGAATAGGGTGAAGCCAGAGGAAACTCTGGTGGAGGCTCGTAGCGATTCTGACGTGCAAATCGATCGTCGAATTTGGGTATAGGGGCGAAAGACTAATCGAACCATCTAGTAGCTGGTTCCTGCCGAAGTTTCCCTCAGGATAGCAGAAACTCA----CTGATCAGATTTATGTGGTAAAGCGAATGATTAGAGGCCTTGGGGTTGAAACAACCTTAACCTATTCTCAAACTTTAAATATGTAAGAACGAGCCGTCTCTTGA-TTGGACCGCTCGGCGATTGA-GAGTTTCTAGTGGGCCATTTTTGGTAAGCAGAACTGGCGATGCGGGATGAACCGAACGCGAGGTTAAGGTGCCGGAATGCACACTCATCAGACACCACAAAAGGTGTTAGTTCATCTAGACAGCAGGACGGTGGCCATGGAAGTCGGAATCCGCTAAGGAGTGTGTAACAACTCACCTGCCGAATGAACTAGCCCTGAAAATGGATGGCGCTCAAGTGTGTTACCCATACCTCGCCGTCGGCGTTGAAGTGACGCGCCGACGAGTAGGCAGGCGTGGAGGTCGGCAGGTCCTTTGCTTGCCAACCTTTTCCGTATGTTGTTCAGGAAGTTGACGAGGGATGTCTATCGATATTTGCAGAAGAGTGTGTTGAAACCCACAAGGAATTCAATCTCTCGCTAGCGGTTAAGCATCAGACCATTACCAACGGTTTGAAGTATTCGCTTGCAACTGGGAACTGGGGTGATCAAAAGAAGTCGATGTCCTCAAAGGCTGGAGTATCGCAGGTGCTGAACAGGTATACATACGCTTCAACGCTTTCTCACTTACGTCGGTGTAACACTCCCCTTGGACGAGAAGGAAAGATCGCCAAACCTCGTCAACTGCACAATACCCATTGGGGTATGGTTTGTCCTGCTGAGACACCCGAAGGACAAGCTTGTGGTCTCGTAAAGAATTTGGCTCTTATGTCCTGTATCTCTGTCGGTTCCTACTCTGCCCCTGTCATCGAGTTTTTGGAAGAATGGGGTCTGGAATCACTGGAAGAAAATGCTCACTCGTCGACGCCT---TGCACAAAAGTGTTCGTGAATGGTGTTTGGATGGGTGTTCACCGTGATCCTGCCAACCTTGTCAAAACAATCAAAAAGCTTCGTCGGAAAGACGACATCAGCCCTGAAGTCTCTGTTGTTCGTGATATCCGCGAGAGAGAATTACGACTTTACACCGACGCCGGTCGTGTCTGTCGTCCTCTTTTCATTGTCGAAAATCAACAGCTTGCGTTGCAGA------------AAAAGCACATCAAGTGGTTGAATCAGGGTTACCGAGATGAT--------------------GATGGCGAGG-------------AGTATAAATGGGAGCATTTGGTGAAAAGTGGAATCATTGAACTTTTGGATGCTGAAGAAGAAGAGACGGTCATGATCTCGATGACCCCAGAGGATCTGGAGAACTCGAGATTGCAGTCGGCAGGAATTGACCCTCACACAAAT---GATGGTGACTATGATCCTGCGGCTAGGCTGAAGGCAGGCAATAAT------TCGCACACATGGACACATTGTGAGATTCACCCAAGCATGATTCTTGGTGTATGCGCTAGTATTATTCCTTTCCCCGATCATAACCAGGAGTCTCCTCGTAATACTTACCAATCAGCCATGGGAAAACAAGCCATGGGTATCTACCTAACCAATTTCCTCGTTCGGATGGACACGATGGCAAATATTCTATACTACCCACAGAAGCCTCTGGCTACCACTCGTTCGATGGATTACCTGAAATTCCGAGAATTGCCTGCCGGTCAAAATGCAATCGTCGCAATCTTGTGTTACAGTGGATATAACCAGGAAGATTCCGTCATCATGAACCAAAGCTCAATAGATCGTGGTCTTTTCCGGAGTATATATTACCGGAGCTACATGGATCTCGAGAAAAAGAGCGGTGTACAACAGCTTGAAGAATTCGAGAAACCTACTCGGGATAACACGCTGAGAATGAAACATGGGACGTACGACAAACTCGAAGACGATGGTTTGATCGCACCTGGTACCGGAGTATCTGGAGAAGACATCATCATTGGAAAGACAGCGCCAATCCCTCCAGACAGCGAAGAATTGGGACAACGGACGCGGACCCATACTAGACGGGATGTGTCTACACCTATCAAAAGTACCGAGAATGGTATCGTCGACCAGGTCCTAATTACCACGAATTCGGAAGGACAGAAGTTCGTTAAAATTCGTGTGCGTTCGACCCGTATACCGCAGATTGGTGACAAGTTTGCCTCTCGCCATGGACAGAAAGGTACAATTGGTATCACTTATCGTCAGGAAGATATGCCTTTTACCGCAGAGGGTATTGTTCCGGATATTGTCATTAACCCCCATGCTATTCCATCTCGGATGACAATCGGTCACTTGGTCGAATGTCTTCTCTCCAAGGTTGCAACTTTGATCGGT-------------------------------------------------------------------CCGGCGGTACTGGTGAATTTGAAGCTGGAATCTCGAAGGATGGGCAGACTCGTGAACACGGCCTTTT-GGCGTTTACCTTGGGTGTTAGGCAACTCATTGTTGCTGTCAATAAAATGGATACTACGAAGTGGAGCGAGGATCGTTTCAATGAAATTATCAAGGAAACCTCTACTTTTATCAAGAAAGTTGGTTACAACCCGAAAGCTGTCGCCTTTGTCCCCATATCTGGGTGGCATGGTGACAACATGTTGGAAGAGTCTCCCAATATGCCGTGGTACAAAGGTTGGACCAAGGAGACTAAGGGCGGCGTTGTGA---AAGGCAAAACTCTTTTGGATGCTATTGACGCCATTGAGCCACCCGTCCGTCCTTCAGACAAGCCCCTTCGCCTTCCCCTTCAGGACGTATACAAGATTGGCGGCATTGGAACCGTCCCAGTTGGTCGCGTTGAAACTGGTGTCATAAAGGCTGGCATGGTTGTTACCTTCGCTCCTTCTAACGTGACTACGGAAGTCAAGTCTGTTGAGATGCATCACGAGCAGCTTGTTGAAGGTGTCCCTGGAGACAACGTAGGGTTCAACGTAAAAAATGTGTCTGTGAAGGATATTCGCCGTGGTAATGTCGCTTCTGACTCCAAGAACGACCCAGCCAAGGAAGCAGCATCATTCAATGCTCAGGTTATCGTTTTGAATCACCCAGGCCAGATTGGTGCTGGATACGCGCCAGTTTTAGATTGCCACACAGCGCACATAGCGTGCAAATTCGCCGAATTGATTGAAAAGATTGATCGTCGAAGTGGTAAATCTTTGGAGCAGGCTCCGAAATTCGTGAAGTCTGGCGATGCCTGCATCGTAAAGCTTATCCCCTCTAAACCTATGTGTGTGGAGTCGTACAATGAATACCCTCCTCTTGG
026b_Serpula_lacrymans_CZ1 AAGTTTGTACT-GTGAAACTGCGAATGGCTCATTAAATCAGTTATAGTTTATTTGATGATATCTTGCTACATGGATAACTGTGGTAATTCTAGAGCTAATACATGCAATCAAAGCCCCGACTTCTGGGAGGGGTGTATTTATTAGATAAAAAACCAACGCGGCTC-GCCGCTCGTTTGGTGATTCATAATAACTTCTCGAATCGCATGGCCTTGTGCCGGCGATGCTTCATTCAAATATCTGCCCTATCAACTTTCGATGGTAGGATAGAGGCCTACCATGGTTTCAACGGGTAACGGGGAATAAGGGTTCGATTCCGGAGAGGGAGCCTGAGAAACGGCTACCACATCCAAGGAAGGCAGCAGGCGCGCAAATTACCCAATCCCGATACGGGGAGGTAGTGACAATAAATAACAATATAGGGCTCTTTTGGGTCTTATAATTGGAATGAGTACAATTTAAATCTCTTAACGAGGAACAATTGGAGGGCAAGTCTGGTGCCAGCAGCCGCGGTAATTCCAGCTCCAATAGCGTATATTAAAGTTGTTGCAGTTAAAAAGCTCGTAGTTGAACTTTGGGCCTGGGTGGGTGGTCCGCCTCAC-GGCGTTG--TACTGTCT-GGCCGGGCCTTTCCTCTTGGTGAGCCGG--TGTGCCCTTTATTGG-GTGC--ATCGGGGAACCAGGACTTTTACCTTGAGAAAATTAGAGTGTTCAAAGCAGGCCTTTTGCCCGAATACATTAGCATGGAATAATAAAATAGGACGTGCGGTTCTATTTTGTTGGTTTCTAGAGTCGCCGTAATGATTAATAGGGACAGTTGGGGACATTAGTATTCAGTTGCTAGAGGTGAAATTCTTGGATTTACTGAAGACTAACTA-TTGCGAAAGCATTTGTCRAGGATGTTTTCATTAATCRAGAACGAAGGTTAGGGGATCGAAAACGATCAGATACCGTTGTAGTCTTAACAGTAAACTATGCCGACTAGGGATCGGACW-ACCTC-TTTTTGATGTGTTGTTCGGCACCTTACGAGAAATCAAAGTCTTTGGGTTCTGGGGGGAGTATGGTCGCAAGGCTGAAACT----------------------------------------------------------------------------------------------------------------------------------------------------------------------------------------------------------------------------------------------------------------------------------------------------------------------------------------------------------------------------------------------------------------------------------------------------------------------------------------------------------------------------------------------------------------------------------------------------------------------------------CAACTTTCAGCAACGGATCTCTTGGCTCTCGCATCGATGAAGAACGCAGCGAATTGCGATATGTAATGTGAATTGCAGATTTTCAGTGAATCATCGAATCTTTGAACGCACCTTGCGCTCCTTGG-TAT-TCCGAGGAGCATGCCTGTTTGAGTGTCATTAGATTCCCCTAGTAACTGCGAGTGAAGCGGGAAGAGCTCAAATTTTAAATCTGGCGGTCCTCGT-GGTCGTCCGAGTTGTAATCTAGAGAAGCGTTTT-CCGCGCTGGACCGTGTACAAGTC-TCCTGGAACGGAGCGTCATAGAGGGTGAGAATCCCGTCTCTGACACGGACT-ACCAGGGCTTTT-GTGATGCGCTCTCGACGAGTCGAGTTGTTTGGGAATGCAGCTCAAATTGGGTGGTAAATTCCATCTAAAGCTAAATATAGGCGAGAGACCGATAGCGAACAAGTACCGTGAGGGAAAGATGAAAAGAACTTTGGAAAGAGAGTTAAACAGTACGTGAAATTGCTGAAAGGGAAACGCTTGAAGTC-AGTCGCGTTGGCC-GGGGATCAGCCTTGCAATC---------TTGTTGGGTGCATTTCCTGGTT--GACGGGTCAGCATCAATTTTGA--CCGTCGGAGAAGGGT-TGAGG-GAATGTGGCATCCTTCG--GGGTGTGTTAT-AGCCTTTGAT-CGTATGCGACG-GTTGGGATTGAGGAACTCAGCATGACCC--CTC-GT-GGG-TTTGGGGC---TTCG-GCTCACA--TCCATGCTTAGGATGCTGGCATAATGGCTTTAAGCGACCCGTCTTGAAACACGGACCAAGGAGTCTAACATGCCCGCGAGTGTTTGGGTGTTTAAAACCCGAGCGCGTAATGAAAGTGAAA-GTTGAGACCTCTGTCG-TGGAGGGCATCGACGCCCGGACCAGAACTTTT-GTGACGGCCCTGCGGTAGAGCGTGTATGTTGGGACCCGAAAGATGGTGAACTATGCCTGAATAGGGTGAAGCCAGAGGAAACTCTGGTGG------------------------------------------------------------------------------------------------------------------------------------------------------------------------------------------------------------------------------------------------------------------------------------------------------------------------------------------------------------------------------------------------------------------------------------------------------------------------------------------------------------------------------------------------------GCAGGTCCTTTGCTTGCCAACCTTTTCCGTATGTTGTTCAGGAAGTTGACGAGGGATGTCTATCGATATTTGCAGAAGAGTGTGTTGAAACCCACAAGGAATTCAATCTCTCGCTAGCGGTTAAGCATCAGACCATTACCAACGGTTTGAAGTATTCGCTTGCAACTGGGAACTGGGGTGATCAAAAGAAGTCGATGTCCTCAAAGGCTGGAGTATCGCAGGTGCTGAACAGGTATACATACGCTTCAACGCTTTCTCACTTACGTCGGTGTAA------------------------------------------------------------------------------------------------------------------------------------------------------------------------------------------------------------------------------------------------------------------------------------------------------------------------------------------------------------------------------------------------------------------------------------------------------------------------------------------------------------------------------------------------------------------------------------------------------------------------------------------------------------------------------------------------------------------------------------------------------------------------------------------------------------------------------------------------------------------------------------------------------------------------------------------------------------------------------------------------------------------------------------------------------------------------------------------------------------------------------------------------------------------------------------------------------------------------------------------------------------------------------------------------------------------------------------------------------------------------------------------------------------------------------------------------------------------------------------------------------------------------------------------------------------------------------------------------------------------------------------------------------------------------------------------------------------------------------------------------------------------------------------------------------TACTGGTGAATTTGAAGCTGGAATCTCGAAGGATGGGCAGACTCGTGAACACGCCCTTTT-GGCGTTTACCTTGGGTGTTAGGCAACTCATTGTTGCTGTCAATAAAATGGATACTACGAA-TGGAGCGAGGATCGTTTCAATGAAATTATCAAGGAAACCTCTACTTTTATCAAGAAAGTTGGTTACAACCCGAAAGCTGTCGCCTTTGTCCCCATATCTGGGTGGCATGGTGACAACATGTTGGAAGAGTCTCCCAATATGCCGTGGTACAAAGGTTGGACCAAGGAGACTAAGGGCGGCGTTGTGA---AAGGCAAAACTCTTTTGGATGCTATTGACGCCATTGAGCCACCCGTCCGT-----------------------------------------------------------------------------------------------------------------------------------------------------------------------------------------------------------------------------------------------------------------------------------------------------------------------------------------------------------------------------------------------------------------------------------------------------------------------------------------------------------------------------------------------------------------
026c_Serpula_lacrymans_CZ2 AAGTTTGTACT-GTGAAACTGCGAATGGCTCATTAAATCAGTTATAGTTTATTTGATGATATCTTGCTACATGGATAACTGTGGTAATTCTAGAGCTAATACATGCAATCAAAGCCCCGACTTCTGGGAGGGGTGTATTTATTAGATAAAAAACCAACGCGGCTC-GCCGCTCGTTTGGTGATTCATAATAACTTCTCGAATCGCATGGCCTTGTGCCGGCGATGCTTCATTCAAATATCTGCCCTATCAACTTTCGATGGTAGGATAGAGGCCTACCATGGTTTCAACGGGTAACGGGGAATAAGGGTTCGATTCCGGAGAGGGAGCCTGAGAAACGGCTACCACATCCAAGGAAGGCAGCAGGCGCGCAAATTACCCAATCCCGATACGGGGAGGTAGTGACAATAAATAACAATATAGGGCTCTTTTGGGTCTTATAATTGGAATGAGTACAATTTAAATCTCTTAACGAGGAACAATTGGAGGGCAAGTCTGGTGCCAGCAGCCGCGGTAATTCCAGCTCCAATAGCGTATATTAAAGTTGTTGCAGTTAAAAAGCTCGTAGTTGAACTTTGGGCCTGGGTGGGTGGTCCGCCTCAC-GGCGTTG--TACTGTCT-GGCCGGGCCTTTCCTCTTGGTGAGCCGG--TGTGCCCTTTATTGG-GTGC--ATCGGGGAACCAGGACTTTTACCTTGAGAAAATTAGAGTGTTCAAAGCAGGCCTTTTGCCCGAATACATTAGCATGGAATAATAAAATAGGACGTGCGGTTCTATTTTGTTGGTTTCTAGAGTCGCCGTAATGATTAATAGGGACAGTTGGGGACATTAGTATTCAGTTGCTAGAGGTGAAATTCTTGGATTTACTGAAGACTAACTA-TTGCGAAAGCATTTGTCAAGGATGTTTTCATTAATCAAGAACGAAGGTTAGGGGATCGAAAACGATCAGATACCGTTGTAGTCTTAACAGTAAACTATGCCGACTAGGGATCGGACA-ACCTC-TTTTTGATGTGTTGTTCGGCACCTTACGAGAAATCAAAGTCTTTGGGTTCTGGGGGGAGTATGGTCGCAAGGCTGAAACT----------------------------------------------------------------------------------------------------------------------------------------------------------------------------------------------------------------------------------------------------------------------------------------------------------------------------------------------------------------------------------------------------------------------------------------------------------------------------------------------------------------------------------------------------------------------------------------------------------------------------------CAACTTTCAGCAACGGATCTCTTGGCTCTCGCATCGATGAAGAACGCAGCGAATTGCGATATGTAATGTGAATTGCAGATTTTCAGTGAATCATCGAATCTTTGAACGCACCTTGCGCTCCTTGG-TAT-TCCGAGGAGCATGCCTGTTTGAGTGTCATTAG-----------------------------------------------------------------------------------------------------------------------------------------------G--------------------------------------------------------------------------------------------------------------------------------------------------------------------------------------------------------------------------------------------------------------------------------------------------------------------------------------------------------------------------------------------------------------------------------------------------------------------------------------------------------------------------------------------------------------------------------------------------------------------------------------------------------------------------------------------------------------------------------------------------------------------------------------------------------------------------------------------------------------------------------------------------------------------------------------------------------------------------------------------------------------------------------------------------------------------------------------------------------------------------------------------------------------------------------------------------------------------------------------------------------------------------------------------------------GCAGGTCCTTTGCTTGCCAACCTTTTCCGTATGTTGTTCAGGAAGTTGACGAGGGATGTCTATCGATATTTGCAGAAGAGTGTGTTGAAACCCACAAGGAATTCAATCTCTCGCTAGCGGTTAAGCATCAGACCATTACCAACGGTTTGAAGTATTCGCTTGCAACTGGGAACTGGGGTGATCAAAAGAAGTCGATGTCCTCAAAGGCTGGAGTATCGCAGGTGCTGAACAGGTATACATACGCTTCAACGCTTTCTCACTTACGTCGGTGTAA------------------------------------------------------------------------------------------------------------------------------------------------------------------------------------------------------------------------------------------------------------------------------------------------------------------------------------------------------------------------------------------------------------------------------------------------------------------------------------------------------------------------------------------------------------------------------------------------------------------------------------------------------------------------------------------------------------------------------------------------------------------------------------------------------------------------------------------------------------------------------------------------------------------------------------------------------------------------------------------------------------------------------------------------------------------------------------------------------------------------------------------------------------------------------------------------------------------------------------------------------------------------------------------------------------------------------------------------------------------------------------------------------------------------------------------------------------------------------------------------------------------------------------------------------------------------------------------------------------------------------------------------------------------------------------------------------------------------------------------------------------------------------------------------------TACTGGTGAATTTGAAGCTGGAATCTCGAAGGATGGGCAGACTCGTGAACACGCCCTTTT-GGCGTTTACCTTGGGTGTTAGGCAACTCATTGTTGCTGTCAATAAAATGGATACTACGAA-TGGAGCGAGGATCGTTTCAATGAAATTATCAAGGAAACCTCTACTTTTATCAAGAAAGTTGGTTACAACCCGAAAGCTGTCGCCTTTGTCCCCATATCTGGGTGGCATGGTGACAACATGTTGGAAGAGTCTCCCAATATGCCGTGGTACAAAGGTTGGACCAAGGAGACTAAGGGCGGCGTTGTGA---AAGGCAAAACTCTTTTGGATGCTATTGACGCCATTGAGCCACCCGTCCGT-----------------------------------------------------------------------------------------------------------------------------------------------------------------------------------------------------------------------------------------------------------------------------------------------------------------------------------------------------------------------------------------------------------------------------------------------------------------------------------------------------------------------------------------------------------------
026d_Serpula_lacrymans_SL1 AAGTTTGTACT-GTGAAACTGCGAAMGGCTCATTAAATCAGTTATAGTTTATTTGAMGATATCTYGCTACAWGGATAACWGMGGTAATTCTAGAGCTAATACATGCAATCAAAGCCCCGACTTCTGGGAGGGGTGTATTTATTAGATAAAAAACCAACGCGGCTC-GCCGCTCGTTTGGTGATTCATAATAACTTCTCGAATCGCATGGCCTTGTGCCGGCGATGCTTCATTCAAATATCTGCCCTATCAACTTTCGATGGTAGGATAGAGGCCTACCATGGTTTCAACGGGTAACGGGGAATAAGGGTTCGATTCCGGAGAGGGAGCCTGAGAAACGGCTACCACATCCAAGGAAGGCAGCAGGCGCGCAAATTACCCAATCCCGATACGGGGAGGTAGTGACAATAAATAACAATATAGGGCTCTTTTGGGTCTTATAATTGGAATGAGTACAATTTAAATCTCTTAACGAGGAACAATTGGAGGGCAAGTCTGGTGCCAGCAGCCGCGGTAATTCCAGCTCCAATAGCGTATATTAAAGTTGTTGCAGTTAAAAAGCTCGTAGTTGAACTTTGGGCCTGGGTGGGTGGTCCGCCTCAC-GGCGTTG--TACTGTCT-GGCCGGGCCTTTCCTCTTGGTGAGCCGG--TGTGCCCTTTATTGG-GTGC--ATCGGGGAACCAGGACTTTTACCTTGAGAAAATTAGAGTGTTCAAAGCAGGCCTTTTGCCCGAATACATTAGCATGGAATAATAAAATAGGACGTGCGGTTCTATTTTGTTGGTTTCTAGAGTCGCCGTAATGATTAATAGGGACAGTTGGGGACATTAGTATTCAGTTGCTAGAGGTGAAATTCTTGGATTTACTGAAGACTAACTA-TTGCGAAAGCATTTGTCAAGGATGTTTTCATTAATCAAGAACGAAGGTTAGGGGATCGAAAACGATCAGATACCGTTGTAGTCTTAACAGTAAACTATGCCGACTAGGGATCGGACY-ACCTC-TTTTTGATGTGTTGTTCGGCACCTTACGAGAAATCRAAGTCTTTGGGTTCTGGGGGGAGTATGGTCGCA-GGCTGAA-CT----------------------------------------------------------------------------------------------------------------------------------------------------------------------------------------------------------------------------------------------------------------------------------------------------------------------------------------------------------------------------------------------------------------------------------------------------------------------------------------------------------------------------------------------------------------------------------------------------------------------------------CAACTTTCAGCAACGGATCTCTTGGCTCTCGCATCGATGAAGAACGCAGCGAATTGCGATATGTAATGTGAATTGCAGATTTTCAGTGAATCATCGAATCTTTGAACGCACCTTGCGCTCCTTGG-TAT-TCCGAGGAGCATGCCTGTTTGAGTGTCATTAGATTCCCCTAGTAACTGCGAGTGAAGCGGGAAGAGCTCAAATTTTAAATCTGGCGGTCCTCGT-GGTCGTCCGAGTTGTAATCTAGAGAAGCGTTTT-CCGCGCTGGACCGTGTACAAGTC-TCCTGGAACGGAGCGTCATAGAGGGTGAGAATCCCGTCTCTGACACGGACT-ACCAGGGCTTTT-GTGATGCGCTCTCGACGAGTCGAGTTGTTTGGGAATGCAGCTCAAATTGGGTGGTAAATTCCATCTAAAGCTAAATATAGGCGAGAGACCGATAGCGAACAAGTACCGTGAGGGAAAGATGAAAAGAACTTTGGAAAGAGAGTTAAACAGTACGTGAAATTGCTGAAAGGGAAACGCTTGAAGTC-AGTCGCGTTGGCC-GGGGATCAGCCTTGCAATC---------TTGTTGGGTGCATTTCCTGGTT--GACGGGTCAGCATCAATTTTGA--CCGTCGGAGAAGGGT-TGAGG-GAATGTGGCATCCTTCG--GGGTGTGTTAT-AGCCTTTGAT-CGTATGCGACG-GTTGGGATTGAGGAACTCAGCATGACCC--CTC-GT-GGG-TTTGGGGC---TTCG-GCTCACA--TCCATGCTTAGGATGCTGGCATAATGGCTTTAAGCGACCCGTCTTGAAACACGGACCAAGGAGTCTAACATGCCCGCGAGTGTTTGGGTGTTTAAAACCCGAGCGCGTAATGAAAGTGAAA-GTTGAGACCTCTGTCG-TGGAGGGCATCGACGCCCGGACCAGAACTTTT-GTGACGGCCCTGCGGTAGAGCGTGTATGTTGGGACCCGAAAGATGGTGAACTATGCCTGAATAGGGTGAAGCCAGAGGAAACTCTGGTGGAGGCTCGTAGCGATTCTGACGTGCAAATCGATCGTCGAATTTGGGTATA-GGGCGAAAGACTAATCGA----------------------------------------------------------------------------------------------------------------------------------------------------------------------------------------------------------------------------------------------------------------------------------------------------------------------------------------------------------------------------------------------------------------------------------------------------------------------------------GCAGGTCCTTTGCTTGCCAACCTTTTCCGTATGTTGTTCAGGAAGTTGACGAGGGATGTCTATCGATATTTGCAGAAGAGTGTGTTGAAACCCACAAGGAATTCAATCTCTCGCTAGCGGTTAAGCATCAGACCATTACCAACGGTTTGAAGTATTCGCTTGCAACTGGGAACTGGGGTGATCAAAAGAAGTCGATGTCCTCAAAGGCTGGAGTATCGCAGGTGCTGAACAGGTATACATACGCTTCAACGCTTTCTCACTTACGTCGGTGTAA------------------------------------------------------------------------------------------------------------------------------------------------------------------------------------------------------------------------------------------------------------------------------------------------------------------------------------------------------------------------------------------------------------------------------------------------------------------------------------------------------------------------------------------------------------------------------------------------------------------------------------------------------------------------------------------------------------------------------------------------------------------------------------------------------------------------------------------------------------------------------------------------------------------------------------------------------------------------------------------------------------------------------------------------------------------------------------------------------------------------------------------------------------------------------------------------------------------------------------------------------------------------------------------------------------------------------------------------------------------------------------------------------------------------------------------------------------------------------------------------------------------------------------------------------------------------------------------------------------------------------------------------------------------------------------------------------------------------------------------------------------------------------------------------------TACTGGTGAATTTGAAGCTGGAATCTCGAAGGATGGGCAGACTCGTGAACACGCCCTTTT-GGCGTTTACCTTGGGTGTTAGGCAACTCATTGTTGCTGTCAATAAAATGGATACTACGAA-TGGAGCGAGGATCGTTTCAATGAAATTATCAAGGAAACCTCTACTTTTATCAAGAAAGTTGGTTACAACCCGAAAGCTGTCGCCTTTGTCCCCATATCTGGGTGGCATGGTGACAACATGTTGGAAGAGTCTCCCAATATGCCGTGGTACAAAGGTTGGACCAAGGAGACTAAGGGCGGCGTTGTGA---AAGGCAAAACTCTTTTGGATGCTATTGACGCCATTGAGCCACCCGTCCGT-----------------------------------------------------------------------------------------------------------------------------------------------------------------------------------------------------------------------------------------------------------------------------------------------------------------------------------------------------------------------------------------------------------------------------------------------------------------------------------------------------------------------------------------------------------------
026e_Serpula_lacrymans_SL198 AAGTTTGTACT-GTGAAACTGCGAATGGCTCATTAAATCAGTTATAGTTTATTTGATGATATCTTGCTACATGGATAACTGTGGTAATTCTAGAGCTAATACATGCAATCAAAGCCCCGACTTCTGGGAGGGGTGTATTTATTAGATAAAAAACCAACGCGGCTC-GCCGCTCGTTTGGTGATTCATAATAACTTCTCGAATCGCATGGCCTTGTGCCGGCGATGCTTCATTCAAATATCTGCCCTATCAACTTTCGATGGTAGGATAGAGGCCTACCATGGTTTCAACGGGTAACGGGGAATAAGGGTTCGATTCCGGAGAGGGAGCCTGAGAAACGGCTACCACATCCAAGGAAGGCAGCAGGCGCGCAAATTACCCAATCCCGATACGGGGAGGTAGTGACAATAAATAACAATATAGGGCTCTTTTGGGTCTTATAATTGGAATGAGTACAATTTAAATCTCTTAACGAGGAACAATTGGAGGGCAAGTCTGGTGCCAGCAGCCGCGGTAATTCCAGCTCCAATAGCGTATATTAAAGTTGTTGCAGTTAAAAAGCTCGTAGTTGAACTTTGGGCCTGGGTGGGTGGTCCGCCTCAC-GGCGTTG--TACTGTCT-GGCCGGGCCTTTCCTCTTGGTGAGCCGG--TGTGCCCTTTATTGG-GTGC--ATCGGGGAACCAGGACTTTTACCTTGAGAAAATTAGAGTGTTCAAAGCAGGCCTTTTGCCCGAATACATTAGCATGGAATAATAAAATAGGACGTGCGGTTCTATTTTGTTGGTTTCTAGAGTCGCCGTAATGATTAATAGGGACAGTTGGGGACATTAGTATTCAGTTGCTAGAGGTGAAATTCTTGGATTTACTGAAGACTAACTA-TTGCGAAAGCATTTGTCAAGGATGTTTTCATTAATCAAGAACGAAGGTTAGGGGATCGAAAACGATCAGATACCGTTGTAGTCTTAACAGTAAACTATGCCGACTAGGGATCGGACA-ACCTC-TTTTTGATGTGTTGTTCGGCACCTTACGAGAAATCAAAGTCTTTGGGTTCTGGGGGGAGTATGGTCGCAAGGCTGAAACT----------------------------------------------------------------------------------------------------------------------------------------------------------------------------------------------------------------------------------------------------------------------------------------------------------------------------------------------------------------------------------------------------------------------------------------------------------------------------------------------------------------------------------------------------------------------------------------------------------------------------------CAACTTTCAGCAACGGATCTCTTGGCTCTCGCATCGATGAAGAACGCAGCGAATTGCGATATGTAATGTGAATTGCAGATTTTCAGTGAATCATCGAATCTTTGAACGCACCTTGCGCTCCTTGG-TAT-TCCGAGGAGCATGCCTGTTTGAGTGTCATTAGATTCCCCTAGTAACTGCGAGTGAAGCGGGAAGAGCTCAAATTTTAAATCTGGCGGTCCTCGT-GGTCGTCCGAGTTGTAATCTAGAGAAGCGTTTT-CCGCGCTGGACCGTGTACAAGTC-TCCTGGAACGGAGCGTCATAGAGGGTGAGAATCCCGTCTCTGACACGGACT-ACCAGGGCTTTT-GTGATGCGCTCTCGACGAGTCGAGTTGTTTGGGAATGCAGCTCAAATTGGGTGGTAAATTCCATCTAAAGCTAAATATAGGCGAGAGACCGATAGCGAACAAGTACCGTGAGGGAAAGATGAAAAGAACTTTGGAAAGAGAGTTAAACAGTACGTGAAATTGCTGAAAGGGAAACGCTTGAAGTC-AGTCGCGTTGGCC-GGGGATCAGCCTTGCAATC---------TTGTTGGGTGCATTTCCTGGTT--GACGGGTCAGCATCAATTTTGA--CCGTCGGAGAAGGGT-TGAGG-GAATGTGGCATCCTTCG--GGGTGTGTTAT-AGCCTTTGAT-CGTATGCGACG-GTTGGGATTGAGGAACTCAGCATGACCC--CTC-GT-GGG-TTTGGGGC---TTCG-GCTCACA--TCCATGCTTAGGATGCTGGCATAATGGCTTTAAGCGACCCGTCTTGAAACACGGACCAAGGAGTCTAACATGCCCGCGAGTGTTTGGGTGTTTAAAACCCGAGCGCGTAATGAAAGTGAAA-GTTGAGACCTCTGTCG-TGGAGGGCATCGACGCCCGGACCAGAACTTTT-GTGACGGCCCTGCGGTAGAGCGTGTATGTTGGGACCCGAAAGATGGTGAACTATGCCTGAATAGGGTGAAGCCAGAGGAAACTCTGGTGGAGGCTCGTAGCGATTCTGACGTGCAAATCGATCGTCGAATTTGGGTATA-GGGCGAAAGACTAATCGA----------------------------------------------------------------------------------------------------------------------------------------------------------------------------------------------------------------------------------------------------------------------------------------------------------------------------------------------------------------------------------------------------------------------------------------------------------------------------------GCAGGTCCTTTGCTTGCCAACCTTTTCCGTATGTTGTTCAGGAAGTTGACGAGGGATGTCTATCGATATTTGCAGAAGAGTGTGTTGAAACCCACAAGGAATTCAATCTCTCGCTAGCGGTTAAGCATCAGACCATTACCAACGGTTTGAAGTATTCGCTTGCAACTGGGAACTGGGGTGATCAAAAGAAGTCGATGTCCTCAAAGGCTGGAGTATCGCAGGTGCTGAACAGGTATACATACGCTTCAACGCTTTCTCACTTACGTCGGTGTAA------------------------------------------------------------------------------------------------------------------------------------------------------------------------------------------------------------------------------------------------------------------------------------------------------------------------------------------------------------------------------------------------------------------------------------------------------------------------------------------------------------------------------------------------------------------------------------------------------------------------------------------------------------------------------------------------------------------------------------------------------------------------------------------------------------------------------------------------------------------------------------------------------------------------------------------------------------------------------------------------------------------------------------------------------------------------------------------------------------------------------------------------------------------------------------------------------------------------------------------------------------------------------------------------------------------------------------------------------------------------------------------------------------------------------------------------------------------------------------------------------------------------------------------------------------------------------------------------------------------------------------------------------------------------------------------------------------------------------------------------------------------------------------------------------TACTGGTGAATTTGAAGCTGGAATCTCGAAGGATGGGCAGACTCGTGAACACGCCCTTTT-GGCGTTTACCTTGGGTGTTAGGCAACTCATTGTTGCTGTCAATAAAATGGATACTACGAA-TGGAGCGAGGATCGTTTCAATGAAATTATCAAGGAAACCTCTACTTTTATCAAGAAAGTTGGTTACAACCCGAAAGCTGTCGCCTTTGTCCCCATATCTGGGTGGCATGGTGACAACATGTTGGAAGAGTCTCCCAATATGCCGTGGTACAAAGGTTGGACCAAGGAGACTAAGGGCGGCGTTGTGA---AAGGCAAAACTCTTTTGGATGCTATTGACGCCATTGAGCCACCCGTCCGT-----------------------------------------------------------------------------------------------------------------------------------------------------------------------------------------------------------------------------------------------------------------------------------------------------------------------------------------------------------------------------------------------------------------------------------------------------------------------------------------------------------------------------------------------------------------
026f_Serpula_lacrymans_SL199 AAGTTTGTACW-GTGAAACYGCGAAYGGCTCATTAAATCAGTTATAGTTTATTTGATGATATCTMGCTACAWGGATAACMGTGGTAATTCTAGAGCTAATACATGCAATCAAAGCCCCGACTTCTGGGAGGGGTGTATTTATTAGATAAAAAACCAACGCGGCTC-GCCGCTCGTTTGGTGATTCATAATAACTTCTCGAATCGCATGGCCTTGTGCCGGCGATGCTTCATTCAAATATCTGCCCTATCAACTTTCGATGGTAGGATAGAGGCCTACCATGGTTTCAACGGGTAACGGGGAATAAGGGTTCGATTCCGGAGAGGGAGCCTGAGAAACGGCTACCACATCCAAGGAAGGCAGCAGGCGCGCAAATTACCCAATCCCGATACGGGGAGGTAGTGACAATAAATAACAATATAGGGCTCTTTTGGGTCTTATAATTGGAATGAGTACAATTTAAATCTCTTAACGAGGAACAATTGGAGGGCAAGTCTGGTGCCAGCAGCCGCGGTAATTCCAGCTCCAATAGCGTATATTAAAGTTGTTGCAGTTAAAAAGCTCGTAGTTGAACTTTGGGCCTGGGTGGGTGGTCCGCCTCAC-GGCGTTG--TACTGTCT-GGCCGGGCCTTTCCTCTTGGTGAGCCGG--TGTGCCCTTTATTGG-GTGC--ATCGGGGAACCAGGACTTTTACCTTGAGAAAATTAGAGTGTTCAAAGCAGGCCTTTTGCCCGAATACATTAGCATGGAATAATAAAATAGGACGTGCGGTTCTATTTTGTTGGTTTCTAGAGTCGCCGTAATGATTAATAGGGACAGTTGGGGACATTAGTATTCAGTTGCTAGAGGTGAAATTCTTGGATTTACTGAAGACTAACTA-TTGCGAAAGCATTTGTCAAGGATGTTTTCATTAATCAAGAACGAAGGTTAGGGGATCGAAAACGATCAGATACCGTTGTAGTCTTAACAGTAAACTATGCCGACTAGGGATCGGACA-ACCTC-TTTTTGATGTGTTGTTCGGCACCTTACGAGAAATCAAAGTCTTTGGGTTCTGGGGGGAGTATGGTCGCAAGGCTGAAACT----------------------------------------------------------------------------------------------------------------------------------------------------------------------------------------------------------------------------------------------------------------------------------------------------------------------------------------------------------------------------------------------------------------------------------------------------------------------------------------------------------------------------------------------------------------------------------------------------------------------------------CAACTTTCAGCAACGGATCTCTTGGCTCTCGCATCGATGAAGAACGCAGCGAATTGCGATATGTAATGTGAATTGCAGATTTTCAGTGAATCATCGAATCTTTGAACGCACCTTGCGCTCCTTGG-TAT-TCCGAGGAGCATGCCTGTTTGAGTGTCATTAGATTCCCCTAGTAACTGCGAGTGAAGCGGGAAGAGCTCAAATTTTAAATCTGGCGGTCCTCGT-GGTCGTCCGAGTTGTAATCTAGAGAAGCGTTTT-CCGCGCTGGACCGTGTACAAGTC-TCCTGGAACGGAGCGTCATAGAGGGTGAGAATCCCGTCTCTGACACGGACT-ACCAGGGCTTTT-GTGATGCGCTCTCGACGAGTCGAGTTGTTTGGGAATGCAGCTCAAATTGGGTGGTAAATTCCATCTAAAGCTAAATATAGGCGAGAGACCGATAGCGAACAAGTACCGTGAGGGAAAGATGAAAAGAACTTTGGAAAGAGAGTTAAACAGTACGTGAAATTGCTGAAAGGGAAACGCTTGAAGTC-AGTCGCGTTGGCC-GGGGATCAGCCTTGCAATC---------TTGTTGGGTGCATTTCCTGGTT--GACGGGTCAGCATCAATTTTGA--CCGTCGGAGAAGGGT-TGAGG-GAATGTGGCATCCTTCG--GGGTGTGTTAT-AGCCTTTGAT-CGTATGCGACG-GTTGGGATTGAGGAACTCAGCATGACCC--CTC-GT-GGG-TTTGGGGC---TTCG-GCTCACA--TCCATGCTTAGGATGCTGGCATAATGGCTTTAAGCGACCCGTCTTGAAACACGGACCAAGGAGTCTAACATGCCCGCGAGTGTTTGGGTGTTTAAAACCCGAGCGCGTAATGAAAGTGAAA-GTTGAGACCTCTGTCG-TGGAGGGCATCGACGCCCGGACCAGAACTTTT-GTGACGGCCCTGCGGTAGAGCGTGTATGTTGGGACCCGAAAGATGGTGAACTATGCCTGAATAGGGTGAAGCCAGAGGAAACTCTGGTGGAGGCTCGTAGCGATTCTGACGTGCAAATCGATCGTCGAATTTGGGTATA-GGGCGAAAGACTAATCGA----------------------------------------------------------------------------------------------------------------------------------------------------------------------------------------------------------------------------------------------------------------------------------------------------------------------------------------------------------------------------------------------------------------------------------------------------------------------------------GCAGGTCCTTTGCTTGCCAACCTTTTCCGTATGTTGTTCAGGAAGTTGACGAGGGATGTCTATCGATATTTGCAGAAGAGTGTGTTGAAACCCACAAGGAATTCAATCTCTCGCTAGCGGTTAAGCATCAGACCATTACCAACGGTTTGAAGTATTCGCTTGCAACTGGGAACTGGGGTGATCAAAAGAAGTCGATGTCCTCAAAGGCTGGAGTATCGCAGGTGCTGAACAGGTATACATACGCTTCAACGCTTTCTCACTTACGTCGGTGTAA------------------------------------------------------------------------------------------------------------------------------------------------------------------------------------------------------------------------------------------------------------------------------------------------------------------------------------------------------------------------------------------------------------------------------------------------------------------------------------------------------------------------------------------------------------------------------------------------------------------------------------------------------------------------------------------------------------------------------------------------------------------------------------------------------------------------------------------------------------------------------------------------------------------------------------------------------------------------------------------------------------------------------------------------------------------------------------------------------------------------------------------------------------------------------------------------------------------------------------------------------------------------------------------------------------------------------------------------------------------------------------------------------------------------------------------------------------------------------------------------------------------------------------------------------------------------------------------------------------------------------------------------------------------------------------------------------------------------------------------------------------------------------------------------------TACTGGTGAATTTGAAGCTGGAATCTCGAAGGATGGGCAGACTCGTGAACACGCCCTTTT-GGCGTTTACCTTGGGTGTTAGGCAACTCATTGTTGCTGTCAATAAAATGGATACTACGAA-TGGAGCGAGGATCGTTTCAATGAAATTATCAAGGAAACCTCTACTTTTATCAAGAAAGTTGGTTACAACCCGAAAGCTGTCGCCTTTGTCCCCATATCTGGGTGGCATGGTGACAACATGTTGGAAGAGTCTCCCAATATGCCGTGGTACAAAGGTTGGACCAAGGAGACTAAGGGCGGCGTTGTGA---AAGGCAAAACTCTTTTGGATGCTATTGACGCCATTGAGCCACCCGTCCGT-----------------------------------------------------------------------------------------------------------------------------------------------------------------------------------------------------------------------------------------------------------------------------------------------------------------------------------------------------------------------------------------------------------------------------------------------------------------------------------------------------------------------------------------------------------------
026g_Serpula_lacrymans_SL5 AAGTTTGTACT-GTGAAACTGCGAATGGCTCATTAAATCAGTTATAGTTTATTTGATGATATCTTGCTACATGGATAACTGTGGTAATTCTAGAGCTAATACATGCAATCAAAGCCCCGACTTCTGGGAGGGGTGTATTTATTAGATAAAAAACCAACGCGGCTC-GCCGCTCGTTTGGTGATTCATAATAACTTCTCGAATCGCATGGCCTTGTGCCGGCGATGCTTCATTCAAATATCTGCCCTATCAACTTTCGATGGTAGGATAGAGGCCTACCATGGTTTCAACGGGTAACGGGGAATAAGGGTTCGATTCCGGAGAGGGAGCCTGAGAAACGGCTACCACATCCAAGGAAGGCAGCAGGCGCGCAAATTACCCAATCCCGATACGGGGAGGTAGTGACAATAAATAACAATATAGGGCTCTTTTGGGTCTTATAATTGGAATGAGTACAATTTAAATCTCTTAACGAGGAACAATTGGAGGGCAAGTCTGGTGCCAGCAGCCGCGGTAATTCCAGCTCCAATAGCGTATATTAAAGTTGTTGCAGTTAAAAAGCTCGTAGTTGAACTTTGGGCCTGGGTGGGTGGTCCGCCTCAC-GGCGTTG--TACTGTCT-GGCCGGGCCTTTCCTCTTGGTGAGCCGG--TGTGCCCTTTATTGG-GTGC--ATCGGGGAACCAGGACTTTTACCTTGAGAAAATTAGAGTGTTCAAAGCAGGCCTTTTGCCCGAATACATTAGCATGGAATAATAAAATAGGACGTGCGGTTCTATTTTGTTGGTTTCTAGAGTCGCCGTAATGATTAATAGGGACAGTTGGGGACATTAGTATTCAGTTGCTAGAGGTGAAATTCTTGGATTTACTGAAGACTAACTA-TTGCGAAAGCATTTGTCAAGGATGTTTTCATTAATCAAGAACGAAGGTTAGGGGATCGAAAACGATCAGATACCGTTGTAGTCTTAACAGTAAACTATGCCGACTAGGGATCGGACA-ACCTC-TTTTTGATGTGTTGTTCGGCACCTTACGAGAAATCAAAGTCTTTGGGTTCTGGGGGGAGTATGGTCGCAAGGCTGAAACT----------------------------------------------------------------------------------------------------------------------------------------------------------------------------------------------------------------------------------------------------------------------------------------------------------------------------------------------------------------------------------------------------------------------------------------------------------------------------------------------------------------------------------------------------------------------------------------------------------------------------------CAACTTTCAGCAACGGATCTCTTGGCTCTCGCATCGATGAAGAACGCAGCGAATTGCGATATGTAATGTGAATTGCAGATTTTCAGTGAATCATCGAATCTTTGAACGCACCTTGCGCTCCTTGG-TAT-TCCGAGGAGCATGCCTGTTTGAGTGTCATTAGATTCCCCTAGTAACTGCGAGTGAAGCGGGAAGAGCTCAAATTTTAAATCTGGCGGTCCTCGT-GGTCGTCCGAGTTGTAATCTAGAGAAGCGTTTT-CCGCGCTGGACCGTGTACAAGTC-TCCTGGAACGGAGCGTCATAGAGGGTGAGAATCCCGTCTCTGACACGGACT-ACCAGGGCTTTT-GTGATGCGCTCTCGACGAGTCGAGTTGTTTGGGAATGCAGCTCAAATTGGGTGGTAAATTCCATCTAAAGCTAAATATAGGCGAGAGACCGATAGCGAACAAGTACCGTGAGGGAAAGATGAAAAGAACTTTGGAAAGAGAGTTAAACAGTACGTGAAATTGCTGAAAGGGAAACGCTTGAAGTC-AGTCGCGTTGGCC-GGGGATCAGCCTTGCAATC---------TTGTTGGGTGCATTTCCTGGTT--GACGGGTCAGCATCAATTTTGA--CCGTCGGAGAAGGGT-TGAGG-GAATGTGGCATCCTTCG--GGGTGTGTTAT-AGCCTTTGAT-CGTATGCGACG-GTTGGGATTGAGGAACTCAGCATGACCC--CTC-GT-GGG-TTTGGGGC---TTCG-GCTCACA--TCCATGCTTAGGATGCTGGCATAATGGCTTTAAGCGACCCGTCTTGAAACACGGACCAAGGAGTCTAACATGCCCGCGAGTGTTTGGGTGTTTAAAACCCGAGCGCGTAATGAAAGTGAAA-GTTGAGACCTCTGTCG-TGGAGGGCATCGACGCCCGGACCAGAACTTTT-GTGACGGCCCTGCGGTAGAGCGTGTATGTTGGGACCCGAAAGATGGTGAACTATGCCTGAATAGGGTGAAGCCAGAGGAAACTCTGGTGGAGGCTCGTAGCGATTCTGACGTGCAAATCGATCGTCGAATTTGGGTATA-GGGCGAAAGACTAATCGA----------------------------------------------------------------------------------------------------------------------------------------------------------------------------------------------------------------------------------------------------------------------------------------------------------------------------------------------------------------------------------------------------------------------------------------------------------------------------------GCAGGTCCTTTGCTTGCCAACCTTTTCCGTATGTTGTTCAGGAAGTTGACGAGGGATGTCTATCGATATTTGCAGAAGAGTGTGTTGAAACCCACAAGGAATTCAATCTCTCGCTAGCGGTTAAGCATCAGACCATTACCAACGGTTTGAAGTATTCGCTTGCAACTGGGAACTGGGGTGATCAAAAGAAGTCGATGTCCTCAAAGGCTGGAGTATCGCAGGTGCTGAACAGGTATACATACGCTTCAACGCTTTCTCACTTACGTCGGTGTAA------------------------------------------------------------------------------------------------------------------------------------------------------------------------------------------------------------------------------------------------------------------------------------------------------------------------------------------------------------------------------------------------------------------------------------------------------------------------------------------------------------------------------------------------------------------------------------------------------------------------------------------------------------------------------------------------------------------------------------------------------------------------------------------------------------------------------------------------------------------------------------------------------------------------------------------------------------------------------------------------------------------------------------------------------------------------------------------------------------------------------------------------------------------------------------------------------------------------------------------------------------------------------------------------------------------------------------------------------------------------------------------------------------------------------------------------------------------------------------------------------------------------------------------------------------------------------------------------------------------------------------------------------------------------------------------------------------------------------------------------------------------------------------------------------TACTGGTGAATTTGAAGCTGGAATCTCGAAGGATGGGCAGACTCGTGAACACGCCCTTTT-GGCGTTTACCTTGGGTGTTAGGCAACTCATTGTTGCTGTCAATAAAATGGATACTACGAA-TGGAGCGAGGATCGTTTCAATGAAATTATCAAGGAAACCTCTACTTTTATCAAGAAAGTTGGTTACAACCCGAAAGCTGTCGCCTTTGTCCCCATATCTGGGTGGCATGGTGACAACATGTTGGAAGAGTCTCCCAATATGCCGTGGTACAAAGGTTGGACCAAGGAGACTAAGG-CGGCGTTGTGA---AAGGCAAAACTCTTTTGGATGCTATTGACGCC-TTGAGCCACCCGTCCGT-----------------------------------------------------------------------------------------------------------------------------------------------------------------------------------------------------------------------------------------------------------------------------------------------------------------------------------------------------------------------------------------------------------------------------------------------------------------------------------------------------------------------------------------------------------------
026h_Serpula_lacr_shast_SHA30_2 AAGTTTGTACT-GTGAAACTGCGAATGGCTCATTAAATCAGTTATAGTT-ATTTGATGATATC-TGCTACATGGATAACTGTGGTAATTCTAGAGCTAATACATGCAATCAAAGCCCCGACTTCTGGGAGGGGTGTATTTATTAGATAAAAAACCAACGCGGCTC-GCCGCTCGTTTGGTGATTCATAATAACTTCTCGAATCGCATGGCCTTGTGCCGGCGATGCTTCATTCAAATATCTGCCCTATCAACTTTCGATGGTAGGATAGAGGCCTACCATGGTTTCAACGGGTAACGGGGAATAAGGGTTCGATTCCGGAGAGGGAGCCTGAGAAACGGCTACCACATCCAAGGAAGGCAGCAGGCGCGCAAATTACCCAATCCCGATACGGGGAGGTAGTGACAATAAATAACAATATAGGGCTCTTTTGGGTCTTATAATTGGAATGAGTACAATTTAAATCTCTTAACGAGGAACAATTGGAGGGCAAGTCTGGTGCCAGCAGCCGCGGTAATTCCAGCTCCAATAGCGTATATTAAAGTTGTTGCAGTTAAAAAGCTCGTAGTTGAACTTTGGGCCTGGGTGGGCGGTCCGCCTCAC-GGCGTTG--TACTGTCT-GGCCGGGCCTTTCCTCTTGGTGAGCCGG--TGTGCCCTTTATTGG-GTGC--ATCGGGGAACCAGGACTTTTACCTTGAGAAAATTAGAGTGTTCAAAGCAGGCCTTTTGCCCGAATACATTAGCATGGAATAATAAAATAGGACGTGCGGTTCTATTTTGTTGGTTTCTAGAGTCGCCGTAATGATTAATAGGGACAGTTGGGGACATTAGTATTCAGTTGCTAGAGGTGAAATTCTTGGATTTACTGAAGACTAACTA-TTGCGAAAGCATTTGTCAAGGATGTTTTCATTAATCAAGAACGAAGGTTAGGGGATCGAAAACGATCAGATACCGTTGTAGTCTTAACAGTAAACTATGCCGACTAGGGATCAGACA-ACCTC-TTTTTGATGTGTTGTTTGGCACCTTACGAGAAATCAAAGTCTTTGGGTTCTGGGGGGAGTATGGTCGCAAGGCTGAAACT----------------------------------------------------------------------------------------------------------------------------------------------------------------------------------------------------------------------------------------------------------------------------------------------------------------------------------------------------------------------------------------------------------------------------------------------------------------------------------------------------------------------------------------------------------------------------------------------------------------------------------CAACTTTCAGCAACGGATCTCTTGGCTCTCGCATCGATGAAGAACGCAGCGAATTGCGATATGTAATGTGAATTGCAGATTTTCAGTGAATCATCGAATCTTTGAACGCACCTTGCGCTCCTTGG-TAT-TCCGAGGAGCATGCCTGTTTGAGTGTCATTAGATTCCCCTAGTAACTGCGAGTGAAGCGGGAAGAGCTCAAATTTTAAATCTGGCGGTCCTCGT-GGTCGTCCGAGTTGTAATCTAGAGAAGCGTTTT-CCGCGCTGGACCGTGTACAAGTC-TCCTGGAACGGAGCGTCATAGAGGGTGAGAATCCCGTCTCTGACACGGACT-ACCAGGGCTTTT-GTGATGCGCTCTCGACGAGTCGAGTTGTTTGGGAATGCAGCTCAAATTGGGTGGTAAATTCCATCTAAAGCTAAATATAGGCGAGAGACCGATAGCGAACAAGTACCGTGAGGGAAAGATGAAAAGAACTTTGGAAAGAGAGTTAAACAGTACGTGAAATTGCTGAAAGGGAAACGCTTGAAGTC-AGTCGCGTTGGCC-GGGGATCAGCCTTGCAATC---------TTGTTGGGTGCATTTCCTGGTT--GACGGGTCAGCATCAATTTTGA--CCGTCGGAGAAGGGT-TGAGG-GAATGTGGCATCTTTCG--GGGTGTGTTAT-AGCCTTTGAT-CGTATGCGACG-GTTGGGATTGAGGAACTCAGCATGACCC--CTC-GT-GGG-TTTGGGGC---TTCG-GCTCACA--TCCATGCTTAGGATGCTGGCATAATGGCTTTAATCGACCCGTCTTGAAACACGGACCAAGGAGTCTAACATGCCCGCGAGTGTTTGGGTGTTTAAAACCCGAGCGCGTAATGAAAGTGAAA-GTTGAGACCTCTGTCG-TGGAGGGCATCGACGCCCGGACCAGAACTTTT-GTGACGGCCCTGCGGTAGAGCGTGTATGTTGGGACCCGAAAGATGGTGAACTATGCCTGAATAGGGTGAAGCCAGAGGAAACTCTGGTGGAGGCTCGTAGCGATTCTGACGTGCAAATCGATCGTCGAATTTGGGTATA-GGGCGAAAGACTAATCGA----------------------------------------------------------------------------------------------------------------------------------------------------------------------------------------------------------------------------------------------------------------------------------------------------------------------------------------------------------------------------------------------------------------------------------------------------------------------------------GCAGGTCCATTGCTTGCCAACCTTTTCCGTATGTTGTTTAGGAAGTTGACCAGGGATGTCTATCGATATTTGCAGAAGAGTGTGTTGAAACCCACAAGGAATTCAATCTCTCGCTAGCAGTTAAGCATCAGACCATTACCAACGGTTTGAAGTATTCGCTTGCAACTGGGAACTGGGGTGATCAAAAGAAGTCTATGTCCTCCAAGGCTGGAGTATCGCAGGTGCTGAATAGG-ATACATACGCTTCAACGCTTTCTCACTTACGTCG-------------------------------------------------------------------------------------------------------------------------------------------------------------------------------------------------------------------------------------------------------------------------------------------------------------------------------------------------------------------------------------------------------------------------------------------------------------------------------------------------------------------------------------------------------------------------------------------------------------------------------------------------------------------------------------------------------------------------------------------------------------------------------------------------------------------------------------------------------------------------------------------------------------------------------------------------------------------------------------------------------------------------------------------------------------------------------------------------------------------------------------------------------------------------------------------------------------------------------------------------------------------------------------------------------------------------------------------------------------------------------------------------------------------------------------------------------------------------------------------------------------------------------------------------------------------------------------------------------------------------------------------------------------------------------------------------------------------------------------------------------------------------------------------------------------------GAGT---AAGCTGGAATCTCAAAGGATGGGCAGACTCGCGAACACGCCCTTTT-GGCGTTTACCTTGGGTGTTAGGCAACTTATCGTTGCTGTCAACAAGATGGATACTACGAA-TGGAGCGAGGATCGTTTCAATGAAATTATCAAAGAAACCTCTACTTTTATCAAGAAAGTAGGTTACAACCCTAAAGCCGTTGCCTTTGTCCCCATATCTGGGTGGCATGGTGACAACATGTTGGAAGAGTCTCCCAATATGCCGTGGTTCAAAGGTTGGACCAAGGAGACGAAGGGCGGCGTGGTGA---AGGGCAAAACTCTTCTAGATGCCATTGACGCCATTGAACCMCCCGTCSG------------------------------------------------------------------------------------------------------------------------------------------------------------------------------------------------------------------------------------------------------------------------------------------------------------------------------------------------------------------------------------------------------------------------------------------------------------------------------------------------------------------------------------------------------------------
026i_Serpula_lacr_shast_SHA8_1 AAGTTTGTACT-GTGAAACTGCGAATGGCTCATTAAATCAGTTATAGTT-ATT-GATGATATCTTGCTACATGGATAACTGTGGTAATTCTAGAGCTAATACATGCAATCAAAGCCCCGACTTCTGGGAGGGGTGTATTTATTAGATAAAAAACCAACGCGGCTC-GCCGCTCGTTTGGTGATTCATAATAACTTCTCGAATCGCATGGCCTTGTGCCGGCGATGCTTCATTCAAATATCTGCCCTATCAACTTTCGATGGTAGGATAGAGGCCTACCATGGTTTCAACGGGTAACGGGGAATAAGGGTTCGATTCCGGAGAGGGAGCCTGAGAAACGGCTACCACATCCAAGGAAGGCAGCAGGCGCGCAAATTACCCAATCCCGATACGGGGAGGTAGTGACAATAAATAACAATATAGGGCTCTTTTGGGTCTTATAATTGGAATGAGTACAATTTAAATCTCTTAACGAGGAACAATTGGAGGGCAAGTCTGGTGCCAGCAGCCGCGGTAATTCCAGCTCCAATAGCGTATATTAAAGTTGTTGCAGTTAAAAAGCTCGTAGTTGAACTTTGGGCCTGGGTGGGCGGTCCGCCTCAC-GGCGTTG--TACTGTCT-GGCCGGGCCTTTCCTCTTGGTGAGCCGG--TGTGCCCTTTATTGG-GTGC--ATCGGGGAACCAGGACTTTTACCTTGAGAAAATTAGAGTGTTCAAAGCAGGCCTTTTGCCCGAATACATTAGCATGGAATAATAAAATAGGACGTGCGGTTCTATTTTGTTGGTTTCTAGAGTCGCCGTAATGATTAATAGGGACAGTTGGGGACATTAGTATTCAGTTGCTAGAGGTGAAATTCTTGGATTTACTGAAGACTAACTA-TTGCGAAAGCATTTGTCAAGGATGTTTTCATTAATCAAGAACGAAGGTTAGGGGATCGAAAACGATCAGATACCGTTGTAGTCTTAACAGTAAACTATGCCGACTAGGGATCRGACA-ACCTC-TTTTTGATGTGTTGTTYGGCACCTTACGAGAAATCAAAGTCTTTGGGTTCTGGGGGGAGTATGGTCGCAAGGCTGAAACT----------------------------------------------------------------------------------------------------------------------------------------------------------------------------------------------------------------------------------------------------------------------------------------------------------------------------------------------------------------------------------------------------------------------------------------------------------------------------------------------------------------------------------------------------------------------------------------------------------------------------------CAACTTTCAGCAACGGATCTCTTGGCTCTCGCATCGATGAAGAACGCAGCGAATTGCGATATGTAATGTGAATTGCAGATTTTCAGTGAATCATCGAATCTTTGAACGCACCTTGCGCTCCTTGG-TAT-TCCGAGGAGCATGCCTGTTTGAGTGTCATTAGATTCCCCTAGTAACTGCGAGTGAAGCGGGAAGAGCTCAAATTTTAAATCTGGCGGTCCTCGT-GGTCGTCCGAGTTGTAATCTAGAGAAGCGTTTT-CCGCGCTGGACCGTGTACAAGTC-TCCTGGAACGGAGCGTCATAGAGGGTGAGAATCCCGTCTCTGACACGGACT-ACCAGGGCTTTT-GTGATGCGCTCTCGACGAGTCGAGTTGTTTGGGAATGCAGCTCAAATTGGGTGGTAAATTCCATCTAAAGCTAAATATAGGCGAGAGACCGATAGCGAACAAGTACCGTGAGGGAAAGATGAAAAGAACTTTGGAAAGAGAGTTAAACAGTACGTGAAATTGCTGAAAGGGAAACGCTTGAAGTC-AGTCGCGTTGGCC-GGGGATCAGCCTTGCAATC---------TTGTTGGGTGCATTTCCTGGTT--GACGGGTCAGCATCAATTTTGA--CCGTCGGAGAAGGGT-TGAGG-GAATGTGGCATCTTTCG--GGGTGTGTTAT-AGCCTTTGAT-CGTATGCGACG-GTTGGGATTGAGGAACTCAGCATGACCC--CTC-GT-GGG-TTTGGGGC---TTCG-GCTCACA--TCCATGCTTAGGATGCTGGCATAATGGCTTTAATCGACCCGTCTTGAAACACGGACCAAGGAGTCTAACATGCCCGCGAGTGTTTGGGTGTTTAAAACCCGAGCGCGTAATGAAAGTGAAA-GTTGAGACCTCTGTCG-TGGAGGGCATCGACGCCCGGACCAGAACTTTT-GTGACGGCCCTGCGGTAGAGCGTGTATGTTGGGACCCGAAAGATGGTGAACTATGCCTGAATAGGGTGAAGCCAGAGGAAACTCTGGTGGAGGCTCGTAGCGATTCTGACGTGCAAATCGATCGTCGAATTTGGGTATA-GGGCGAAAGACTAATCGA----------------------------------------------------------------------------------------------------------------------------------------------------------------------------------------------------------------------------------------------------------------------------------------------------------------------------------------------------------------------------------------------------------------------------------------------------------------------------------GCAGGTCCTTTGCTTGCCAACCTTTTCCGTATGTTGTTTAGGAAGTTGACCAGGGATGTCTATCGATATTTGCAGAAGAGTGTGTTGAAACCCACAAGGAATTCAATCTCTCGCTAGCAGTTAAGCATCAGACCATTACCAACGGTTTGAAGTATTCGCTTGCAACTGGGAACTGGGGTGATCAAAAGAAGTCTATGTCCTCCAAGGCTGGAGTATCGCAGGTGCTGAATAGGTATACATACGCTTCAACGCTTTCTCACTTACGTCGGTGTAA------------------------------------------------------------------------------------------------------------------------------------------------------------------------------------------------------------------------------------------------------------------------------------------------------------------------------------------------------------------------------------------------------------------------------------------------------------------------------------------------------------------------------------------------------------------------------------------------------------------------------------------------------------------------------------------------------------------------------------------------------------------------------------------------------------------------------------------------------------------------------------------------------------------------------------------------------------------------------------------------------------------------------------------------------------------------------------------------------------------------------------------------------------------------------------------------------------------------------------------------------------------------------------------------------------------------------------------------------------------------------------------------------------------------------------------------------------------------------------------------------------------------------------------------------------------------------------------------------------------------------------------------------------------------------------------------------------------------------------------------------------------------------------------------------CACTGGTGAATTTGAAGCTGGAATCTCAAAGGATGGGCAGACTCGCGAACACGCCCTTTT-GGCGTTTACCTTGGGTGTTAGGCAACTTATCGTTGCTGTCAACAAGATGGATACTACGAA-TGGAGCGAGGATCGTTTCAATGAAATTATCAAAGAAACCTCTACTTTTATCAAGAAAGTAGGTTACAACCCTAAAGCCGTTGCCTTTGTCCCCATATCTGGGTGGCATGGTGACAACATGTTGGAAGAGTCTCCCAATATGCCGTGGTTCAAAGGTTGGACCAAGGAGACGAAGGGCGGCGTGGTGA---AGGGCAAAACTCTTCTAGATGCCATTGACGCCATTGAGCCACCCGTCCGT-----------------------------------------------------------------------------------------------------------------------------------------------------------------------------------------------------------------------------------------------------------------------------------------------------------------------------------------------------------------------------------------------------------------------------------------------------------------------------------------------------------------------------------------------------------------
027_Serpula_himantioides_SH136 ---------------AAACTGCGAATGGCTCATTAAATCAGTTATAGTTTATTTGATGATATCTTGCTACATGGATAACTGTGGTAATTCTAGAGCTAATACATGCAATCAAAGCCCCGACTTCTGGGAGGGGTGTATTTATTAGATAAAAAACCAACGCGGCTC-GCCGCTCGTTTGGTGATTCATAATAACTTCTCGAATCGTATGGCCTTGTGCCGGCGATGCTTCATTCAAATATCTGCCCTATCAACTTTCGATGGTAGGATAGAGGCCTACCATGGTTTCAACGGGTAACGGGGAATAAGGGTTCGATTCCGGAGAGGGAGCCTGAGAAACGGCTACCACATCCAAGGAAGGCAGCAGGCGCGCAAATTACCCAATCCCGATACGGGGAGGTAGTGACAATAAATAACAATATAGGGCTCTTTTGGGTCTTATAATTGGAATGAGTACAATTTAAATCTCTTAACGAGGAACAATTGGAGGGCAAGTCTGGTGCCAGCAGCCGCGGTAATTCCAGCTCCAATAGCGTATATTAAAGTTGTTGCAGTTAAAAAGCTCGTAGTTGAACTTTGGGCCTGGGTGGGCGGTCCGCCTCAC-GGCGTTG--TACTGTCT-GGCCGGGCCTTTCCTCTTGGTGAGCCGG--TGTGCCCTTTGTTGG-GTGC--ATCGGGGAACCAGGACTTTTACCTTGAGAAAATTAGAGTGTTCAAAGCAGGCCTTTTGCCCGAATACATTAGCATGGAATAATAAAATAGGACGTGCGGTTCTATTTTGTTGGTTTCTAGAGTCGCCGTAATGATTAATAGGGACAGTTGGGGACATTAGTATTCAGTTGCTAGAGGTGAAATTCTTGGATTTACTGAAGACTAACTA-TTGCGAAAGCATTTGTCAAGGATGTTTTCATTAATCAAGAACGAAGGTTAGGGGATCGAAAACGATCAGATACCGTTGTAGTCTTAACAGTAAACTATGCCGACTAGGGATCGGACA-ACCTC-TTTTTGATGTGTTGTTCGGCACCTTACGAGAAATCAAAGTCTTTGGGTTCTGGGGGGAGTATGGTCGCAAGGCTGAAACTTAAAGGAATTGACGGAAGGGCACCACCAGGAGTGGAGCCTGCGGCTTAATTTGACTCAACACGGGGAAACTCACCAGGTCCAGACATGACTAGGATTGACAGATTGATAGCTCTTTCATGATTTTATGGGTGGTGGTGCATGGCCGTTCTTAGTTGGTGGAGTGATTTGTCTGGTTAATTCCGATAACGAACGAGACCTTAACCTGCTAAATAGCCAGGCCGGC-TTTCGCTGGTCTCCGGCTTCTTAGAGGGACTGTCGGCGTCTAGCCGACGGAAGTTTGAGGCAATAACAGGTCTGTGATGCCCTTAGATGTTCTGGGCCGCACGCGCGCTACACTGACAGAGCCAGCGAGTTTATTT-TCCTTGGCCGGAAGGT-CTGGGTAATCTTGTGAAACTCTGTCGTGCTGGGGATAGAGCATTGCAATTATTGCTCTTCAACGAGGAATTCCTAGTAAGCGTGAGTCATCAGCTCGCGTTGATTACGTCCCTGCCCTTTGTACACACCGCCCGTCGCTACTACCGATTGAATGGCTTAGTGAGGTCTCCGGATTGGCGTTCGAGAGCCGGCAACGGCACTTGTTTGCTGAGAAGCTGATCAAACTTGGTCCAACTTTCAGCAACGGATCTCTTGGCTCTCGCATCGATGAAGAACGCAGCGAATTGCGATATGTAATGTGAATTGCAGATTTTCAGTGAATCATCGAATCTTTGAACGCACCTTGCGCTCCTTGG-TAT-TCCGAGGAGCATGCCTGTTTGAGTGTCATTAGATTCCCCTAGTAACTGCGAGTGAAGCGGGAAGAGCTCAAATTTTGAATCTGGCGGTCCTCGT-GGTCGTCCGAGTTGTAATCTAGAGAAGCGTTTT-CCGCGCTGGACCGTGTACAAGTC-TCCTGGAACGGAGCGTCATAGAGGGTGAGAATCCCGTCTCTGACACGGACT-ACCAGGGCTTTT-GTGATGCGCTCTCGACGAGTCGAGTTGTTTGGGAATGCAGCTCAAATTGGGTGGTAAATTCCATCTAAAGCTAAATACAGGCGAGAGACCGATAGCGAACAAGTACCGTGAGGGAAAGATGAAAAGAACTTTGGAAAGAGAGTTAAACAGTACGTGAAATTGCTGAAAGGGAAACGCTTGAAGTC-AGTCGCGTTGGCC-GGGGATCAGCCTTGCAATC---------TTGTTGGGTGCATTTCCTGGTT--GACGGGTCAGCATCGATTTTGA--CCGTCGGAGAAGGGT-CGAGG-GAATGTGGCATCCTTCG--GGGTGTGTTAT-AGCCTTTGAT-CGTATGCGACG-GTTGGGATCGAGGAACTCAGCATGACCC--CTC-GT-GGG-TTTGGGGC---TTCG-GCTCACA--TCCATGCTTAGGATGCTGGCATAATGGCTTTAAGCGACCCGTCTTGAAACACGGACCAAGGAGTCTAACATGCCCGCGAGTGTTTGGGTGTTTAAAACCCGAGCGCGTAATGAAAGTGAAA-GTTGAGACCTCTGTCG-TGGAGGGCATCGACGCCCGGACCAGAACTTTT-GTGACGGCCCTGCGGTAGAGCGTGTATGTTGGGACCCGAAAGATGGTGAACTATGCCTGAATAGGGTGAAGCCAGAGGAAACTCTGGTGGAGGCTCGTAGCGATTCTGACGTGCAAATCGATCGTCGAATTTGGGTATAGGGGCGAAAGACTAATCGAACCATCTAGTAGCTGGTTCCTGCCGAAGTTTCCCTCAGGATAGCAGAAACTCA----CTGATCAGATTTATGTGGTAAAGCGAATGATTAGAGGCCTTGGGGTTGAAACAACCTTAACCTATTCTCAAACTTTAAATATGTAAGAACGAGCCGTCTCTTGA-TTGGACCGCTCGGCGATTGA-GAGTTTCTAGTGGGCCATTTTTGGTAAGCAGAACTGGCGATGCGGGATGAACCGAACGCGAGGTTAAGGTGCCGGAATGCACACTCATCAGACACCACAAAAGGTGTTAGTTCATCTAGACAGCAGGACGGTGGCCATGGAAGTCGGAATCCGCTAAGGAGTGTGTAACAACTCACCTGCCGAATGAACTAGCCCTGAAAATGGATGGCGCTCAAGTGTGTTACCCATACCTCGCCGTCGGCGTTGAAGTGACGCGCCGACGAGTAGGCAGGCGTGGAGGTCGGCAGGTCCTTTACTTGCCAACCTTTTCCGTATGCTGTTCAGGAAATTGACGAGAGACGTCTATCGATATTTGCAGAAGAGTGTGTTGAAACCCACAAAGAATTCAATCTTTCGCTAGCAGTCAAGCATCAGACCATTACGAACGGTTTGAAGTATTCGCTTGCAACCGGGAACTGGGGTGATCAAAAGAAGTCGATGTCTTCCAAGGCTGGGGTATCACAGGTGCTGAACAGGTATACATACGCTTCAACGCTTTCTCATTTGCGTCGGTGCAACACTCCCCTTGGACGAGAGGGAAAGATCGCGAAGCCTCGTCAACTCCACAATACCCACTGGGGTATGGTTTGTCCTGCTGAGACACCAGAAGGACAAGCTTGTGGTCTCGTTAAAAATCTGGCCCTTATGTCCTGTATCTCTGTCGGTTCCTACTCTGCCCCTGTCATCGAGTTTTTGGAAGAATGGGGTCTTGAATCACTGGAAGAAAATGCTCACTCCTCGACACCT---TGCACGAAAGTTTTCGTCAACGGTGTTTGGATGGGTGTTCATCGTGACCCTGCCAATCTTGTCAAAACCATCAAAAAGCTTCGTCGGAAAGACGACATCAGTCCTGAAGTCTCTGTTGTCCGTGATATCCGTGAAAGAGAATTGCGACTTTACACCGACGCCGGTCGTGTCTGCCGTCCTCTCTTCATCGTTGAAAACCAGCAGCTGGCATTACAGA------------AAAAGCATATCAAGTGGCTTAACCAAGGTTACCGAGATGAT--------------------GATGGCGAGG-------------AGTACAAATGGGAGCATTTGGTAAAAGGCGGAATCATTGAACTCTTGGATGCTGAAGAAGAAGAGACGGTTATGATCTCGATGACCCCAGAGGACCTGGAGAACTCGAGACTTCAGTCGGCAGGAATTGACCCACACACAAAT---GACGGTGACTATGATCCTGCGGCTAGGTTGAAGGCAGGCAATAAT------TCGCATACATGGACACACTGTGAGATTCACCCAAGTATGATTCTTGGCGTTTGCGCTAGTATCATTCCTTTCCCTGATCATAATCAGGAGTCTCCTCGTAACACATACCAATCAGCCATGGGGAAACAAGCCATGGGTATCTACCTGACCAATTTCCTTGTTCGTATGGATACGATGGCAAATATCCTGTACTATCCACAGAAGCCTCTTGCTACCACTCGTTCGATGGAATACCTGAAATTCCGAGAGTTACCTGCCGGTCAAAATGCCATCGTCGCAATCCTATGTTACAGTGGTTATAACCAGGAAGATTCCGTCATCATGAATCAAAGCTCAATAGATCGTGGTCTTTTCCGGAGTATATATTACCGAAGTTACATGGATCTCGAGAAGAAGAGCGGTGTTCAACAGCTTGAAGAATTCGAGAAACCTACTCGGGACAACACGCTGAGGATGAAACACGGGACTTACGACAAACTCGAGGACGACGGTTTGATCGCACCTGGCACCGGAGTGTCTGGAGAAGACATTATCATTGGAAAGACGGCGCCTATACCTCCAGACAGCGAAGAATTGGGACAACGGACGCGGACCCATACCAGGCGGGATGTGTCCACGCCTCTCAAAAGTACCGAGAATGGTATCGTCGATCAAGTTCTAATCACTACGAATTCGGAAGGACAGAAGTTTGTTAAAATCCGTGTGCGATCCACCCGTATACCGCAGATTGGTGACAAGTTCGCTTCTCGCCATGGACAGAAAGGTACAATTGGTATCACTTATCGTCAGGAAGATATGCCCTTCACTGCAGAAGGCATTGTCCCGGATATTGTTATCAACCCTCATGCTATTCCATCGCGAATGACGATCGGTCACTTAGTCGAGTGTCTTCTCTCCAAGGTCGCGACTTTGATTGGTCATCGTGATTTTATCAAGAACATGATTACGGGTACTTCGCAGGCTGACTGTGCCATTCTTATCATTGCCGGTGGCACTGGTGAATTTGAAGCCGGGATCTCAAAGGATGGTCAGACCCGCGAACATGCTCTGTT-GGCATTTACATTAGGTGTTAGGCAACTCATTGTTGCTGTCAACAAGATGGATACTACGAAGTGGAGCGAGGATCGTTTCAATGAAATTATCAAGGAAACTTCTACTTTTATTAAGAAAGTTGGTTATAACCCTAAAGCTGTTGCTTTTGTTCCCATATCTGGGTGGCACGGTGACAACATGTTAGAGGAGTCTCCCAACATGCCGTGGTACAAAGGTTGGACTAAGGAGACGAAGGGTGGTGTTGTGA---AAGGCAAAACTCTTCTGGATGCCATTGATGCCATTGAACCTCCCGTCCGACCTTCGGACAAGCCTCTCCGTCTTCCCCTTCAGGATGTTTACAAGATTGGTGGAATTGGAACTGTCCCAGTTGGCCGTGTTGAAACTGGTATTATTAAGGCTGGCATGGTTGTTACCTTTGCTCCTTCGAACGTGACCACGGAAGTGAAGTCTGTTGAGATGCATCACGAGCAGCTAGTTGAAGGTGTTCCTGGAGACAATGTCGGATTCAACGTAAAAAACGTATCTGTGAAGGATATCCGACGTGGTAACGTCGCCTCCGACTCGAAGAACGACCCAGCCAAGGAAGCTGCATCATTCAATGCGCAGGTTATTGTTTTAAACCACCCGGGTCAGATCGGTGCTGGTTACGCTCCAGTTTTAGATTGCCACACTGCTCACATAGCTTGCAAATTCGCTGAATTAATCGAAAAGATTGATCGTCGAAGTGGTAAATCTCTGGAGCAGGCTCCGAAATTCGTCAAGTCCGGCGATGCCTGTATCGTTAAGCTTATCCCCTCCAAGCCTATGTGTGTGGAGTCGTACAATGAATATCCTCCTCTTGG
028a_Serpula_himantioides_SH164 AAGTTTGTACT-GTGAAACTGCGAATGGCTCATTAAATCAGTTATAGTTTATTTGATGATATCTTGCTACATGGATAACTGTGGTAATTCTAGAGCTAATACATGCAATCAAAGCCCCGACTTCTGGGAGGGGTGTATTTATTAGATAAAAAACCAACGCGGCTC-GCCGCTCGTTTGGTGATTCATAATAACTTCTCGAATCGTATGGCCTTGTGCCGGCGATGCTTCATTCAAATATCTGCCCTATCAACTTTCGATGGTAGGATAGAGGCCTACCATGGTTTCAACGGGTAACGGGGAATAAGGGTTCGATTCCGGAGAGGGAGCCTGAGAAACGGCTACCACATCCAAGGAAGGCAGCAGGCGCGCAAATTACCCAATCCCGATACGGGGAGGTAGTGACAATAAATAACAATATAGGGCTCTTTTGGGTCTTATAATTGGAATGAGTACAATTTAAATCTCTTAACGAGGAACAATTGGAGGGCAAGTCTGGTGCCAGCAGCCGCGGTAATTCCAGCTCCAATAGCGTATATTAAAGTTGTTGCAGTTAAAAAGCTCGTAGTTGAACTTTGGGCCTGGGTGGGCGGTCCGCCTCAC-GGCGTTG--TACTGTCT-GGCCGGGCCTTTCCTCTTGGTGAGCCGG--TGTGCCCTTTGTTGG-GTGC--ATCGGGGAACCAGGACTTTTACCTTGAGAAAATTAGAGTGTTCAAAGCAGGCCTTTTGCCCGAATACATTAGCATGGAATAATAAAATAGGACGTGCGGTTCTATTTTGTTGGTTTCTAGAGTCGCCGTAATGATTAATAGGGACAGTTGGGGACATTAGTATTCAGTTGCTAGAGGTGAAATTCTTGGATTTACTGAAGACTAACTA-TTGCGAAAGCATTTGTCAAGGATGTTTTCATTAATCAAGAACGAAGGTTAGGGGATCGAAAACGATCAGATACCGTTGTAGTCTTAACAGTAAACTATGCCGACTAGGGATCGGACA-ACCTC-TTTTTGATGTGTTGTTCGGCACCTTACGAGAAATCAAAGTCTTTGGGTTCTGGGGGGAGTATGGTCGCAAGGCTGAAACTTAAAGGAATTGACGGAAGGGCACCACCAGGAGTGGAGCCTGCGGCTTAATTTGACTCAACACGGGGAAACTCACCAGGTCCAGACATGACTAGGATTGACAGATTGATAGCTCTTTCATGATTTTATGGGTGGTGGTGCATGGCCGTTCTTAGTTGGTGGAGTGATTTGTCTGGTTAATTCCGATAACGAACGAGACCTTAACCTGCTAAATAGCCAGGCCGGC-TTTCGCTGGTCTCCGGCTTCTTAGAGGGACTGTCGGCGTCTAGCCGACGGAAGTTTGAGGCAATAACAGGTCTGTGATGCCCTTAGATGTTCTGGGCCGCACGCGCGCTACACTGACAGAGCCAGCGAGTTTATTT-TCCTTGGCCGGAAGGT-CTGGGTAATCTTGTGAAACTCTGTCGTGCTGGGGATAGAGCATTGCAATTATTGCTCTTCAACGAGGAATTCCTAGTAAGCGTGAGTCATCAGCTCGCGTTGATTACGTCCCTGCCCTTTGTACACACCGCCCGTCGCTACTACCGATTGAATGGCTTAGTGAGGTCTCCGGATTGGCGTTCGAGAGCCGGCAACGGCACTTGTTTGCTGAGAAGCTGATCAAACTTGGTCCAACTTTCAGCAACGGATCTCTTGGCTCTCGCATCGATGAAGAACGCAGCGAATTGCGATATGTAATGTGAATTGCAGATTTTCAGTGAATCATCGAATCTTTGAACGCACCTTGCGCTCCTTGG-TAT-TCCGAGGAGCATGCCTGTTTGAGTGTCATTAGATTCCCCTAGTAACTGCGAGTGAAGCGGGAAGAGCTCAAATTTTGAATCTGGCGGTCCTCGT-GGTCGTCCGAGTTGTAATCTAGAGAAGCGTTTT-CCGCGCTGGACCGTGTACAAGTC-TCCTGGAACGGAGCGTCATAGAGGGTGAGAATCCCGTCTCTGACACGGACT-ACCAGGGCTTTT-GTGATGCGCTCTCGACGAGTCGAGTTGTTTGGGAATGCAGCTCAAATTGGGTGGTAAATTCCATCTAAAGCTAAATACAGGCGAGAGACCGATAGCGAACAAGTACCGTGAGGGAAAGATGAAAAGAACTTTGGAAAGAGAGTTAAACAGTACGTGAAATTGCTGAAAGGGAAACGCTTGAAGTC-AGTCGCGTTGGCC-GGGGATCAGCCTTGCAATC---------TTGTTGGGTGCATTTCCTGGTT--GACGGGTCAGCATCAATTTTGA--CCGTCGGAGAAGGGT-TGAGG-GAATGTGGCATCCTTCG--GGGTGTGTTAT-AGCCTTTGAT-CGTATGCGACG-GTTGGGATTGAGGAACTCAGCATGACCC--CTT-GT-GGG-TTTGGGGC---TTCG-GCTCACA--CCCATGCTTAGGATGCTGGCATAATGGCTTTAAGCGACCCGTCTTGAAACACGGACCAAGGAGTCTAACATGCCCGCGAGTGTTTGGGTGTTTAAAACCCGAGCGCGTAATGAAAGTGAAA-GTTGAGACCTCTGTCG-TGGAGGGCATCGACGCCCGGACCAGAACTTCT-GTGACGGCCCTGCGGTAGAGCGTGTATGTTGGGACCCGAAAGATGGTGAACTATGCCTGAATAGGGTGAAGCCAGAGGAAACTCTGGTGGAGGCTCGTAGCGATTCTGACGTGCAAATCGATCGTCGAATTTGGGTATAGGGGCGAAAGACTAATCGAACCATCTAGTAGCTGGTTCCTGCCGAAGTTTCCCTCAGGA------------------------------------------------------------------------------------------------------------------------------------------------------------------------------------------------------------------------------------------------------------------------------------------------------------------------------------------------------------------------------------------------------------------------------------------GCAGGTCCTTTGCTTGCCAACCTTTTCCGTATGCTGTTCAGGAAATTGACGAGAGACGTCTATCGATATCTGCAGAAGAGTGTGTTGAAACCCACAAAGAATTCAACCTTTCCCTAGCAGTCAAGCATCAGACCATTACGAATGGTTTGAAGTATTCGCTTGCAACTGGGAACTGGGGTGACCAAAAGAAGTCGATGTCTTCCAAGGCTGGAGTATCACAGGTGCTGAACAGGTATACATACGCTTCAACGCTTTCTCATTTACGTCGGTGTAACACTCCCCTTGGACGGGAGGGAAAGATTGCGAAGCCTCGTCAACTTCACAATCATCATTGGGGAATGNNNNNNNNNNNNNNNNNNNNNNNNNNNNNNNNNNNNNNNNNNGTTAAAAATTTGGCCCTTATGTCCTGTATCTCTGTCGGTTCCTACTCTGCCCCTGTCATCGAGTTTTTGGAAGAATGGGGTCTGGAATCACTGGAAGAAAATGCTCACTCCTCGACACCT---TGCACGAAAGTTTTCGTCAACGGTGTTTGGATGGGTGTTCATCGCGACCCTGCCAATCTCGTCAAAACCATCAAAAAGCTTCGTCGGAAAGACGATATCAGTCCTGAAGTCTCTGTTGTCCGTGATATTCGTGAAAGAGAATTGCGACTTTACACCGACGCCGGTCGTGTCTGCCGTCCTCTTTTCATCGTTGAAAACCAGCAGCTGGCATTACAGA------------AAAAGCATATCAAGTGGCTTAACCAAGGTTACCGAGATGAT--------------------GATGGCGAGG-------------AGTACAAATGGGAACATTTGGTGAAAGGCGGAATCATTGAACTCTTGGATGCTGAAGAGGAAGAGACGGTTATGATCTCGATGACCCCAGAGGACCTGGAGAACTCGAGACTTCAGTCGGCAGGAATTGACCCACACACAAAT---GACGGTGATTATGATCCTGCGGCTAGGTTGAAGGCAGGCAATAAT------TCGCATACATGGACTCACTGTGAGATTCACCCAAGTATGATTCTTGGCGTTTGCGCTAGTATCATTCCTTTCCCTGATCATAATCAGG--------------------------------------------------------------------------------------------------------------------------------------------------------------------------------------------------------------------------------------------------------------------------------------------------------------------------------------------------------------------------------------------------------------------------------------------------------------------------------------------------------------------------------------------------------------------------------------------------------------------------------------------------------------------------------------------------------------------------------------------------------------------------------------------------------------------------------------------------------------CATCGTGATTTTATCAAGAACATGATTACTGGTACTTCACAGGCCGACTGTGCCATCCTTATCATTGCCGGCGGCACTGGTGAATTTGAAGCCGGTATTTCAAAGGATGGTCAGACACGCGAACACGCTCTGTT-GGCATTTACGTTAGGTGTTAGGCAACTAATTGTTGCTGTCAATAAGATGGATACTACGAAGTGGAGCGAGGATCGTTTCAATGAAATTATCAAGGAAACCTCTACTTTTATTAAGAAAGTTGGTTACAACCCTAAAGCTGTTGCTTTTGTTCCCATATCTGGGTGGCACGGTGATAACATGTTGGAGGAATCTCCCAACATGACGTGGTACAAAGGTTGGACTAAGGAGACGAAGAGTGGCGTTGTAA---AAGGCAAAACTCTTCTGGATGCCATTGATGCCATTGAACCTCCCGTCCGACCTTCGGACAAGCCTCTCCGTCTTCCCCTTCAGGATGTTTACAAGATTGGTGGAATTGGAACCGTCCCAGTTGGCCGTGTTGAAACTGGTGTTATCAAGGCTGGCATGGTTGTTACCTTTGCTCCTTCGAACGTGACCACAGAAGTGAAGTCTGTTGAGATGCATCATGAGCAGCTAGTTGAAGGTGTTCCTGGAGACAATGTTGGGTTCAACGTAAAAAACGTATCTGTGAAGGATATCCGGCGTGGTAACGTCGCCTCCGACTCTAAGAACGACCCAGCCAAGGAAGCTGCATCATTCAATGCGCAGGTCATTGTTTTAAACCACCCGGGTCAGATCGGTGCTGGTTACGCTCCAGTTTTAGATTGCCACACTGCTCACATAGCTTGCAAATTCGCTGAATTAATCGAAAAGATTGATCGTCGAAGTGGTAAATCTCTTGAGCAGGCTCCGAAGTTCGTCAAGTCTGGCGATGCCTGTATCGTTAAGCTTATCCCCTCCAAGCCGATGTGTGTGGAGTCGTACAATGAATATCCTCCTCTTGG
028b_Serpula_himantioides_SH115 AAGTTTGTACT-GTGAAACTGCGAATGGCTCATTAAATCAGTTATAGTTTATTTGATGATATCTTGCTACATGGATAACTGTGGTAATTCTAGAGCTAATACATGCAATCAAAGCCCCGACTTCTGGGAGGGGTGTATTTATTAGATAAAAAACCAACGCGGCTC-GCCGCTCGTTTGGTGATTCATAATAACTTCTCGAATCGTATGGCCTTGTGCCGGCGATGCTTCATTCAAATATCTGCCCTATCAACTTTCGATGGTAGGATAGAGGCCTACCATGGTTTCAACGGGTAACGGGGAATAAGGGTTCGATTCCGGAGAGGGAGCCTGAGAAACGGCTACCACATCCAAGGAAGGCAGCAGGCGCGCAAATTACCCAATCCCGATACGGGGAGGTAGTGACAATAAATAACAATATAGGGCTCTTTTGGGTCTTATAATTGGAATGAGTACAATTTAAATCTCTTAACGAGGAACAATTGGAGGGCAAGTCTGGTGCCAGCAGCCGCGGTAATTCCAGCTCCAATAGCGTATATTAAAGTTGTTGCAGTTAAAAAGCTCGTAGTTGAACTTTGGGCCTGGGTGGGCGGTCCGCCTCAC-GGCGTTG--TACTGTCT-GGCCGGGCCTTTCCTCTTGGTGAGCCGG--TGTGCCCTTTGTTGG-GTGC--ATCGGGGAACCAGGACTTTTACCTTGAGAAAATTAGAGTGTTCAAAGCAGGCCTTTTGCCCGAATACATTAGCATGGAATAATAAAATAGGACGTGCGGTTCTATTTTGTTGGTTTCTAGAGTCGCCGTAATGATTAATAGGGACAGTTGGGGACATTAGTATTCAGTTGCTAGAGGTGAAATTCTTGGATTTACTGAAGACTAACTA-TTGCGAAAGCATTTGTCAAGGATGTTTTCATTAATCAAGAACGAAGGTTAGGGGATCGAAAACGATCAGATACCGTTGTAGTCTTAACAGTAAACTATGCCGACTAGGGATCGGACA-ACCTC-TTTTTGATGTGTTGTTCGGCACCTTACGAGAAATCAAAGTCTTTGGGTTCTGGGGGGAGTAYSGTCGCAAGGCTGAAAC-----------------------------------------------------------------------------------------------------------------------------------------------------------------------------------------------------------------------------------------------------------------------------------------------------------------------------------------------------------------------------------------------------------------------------------------------------------------------------------------------------------------------------------------------------------------------------------------------------------------------------------CAACTTTCAGCAACGGATCTCTTGGCTCTCGCATCGATGAAGAACGCAGCGAATTGCGATATGTAATGTGAATTGCAGATTTTCAGTGAATCATCGAATCTTTGAACGCACCTTGCGCTCCTTGG-TAT-TCCGAGGAGCATGCCTGTTTGAGTGTCATTAGATTCCCCTAGTAACTGCGAGTGAAGCGGGAAGAGCTCAAATTTTGAATCTGGCGGTCCTCGT-GGTCGTCCGAGTTGTAATCTAGAGAAGCGTTTT-CCGCGCTGGACCGTGTACAAGTC-TCCTGGAACGGAGCGTCATAGAGGGTGAGAATCCCGTCTCTGACACGGACT-ACCAGGGCTTTT-GTGATGCGCTCTCGACGAGTCGAGTTGTTTGGGAATGCAGCTCAAATTGGGTGGTAAATTCCATCTAAAGCTAAATACAGGCGAGAGACCGATAGCGAACAAGTACCGTGAGGGAAAGATGAAAAGAACTTTGGAAAGAGAGTTAAACAGTACGTGAAATTGCTGAAAGGGAAACGCTTGAAGTC-AGTCGCGTTGGCC-GGGGATCAGCCTTGCAATC---------TTGTTGGGTGCATTTCCTGGTT--GACGGGTCAGCATCGATTTTGA--CCGTCGGAGAAGGGT-CGAGG-GAATGTGGCATCCTTCG--GGGTGTGTTAT-AGCCTTTGAT-CGTATGCGACG-GTTGGGATCGAGGAACTCAGCATGACCC--CTC-GT-GGG-TTTGGGGC---TTCG-GCTCACA--TCCATGCTTAGGATGCTGGCATAATGGCTTTAAGCGACCCGTCTTGAAACACGGACCAAGGAGTCTAACATGCCCGCGAGTGTTTGGGTGTTTAAAACCCGAGCGCGTAATGAAAGTGAAA-GTTGAGACCTCTGTCG-TGGAGGGCATCGACGCCCGGACCAGAACTTTT-GTGACGGCCCTGCGGTAGAGCGTGTATGTTGGGACCCGAAAGATGGTGAACTATGCCTGAATAGGGTGAAGCCAGAGGAAACTCTGGTGGAGGCTCGTAGCGATTCTGACGTGCAAATCGATCGTCGAATTTGGGTATA-GGGCGAAAGACTAATCGA----------------------------------------------------------------------------------------------------------------------------------------------------------------------------------------------------------------------------------------------------------------------------------------------------------------------------------------------------------------------------------------------------------------------------------------------------------------------------------GCAGGTCCTTTRCTTGCCAACCTTTTCCGTATGCTRTTCAGGAAATTGACGAGAGACGTCTATCGATATYTGCAGAAGAGTGTGTYGAAACYCACAAAGAATTCAATCTTTCGCTAGCAGTCAARCATCAGACCATTACGAACGGTTTGAAGTATTCGCTTGCAACYGGGAACTGGGGTGATCAAAAGAAGTCGATGTCTTCCAAGGCTGGRGTATCACAGGTGYTGAACAGGTATACATACGCTTCAACGCTTTCTCATTTRCGTCGGTGYAA----------------------------------------------------------------------------------------------------------------------------------------------------------------------------------------------------------------------------------------------------------------------------------------------------------------------------------------------------------------------------------------------------------------------------------------------------------------------------------------------------------------------------------------------------------------------------------------------------------------------------------------------------------------------------------------------------------------------------------------------------------------------------------------------------------------------------------------------------------------------------------------------------------------------------------------------------------------------------------------------------------------------------------------------------------------------------------------------------------------------------------------------------------------------------------------------------------------------------------------------------------------------------------------------------------------------------------------------------------------------------------------------------------------------------------------------------------------------------------------------------------------------------------------------------------------------------------------------------------------------------------------------------------------------------------------------------------------------------------------------------------------------------------------------------------------------------------------------A-CCGCGAA--TGCTCTGTT-GGCATTTACATTAGGTGTTAGGCAACTCATTGTTGCTGTCAACAAGATGGATACTACGAA-TGGAGCGAGGATCGTTTCAATGAAATTATCAAGGAAACTTCTACTTTTATTAAGAAAGTTGGTTATAACCCTAAAGCTGTTGCTTTTGTTCCCATATCTGGGTGGCACGGTGACAACATGTTAGAGGAGTCTCCCAACATGCCGTGGTACAAAGGTTGGACTAAGGAGACGAAGGGTGGTGTTGTGA---AAGGCAAAACTCTTCTGGATGCCATTGATGCCATTGAACCACCCGTC--------------------------------------------------------------------------------------------------------------------------------------------------------------------------------------------------------------------------------------------------------------------------------------------------------------------------------------------------------------------------------------------------------------------------------------------------------------------------------------------------------------------------------------------------------------------
028c_Serpula_himantioides_SH127 AAGTTTGTACT-GTGAAACTGCGAATGGCTCATTAAATCAGTTATAGTTTATTTGATGATATCTTGCTACATGGATAACTGTGGTAATTCTAGAGCTAATACATGCAATCAAAGCCCCGACTTCTGGGAGGGGTGTATTTATTAGATAAAAAACCAACGCGGCTC-GCCGCTCGTTTGGTGATTCATAATAACTTCTCGAATCGTATGGCCTTGTGCCGGCGATGCTTCATTCAAATATCTGCCCTATCAACTTTCGATGGTAGGATAGAGGCCTACCATGGTTTCAACGGGTAACGGGGAATAAGGGTTCGATTCCGGAGAGGGAGCCTGAGAAACGGCTACCACATCCAAGGAAGGCAGCAGGCGCGCAAATTACCCAATCCCGATACGGGGAGGTAGTGACAATAAATAACAATATAGGGCTCTTTTGGGTCTTATAATTGGAATGAGTACAATTTAAATCTCTTAACGAGGAACAATTGGAGGGCAAGTCTGGTGCCAGCAGCCGCGGTAATTCCAGCTCCAATAGCGTATATTAAAGTTGTTGCAGTTAAAAAGCTCGTAGTTGAACTTTGGGCCTGGGTGGGCGGTCCGCCTCAC-GGCGTTG--TACTGTCT-GGCCGGGCCTTTCCTCTTGGTGAGCCGG--TGTGCCCTTTGTTGG-GTGC--ATCGGGGAACCAGGACTTTTACCTTGAGAAAATTAGAGTGTTCAAAGCAGGCCTTTTGCCCGAATACATTAGCATGGAATAATAAAATAGGACGTGCGGTTCTATTTTGTTGGTTTCTAGAGTCGCCGTAATGATTAATAGGGACAGTTGGGGACATTAGTATTCAGTTGCTAGAGGTGAAATTCTTGGATTTACTGAAGACTAACTA-TTGCGAAAGCATTTGTCAAGGATGTTTTCATTAATCAAGAACGAAGGTTAGGGGATCGAAAACGATCAGATACCGTTGTAGTCTTAACAGTAAACTATGCCGACTAGGGATCGGACA-ACCTC-TTTTTGATGTGTTGTTCGGCACCTTACGAGAAATCAAAGTCTTTGGGTTCTGGGGGGAGTATGGTCGCAAGGCTGAAACT----------------------------------------------------------------------------------------------------------------------------------------------------------------------------------------------------------------------------------------------------------------------------------------------------------------------------------------------------------------------------------------------------------------------------------------------------------------------------------------------------------------------------------------------------------------------------------------------------------------------------------CAACTTTCAGCAACGGATCTCTTGGCTCTCGCATCGATGAAGAACGCAGCGAATTGCGATATGTAATGTGAATTGCAGATTTTCAGTGAATCATCGAATCTTTGAACGCACCTTGCGCTCCTTGG-TAT-TCCGAGGAGCATGCCTGTTTGAGTGTCATTAGATTCCCCTAGTAACTGCGAGTGAAGCGGGAAGAGCTCAAATTTTGAATCTGGCGGTCCTCGT-GGTCGTCCGAGTTGTAATCTAGAGAAGCGTTTT-CCGCGCTGGACCGTGTACAAGTC-TCCTGGAACGGAGCGTCATAGAGGGTGAGAATCCCGTCTCTGACACGGACT-ACCAGGGCTTTT-GTGATGCGCTCTCGACGAGTCGAGTTGTTTGGGAATGCAGCTCAAATTGGGTGGTAAATTCCATCTAAAGCTAAATACAGGCGAGAGACCGATAGCGAACAAGTACCGTGAGGGAAAGATGAAAAGAACTTTGGAAAGAGAGTTAAACAGTACGTGAAATTGCTGAAAGGGAAACGCTTGAAGTC-AGTCGCGTTGGCC-GGGGATCAGCCTTGCAATC---------TTGTTGGGTGCATTTCCTGGTT--GACGGGTCAGCATCGATTTTGA--CCGTCGGAGAAGGGT-CGAGG-GAATGTGGCATCCTTCG--GGGTGTGTTAT-AGCCTTTGAT-CGTATGCGACG-GTTGGGATCGAGGAACTCAGCATGACCC--CTC-GT-GGG-TTTGGGGC---TTCG-GCTCACA--TCCATGCTTAGGATGCTGGCATAATGGCTTTAAGCGACCCGTCTTGAAACACGGACCAAGGAGTCTAACATGCCCGCGAGTGTTTGGGTGTTTAAAACCCGAGCGCGTAATGAAAGTGAAA-GTTGAGACCTCTGTCG-TGGAGGGCATCGACGCCCGGACCAGAACTTTT-GTGACGGCCCTGCGGTAGAGCGTGTATGTTGGGACCCGAAAGATGGTGAACTATGCCTGAATAGGGTGAAGCCAGAGGAAACTCTGGTG------------------------------------------------------------------------------------------------------------------------------------------------------------------------------------------------------------------------------------------------------------------------------------------------------------------------------------------------------------------------------------------------------------------------------------------------------------------------------------------------------------------------------------------------------------------------------------------------------------------------------------------------------------------------------------------------------------------------------------------------------------------------------------------------------------------------------------------------------------------------------------------------------------------------------------------------------------------------------------------------------------------------------------------------------------------------------------------------------------------------------------------------------------------------------------------------------------------------------------------------------------------------------------------------------------------------------------------------------------------------------------------------------------------------------------------------------------------------------------------------------------------------------------------------------------------------------------------------------------------------------------------------------------------------------------------------------------------------------------------------------------------------------------------------------------------------------------------------------------------------------------------------------------------------------------------------------------------------------------------------------------------------------------------------------------------------------------------------------------------------------------------------------------------------------------------------------------------------------------------------------------------------------------------------------------------------------------------------------------------------------------------------------------------------------------------------------------------------------------------------------------------------------------------------------------------------------------------------------------------------------------------------------------------------------------------------------------------------------------------------------------------------------------------------------------------------------------------------------------------------------------------------------------------------------------------------------------------------------------------------------------------------------------------------------------------------------------------------------------------------------------------------------------------------------------------------------------------------------------------------------------------------------------------------------------------------------------------------------------------------------------------------------------------------------------------------------------------------------------------------------------------------------------------------------------------------------------------
028d_Serpula_himantioides_SH129 AAGTTTGTACT-GTGAAACTGCGAATGGCTCATTAAATCAGTTATAGTTTATTTGATGATATCTTGCTACATGGATAACTGTGGTAATTCTAGAGCTAATACATGCAATCAAAGCCCCGACTTCTGGGAGGGGTGTATTTATTAGATAAAAAACCAACGCGGCTC-GCCGCTCGTTTGGTGATTCATAATAACTTCTCGAATCGTATGGCCTTGTGCCGGCGATGCTTCATTCAAATATCTGCCCTATCAACTTTCGATGGTAGGATAGAGGCCTACCATGGTTTCAACGGGTAACGGGGAATAAGGGTTCGATTCCGGAGAGGGAGCCTGAGAAACGGCTACCACATCCAAGGAAGGCAGCAGGCGCGCAAATTACCCAATCCCGATACGGGGAGGTAGTGACAATAAATAACAATATAGGGCTCTTTTGGGTCTTATAATTGGAATGAGTACAATTTAAATCTCTTAACGAGGAACAATTGGAGGGCAAGTCTGGTGCCAGCAGCCGCGGTAATTCCAGCTCCAATAGCGTATATTAAAGTTGTTGCAGTTAAAAAGCTCGTAGTTGAACTTTGGGCCTGGGTGGGCGGTCCGCCTCAC-GGCGTTG--TACTGTCT-GGCCGGGCCTTTCCTCTTGGTGAGCCGG--TGTGCCCTTTGTTGG-GTGC--ATCGGGGAACCAGGACTTTTACCTTGAGAAAATTAGAGTGTTCAAAGCAGGCCTTTTGCCCGAATACATTAGCATGGAATAATAAAATAGGACGTGCGGTTCTATTTTGTTGGTTTCTAGAGTCGCCGTAATGATTAATAGGGACAGTTGGGGACATTAGTATTCAGTTGCTAGAGGTGAAATTCTTGGATTTACTGAAGACTAACTA-TTGCGAAAGCATTTGTCAAGGATGTTTTCATTAATCAAGAACGAAGGTTAGGGGATCGAAAACGATCAGATACCGTTGTAGTCTTAACAGTAAACTATGCCGACTAGGGATCGGACA-ACCTC-TTTTTGATGTGTTGTTCGGCACCTTACGAGAAATCAAAGTCTTTGGGTTCTGGGGGGAGTATGGTCGCAAGGCTGAAACT----------------------------------------------------------------------------------------------------------------------------------------------------------------------------------------------------------------------------------------------------------------------------------------------------------------------------------------------------------------------------------------------------------------------------------------------------------------------------------------------------------------------------------------------------------------------------------------------------------------------------------CAACTTTCAGCAACGGATCTCTTGGCTCTCGCATCGATGAAGAACGCAGCGAATTGCGATATGTAATGTGAATTGCAGATTTTCAGTGAATCATCGAATCTTTGAACGCACCTTGCGCTCCTTGG-TAT-TCCGAGGAGCATGCCTGTTTGAGTGTCATTAGATTCCCCTAGTAACTGCGAGTGAAGCGGGAAGAGCTCAAATTTTGAATCTGGCGGTCCTCGT-GGTCGTCCGAGTTGTAATCTAGAGAAGCGTTTT-CCGCGCTGGACCGTGTACAAGTC-TCCTGGAACGGAGCGTCATAGAGGGTGAGAATCCCGTCTCTGACACGGACT-ACCAGGGCTTTT-GTGATGCGCTCTCGACGAGTCGAGTTGTTTGGGAATGCAGCTCAAATTGGGTGGTAAATTCCATCTAAAGCTAAATACAGGCGAGAGACCGATAGCGAACAAGTACCGTGAGGGAAAGATGAAAAGAACTTTGGAAAGAGAGTTAAACAGTACGTGAAATTGCTGAAAGGGAAACGCTTGAAGTC-AGTCGCGTTGGCC-GGGGATCAGCCTTGCAATC---------TTGTTGGGTGCATTTCCTGGTT--GACGGGTCAGCATCGATTTTGA--CCGTCGGAGAAGGGT-CGAGG-GAATGTGGCATCCTTCG--GGGTGTGTTAT-AGCCTTTGAT-CGTATGCGACG-GTTGGGATCGAGGAACTCAGCATGACCC--CTC-GT-GGG-TTTGGGGC---TTCG-GCTCACA--TCCATGCTTAGGATGCTGGCATAATGGCTTTAAGCGACCCGTCTTGAAACACGGACCAAGGAGTCTAACATGCCCGCGAGTGTTTGGGTGTTTAAAACCCGAGCGCGTAATGAAAGTGAAA-GTTGAGACCTCTGTCG-TGGAGGGCATCGACGCCCGGACCAGAACTTTT-GTGACGGCCCTGCGGTAGAGCGTGTATGTTGGGACCCGAAAGATGGTGAACTATGCCTGAATAGGGTGAAGCCAGAGGAAACTCTGGTGGAGGCTCGTAGCGATTCTGACGTGCAAATCGATCGTCGAATTTGGGTATA-GGGCGAAAGACTAATCGA---------------------------------------------------------------------------------------------------------------------------------------------------------------------------------------------------------------------------------------------------------------------------------------------------------------------------------------------------------------------------------------------------------------------------------------------------------------------------------------------------------------------------------------------------------------------------------------------------------------------------------------------------------------------------------------------------------------------------------------------------------------------------------------------------------------------------------------------------------------------------------------------------------------------------------------------------------------------------------------------------------------------------------------------------------------------------------------------------------------------------------------------------------------------------------------------------------------------------------------------------------------------------------------------------------------------------------------------------------------------------------------------------------------------------------------------------------------------------------------------------------------------------------------------------------------------------------------------------------------------------------------------------------------------------------------------------------------------------------------------------------------------------------------------------------------------------------------------------------------------------------------------------------------------------------------------------------------------------------------------------------------------------------------------------------------------------------------------------------------------------------------------------------------------------------------------------------------------------------------------------------------------------------------------------------------------------------------------------------------------------------------------------------------------------------------------------------------------------------------------------------------------------------------------------------------------------------------------------------------------------------------------------------------------------------------------------------------------------------------------------------------------------------------------------------------------------------------------------------------------------------------------------------------------------------------------------------------------------------------------------------------------------------------------------------------------------------------------------------------------------------------------------------------------------------------------------------------------------------------------------------------------------------------------------------------------------------------------------------------------------------------------------------------------------------------------------------------------------------------------------------------------
028e_Serpula_himantioides_SH130 AAGTTTGTACT-GTGAAACTGCGAATGGCTCATTAAATCAGTTATAGTTTATTTGATGATATCTTGCTACATGGATAACTGTGGTAATTCTAGAGCTAATACATGCAATCAAAGCCCCGACTTCTGGGAGGGGTGTATTTATTAGATAAAAAACCAACGCGGCTC-GCCGCTCGTTTGGTGATTCATAATAACTTCTCGAATCGTATGGCCTTGTGCCGGCGATGCTTCATTCAAATATCTGCCCTATCAACTTTCGATGGTAGGATAGAGGCCTACCATGGTTTCAACGGGTAACGGGGAATAAGGGTTCGATTCCGGAGAGGGAGCCTGAGAAACGGCTACCACATCCAAGGAAGGCAGCAGGCGCGCAAATTACCCAATCCCGATACGGGGAGGTAGTGACAATAAATAACAATATAGGGCTCTTTTGGGTCTTATAATTGGAATGAGTACAATTTAAATCTCTTAACGAGGAACAATTGGAGGGCAAGTCTGGTGCCAGCAGCCGCGGTAATTCCAGCTCCAATAGCGTATATTAAAGTTGTTGCAGTTAAAAAGCTCGTAGTTGAACTTTGGGCCTGGGTGGGCGGTCCGCCTCAC-GGCGTTG--TACTGTCT-GGCCGGGCCTTTCCTCTTGGTGAGCCGG--TGTGCCCTTTGTTGG-GTGC--ATCGGGGAACCAGGACTTTTACCTTGAGAAAATTAGAGTGTTCAAAGCAGGCCTTTTGCCCGAATACATTAGCATGGAATAATAAAATAGGACGTGCGGTTCTATTTTGTTGGTTTCTAGAGTCGCCGTAATGATTAATAGGGACAGTTGGGGACATTAGTATTCAGTTGCTAGAGGTGAAATTCTTGGATTTACTGAAGACTAACTA-TTGCGAAAGCATTTGTCAAGGATGTTTTCATTAATCAAGAACGAAGGTTAGGGGATCGAAAACGATCAGATACCGTTGTAGTCTTAACAGTAAACTATGCCGACTAGGGATCGGACA-ACCTC-TTTTTGATGTGTTGTTCGGCACCTTACGAGAAATCAAAGTCTTTGGGTTCTGGGGGGAGTATGGTCGCAAGGCTGAAACT----------------------------------------------------------------------------------------------------------------------------------------------------------------------------------------------------------------------------------------------------------------------------------------------------------------------------------------------------------------------------------------------------------------------------------------------------------------------------------------------------------------------------------------------------------------------------------------------------------------------------------CAACTTTCAGCAACGGATCTCTTGGCTCTCGCATCGATGAAGAACGCAGCGAATTGCGATATGTAATGTGAATTGCAGATTTTCAGTGAATCATCGAATCTTTGAACGCACCTTGCGCTCCTTGG-TAT-TCCGAGGAGCATGCCTGTTTGAGTGTCATTAGATTCCCCTAGTAACTGCGAGTGAAGCGGGAAGAGCTCAAATTTTGAATCTGGCGGTCCTCGT-GGTCGTCCGAGTTGTAATCTAGAGAAGCGTTTT-CCGCGCTGGACCGTGTACAAGTC-TCCTGGAACGGAGCGTCATAGAGGGTGAGAATCCCGTCTCTGACACGGACT-ACCAGGGCTTTT-GTGATGCGCTCTCGACGAGTCGAGTTGTTTGGGAATGCAGCTCAAATTGGGTGGTAAATTCCATCTAAAGCTAAATACAGGCGAGAGACCGATAGCGAACAAGTACCGTGAGGGAAAGATGAAAAGAACTTTGGAAAGAGAGTTAAACAGTACGTGAAATTGCTGAAAGGGAAACGCTTGAAGTC-AGTCGCGTTGGCC-GGGGATCAGCCTTGCAATC---------TTGTTGGGTGCATTTCCTGGTT--GACGGGTCAGCATCGATTTTGA--CCGTCGGAGAAGGGT-CGAGG-GAATGTGGCATCCTTCG--GGGTGTGTTAT-AGCCTTTGAT-CGTATGCGACG-GTTGGGATCGAGGAACTCAGCATGACCC--CTC-GT-GGG-TTTGGGGC---TTCG-GCTCACA--TCCATGCTTAGGATGCTGGCATAATGGCTTTAAGCGACCCGTCTTGAAACACGGACCAAGGAGTCTAACATGCCCGCGAGTGTTTGGGTGTTTAAAACCCGAGCGCGTAATGAAAGTGAAA-GTTGAGACCTCTGTCG-TGGAGGGCATCGACGCCCGGACCAGAACTTTT-GTGACGGCCCTGCGGTAGAGCGTGTATGTTGGGACCCGAAAGATGGTGAACTATGCCTGAATAGGGTGAAGCCAGAGGAAACTCTGGTGGAGGCTCGTAGCGATTCTGACGTGCAAATCGATCGTCGAATTTGGGTATA-GGGCGAAAGACTAATCGA----------------------------------------------------------------------------------------------------------------------------------------------------------------------------------------------------------------------------------------------------------------------------------------------------------------------------------------------------------------------------------------------------------------------------------------------------------------------------------GCAGGTCCTTTACTTGCCAACCTTTTCCGTATGCTATTCAGGAAATTGACGAGAGACGTCTATCGATATTTGCAGAAGAGTGTGTTGAAACCCACAAAGAATTCAATCTTTCGCTAGCAGTCAAGCATCAGACCATTACGAACGGTTTGAAGTATTCGCTTGCAACCGGGAACTGGGGTGATCAAAAGAAGTCGATGTCTTCCAAGGCTGGGGTATCACAGGTGCTGAACAGGTATACATACGCTTCAACGCTTTCTCATTTGCGTCGGTGCAA-------------------------------------------------------------------------------------------------------------------------------------------------------------------------------------------------------------------------------------------------------------------------------------------------------------------------------------------------------------------------------------------------------------------------------------------------------------------------------------------------------------------------------------------------------------------------------------------------------------------------------------------------------------------------------------------------------------------------------------------------------------------------------------------------------------------------------------------------------------------------------------------------------------------------------------------------------------------------------------------------------------------------------------------------------------------------------------------------------------------------------------------------------------------------------------------------------------------------------------------------------------------------------------------------------------------------------------------------------------------------------------------------------------------------------------------------------------------------------------------------------------------------------------------------------------------------------------------------------------------------------------------------------------------------------------------------------------------------------------------------------------------------------------------------------------------------------------------------------------------------------------------------------------------------------------------------------------------------------------------------------------------------------------------------------------------------------------------------------------------------------------------------------------------------------------------------------------------------------------------------------------------------------------------------------------------------------------------------------------------------------------------------------------------------------------------------------------------------------------------------------------------------------------------------------------------------------------------------------------------------------------------------------------------------------------------------------------------------------------------------
028f_Serpula_himantioides_SH141 AAGTT-GTACT-GTGAAACTGCGAATGGCTCATTAAATCAGT-ATAGTT-ATT-GATGATAYC-TGCTACATGGATAACTGTGGTAATTCTAGAGCTAATACATGCAATCAAAGCCCCGACTTCTGG-AGAGGTGTATTTATTAGAT-AAAAACCAACGCGGCTC-GCCGCTCGTTTGGTGATTCATAATAACTTCTCGAATCGTATGGCCTTGTGCCGGCGATGCTTCATTCAAATATCTGCCCTATCAACTTTCGATGGTAGGATAGAGGCCTACCATGGTTTCAACGGGTAACGGGGAATAAGGGTTCGATTCCGGAGAGGGAGCCTGAGAAACGGCTACCACATCCAAGGAAGGCAGCAGGCGCGCAAATTACCCAATCCCGMTACGGGGAGGTAGTGACAATAAATAACAATATAGGGCTCTTTTGGGTCTTATAATTGGAATGAGTACAATTTAAATCTCTTAACGAGGAACAATTGGAGGGCAAGTCTGGTGCCAGCAGCCGCGGTAATTCCAGCTCCAATAGCGTATATTAAAGTTGTTGCAGTTAAAAAGCTCGTAGTTGAACTTTGGGCCTGGGTGGGCGGTCCGCCTCAC-GGCGTTG--TACTGTCT-GGCCGGKCCTTTCCTCTTGGTGAGCCGG--TGTGCCCTTTGTTGG-GTGC--ATCGGGGAACCAGGACTTTTACCTTGAGAAAATTAGAGTGTTCAAAGCAGGCCTTTTGCCCGAATMCATTAGCATGGAATAATAAAATAGGACGTGCGGTTCTATTTTGTTGGTTTCTAGAGTCGCCGTAATGATTAATAGGGACAGTTGGGGACATTAGTATTCAGTTGCTAGAGGTGAAATTCTTGGATTTACTGAAGACTAACTA-TTGCGAAAGCATTTGTCAAGGATGTTTTCATTAATCAAGAACGAAGGTTAGGGGATCGAAAACGATCAGATACCGTTGTAGTCTTAMCAGTAAAYTATGCCGAYTAGGGATCGGACA-ACCTC-TTTTTGATGTGTTGTTCGGCACCTTACGAGAAATCAAAGTCTTTGGGTTCTGGGGGGAGTATGGTCGCAAGGCTGAAACT----------------------------------------------------------------------------------------------------------------------------------------------------------------------------------------------------------------------------------------------------------------------------------------------------------------------------------------------------------------------------------------------------------------------------------------------------------------------------------------------------------------------------------------------------------------------------------------------------------------------------------CAACTTTCAGCAACGGATCTCTTGGCTCTCGCATCGATGAAGAACGCAGCGAATTGCGATATGTAATGTGAATTGCAGATTTTCAGTGAATCATCGAATCTTTGAACGCACCTTGCGCTCCTTGG-TAT-TCCGAGGAGCATGCCTGTTTGAGTGTCATTAGATTCCCCTAGTAACTGCGAGTGAAGCGGGAAGAGCTCAAATTTTGAATCTGGCGGTCCTCGT-GGTCGTCCGAGTTGTAATCTAGAGAAGCGTTTT-CCGCGCTGGACCGTGTACAAGTC-TCCTGGAACGGAGCGTCATAGAGGGTGAGAATCCCGTCTCTGACACGGACT-ACCAGGGCTTTT-GTGATGCGCTCTCGACGAGTCGAGTTGTTTGGGAATGCAGCTCAAATTGGGTGGTAAATTCCATCTAAAGCTAAATACAGGCGAGAGACCGATAGCGAACAAGTACCGTGAGGGAAAGATGAAAAGAACTTTGGAAAGAGAGTTAAACAGTACGTGAAATTGCTGAAAGGGAAACGCTTGAAGTC-AGTCGCGTTGGCC-GGGGATCAGCCTTGCAATC---------TTGTTGGGTGCATTTCCTGGTT--GACGGGTCAGCATCAATTTTGA--CCGTCGGAGAAGGGT-CGAGG-GAATGTGGCATCCTTCG--GGGTGTGTTAT-AGCCTTTGAT-CGTATGCGACG-GTTGGGATTGAGGAACTCAGCATGACCC--CTC-GT-GGG-TTTGGGGC---TTCG-GCTCACA--TCCATGCTTAGGATGCTGGCATAATGGCTTTAAGCGACCCGTCTTGAAACACGGACCAAGGAGTCTAACATGCCCGCGAGTGTTTGGGTGTTTAAAACCCGAGCGCGTAATGAAAGTGAAA-GTTGAGACCTCTGTCG-TGGAGGGCATCGACGCCCGGACCAGAACTTCT-GTGACGGCCCTGCGGTAGAGCGTGTATGTTGGGACCCGAAAGATGGTGAACTATGCCTGAATAGGGTGAAGCCAGAGGAAACTCTGGTGGAGGCTCGTAGCGATTCTGACGTGCAAATCGATCGTCGAATTTGGGTATA-GGGCGAAAGACTAATCGA----------------------------------------------------------------------------------------------------------------------------------------------------------------------------------------------------------------------------------------------------------------------------------------------------------------------------------------------------------------------------------------------------------------------------------------------------------------------------------GCAGGTCCTTTGCTTGCCAACCTTTTCCGTATGCTGTTCAGGAAGTTGACGAGAGATGTATATCGATATTTGCAGAAGAGTGCGTCGAAACCCACAAGGAATTCAATCTTTCGCTAGCAGTAAAGCATCAGACCATTACGAACGGTTTGAAATATTCGCTTGCAACTGGGAACTGGGGTGATCAAAAGAAGTCGATGTCCTCCAAGGCTGGAGTATCACAGGTGCTAAATAGGTATACATACGCTTCAACGCTTTCTCATTTACGTCGGTGTAA----------------------------------------------------------------------------------------------------------------------------------------------------------------------------------------------------------------------------------------------------------------------------------------------------------------------------------------------------------------------------------------------------------------------------------------------------------------------------------------------------------------------------------------------------------------------------------------------------------------------------------------------------------------------------------------------------------------------------------------------------------------------------------------------------------------------------------------------------------------------------------------------------------------------------------------------------------------------------------------------------------------------------------------------------------------------------------------------------------------------------------------------------------------------------------------------------------------------------------------------------------------------------------------------------------------------------------------------------------------------------------------------------------------------------------------------------------------------------------------------------------------------------------------------------------------------------------------------------------------------------------------------------------------------------------------------------------------------------------------------------------------------------------------------------------------------------------------------A-CCGCGAA--TGCTCTGTT-GGCATTTACGTTAGGTGTCAGGCAACTCATTGTTGCTGTCAACAAGATGGATACTACGAA-TGGAGCGAGGATCGTTTCAATGAAATTATCAAGGAAACCTCTACTTTTATTAARAAAGTTGGTTACAACCCTAAGGCTGTTGCTTTTGTTCCCATATCTGGGTGGCACGGTGATAACATGTTGGAGGAGTCTCCCAACATGCCGTGGTACAAAGGTTGGACTAAGGAAACGAAGGGCGGCGTTGTAA---AAGGCAAAACTCTTCTGGATGCCATTGATGCCATTGAACCACCCGTCCG------------------------------------------------------------------------------------------------------------------------------------------------------------------------------------------------------------------------------------------------------------------------------------------------------------------------------------------------------------------------------------------------------------------------------------------------------------------------------------------------------------------------------------------------------------------
028g_Serpula_himantioides_SH168 AAGTTTGTACT-GTGAAACTGCGAATGGCTCATTAAATCAGTTATAGTTTATTTGATGATATCTTGCTACATGGATAACTGTGGTAATTCTAGAGCTAATACATGCAATCAAAGCCCCGACTTCTGGGAGGGGTGTATTTATTAGATAAAAAACCAACGCGGCTC-GCCGCTCGTTTGGTGATTCATAATAACTTCTCGAATCGTATGGCCTTGTGCCGGCGATGCTTCATTCAAATATCTGCCCTATCAACTTTCGATGGTAGGATAGAGGCCTACCATGGTTTCAACGGGTAACGGGGAATAAGGGTTCGATTCCGGAGAGGGAGCCTGAGAAACGGCTACCACATCCAAGGAAGGCAGCAGGCGCGCAAATTACCCAATCCCGATACGGGGAGGTAGTGACAATAAATAACAATATAGGGCTCTTTTGGGTCTTATAATTGGAATGAGTACAATTTAAATCTCTTAACGAGGAACAATTGGAGGGCAAGTCTGGTGCCAGCAGCCGCGGTAATTCCAGCTCCAATAGCGTATATTAAAGTTGTTGCAGTTAAAAAGCTCGTAGTTGAACTTTGGGCCTGGGTGGGCGGTCCGCCTCAC-GGCGTTG--TACTGTCT-GGCCGGGCCTTTCCTCTTGGTGAGCCGG--TGTGCCCTTTGTTGG-GTGC--ATCGGGGAACCAGGACTTTTACCTTGAGAAAATTAGAGTGTTCAAAGCAGGCCTTTTGCCCGAATACATTAGCATGGAATAATAAAATAGGACGTGCGGTTCTATTTTGTTGGTTTCTAGAGTCGCCGTAATGATTAATAGGGACAGTTGGGGACATTAGTATTCAGTTGCTAGAGGTGAAATTCTTGGATTTACTGAAGACTAACTA-TTGCGAAAGCATTTGTCAAGGATGTTTTCATTAATCAAGAACGAAGGTTAGGGGATCGAAAACGATCAGATACCGTTGTAGTCTTAACAGTAAACTATGCCGACTAGGGATCGGACA-ACCTC-TTTTTGATGTGTTGTTCGGCACCTTACGAGAAATCAAAGTCTTTGGGTTCTGGGGGGAGTATGGTCGCAAGGCTGAAACT----------------------------------------------------------------------------------------------------------------------------------------------------------------------------------------------------------------------------------------------------------------------------------------------------------------------------------------------------------------------------------------------------------------------------------------------------------------------------------------------------------------------------------------------------------------------------------------------------------------------------------CAACTTTCAGCAACGGATCTCTTGGCTCTCGCATCGATGAAGAACGCAGCGAATTGCGATATGTAATGTGAATTGCAGATTTTCAGTGAATCATCGAATCTTTGAACGCACCTTGCGCTCCTTGG-TAT-TCCGAGGAGCATGCCTGTTTGAGTGTCATTAGATTCCCCTAGTAACTGCGAGTGAAGCGGGAAGAGCTCAAATTTTGAATCTGGCGGTCCTCGT-GGTCGTCCGAGTTGTAATCTAGAGAAGCGTTTT-CCGCGCTGGACCGTGTACAAGTC-TCCTGGAACGGAGCGTCATAGAGGGTGAGAATCCCGTCTCTGACACGGACT-ACCAGGGCTTTT-GTGATGCGCTCTCGACGAGTCGAGTTGTTTGGGAATGCAGCTCAAATTGGGTGGTAAATTCCATCTAAAGCTAAATACAGGCGAGAGACCGATAGCGAACAAGTACCGTGAGGGAAAGATGAAAAGAACTTTGGAAAGAGAGTTAAACAGTACGTGAAATTGCTGAAAGGGAAACGCTTGAAGTC-AGTCGCGTTGGCC-GGGGATCAGCCTTGCAATC---------TTGTTGGGTGCATTTCCTGGTT--GACGGGTCAGCATCAATTTTGA--CCGTCGGAGAAGGGT-TGAGG-GAATGTGGCATCCTTCG--GGGTGTGTTAT-AGCCTTTGAT-CGCATGCGACG-GTTGGGATTGAGGAACTCAGCATGACCC--CTC-GT-GGG-TTTGGGGC---TTCG-GCTCACA--TCCATGCTTAGGATGCTGGCATAATGGCTTTAAGCGACCCGTCTTGAAACACGGACCAAGGAGTCTAACATGCCCGCGAGTGTTTGGGTGCTTAAAACCCGAGCGCGTAATGAAAGTGAAA-GTTGAGACCTCTGTCG-TGGAGGGCATCGACGCCCGGACCAGAACTTTT-GTGACGGCCCTGCGGTAGAGCGTGTATGTTGGGACCCGAAAGATGGTGAACTATGCCTGAATAGGGTGAAGCCAGAGGAAACTCTGGTGGAGGCTCGTAGCGATTCKGACGTGCAAATCGATCGTCGAATTTGGGTATA-GGGCGAAAGACTAATCGA----------------------------------------------------------------------------------------------------------------------------------------------------------------------------------------------------------------------------------------------------------------------------------------------------------------------------------------------------------------------------------------------------------------------------------------------------------------------------------GCAGGTCCTTTGCTTGCCAACCTTTTCCGTATGCTGTTCAGGAAGTTGACGAGGGACGTCTATCGATATYTGCAGAAGAGTGTGTTGAAACCCACAAGGAGTTCAATCTCTCGCTAGCAGTCAAGCATCAGACTATTACCAACGGTTTGAAGTACTCGCTCGCAACTGGGAACTGGGGTGATCAAAAGAAGTCGATGTCCTCTAAGGCTGGAGTATCACAGGTGCTGAATAGGTATACATACGCTTCAACGCTTTCTCATTTACGCCGGTGTAA---------------------------------------------------------------------------------------------------------------------------------------------------------------------------------------------------------------------------------------------------------------------------------------------------------------------------------------------------------------------------------------------------------------------------------------------------------------------------------------------------------------------------------------------------------------------------------------------------------------------------------------------------------------------------------------------------------------------------------------------------------------------------------------------------------------------------------------------------------------------------------------------------------------------------------------------------------------------------------------------------------------------------------------------------------------------------------------------------------------------------------------------------------------------------------------------------------------------------------------------------------------------------------------------------------------------------------------------------------------------------------------------------------------------------------------------------------------------------------------------------------------------------------------------------------------------------------------------------------------------------------------------------------------------------------------------------------------------------------------------------------------------------------------------------------------------------------------------GAC-CGCGAMC--GCTCTGTT-GGCATTCACATTAGGTGTTAGGCAACTCATTGTTGCTGTCAACAAGATGGATACTACGAA-TGGAGCGAGGATCGTTTCAATGAAATTATCAAAGAAACCTCTACTTTTATTAAGAAAGTTGGTTACAACCCCAAAGCTGTTGCTTTTGTTCCTATATCTGGATGGCACGGTGATAACATGTTGGAGGAATCCCCGAACATGCCGTGGTATAAAGGTTGGACTAAGGAGACGAAGGAGGCGCT-GTAA---AACGAAA------------------------------------------------------------------------------------------------------------------------------------------------------------------------------------------------------------------------------------------------------------------------------------------------------------------------------------------------------------------------------------------------------------------------------------------------------------------------------------------------------------------------------------------------------------------------------------------------------------
028h_Serpula_himantioides_SH169 AAGTTTGTACT-GTGAAACTGCGAATGGCTCATTAAATCAGTTATAGTTTATTTGATGATATCTTGCTACATGGATAACTGTGGTAATTCTAGAGCTAATACATGCAATCAAAGCCCCGACTTCTGGGAGGGGTGTATTTATTAGATAAAAAACCAACGCGGCTC-GCCGCTCGTTTGGTGATTCATAATAACTTCTCGAATCGTATGGCCTTGTGCCGGCGATGCTTCATTCAAATATCTGCCCTATCAACTTTCGATGGTAGGATAGAGGCCTACCATGGTTTCAACGGGTAACGGGGAATAAGGGTTCGATTCCGGAGAGGGAGCCTGAGAAACGGCTACCACATCCAAGGAAGGCAGCAGGCGCGCAAATTACCCAATCCCGATACGGGGAGGTAGTGACAATAAATAACAATATAGGGCTCTTTTGGGTCTTATAATTGGAATGAGTACAATTTAAATCTCTTAACGAGGAACAATTGGAGGGCAAGTCTGGTGCCAGCAGCCGCGGTAATTCCAGCTCCAATAGCGTATATTAAAGTTGTTGCAGTTAAAAAGCTCGTAGTTGAACTTTGGGCCTGGGTGGGCGGTCCGCCTCAC-GGCGTTG--TACTGTCT-GGCCGGGCCTTTCCTCTTGGTGAGCCGG--TGTGCCCTTTGTTGG-GTGC--ATCGGGGAACCAGGACTTTTACCTTGAGAAAATTAGAGTGTTCAAAGCAGGCCTTTTGCCCGAATACATTAGCATGGAATAATAAAATAGGACGTGCGGTTCTATTTTGTTGGTTTCTAGAGTCGCCGTAATGATTAATAGGGACAGTTGGGGACATTAGTATTCAGTTGCTAGAGGTGAAATTCTTGGATTTACTGAAGACTAACTA-TTGCGAAAGCATTTGTCAAGGATGTTTTCATTAATCAAGAACGAAGGTTAGGGGATCGAAAACGATCAGATACCGTTGTAGTCTTAACAGTAAACTATGCCGACTAGGGATCGGACA-ACCTC-TTTTTGATGTGTTGTTCGGCACCTTACGAGAAATCAAAGTCTTTGGGTTCTGGGGGGAGTATGGTCGCAAGGCTGAAACT----------------------------------------------------------------------------------------------------------------------------------------------------------------------------------------------------------------------------------------------------------------------------------------------------------------------------------------------------------------------------------------------------------------------------------------------------------------------------------------------------------------------------------------------------------------------------------------------------------------------------------CAACTTTCAGCAACGGATCTCTTGGCTCTCGCATCGATGAAGAACGCAGCGAATTGCGATATGTAATGTGAATTGCAGATTTTCAGTGAATCATCGAATCTTTGAACGCACCTTGCGCTCCTTGG-TAT-TCCGAGGAGCATGCCTGTTTGAGTGTCATTAGATTCCCCTAGTAACTGCGAGTGAAGCGGGAAGAGCTCAAATTTTGAATCTGGCGGTCCTCGT-GGTCGTCCGAGTTGTAATCTAGAGAAGCGTTTT-CCGCGCTGGACCGTGTACAAGTC-TCCTGGAACGGAGCGTCATAGAGGGTGAGAATCCCGTCTCTGACACGGACT-ACCAGGGCTTTT-GTGATGCGCTCTCGACGAGTCGAGTTGTTTGGGAATGCAGCTCAAATTGGGTGGTAAATTCCATCTAAAGCTAAATACAGGCGAGAGACCGATAGCGAACAAGTACCGTGAGGGAAAGATGAAAAGAACTTTGGAAAGAGAGTTAAACAGTACGTGAAATTGCTGAAAGGGAAACGCTTGAAGTC-AGTCGCGTTGGCC-GGGGATCASCCTTGCAATC---------TTGTTGGGTGCATTTCCTGGTT--GACGGGTCAGCATCAATTTTGA--CCGTCGGAGAAGGGT-TGAGG-GAATGTGGCATCCTTCG--GGGTGTGTTAT-AGCCTTTGAT-CGCATGCGACG-GTTGGGATTGAGGAACTCAGCATGACCC--CTC-GT-GGG-TTTGGGGC---TTCG-GCTCACA--TCCATGCTTAGGATGCTGGCATAATGGCTTTAAGCGACCCGTCTTGAAACACGGACCAAGGAGTYTAACATGCCCGCGAGTGTTTGGGTGCTTAAAACCCGAGCGCGTAATGAAAGTGAAA-GTTGAGACCTCTGTCG-TGGAGGGCATCGACGCCCGGACCAGAACTTTT-GTGACGGCCCTGCGGTAGAGCGTGTATGTTGGGACCCGAAAGATGGTGAACTATGCCTGAATAGGGTGAAGCCAGAGGAAACTCTGG---------------------------------------------------------------------------------------------------------------------------------------------------------------------------------------------------------------------------------------------------------------------------------------------------------------------------------------------------------------------------------------------------------------------------------------------------------------------------------------------------------------------------------------------------------GCAGGTCCTTTGCTTGCCAACCTTTTCCGTATGCTGTTCAGGAAGTTGACGAGGGACGTCTATCGATATTTGCAGAAGAGTGTGTTGAAACCCACAAGGAGTTCAATCTCTCGCTAGCAGTCAAGCATCAGACTATTACCAACGGTTTGAAGTACTCGCTCGCAACTGGGAACTGGGGTGATCAAAAGAAGTCGATGTCCTCTAAGGCTGGAGTATCACAGGTGCTGAATAGGTATACATACGCTTYAACSCTTTCTMWTTTACGCCGGTGTAA-------------------------------------------------------------------------------------------------------------------------------------------------------------------------------------------------------------------------------------------------------------------------------------------------------------------------------------------------------------------------------------------------------------------------------------------------------------------------------------------------------------------------------------------------------------------------------------------------------------------------------------------------------------------------------------------------------------------------------------------------------------------------------------------------------------------------------------------------------------------------------------------------------------------------------------------------------------------------------------------------------------------------------------------------------------------------------------------------------------------------------------------------------------------------------------------------------------------------------------------------------------------------------------------------------------------------------------------------------------------------------------------------------------------------------------------------------------------------------------------------------------------------------------------------------------------------------------------------------------------------------------------------------------------------------------------------------------------------------------------------------------------------------------------------------------------------------------------------------------------------------------------------------------------------------------------------------------------------------------------------------------------------------------------------------------------------------------------------------------------------------------------------------------------------------------------------------------------------------------------------------------------------------------------------------------------------------------------------------------------------------------------------------------------------------------------------------------------------------------------------------------------------------------------------------------------------------------------------------------------------------------------------------------------------------------------------------------------------------------------------
028i_Serpula_himantioides_SH17 AAGTT-GTACT-GKGAA-CTGCGAATG-CTCATTAAATCAGTTATAGTTTATT-GATGATATC-TGCTACATGGATAACTGT-GTAA-TCTAGAGCTAATACATGCAATCAAAG-CCCGACTTCTGG-A-GGGTGTATTTATTAGAT-AAAAACCAACGCGGCTC-GCCGCTCG-TTGGTGATTCATAATAACTTCTCGAATCGTATGGCCTTGTGCCGGCGATGCTTCATTCAAATATCTGCCCTATCAACTTTCGATGGTAGGATAGAGGCCTACCATGGTTTCAACGGGTAACGGGGAATAAGGGTTCGATTCCGGAGAGGGAGCCTGAGAAACGGCTACCACATCCAAGGAAGGCAGCAGGCGCGCAAATTACCCAATCCCGATACGGGGAGGTAGTGACAATAAATAACAATATAGGGCTCTTTTGGGTCTTATAATTGGAATGAGTACAATTTAAATCTCTTAACGAGGAACAATTGGAGGGCAAGTCTGGTGCCAGCAGCCGCGGTAATTCCAGCTCCAATAGCGTATATTAAAGTTGTTGCAGTTAAAAAGCTCGTAGTTGAACTTTGGGCCTGGGTGGGCGGTCCGCCTCAC-GGCGTTG--TACTGTCT-GGCCGGGCCTTTCCTCTTGGTGAGCCGG--TGTGCCCTTTGTTGG-GTGC--ATCGGGGAACCAGGACTTTTACCTTGAGAAAATTAGAGTGTTCAAAGCAGGCCTTTTGCCCGAATACATTAGCATGGAATAATAAAATAGGACGTGCGGTTCTATTTTGTTGGTTTCTAGAGTCGCCGTAATGATTAATAGGGACAGTTGGGGACATTAGTATTCAGTTGCTAGAGGTGAAATTCTTGGATTTACTGAAGACTAACTA-TTGCGAAAGCATTTGTCAAGGATGTTTTCATTAATCAAGAACGAAGGTTAGGGGATCGAAAACGATCAGATACCGTTGTAGTCTTAACAGTAAACTATGCCGACTAGGGATCGGACA-ACCTC-TTTTTGATGTGTTGTTCGGCACCTTACGAGAAATCAAAGTCTTTGGGTTCTGGGGGGAGTATGGTCGCAAGGCTGAAACT----------------------------------------------------------------------------------------------------------------------------------------------------------------------------------------------------------------------------------------------------------------------------------------------------------------------------------------------------------------------------------------------------------------------------------------------------------------------------------------------------------------------------------------------------------------------------------------------------------------------------------CAACTTTCAGCAACGGATCTCTTGGCTCTCGCATCGATGAAGAACGCAGCGAATTGCGATATGTAATGTGAATTGCAGATTTTCAGTGAATCATCGAATCTTTGAACGCACCTTGCGCTCCTTGG-TAT-TCCGAGGAGCATGCCTGTTTGAGTGTCATTAGATTCCCCTAGTAACTGCGAGTGAAGCGGGAAGAGCTCAAATTTTGAATCTGGCGGTCCTCGT-GGTCGTCCGAGTTGTAATCTAGAGAAGCGTTTT-CCGCGCTGGACCGTGTACAAGTC-TCCTGGAACGGAGCGTCATAGAGGGTGAGAATCCCGTCTCTGACACGGACT-ACCAGGGCTTTT-GTGATGCGCTCTCGACGAGTCGAGTTGTTTGGGAATGCAGCTCAAATTGGGTGGTAAATTCCATCTAAAGCTAAATACAGGCGAGAGACCGATAGCGAACAAGTACCGTGAGGGAAAGATGAAAAGGACTTTGGAAAGAGAGTTAAACAGTACGTGAAATTGCTGAAAGGGAAACGCTTGAAGTC-AGTCGCGTTGGCC-GGGGATCAGCCTTGCAATC---------TTGTTGGGTGCATTTCCTGGTT--GACGGGTCAGCATCAATTTTGA--CCGTCGGAGAAGGGT-CGAGG-GAATGTGGCATCCTTCG--GGGTGTGTTAT-AGCCTTTGAT-CGTATGCGACG-GTTGGGATTGAGGAACTCAGCATGACCC--CTC-GT-GGG-TTTGGGGC---TTCG-GCTCACA--TCCATGCTTAGGATGCTGGCATAATGGCTTTAAGCGACCCGTCTTGAAACACGGACCAAGGAGTCTAACATGCCCGCGAGTGTTTGGGTGTTTAAAACCCGAGCGCGTAATGAAAGTGAAA-GTTGAGACCTCTGTCG-TGGAGGGCATCGACGCCCGGACCAGAACTTTT-GTGACGGCCCTGCGGTAGAGCGTGTATGTTGGGACCCGAAAGATGGTGAACTATGCCTGAATAGGGTGAAGCCAGAGGAAACTCTGGTGGAGGCTCGTAGCGATTCTGACGTGCAAATCGATCGTCGAATTTGGGTATA-GGGCGAAAGACTAATCG-----------------------------------------------------------------------------------------------------------------------------------------------------------------------------------------------------------------------------------------------------------------------------------------------------------------------------------------------------------------------------------------------------------------------------------------------------------------------------------GCAGGTCCTTTGCTTGCCAACCTTTTCCGTATGCTGTTCAGGAAATTGACGAGAGACGTCTATCGRTATCTGCAGAAGAGTGTGTTGAAACCCACAAAGAATTCAATCTTTCGCTAGCAGTCAAGCATCAGACCATTACGAACGGTTTGAAGTATTCGCTTGCAACTGGGAACTGGGGTGATCAAAAGAAGTCGATGTCTTCCAAGGCTGGAGTATCACAGGTGCTGAACAGGTATACATACGCTTCAACGCTTTCTCATTTACGTCGGTGTAA----------------------------------------------------------------------------------------------------------------------------------------------------------------------------------------------------------------------------------------------------------------------------------------------------------------------------------------------------------------------------------------------------------------------------------------------------------------------------------------------------------------------------------------------------------------------------------------------------------------------------------------------------------------------------------------------------------------------------------------------------------------------------------------------------------------------------------------------------------------------------------------------------------------------------------------------------------------------------------------------------------------------------------------------------------------------------------------------------------------------------------------------------------------------------------------------------------------------------------------------------------------------------------------------------------------------------------------------------------------------------------------------------------------------------------------------------------------------------------------------------------------------------------------------------------------------------------------------------------------------------------------------------------------------------------------------------------------------------------------------------------------------------------------------------------------------------------------------------------GCTCTGTT-GGCATTTACATTAGGTGTTAGGCAACTCATCGTTGCTGTCAACAAGATGGATACTACGAA-TGGAGCGAGGATCGTTTCAATGAAATTATCAAGGAAACTTCTACTTTCATTAAGAAAGTTGGTTACAACCCTAAAGCTGTTGCTTTTGTTCCCATATCTGGGTGGCACGGTGACAACATGTTAGAGGAGTCTCCCAACATGCCGTGGTACAAAGGTTGGACTAAGGAGACGAAGGGCGGCGTTGTGA---AAGGCAAAACTCTTCTAGATGCCATTGATGCCMTTGAACCMCCCGTCCG------------------------------------------------------------------------------------------------------------------------------------------------------------------------------------------------------------------------------------------------------------------------------------------------------------------------------------------------------------------------------------------------------------------------------------------------------------------------------------------------------------------------------------------------------------------
028j_Serpula_himantioides_SH18 AAGTTTGTACT-GTGAAACTGCGAATGGCTCATTAAATCAGTTATAGTTTATTTGATGATATCTTGCTACATGGATAACTGTGGTAATTCTAGAGCTAATACATGCAATCAAAGCCCCGACTTCTGGGAGGGGTGTATTTATTAGATAAAAAACCAACGCGGCTC-GCCGCTCGTTTGGTGATTCATAATAACTTCTCGAATCGTATGGCCTTGTGCCGGCGATGCTTCATTCAAATATCTGCCCTATCAACTTTCGATGGTAGGATAGAGGCCTACCATGGTTTCAACGGGTAACGGGGAATAAGGGTTCGATTCCGGAGAGGGAGCCTGAGAAACGGCTACCACATCCAAGGAAGGCAGCAGGCGCGCAAATTACCCAATCCCGATACGGGGAGGTAGTGACAATAAATAACAATATAGGGCTCTTTTGGGTCTTATAATTGGAATGAGTACAATTTAAATCTCTTAACGAGGAACAATTGGAGGGCAAGTCTGGTGCCAGCAGCCGCGGTAATTCCAGCTCCAATAGCGTATATTAAAGTTGTTGCAGTTAAAAAGCTCGTAGTTGAACTTTGGGCCTGGGTGGGCGGTCCGCCTCAC-GGCGTTG--TACTGTCT-GGCCGGGCCTTTCCTCTTGGTGAGCCGG--TGTGCCCTTTGTTGG-GTGC--ATCGGGGAACCAGGACTTTTACCTTGAGAAAATTAGAGTGTTCAAAGCAGGCCTTTTGCCCGAATACATTAGCATGGAATAATAAAATAGGACGTGCGGTTCTATTTTGTTGGTTTCTAGAGTCGCCGTAATGATTAATAGGGACAGTTGGGGACATTAGTATTCAGTTGCTAGAGGTGAAATTCTTGGATTTACTGAAGACTAACTA-TTGCGAAAGCATTTGTCAAGGATGTTTTCATTAATCAAGAACGAAGGTTAGGGGATCGAAAACGATCAGATACCGTTGTAGTCTTAACAGTAAACTATGCCGACTAGGGATCGGACA-ACCTC-TTTTTGATGTGTTGTTCGGCACCTTACGAGAAATCAAAGTCTTTGGGTTCTGGGGGGAGTATGGTCGCAAGGCTGAAACT----------------------------------------------------------------------------------------------------------------------------------------------------------------------------------------------------------------------------------------------------------------------------------------------------------------------------------------------------------------------------------------------------------------------------------------------------------------------------------------------------------------------------------------------------------------------------------------------------------------------------------CAACTTTCAGCAACGGATCTCTTGGCTCTCGCATCGATGAAGAACGCAGCGAATTGCGATATGTAATGTGAATTGCAGATTTTCAGTGAATCATCGAATCTTTGAACGCACCTTGCGCTCCTTGG-TAT-TCCGAGGAGCATGCCTGTTTGAGTGTCATTAGATTCCCCTAGTAACTGCGAGTGAAGCGGGAAGAGCTCAAATTTTGAATCTGGCGGTCCTCGT-GGTCGTCCGAGTTGTAATCTAGAGAAGCGTTTT-CCGCGCTGGACCGTGTACAAGTC-TCCTGGAACGGAGCGTCATAGAGGGTGAGAATCCCGTCTCTGACACGGACT-ACCAGGGCTTTT-GTGATGCGCTCTCGACGAGTCGAGTTGTTTGGGAATGCAGCTCAAATTGGGTGGTAAATTCCATCTAAAGCTAAATACAGGCGAGAGACCGATAGCGAACAAGTACCGTGAGGGAAAGATGAAAAGAACTTTGGAAAGAGAGTTAAACAGTACGTGAAATTGCTGAAAGGGAAACGCTTGAAGTC-AGTCGCGTTGGCC-GGGGATCAGCCTTGCAATC---------TTGTTGGGTGCATTTCCTGGTT--GACGGGTCAGCATCGATTTTGA--CCGTCGGAGAAGGGT-CGAGG-GAATGTGGCATCCTTCG--GGGTGTGTTAT-AGCCTTTGAT-CGTATGCGACG-GTTGGGATCGAGGAACTCAGCATGACCC--CTC-GT-GGG-TTTGGGGC---TTCG-GCTCACA--TCCATGCTTAGGATGCTGGCATAATGGCTTTAAGCGACCCGTCTTGAAACACGGACCAAGGAGTCTAACATGCCCGCGAGTGTTTGGGTGTTTAAAACCCGAGCGCGTAATGAAAGTGAAA-GTTGAGACCTCTGTCG-TGGAGGGCATCGACGCCCGGACCAGAACTTTT-GTGACGGCCCTGCGGTAGAGCGTGTATGTTGGGACCCGAAAGATGGTGAACTATGCCTGAATAGGGTGAAGCCAGAGGAAACTCTGGTGGAGGCTCGTAGCGATTCTGACGTGCAAATCGATCGTCGAATTTGGGTATA-GGGCGAAAGACTAATCGA----------------------------------------------------------------------------------------------------------------------------------------------------------------------------------------------------------------------------------------------------------------------------------------------------------------------------------------------------------------------------------------------------------------------------------------------------------------------------------GCAGGTCCTTTACTTGCCAACCTTTTCCGTATGCTGTTCAGGAAATTGACGAGAGACGTCTATCGATATTTGCAGAAGAGTGTGTTGAAACCCACAAAGAATTCAATCTTTCGCTAGCAGTCAAGCATCAGACCATTACGAACGGTTTGAAGTATTCGCTTGCAACCGAGAACTGGAGTGATCAAAAGAAGTCGATGTCTTCCAAGGCTGGG-TATCACAGGTGCTGAACAGGTATACATACGCTTCAACGCTTTCTCATTTGCGTCGGTGCAA------------------------------------------------------------------------------------------------------------------------------------------------------------------------------------------------------------------------------------------------------------------------------------------------------------------------------------------------------------------------------------------------------------------------------------------------------------------------------------------------------------------------------------------------------------------------------------------------------------------------------------------------------------------------------------------------------------------------------------------------------------------------------------------------------------------------------------------------------------------------------------------------------------------------------------------------------------------------------------------------------------------------------------------------------------------------------------------------------------------------------------------------------------------------------------------------------------------------------------------------------------------------------------------------------------------------------------------------------------------------------------------------------------------------------------------------------------------------------------------------------------------------------------------------------------------------------------------------------------------------------------------------------------------------------------------------------------------------------------------------------------------------------------------------------CACTGGTGAATTTGAAGCCGGGATCTCAAAGGATGGTCAGACCCGCGAACATG-----TT-GGCATTTACATTAGGTGTTAGGCAACTCATTGTTGCTGTCAACAAGATGGATACTACGAA-TGGAGCGAGGATCGTTTCAATGAAATTATCAAGGAAACTTCTACTTTTATTAAGAAAGTTGGTTATAACCCTAAAGCTGTTGCTTTTGTTCCCATATCTGGGTGGCACGGTGACAACATGTTAGAGGAGTCTCCCAACATGCCGTGGTACAAAGGTTGGACTAAGGAGACGAAGGGTGGTGTTGTGA---AAGGCAAAACTCTTCTGGATGCCATTGATGCCATTGAACCTCCCGTCCGA-----------------------------------------------------------------------------------------------------------------------------------------------------------------------------------------------------------------------------------------------------------------------------------------------------------------------------------------------------------------------------------------------------------------------------------------------------------------------------------------------------------------------------------------------------------------
028k_Serpula_himantioides_SH20 ---------------------------------------------------------------------------------------------------------------------------------------------------------------------------------------------------------------------------------------------------------------------------------------------------------------------------------------------------------------------------------------------------------------------------------------------------------------------------------------------------------------------------------------------------------------------------------------------------------------------------------------------------------------------------------------------------------------------------------------------------------------------------------------------------------------------------------------------------------------------------------------------------------------------------------------------------------------------------------------------------------------------------------------------------------------------------------------------------------------------------------------------------------------------------------------------------------------------------------------------------------------------------------------------------------------------------------------------------------------------------------------------------------------------------------------------------------------------------------------------------------------------------------------------------------------------------------------------------------------------------------------------------------------------------------------------------------------------------------------------------------------CAACTTTCAGCAACGGATCTCTTGGCTCTCGCATCGATGAAGAACGCAGCGAATTGCGATATGTAATGTGAATTGCAGATTTTCAGTGAATCATCGAATCTTTGAACGCACCTTGCGCTCCTTGG-TAT-TCCGAGGAGCATGCCTGTTTGAGTGTCATTAGATTCCCCTAGTAACTGCGAGTGAAGCGGGAAGAGCTCAAATTTTGAATCTGGCGGTCCTCGT-GGTCGTCCGAGTTGTAATCTAGAGAAGCGTTTT-CCGCGCTGGACCGTGTACAAGTC-TCCTGGAACGGAGCGTCATAGAGGGTGAGAATCCCGTCTCTGACACGGACT-ACCAGGGCTTTT-GTGATGCGCTCTCGACGAGTCGAGTTGTTTGGGAATGCAGCTCAAATTGGGTGGTAAATTCCATCTAAAGCTAAATACAGGCGAGAGACCGATAGCGAACAAGTACCGTGAGGGAAAGATGAAAAGAACTTTGGAAAGAGAGTTAAACAGTACGTGAAATTGCTGAAAGGGAAACGCTTGAAGTC-AGTCGCGTTGGCC-GGGGATCASCCTTGCAATC---------TTGTTGGGTGCATTTCCTGGTT--GACGGGTCAGCATCAATTTTGA--CCGTCGGAGAAGGGT-CGAGG-GAATGTGGCATCCTTCG--GGGTGTGTTAT-AGCCTTTGAT-CGTATGYGACG-GTTGGGATTGAGGAACTCAGCATGACCC--CTC-GT-GGG-TTTGGGGC---TTCG-GCTCACA--TCCATGCTTAGGATGCTGGCATAATGGCTTTAAGCGACCCGTCTTGAAACMCGGACCAAGGAGTYTAACATGCCCGCGAGTGTTTGGGTGTTTAAAACCCGAGCGCGTAATGAAAGTGAAA-GTTGAGACCTCTGTCG-TGGAGGGCATCGACGCCCGGACCAGAACTTYT-GTGACGGCCCTGCGGTAGAGCGTGTATGTTGGGACCCGAAAGATGGTGAACTATGCCTGAATAGGGTGAAGCCAGAGGAAACTCTGGTGG------------------------------------------------------------------------------------------------------------------------------------------------------------------------------------------------------------------------------------------------------------------------------------------------------------------------------------------------------------------------------------------------------------------------------------------------------------------------------------------------------------------------------------------------------GCAGGTCCTTTGCTTGCCAACCTTTTCCGTATGCTGTTCAGGAAGTTGACGAGAGATGTATATCGATATTTGCAGAAGAGTGCGTCGAAACCCACAAGGAATTCAATCTTTCGCTAGCAGTAAAGCATCAGACCATTACGAACGGTTTGAAATATTCGCTTGCAACTGGGAACTGGGGTGATCAAAAGAAGTCGATGTCCTCCAAGGCTGGAGTATCACAGGTGCTAAATAGGNNTACATACGCTTCAACGCTTTCTCATTTACGTCGGTGTAA------------------------------------------------------------------------------------------------------------------------------------------------------------------------------------------------------------------------------------------------------------------------------------------------------------------------------------------------------------------------------------------------------------------------------------------------------------------------------------------------------------------------------------------------------------------------------------------------------------------------------------------------------------------------------------------------------------------------------------------------------------------------------------------------------------------------------------------------------------------------------------------------------------------------------------------------------------------------------------------------------------------------------------------------------------------------------------------------------------------------------------------------------------------------------------------------------------------------------------------------------------------------------------------------------------------------------------------------------------------------------------------------------------------------------------------------------------------------------------------------------------------------------------------------------------------------------------------------------------------------------------------------------------------------------------------------------------------------------------------------------------------------------------------------------CACTGGTGAATTTGAAGCCGGTATCTCAAAGGATGGTCAGACCCGCGAACATGCTCTGTT-GGCATTTACGTTAGGTGTCAGGCAACTCATTGTTGCTGTCAACAAGATGGATACTACGAA-TGGAGCGAGGATCGTTTCAATGAAATTATCAAGGAAACCTCTACTTTTATTAAGAAAGTTGGTTACAACCCTAAGGCTGTTGCTTTTGTTCCCATATCTGGGTGGCACGGTGATAACATGT-GGAGGAGTCTCCCAACATGCCGTGGTACAAAGGTTGGACTAAGGAAACGAAGGGCGGCGTTGTAA---AAGGCAAAACTCTTCTGGATGCCATTGATGCCATTGAACCACCCGTCCGA-----------------------------------------------------------------------------------------------------------------------------------------------------------------------------------------------------------------------------------------------------------------------------------------------------------------------------------------------------------------------------------------------------------------------------------------------------------------------------------------------------------------------------------------------------------------
028l_Serpula_himantioides_SH26 A-GTT-KTACT-GTGAAACTGCGAATGGCTCATTAAATCAGTTATAGTTTATT-GATGATATC-TGCTACATGGATAACTGTGGTAATTCTAGAGCTAATACATGCAATCAAAGCCCCGACTTCTGGGAGGGGTGTATTTATTAGAT-AAAAACCAACGCGGCTC-GCCGCTCGTTTGGTGATTCATAATAACTTCTCGAATCGTATGGCCTTGTGCCGGCGATGCTTCATTCAAATATCTGCCCTATCAACTTTCGATGGTAGGATAGAGGCCTACCATGGTTTCAACGGGTAACGGGGAATAAGGGTTCGATTCCGGAGAGGGAGCCTGAGAAACGGCTACCACATCCAAGGAAGGCAGCAGGCGCGCAAATTACCCAATCCCGATACGGGGAGGTAGTGACAATAAATAACAATATAGGGCTCTTTTGGGTCTTATAATTGGAATGAGTACAATTTAAATCTCTTAACGAGGAACAATTGGAGGGCAAGTCTGGTGCCAGCAGCCGCGGTAATTCCAGCTCCAATAGCGTATATTAAAGTTGTTGCAGTTAAAAAGCTCGTAGTTGAACTTTGGGCCTGGGTGGGCGGTCCGCCTCAC-GGCGTTG--TACTGTCT-GGCCGGGCCTTTCCTCTTGGTGAGCCGG--TGTGCCCTTTGTTGG-GTGC--ATCGGGGAACCAGGACTTTTACCTTGAGAAAATTAGAGTGTTCAAAGCAGGCCTTTTGCCCGAATACATTAGCATGGAATAATAAAATAGGACGTGCGGTTCTATTTTGTTGGTTTCTAGAGTCGCCGTAATGATTAATAGGGACAGTTGGGGACATTAGTATTCAGTTGCTAGAGGTGAAATTCTTGGATTTACTGAAGACTAACTA-TTGCGAAAGCATTTGTCAAGGATGTTTTCATTAATCAAGAACGAAGGTTAGGGGATCGAAAACGATCAGATACCGTTGTAGTCTTAACAGTAAACTATGCCGACTAGGGATCGGACA-ACCTC-TTTTTGATGTGTTGTTCGGCACCTTACGAGAAATCAAAGTCTTTGGGTTCTGGGGGGAGTATGGTCGCAAGGCTGAAACT----------------------------------------------------------------------------------------------------------------------------------------------------------------------------------------------------------------------------------------------------------------------------------------------------------------------------------------------------------------------------------------------------------------------------------------------------------------------------------------------------------------------------------------------------------------------------------------------------------------------------------CAACTTTCAGCAACGGATCTCTTGGCTCTCGCATCGATGAAGAACGCAGCGAATTGCGATATGTAATGTGAATTGCAGATTTTCAGTGAATCATCGAATCTTTGAACGCACCTTGCGCTCCTTGG-TAT-TCCGAGGAGCATGCCTGTTTGAGTGTCATTAGATTCCCCTAGTAACTGCGAGTGAAGCGGGAAGAGCTCAAATTTTGAATCTGGCGGTCCTCGT-GGTCGTCCGAGTTGTAATCTAGAGAAGCGTTTT-CCGCGCTGGACCGTGTACAAGTC-TCCTGGAACGGAGCGTCATAGAGGGTGAGAATCCCGTCTCTGACACGGACT-ACCAGGGCTTTT-GTGATGCGCTCTCGACGAGTCGAGTTGTTTGGGAATGCAGCTCAAATTGGGTGGTAAATTCCATCTAAAGCTAAATACAGGCGAGAGACCGATAGCGAACAAGTACCGTGAGGGAAAGATGAAAAGAACTTTGGAAAGAGAGTTAAACAGTACGTGAAATTGCTGAAAGGGAAACGCTTGAAGTC-AGTCGCGTTGGCC-GGGGATCAGCCTTGCAATC---------TTGTTGGGTGCATTTCCTGGTT--GACGGGTCAGCATCGATTTTGA--CCGTCGGAGAAGGGT-CGAGG-GAATGTGGCATCCTTCG--GGGTGTGTTAT-AGCCTTTGAT-CGTATGCGACG-GTTGGGATCGAGGAACTCAGCATGACCC--CTC-GT-GGG-TTTGGGGC---TTCG-GCTCACA--TCCATGCTTAGGATGCTGGCATAATGGCTTTAAGCGACCCGTCTTGAAACACGGACCAAGGAGTCTAACATGCCCGCGAGTGTTTGGGTGTTTAAAACCCGAGCGCGTAATGAAAGTGAAA-GTTGAGACCTCTGTCG-TGGAGGGCATCGACGCCCGGACCAGAACTTTT-GTGACGGCCCTGCGGTAGAGCGTGTATGTTGGGACCCGAAAGATGGTGAACTATGCCTGAATAGGGTGAAGCCAGAGGAAACTCTGGTGGAGGCTCGTAGCGATTCTGACGTGCAAATCGATCGTCGAATTTGGGTATA-GGGCGAAAGACTAATCGA----------------------------------------------------------------------------------------------------------------------------------------------------------------------------------------------------------------------------------------------------------------------------------------------------------------------------------------------------------------------------------------------------------------------------------------------------------------------------------GCAGGTCCTTTACTTGCCAACCTTTTCCGTATGCTGTTCAGGAAATTGACGAGAGACGTCTATCGATATTTGCAGAAGAGTGCGTTGAAACCCACAAAGAATTCAATCTTTCGCTAGCAGTCAAGCATCAGACCATTACGAACGGTTTGAAGTATTCGCTTGCAACCGGGAACTGGGGTGATCAAAAGAAGTCGATGTCTTCCAAGGCTGGGGTATCACAGGTGCTGAACAGGTATACATACGCTTCAACGCTTTCTCATTTGCGTCGGTGCAA-------------------------------------------------------------------------------------------------------------------------------------------------------------------------------------------------------------------------------------------------------------------------------------------------------------------------------------------------------------------------------------------------------------------------------------------------------------------------------------------------------------------------------------------------------------------------------------------------------------------------------------------------------------------------------------------------------------------------------------------------------------------------------------------------------------------------------------------------------------------------------------------------------------------------------------------------------------------------------------------------------------------------------------------------------------------------------------------------------------------------------------------------------------------------------------------------------------------------------------------------------------------------------------------------------------------------------------------------------------------------------------------------------------------------------------------------------------------------------------------------------------------------------------------------------------------------------------------------------------------------------------------------------------------------------------------------------------------------------------------------------------------------------------------------------ACTGGTGAATTTGAAGCTGGGATCTCAAAGGATGGTCAGACCCGCGAACATGCTCTGTT-GGCATTTACGTTAGGTGTTAGGCAACTCATTGTTGCTGTCAACAAGATGGATACTACGAA-TGGAGCGAGGATCGTTTCAATGAAATTATCAAGGAAACTTCTACTTTTATTAAGAAAGTTGGTTATAACCCTAAAGCTGTTGCTTTTGTTCCCATATCTGGGTGGCACGGTGACAACATGTTAGAGGAGTCTCCCAACATGCCGTGGTACAAAGGTTGGACTAAGGAGACGAAGGGTGGTGTTGTGA---AAGGCAAAACTCTTCTGGATGCCATTGATGCCATTGAACCACCCGTCCG------------------------------------------------------------------------------------------------------------------------------------------------------------------------------------------------------------------------------------------------------------------------------------------------------------------------------------------------------------------------------------------------------------------------------------------------------------------------------------------------------------------------------------------------------------------
028m_Serpula_himantioides_SH99 AAGTTTGTACT-GTGAAACTGCGAATGGCTCATTAAATCAGTTATAGTTTATTTGATGATATCTTGCTACATGGATAACTGTGGTAATTCTAGAGCTAATACATGCAATCAAAGCCCCGACTTCTGGGAGGGGTGTATTTATTAGATAAAAAACCAACGCGGCTC-GCCGCTCGTTTGGTGATTCATAATAACTTCTCGAATCGTATGGCCTTGTGCCGGCGATGCTTCATTCAAATATCTGCCCTATCAACTTTCGATGGTAGGATAGAGGCCTACCATGGTTTCAACGGGTAACGGGGAATAAGGGTTCGATTCCGGAGAGGGAGCCTGAGAAACGGCTACCACATCCAAGGAAGGCAGCAGGCGCGCAAATTACCCAATCCCGATACGGGGAGGTAGTGACAATAAATAACAATATAGGGCTCTTTTGGGTCTTATAATTGGAATGAGTACAATTTAAATCTCTTAACGAGGAACAATTGGAGGGCAAGTCTGGTGCCAGCAGCCGCGGTAATTCCAGCTCCAATAGCGTATATTAAAGTTGTTGCAGTTAAAAAGCTCGTAGTTGAACTTTGGGCCTGGGTGGGCGGTCCGCCTCAC-GGCGTTG--TACTGTCT-GGCCGGGCCTTTCCTCTTGGTGAGCCGG--TGTGCCCTTTGTTGG-GTGC--ATCGGGGAACCAGGACTTTTACCTTGAGAAAATTAGAGTGTTCAAAGCAGGCCTTTTGCCCGAATACATTAGCATGGAATAATAAAATAGGACGTGCGGTTCTATTTTGTTGGTTTCTAGAGTCGCCGTAATGATTAATAGGGACAGTTGGGGACATTAGTATTCAGTTGCTAGAGGTGAAATTCTTGGATTTACTGAAGACTAACTA-TTGCGAAAGCATTTGTCAAGGATGTTTTCATTAATCAAGAACGAAGGTTAGGGGATCGAAAACGATCAGATACCGTTGTAGTCTTAACAGTAAACTATGCCGACTAGGGATCGGACA-ACCTC-TTTTTGATGTGTTGTTCGGCACCTTACGAGAAATCAAAGTCTTTGGGTTCTGGGGGGAGTATGGTCGCAAGGCTGAAACT----------------------------------------------------------------------------------------------------------------------------------------------------------------------------------------------------------------------------------------------------------------------------------------------------------------------------------------------------------------------------------------------------------------------------------------------------------------------------------------------------------------------------------------------------------------------------------------------------------------------------------CAACTTTCAGCAACGGATCTCTTGGCTCTCGCATCGATGAAGAACGCAGCGAATTGCGATATGTAATGTGAATTGCAGATTTTCAGTGAATCATCGAATCTTTGAACGCACCTTGCGCTCCTTGG-TAT-TCCGAGGAGCATGCCTGTTTGAGTGTCATTAGATTCCCCTAGTAACTGCGAGTGAAGCGGGAAGAGCTCAAATTTTGAATCTGGCGGTCCTCGT-GGTCGTCCGAGTTGTAATCTAGAGAAGCGTTTT-CCGCGCTGGACCGTGTACAAGTC-TCCTGGAACGGAGCGTCATAGAGGGTGAGAATCCCGTCTCTGACACGGACT-ACCAGGGCTTTT-GTGATGCGCTCTCGACGAGTCGAGTTGTTTGGGAATGCAGCTCAAATTGGGTGGTAAATTCCATCTAAAGCTAAATACAGGCGAGAGACCGATAGCGAACAAGTACCGTGAGGGAAAGATGAAAAGAACTTTGGAAAGAGAGTTAAACAGTACGTGAAATTGCTGAAAGGGAAACGCTTGAAGTC-AGTCGCGTTGGCC-GGGGATCAGCCTTGCAATC---------TTGTTGGGTGCATTTCCTGGTT--GACGGGTCAGCATCGATTTTGA--CCGTCGGAGAAGGGT-CGAGG-GAATGTGGCATCCTTCG--GGGTGTGTTAT-AGCCTTTGAT-CGTATGCGACG-GTTGGGATCGAGGAACTCAGCATGACCC--CTC-GT-GGG-TTTGGGGC---TTCG-GCTCACA--TCCATGCTTAGGATGCTGGCATAATGGCTTTAAGCGACCCGTCTTGAAACACGGACCAAGGAGTCTAACATGCCCGCGAGTGTTTGGGTGTTTAAAACCCGAGCGCGTAATGAAAGTGAAA-GTTGAGACCTCTGTCG-TGGAGGGCATCGACGCCCGGACCAGAACTTTT-GTGACGGCCCTGCGGTAGAGCGYGTATGTTGGGACCCGAAAGATGGTGAACTATGCCTGAATAGGGTGAAGCCAGAGGAAACTCTGGTGGAGGCTCGTAGCGATTCTGACGTGCAAATCGATCGTCGAATTTGGGTATA-GGGCGAAAGACTAATCGA----------------------------------------------------------------------------------------------------------------------------------------------------------------------------------------------------------------------------------------------------------------------------------------------------------------------------------------------------------------------------------------------------------------------------------------------------------------------------------GCAGGTCCTTTACTTGCCAACCTTTTCCGTATGCTGTTCAGGAAATTGACGAGAGACGTCTATCGATATTTGCAGAAGAGTGYGTTGAAACCCACAAAGAATTCAATCTTTCGCTAGCAGTCAAGCATCAGACCATTACGAACGGTTTGAAGTATTCGCTTGCAACCGGGAACTGGGGTGATCAAAAGAAGTCGATGTCTTCCAAGGCTGGGGTATCACAGGTGCTGAACAGGTATACATACGCTTCAACGCTTTCTCATTTGCGTCGGTGCAA------------------------------------------------------------------------------------------------------------------------------------------------------------------------------------------------------------------------------------------------------------------------------------------------------------------------------------------------------------------------------------------------------------------------------------------------------------------------------------------------------------------------------------------------------------------------------------------------------------------------------------------------------------------------------------------------------------------------------------------------------------------------------------------------------------------------------------------------------------------------------------------------------------------------------------------------------------------------------------------------------------------------------------------------------------------------------------------------------------------------------------------------------------------------------------------------------------------------------------------------------------------------------------------------------------------------------------------------------------------------------------------------------------------------------------------------------------------------------------------------------------------------------------------------------------------------------------------------------------------------------------------------------------------------------------------------------------------------------------------------------------------------------------------------------YACTGGTGAATTTGAAGCTGGGATCTCAAAGGATGGTCAGACCCGCGAACATGCTCTGTT-GGCATTTACGTTAGGTGTTAGGCAACTCATTGTTGCTGTCAACAAGATGGATACTACGAA-TGGAGCGAGGATCGTTTCAATGAAATTATCAAGGAAACTTCTACTTTTATTAAGAAAGTTGGTTATAACCCTAAAGCTGTTGCTTTTGTTCCCATATCTGGGTGGCACGGTGACAACATGTTAGAAGAGTCTCCCAACATGCCGTGGTACAAAGGTTGGACTAAGGAGACGAAGGGTGGTGT-GK-A---AAG-CAA------------------------------------------------------------------------------------------------------------------------------------------------------------------------------------------------------------------------------------------------------------------------------------------------------------------------------------------------------------------------------------------------------------------------------------------------------------------------------------------------------------------------------------------------------------------------------------------------------------
028n_Serpula_himantioides_SH113 AAGTTTGTACT-GTGAAACTGCGAATGGCTCATTAAATCAGTTATAGTTTATT-GATGATATCTTGCTACATGGATAACTGTGGTAATTCTAGAGCTAATACATGCAATCAAAGCCCCGACTTCTGGGAGGGGTGTATTTATTAGATAAAAAACCAACGCGGCTC-GCCGCTCGTTTGGTGATTCATAATAACTTCTCGAATCGTATGGCCTTGTGCCGGCGATGCTTCATTCAAATATCTGCCCTATCAACTTTCGATGGTAGGATAGAGGCCTACCATGGTTTCAACGGGTAACGGGGAATAAGGGTTCGATTCCGGAGAGGGAGCCTGAGAAACGGCTACCACATCCAAGGAAGGCAGCAGGCGCGCAAATTACCCAATCCCGATACGGGGAGGTAGTGACAATAAATAACAATATAGGGCTCTTTTGGGTCTTATAATTGGAATGAGTACAATTTAAATCTCTTAACGAGGAACAATTGGAGGGCAAGTCTGGTGCCAGCAGCCGCGGTAATTCCAGCTCCAATAGCGTATATTAAAGTTGTTGCAGTTAAAAAGCTCGTAGTTGAACTTTGGGCCTGGGTGGGCGGTCCGCCTCAC-GGCGTTG--TACTGTCT-GGCCGGGCCTTTCCTCTTGGTGAGCCGG--TGTGCCCTTTGTTGG-GTGC--ATCGGGGAACCAGGACTTTTACCTTGAGAAAATTAGAGTGTTCAAAGCAGGCCTTTTGCCCGAATACATTAGCATGGAATAATAAAATAGGACGTGCGGTTCTATTTTGTTGGTTTCTAGAGTCGCCGTAATGATTAATAGGGACAGTTGGGGACATTAGTATTCAGTTGCTAGAGGTGAAATTCTTGGATTTACTGAAGACTAACTA-TTGCGAAAGCATTTGTCAAGGATGTTTTCATTAATCAAGAACGAAGGTTAGGGGATCGAAAACGATCAGATACCGTTGTAGTCTTAACAGTAAACTATGCCGACTAGGGATCGGACA-ACCTC-TTTTTGATGTGTTGTTCGGCACCTTACGAGAAATCAAAGTCTTTGGGTTCTGGGGGGAGTATGGTCGCAAGGCTGAAACT----------------------------------------------------------------------------------------------------------------------------------------------------------------------------------------------------------------------------------------------------------------------------------------------------------------------------------------------------------------------------------------------------------------------------------------------------------------------------------------------------------------------------------------------------------------------------------------------------------------------------------CAACTTTCAGCAACGGATCTCTTGGCTCTCGCATCGATGAAGAACGCAGCGAATTGCGATATGTAATGTGAATTGCAGATTTTCAGTGAATCATCGAATCTTTGAACGCACCTTGCGCTCCTTGG-TAT-TCCGAGGAGCATGCCTGTTTGAGTGTCATTAGATTCCCCTAGTAACTGCGAGTGAAGCGGGAAGAGCTCAAATTTTGAATCTGGCGGTCCTCGT-GGTCGTCCGAGTTGTAATCTAGAGAAGCGTTTT-CCGCGCTGGACCGTGTACAAGTC-TCCTGGAACGGAGCGTCATAGAGGGTGAGAATCCCGTCTCTGACACGGACT-ACCAGGGCTTTT-GTGATGCGCTCTCGACGAGTCGAGTTGTTTGGGAATGCAGCTCAAATTGGGTGGTAAATTCCATCTAAAGCTAAATACAGGCGAGAGACCGATAGCGAACAAGTACCGTGAGGGAAAGATGAAAAGGACTTTGGAAAGAGAGTTAAACAGTACGTGAAATTGCTGAAAGGGAAACGCTTGAAGTC-AGTCGCGTTGGCC-GGGGATCAGCCTTGCAATC---------TTGTTGGGTGCATTTCCTGGTT--GACGGGTCAGCATCAATTTTGA--CCGTCGGAGAAGGGT-CGAGG-GAATGTGGCATCCTTCG--GGGTGTGTTAT-AGCCTTTGAT-CGTATGCGACG-GTTGGGATTGAGGAACTCAGCATGACCC--CTC-GT-GGG-TTTGGGGC---TTCG-GCTCACA--TCCATGCTTAGGATGCTGGCATAATGGCTTTAAGCGACCCGTCTTGAAACACGGACCAAGGAGTCTAACATGCCCGCGAGTGTTTGGGTGTTTAAAACCCGAGCGCGTAATGAAAGTGAAA-GTTGAGACCTCTGTCG-TGGAGGGCATCGACGCCCGGACCAGAACTTTT-GTGACGGCCCTGCGGTAGAGCGTGTATGTTGGGACCCGAAAGATGGTGAACTATGCCTGAATAGGGTGAAGCCAGAGGAAACTCTGGTGGAGGCTCGTAGCGATTCTGACGTGCAAATCGATCGTCGAATTTGGGTATA-GGGCGAAAGACTAATCGA----------------------------------------------------------------------------------------------------------------------------------------------------------------------------------------------------------------------------------------------------------------------------------------------------------------------------------------------------------------------------------------------------------------------------------------------------------------------------------GCAGGTCCTTTGCTTGCCAACCTTTTCCGTATGCTGTTCAGGAAATTGACGAGAGACGTCTATCGATATCTGCAGAAGAGTGTGTTGAAACCCACAAAGAATTCAATCTTTCGCTAGCAGTCAAGCATCAGACCATTACGAACGGTTTGAAGTATTCGCTTGCAACTGGGAACTGGGGTGATCAAAAGAAGTCGATGTCTTCCAAGGCTGGAGTATCACAGGTGCTGAACAGGTATACATACGCTTCAACGCTTTCTCATTTACGTCGGTGTAA------------------------------------------------------------------------------------------------------------------------------------------------------------------------------------------------------------------------------------------------------------------------------------------------------------------------------------------------------------------------------------------------------------------------------------------------------------------------------------------------------------------------------------------------------------------------------------------------------------------------------------------------------------------------------------------------------------------------------------------------------------------------------------------------------------------------------------------------------------------------------------------------------------------------------------------------------------------------------------------------------------------------------------------------------------------------------------------------------------------------------------------------------------------------------------------------------------------------------------------------------------------------------------------------------------------------------------------------------------------------------------------------------------------------------------------------------------------------------------------------------------------------------------------------------------------------------------------------------------------------------------------------------------------------------------------------------------------------------------------------------------------------------------------------------YACTGGTGAATTTGAAGCTGGGATCTCAAAGGATGGTCAGACCCGCGAACACGCTCTGTT-GGCATTTACATTAGGTGTTAGGCAACTCATCGTTGCTGTCAACAAGATGGATACTACGAA-TGGAGCGAGGATCGTTTCAATGAAATTATCAAGGAAACTTCTACTTTCATTAAGAAAGTTGGTTACAACCCTAAAGCTGTTGCTTTTGTTCCCATATCTGGGTGGCACGGTGACAACATGTTAGAGGAGTCTCCCAACATGCCGTGGTACAAAGGTTGGACTAAGGAGACGAAGGGCGGCGTTGTGA---AAGGCAAAACTCTTCTAGATGCCATTGATGCCATTGAACCACCCGTC--------------------------------------------------------------------------------------------------------------------------------------------------------------------------------------------------------------------------------------------------------------------------------------------------------------------------------------------------------------------------------------------------------------------------------------------------------------------------------------------------------------------------------------------------------------------
029_Leucogyrophana_mollusca AAGTTTGTACT-GTGAAACTGCGAATGGCTCATTAAATCAGTTATAGTTTATTTGATGATATCTTGCTACATGGATAACTGTGGTAATTCTAGAGCTAATACATGCAACTAAAGCCCCGACTTCTGGGAGGGGTGTATTTATTAGATAAAAAACCAACGCGGCTC-GCCGCTCTCTTGGTGATTCATAATAACTTCTCGAATCGCACGGCCTTGTGCCGGCGATGCTTCATTCAAATATCTGCCCTATCAACTTTCGATGGTAGGATAGAGGCCTACCATGGTTTCAACGGGTAACGGGGAATAAGGGTTCGATTCCGGAGAGGGAGCCTGAGAAACGGCTACCACATCCAAGGAAGGCAGCAGGCGCGCAAATTACCCAATCCCGACACGGGGAGGTAGTGACAATAAATAACAATATAGGGCTCTTTCGGGTCTTATAATTGGAATGAGTACAATTTAAATCTCTTAACGAGGAACAATTGGAGGGCAAGTCTGGTGCCAGCAGCCGCGGTAATTCCAGCTCCAATAGCGTATATTAAAGTTGTTGCAGTTAAAAAGCTCGTAGTTGAACTTTGGGCCTGGGTGGGCGGTCCGCCTCGC-GGCGTTG--TACTGTCT-GGCTGGGCCTTTCCTCTTGGTGAGCCGG--CGTGCCCTTCACTGG-GTGC--GTCGGGGAACCAGGACTTTTACCTTGAGAAAATTAGAGTGTTCAAAGCAGGCA-ATTGCCTGAATACATTAGCATGGAATAATGAAATAGGACGTGCGGTTCTATTTTGTTGGTTTCTAGAGTCGCCGTAATGATTAATAGGGACAGTTGGGGGCATTAGTATTCAGTTGCTAGAGGTGAAATTCTTGGATTTACTGAAGACTAACTA-CTGCGAAAGCATTTGCCAAGGATGTTTTCATTAATCAAGAACGAAGGTTAGGGGATCGAAAACGATCAGATACCGTTGTAGTCTTAACAGTAAACTATGCCGACTAGGGATCGGGCG-ACCTC-TTTTTGATGTGTCGCTCGGCACCTTACGAGAAATCAAAGTCTTTGGGTTCTGGGGGGAGTATGGTCGCAAGGCTGAAACTTAAAGGAATTGACGGAAGGGCACCACCAGGAGTGGAGCCTGCGGCTTAATTTGACTCAACACGGGGAAACTCACCAGGTCCAGACATGACTAGGATTGACAGATTGATAGCTCTTTCATGATTTTATGGGTGGTGGTGCATGGCCGTTCTTAGTTGGTGGAGTGATTTGTCTGGTTAATTCCGATAACGAACGAGACCTTAACCTGCTAAATAGCCAGGCCGGC-TTTTGCTGGTCTCCGGCTTCTTAGAGGGACTGTCAGCGTCTAGCTGACGGAAGTTTGAGGCAATAACAGGTCTGTGATGCCCTTAGATGTTCTGGGCCGCACGCGCGCTACACTGACAGAGCCAGCGAGTTTTTTT-CCCTTGGCCGGAAGGT-CTGGGTAATCTTGTGAAACTCTGTCGTGCTGGGGATAGAGCATTGCAATTATTGCTCTTCAACGAGGAATTCCTAGTAAGCGTGAGTCATCAGCTCGCGTTGATTACGTCCCTGCCCTTTGTACACACCGCCCGTCGCTACTACCGATTGAATGGCTTAGTGAGGTCTCCGGATTGGCTTCGGGGAGCCGGCGACGGCACCCTGTTGCTGAGAAGCTGATCAAACTTGGTCTAACTTTCAGCAACGGATCTCTTGGCTCTCGCATCGATGAAGAACGTAGCGAATTGCGATATGTAATGTGAATTGCAGATTTTCAGTGAATCATCGAATCTTTGAACGCACCTTGCGCTCCTTGG-TAT-TCCGAGGAGCATGCCTGTTTGAGTGTC------ATTACCTAGTAACTGCGAGTGAAGAGGGATGAGCTCAAATTTTGAATCTGGCGGTCCTTGC-GGCCGTCCGAGTTGTAATCTAGAGAAGCGTTTT-CCGCGCTGGACCGTGTACAAGTC-TCCTGGAAGGGAGCGTCATAGAGGGTGAGAATCCCGTCTTTGACACGGACT-GCCAGGGCTTTT-GTGATGCGCTCTCGACGAGTCGAGTTGTTTGGGAATGCAGCTCAAATTGGGTGGTAAATTCCATCTAAAGCTAAATACAGGCGAGAGACCGATAGCGAACAAGTACCGTGAGGGAAAGATGAAAAGAACTTTGGAAAGAGAGTTAAACCGTACGTGAAATTGCTGAAAGGGAAACGCTTGATGTC-AGTCGCGTTGGCC-GGGGATCAGCCTTGCTT-----------TTGCTGGGCGTACTTCCTGGTC--GACGGGTCAGCATCAGTTTCGG--CCGCTGGATAAAGGC-GAGGG-GAATGTGGCACTCTTCG--GGGTGTGTTAT-AGCCCCTTGT-TGCATGCGGTG-GCTGGGACTGAGGAACTCAGCATGACCC--CTC-GA-GGG-TTCGGGGC---TTGG-GCCTACGTTAACGTGCTTAGGATGCTGGCATAATGGCCTTAAGCGACCCGTCTTGAAACACGGACCAAGGAGTCTAACATGCCCGCGAGTGTTTGGGTGTTTAAAACCCGAGCGCGTAATGAAAGTGAAA-GTTGAGAACCCTGTCG-TGGGGTGCATCAACGCCCGGACCAGAGCTTTT-GTGACGGATCTGCGGTAGAGCGTGTATGTTGGGACCCGAAAGATGGTGAACTATGCCTGAATAGGGTGAAGCCAGAGGAAACTCTGGTGGAGGCTAGTAGCGATTCTGACGTGCAAATC-------------------------------------------------------------------------------------------------------------------------------------------------------------------------------------------------------------------------------------------------------------------------------------------------------------------------------------------------------------------------------------------------------------------------------------------------------------------------------------------------------------------------GCTGGTCCTCTGCTGGCCAACTTGTTCCGAATGCTGTTCAAGAAGTTGACGAGGGATGTCTACCGTTACCTCCAGAAGAGTGCGTCGAAACGCACAAAGAGTTTAACCTCTCGTTGGCAGTCAAACATCAGACGATTACAAATGGGCTCAAGTACTCGCTTGCCACCGGTAACTGGGGAGACCAAAAGAAGTCTATGGCTTCGAAAGCTGGTGTATCGCAGGTATTAAACAGATACACCTACGCCTCTACGCTTTCCCACTTGCGTCGGTGTAACACACCCCTTGGACGTGAGGGCAAGATCGCCAAGCCTCGTCAGCTGCACAACACCCACTGGGGCATGGTATGTCCTGCCGAGACGCCAGAAGGACAGGCTTGTGGTCTCGTCAAAAACCTGGCTCTCATGTCATGTATATCTGTCGGCTCATACTCCGCGCCTGTCATCGAGTTCTTGGAGGAGTGGGGTCTGGAGTCTTTGGAAGAAAACGCTCACTCCTCTACTCCT---TGCACGAAGGTCTTTGTCAATGGTGTATGGATGGGTGTGCATCGCGACCCCGCCAATCTAGTCAAAACTATCAAGAAGCTCCGTCGCAAGGACGACATTAGTCCGGAAGTGTCCGTCGTTCGTGATATTCGGGAGAGGGAGTTGAGGCTTTACACAGACGCCGGCCGTGTCTGCCGTCCTCTGTTCATCGTCGAGAACCAACAGCTCGCGCTGCAGA------------AGAAACACGTCAAGTGGCTGAACCAGGGCTTCCGCGACGAC--------------------GATGGGGAAG-------------AGTACAAATGGGAACAGCTGGTCAAAGGTGGAATTATTGAGCTTTTGGATGCCGAGGAAGAGGAGACCGTGATGATCTCGATGACGCCAGAAGACTTGGAGAATTCAAGAATGCAGTCGGCCGGTATCGACCCCCACTCGAAC---GACGCTGACTACGATCCTGCCGCTAGATTGAAAGCGGGAATCAAC------GCACATACTTGGACGCATTGTGAGATTCACCCTAGCATGATACTGGGTGTATGCGCTAGTATCATTCCTTTCCCTGACCACAACCAGGAGTCTCCTCGTAACACTTACCAATCTGCYATGGGTAAACAAGCCATGGGGATCTACTTGACAAATTTCCTTGTGCGCATGGATACCATGGCGAACATCCTCTACTACCCCCAAAAACCCCTCGCCACYACGCGTTCGATGGAGTATCTCAAATTCCGAGAGCTTCCAGCCGGTCAGAACGCTATCGTCGCCATTCTCTGTTATAGCGGTTACAATCAGGAAGATTCCGTTATTATGAACCAGAGCTCGATCGATCGTGGTCTCTTCCGTAGTATATACTACCGCAGCTATATGGATCTCGAGAAGAAGAGTGGAGTACAGCAGTTAGAGGAATTCGAGAAGCCAACCCGAGATACTACACTTCGGATGAAGCATGGGACGTATGACAAGATCGAAGACGATGGGTTAATTGCCCCTGGTACCGGTGTGTCTGGGGAGGACATCATCATCGGCAAAACGGCGCCTATTCCTCCCGACAGCGAGGAGCTCGGGCAACGCACTCGGACACATACCCGACGGGACGTATCGACACCACTCAAAAGCACGGAGAACGGTATCGTTGATCAAGTGCTGATCACGACCAACTCCGAAGGCCAAAAGTTCGTCAAAGTTCGCGTCCGGTCCACTCGTATACCCCAAATTGGCGACAAGTTCGCTTCTCGTCACGGTCAGAAGGGTACGATCGGTATAACCTATCGGCAAGAGGACATGCCCTTCACCGCAGAGGGCATTGTTCCCGACAWCATCATTAACCCACACGCTATTCCAWCYCGCATGACCATCGGACATTTAGTCGAGTGTCTRCTRTCGAAGGTGGCTACACTCATTGGT??????????????????????????????????????????????????????????????????????????????????????????????????????????????????????????????????????-??????????????????????????????????????????????????????????????????????????????????????????????????????????????????????????????????????????????????????????????????????????????????????????????????????????????????????????????????????????????????????????????????????????????????????????????????????????????????????????????????????????????????????????????????????????????????????????????????????????????????????????????????????????????????????????????????????????????????????????????????????????????????????????????????????????????????????????????????????????????????????????????????????????????????????????????????????????????????????????????????????????????????????????????????????????????????????????????????????????????????????????????????????????????????????????????????????????????????????????????????????????????????????????????????????????????
[truncated: 303,857 more chars]
