# Supplementary material for: Evolutionary history of Serpulaceae (Basidiomycota): molecular phylogeny, historical biogeography and evidence for a single transition of nutritional mode
Source: BMC Evol Biol. 2011 Aug 4;11:230. doi: 10.1186/1471-2148-11-230 (PMC3199774; doi:10.1186/1471-2148-11-230)
Supplement: Additional file 4 — Allignment of Dataset3. Allignment of the nuclear ribosomal LSU region for 39 accessions of the Serpulaceae and one outgroup. [file 1471-2148-11-230-S4.TXT]

#NEXUS

[Exported Sequences from BioTools]

BEGIN TAXA;
  DIMENSIONS NTAX=40;
  TAXLABELS 
     001_Gautieria_otthii_AFTOL466
     019a_Bondarcevomyces_taxi
     021b_SL86
     022a_Serpula_incrassata
     022b_Serpula_incrassata_Si14
     022c_Serpula_incrassata_SINC
     023_Serpula_tignicola
     024_Serpula_similis_MUCL43280
     025a_Austropaxillus_sp
     025b_Austropaxillus_boletinoides_Pbo1
     025c_Austropaxillus_macnabbii_AU5
     025d_Austropaxillus_muelleri_Pax112
     025e_Austropaxillus_squarrosus_AU9
     025f_Austropaxillus_statuum_Pst2
     025g_AY177266_Gymnopaxillus_nudus_
     025h_AY177265_Gymnopaxillus_nudus
     025i_AY177264_Gymnopaxillus_vestitus
     026a_Serpula_lacrymans_383
     026b_Serpula_lacrymans_CZ1
     026d_Serpula_lacrymans_SL1
     026e_Serpula_lacrymans_SL198
     026f_Serpula_lacrymans_SL199
     026g_Serpula_lacrymans_SL5
     026h_Serpula_lacr_shast_SHA30_2
     026i_Serpula_lacr_shast_SHA8_1
     027_Serpula_himantioides_RLG12941
     028a_Serpula_himantioides_HHB17587
     028b_Serpula_himantioides_SH115
     028c_Serpula_himantioides_SH127
     028d_Serpula_himantioides_SH129
     028e_Serpula_himantioides_SH130
     028f_Serpula_himantioides_SH141
     028g_Serpula_himantioides_SH168
     028h_Serpula_himantioides_SH169
     028i_Serpula_himantioides_SH17
     028j_Serpula_himantioides_SH18
     028k_Serpula_himantioides_SH20
     028l_Serpula_himantioides_SH26
     028m_Serpula_himantioides_SH99
     028n_Serpula_himantioides_ThNor
;
END;

BEGIN DATA;
  DIMENSIONS    NTAX=40   NCHAR=920;
  FORMAT   DATATYPE=DNA   MISSING=?  GAP=-;
  MATRIX 
  001_Gautieria_otthii_AFTOL466            GTGACCTAGTAACGGCGAGTGAAGCGGGATGAGCTCAAATTTGTAATCTGGCGGTCTCT---GGCCGTCCGAGTTGTAGTCTGGAGAAGCGTCTTCCGCGTCGGACCGTGTACAAGTCTCCTGGAACAGGGCGTCGTAGAGGGTGAGAATCCCGTCTTTGACACGGACTGCCGATGCTTAT-GCGATGCGCTCTCGAAGAGTCGAGTTGTTTGGGAATGCAGCTCAAAACGGGTGGTAAATTCCATCTAAAGCTAAATATGGGCGAAAGACCGATAGCGAACAAGTACCGTGAGGGAAAGATGAAAAGCACTTTGGAAAGAGAGTTAAACAGTACGTGAAATTGTTGAAAGGGAAACGCTTGAAGTCAGTCGCGTCTCCC-GGGACTCAGCCTTGCTT------------CCGCTCGGTGTATTTCCTGGGGCGACGGGCCAGCATCGATTTCGACCGTCGGAGAAGGGC-CTTGG-GAACGTGGCACCCTTT-GGGTGTGTTATAGCCCTCGGTCGTATGCGACGGTCGGGATCGAGGACCGCAGCACGCCTT----------TCTG-GCCGGGG-TTC--GCCCACG--TACGTGCTTAGGATGCTGGNGTAATGGCTTTAAGCGACCCGTCTTGAAACACGGACCAAGGAGTCTAACATGCNTGCGAGTGTTTGGGTGG--TAAACCCGGACGCGAAATGAAAGTGAAAGGTCGGGACCTCTGTCGTGGAGGGCACCGACGCCCGGACCAGACCTTCT-GTGACGGTTCCGAGGTGGAGCATGCATGCTGGGACCCGAAAGATGGTGAACTATGCTTGAGTAGGGTGAAGCCAGAGGAAACTCTGGTGGAGGCTCGTAGCGATTATGACGTGCAAATCGTTCGTCGAA----------------------------- 
  019a_Bondarcevomyces_taxi                ATTACCTAGTAACTGCGAGTGAAGAGGGAAGAGCTCAAATTTTGAATCTGGCAGCTT-----TGCTGTCCGAGTTGTAATCTAGAGAAGCGTTTTCCGCGCTGGACCGTGTACAAGTCTCCTGGAACGGAGCGTCATAGAGGGTGAGAATCCCGTCTCTGACACGGAGTCCCAGGGCTTTT-GTGATGCGCTCTCGACGAGTCGAGTTGTTTGGGAATGCAGCTCAAATTGGGTGGTAAATTCCATCTAAAGCTAAATACAGGCGAGAGACCGATAGCGAACAAGTACCGTGAGGGAAAGATGAAAAGAACTTTGGAAAGAGAGTTAAACAGTACGTGAAATTGCTGAAAGGGAAGCGCTTGAAGTCAGTCGCATTGGCCAGAAGTCAAGCCTTGCAT------------TTGCTAGGTGTATTTTCTGGTT-GATGGGTCAGCATCAATTTTGATCATTGGAAAAAGGCCTAGGG-GAATGTGGCACCTCTCGAGGTGTGTTATAGCCCTTGACCATATACAATGGTTAGGATTGAGGAACTCAGCACGACCT----------CGTG-----------------------TTTGTGCTCAGGATGCTGGCATAATGGCTTTAAACGACCCATCTTGAAACACGGACCAAGGAGGTTAACATGCCCGCAAGTGTTTGGGTAT--CAAACCCGAGCGCGTAATGAAAGTGAAA-GTTGAGACCTCTGTCGTGGAGGGCATCGACGCCCGGACCGGAGCTTTT-GCGATGGATCTGCGGTAGAGCGTGTATGTTGGGACCCGAAAGATGGTGAACTATGCCTGAATAGGGTGAAGCCAGAGGAAACTCTGGTGGAGGCTCGTAGCGATTCTGACGTGCAAATCGATCGTCGAATTTGGGTATAGGGGCGAAAGACTAATCGA 
  021b_SL86                                TTCCCCTAGTAACTGCGAGTGAAGCGGGAAGAGCTCAAATTTTGAATCTGGCGGTCCTCGT-GGTCGTCCGAGTTGTAATCTAGAGAAGCGTTTTCCGCGCTGGACCGTGTACAAGTCTCCTGGAACGGAGCGTCATAGAGGGTGAGAATCCCGTCTCTGACACGGACTACCAGGGCTTTT-GTGATGCGCTCTCGACGAGTCGAGTTGTTTGGGAATGCAGCTCAAATTGGGTGGTAAATTCCATCTAAAGCTAAATACAGGCGAGAGACCGATAGCGAACAAGTACCGTGAGGGAAAGATGAAAAGAACTTTGGAAAGAGAGTTAAACAGTACGTGAAATTGCTGAAAGGGAAACGCTTGAAGTCAGTCGCGTTGGCC-GGGGATCAGCCTTGCAATC----------TTGTTGGGTGCATTTCCTGGTT-GACGGGTCAGCATCGATTTTGACCGTCGGAGAAGGGT-CGAGG-GAATGTGGCATCCTTCGGGGTGTGTTATAGCCTTTGATCGTATGCGACGGTTGGGATCGAGGAACTCAGCATGACCC----CTC-GT-GGG-TTTGGGGCTTCG-GCTCACA--TCCATGCTTAGGATGCTGGCATAATGGCTTTAAGCGACCCGTCTTGAAACACGGACCAAGGAGTCTAACATGCCCGCGAGTGTTTGGGTGTTTAAAACCCGAGCGCGTAATGAAAGTGAAA-GTTGAGACCTCTGTCGTGGAGGGCATCGACGCCCGGACCAGAACTTTT-GTGACGGCCCTGCGGTAGAGCGTGTATGTTGGGACCCGAAAGATGGTGAACTATGCCTGAATAGGGTGAAGCCAGAGGAAACTCTGGTGGAGGCTCGTAGCGATTCTGACGTGCAAATCGATCGTCGAATTTGGGTATA-GGGCGAAAGACTAATCGA 
  022a_Serpula_incrassata                  TTCCCCTAGTAACTGCGAGTGAAGCGGGAAAAGCTCAAATTTTGAATCTGGCGGTCCTCGT-GGTCGTCCGAGTTGTAATCTAGAGAAGCGTTTTCCGCGCTGGACCGTGTACAAGTCTCCTGGAACGGAGCGTCATAGAGGGTGAGAATCCCGTCTCTGACACGGACTACCAGGGCTTTT-GTGATGCGCTCTCGACGAGTCGAGTTGTTTGGGAATGCAGCTCAAAATGGGTGGTAAATTCCATCTAAAGCTAAATACAGGCGAGAGACCGATAGCGAACAAGTACCGTGAGGGAAAGATGAAAAGAACTTTGGAAAGAGAGTTAAACAGTACGTGAAATTGCTGAAAGGGAAACGCTTGAAGTCAGTCGCGTTGGCC-GGGGATCAGCCTTGCAATCT---------TTGTGGGGTGCACTTCCTGGTC-GACGGGTCAGCATCAGTTTCGATCGTCGGACAAAGGT-CAGGG-GAATGTGGCACCTTTCGGGGTGTGTTATAGCCCTTGGTCGCATACGGCGGTTGGGATTGAGGAACTCAGCACGACCCC---TTT-GT-TGGGTTCGGGGCTTCG-GCTCACG--ACCGTGCTTAGGATGCTGGCATAATGGCTTTAAGCGACCCGTCTTGAAACACGGACCAAGGAGTCTAACATGCCCGCGAGTGTTTGGGCGTTTAAAACCCGAGCGCGTAATGAAAGTGAAA-GTTGAGACCTCTGTCGTGGAGGGCATCGACGCCCGGACCGGACCTTTT-GCGATGGCCCTGCGGTAGAGCGTGCATGTTGGGACCCGAAAGATGGTGAACTATGCCTGAATAGGGTGAAGCCAGAGGAAACTCTGGTGGAGGCTCGTAGCGATTCTGACGTGCAAATCGATCGTCGAATTTGGGTATAGGGGCGAAAGACTAATCGA 
  022b_Serpula_incrassata_Si14             TTCCCCTAGTAACTGCGAGTGAAGCGGGAAAAGCTCAAATTTTGAATCTGGCGGTCCTCGT-GGTCGTCCGAGTTGTAATCTAGAGAAGCGTTTTCCGCGCTGGACCGTGTACAAGTCTCCTGGAACGGAGCGTCATAGAGGGTGAGAATCCCGTCTCTGACACGGACTACCAGGGCTTTT-GTGATGCGCTCTCGACGAGTCGAGTTGTTTGGGAATGCAGCTCAAAATGGGTGGTAAATTCCATCTAAAGCTAAATACAGGCGAGAGACCGATAGCGAACAAGTACCGTGAGGGAAAGATGAAAAGAACTTTGGAAAGAGAGTTAAACAGTACGTGAAATTGCTGAAAGGGAAACGCTTGAAGTCAGTCGCGTTGGCC-GGGGATCAGCCTTGCAATCT---------TTGTGGGGTGCACTTCCTGGTC-GACGGGTCAGCATCAGTTTCGATCGTCGGACAAAGGT-CAGGG-GAATGTGGCACCTTTCGGGGTGTGTTATAGCCCTTGGTCGCATACGGCGGTTGGGATTGAGGAACTCAGCACGACCC----CTTTGTTGGG-TTCGGGGCTTCG-GCTCACG--ACCGTGCTTAGGATGCTGGCATAATGGCTTTAAGCGACCCGTCTTGAAACACGGACCAAGGAGTCTAACATGCCCGCGAGTGTTTGGGCGTTTAAAACCTGAGCGCGTAATGAAAGTGAAA-GTTGAGACCTCTGTCGTGGAGGGCATCGACGCCCGGACCGGACCTTTT-GCGATGGCCCTGCGGTAGAGCGTGCATGTTGGGACCCGAAAGATGGTGAACTATGCCTGAATAGGGTGAAGCCAGAGGAAACTCTGGTGGAGGCTCGTAGCGATTCTGACGTGCAAATCGATCGTCGAATTTGGGTATA-GGGCGAAAGACTAATCGA 
  022c_Serpula_incrassata_SINC             TTCCCCTAGTAACTGCGAGTGAAGCGGGAAAAGCTCAAATTTTGAATCTGGCGGTCCTCGT-GGTCGTCCGAGTTGTAATCTAGAGAAGCGTTTTCCGCGCTGGACCGTGTACAAGTCTCCTGGAACGGAGCGTCATAGAGGGTGAGAATCCCGTCTCTGACACGGACTACCAGGGCTTTT-GTGATGCGCTCTCGACGAGTCGAGTTGTTTGGGAATGCAGCTCAAAATGGGTGGTAAATTCCATCTAAAGCTAAATACAGGCGAGAGACCGATAGCGAACAAGTACCGTGAGGGAAAGATGAAAAGAACTTTGGAAAGAGAGTTAAACAGTACGTGAAATTGCTGAAAGGGAAACGCTTGAAGTCAGTCGCGTTGGCC-GGGGATCAGCCTTGCAATCT---------TTGTGGGGTGCACTTCCTGGTC-GACGGGTCAGCATCAGTTTCGATCGTCGGACAAAGGT-CAGGG-GAATGTGGCACCTTTCGGGGTGTGTTATAGCCCTTGGTCGCATACGGCGGTTGGGATTGAGGAACTCAGCACGACCC----CTTTGTTGGG-TTCGGGGCTTCG-GCTCACG--ACCGTGCTTAGGATGCTGGCATAATGGCTTTAAGYGACCCGTCTTGAAACACGGACCAAGGAGTCTAACATGCCCGCGAGTGTTTGGGCGTTTAAAACCCGAGCGCGTAATGAAAGTGAAA-GTTGAGACCTCTGTCGTGGAGGGCATCGACGCCCGGACCGGACCTTTT-GCGATGGCCCTGCGGTAGAGCGTGCATGTTGGGACCCGAAAGATGGTGAACTATGCCTGAATAGGGTGAAGCCAGAGGAAACTCTGGTGGAGGCTCGTAGCGATTCTGACGTGCAAATCGATCGTCGAATTTGGGTATA-GGGCGAAAGACTAATCGA 
  023_Serpula_pulverulenta                    TTCCCCTAGTAACTGCGAGTGAAGCGGGAAAAGCTCAAATTTTGAATCTGGCGATCCTCGT-GGTTGTCCGAGTTGTAATCTAGAGAAGCGTTTTCCGCGCTGGACCGTGTACAAGTCTCCTGGAACGGAGCGTCGCAGAGGGTGAGAATCCCGTCTATGACACGGACTACCAGGGCTTAT-GTGATGCGCTCTCGACGAGTCGAGTTGTTTGGGAATGCAGCTCAAATCGGGTGGTAAATTCCATCTAAAGCTAAATACAGGCGAGAGACCGATAGCGAACAAGTACCGTGAGGGAAAGATGAAAAGAACTTTGGAAAGAGAGTTAAACAGTACGTGAAATTGCTGAAAGGGAAACGCTTGAAGTCAGTCGCGTCGACC-GGGGATCAGCCTTGCAGTTTT--------CTGCTGGGCGTACTTCCTGGTC-GACGGGTCAGCATCAGTTTTGGTCGTCGGATAAGGGC-CGAGGTGAATGTGGCATCCTTCGGGATGTGTTATAGCCCTCGGTCGAATGCGGCGGCTGGGACTGAGGAACTCAGCACGACCCC---TTG-TC-GGGGTGCGGGGCTTCG-GCTCACGCTCGCGTGCTTAGGATGCTGGCATAATGTCTTTAAGCGACCCGTCTTGAAACACGGACCAAGGAGTCCAACTTGCACGCGAGTGTTTGGGTGTTTAAAACCCGAGCGCGTAATGAAAGTGAAA-GTCGAGACCTCTGTCGTGGAGGGCACCGACGCCCGGACCGGAGCTTCT-GCGATGGCCCTGCGGTAGAGCGTGTATGTTGGGACCCGAAAGATGGTGAACTATGCCTGAATAGGGTGAAGCCAGAGGAAACTCTGGTGGAGGCTCGTAGCGATTCTGACGTGCAAATCGATCGTCGAATTTGGGTATAGGGGCGAAAGACTAATCGA 
  024_Serpula_similis_MUCL43280            TTCCCCTAGTAACTGCGAGTGAAGCGGGATGAGCTCAAATTTTGAATCTGGCGGCCCTCGTCGGTCGTCCGAGTTGTAATCTAGAGAAGCGTCTTCCGCGCTGGACCGTGTACAAGTCTCCTGGAACGGAGCGTCGCAGAGGGTGAGAATCCCGTCTATGACACGGACTGCCAGGGCCTCGTGCGATGCGCTCTCGACGAGTCGAGTTGTTTGGGAATGCAGCTCAAATCGGGTGGTAAATTCCATCTAAAGCTAAATACGGGCGAGAGACCGATAGCGAACAAGTACCGTGAGGGAAAGATGAAAAGAACTTTGGAAAGAGAGTTAAACAGTACGTGAAATTGCTGAAAGGGAAACGCTCCGAGTCAGTCGCGTCGGCC-GGGGATCAGTCCTGCGGGCGATCTCGC-TTGCGGAGACGCATTTCTCGGTC-GACGGGTCAGCGTCGGTTTCGGCCGTCGCACAAGGGT-CGGGGCGCACGTGGCATCCCCAGGGGTGTGTTATAGCCCCCGATCGCATGCGGCGATTGGGACCGAGGATCGCAGCGCGGGTCTCCCTTT-GC-GGG-GAGGCCGC-GAG-GCCTACGTCCGCGCGCTTAGGACGCTGGCATAATGTCTCCGAGCGACCCGTCTTGAAACACGGACCAAGGAGTCTAACGCGCGCGCGAGTGTTCGGGTGCTTCAAACCCGAGCGCGCAGCGAAAACGAAA-GTCGAGACCTCCGTCGCGGAGGGCACCGACGCCCGGACCCGAGCCTCGCGCGAGGGATCTGCGGTCGAGCGCGTGCGTTGGGACCCGAAAGATGGTGAACTATGCCTGAATAGGGCGAAGCCAGAGGAAACTCTGGTGGAGGCTCGCAGCGATTCTGACGTGCAAATCGATCGTCGAATTTGGGTATAGGGGCGAAAGACTAATCGA 
  025a_Austropaxillus_sp                   TTCCCCTAGTAACTGCGAGTGAAGCGGGAAGAGCTCAAATTTTGAATCTGGCGGTCTTT---GGCCGTCCGAGTTGTAATCTAGAGAAGCGTTTTCCGCGCTGGACCGTGTACAAGTCTCCTGGAAGGGAGCGTCATAGAGGGTGATAATCCCGTCTCTGACACGGACTACCAGGGC-TAT-GTGATGCGCTCTCGACGAGTCGAGTTGTTTGGGAATGCAGCTCAAATTGGGTGGTAAATTCCATCTAAAGCTAAATACAGGCGAGAGACCGATAGCGAACAAGTACCGTGAGGGAAAGATGAAAAGAACTTTGGAAAGAGAGTTAAACAGTACGTGAAATTGCTGAAAGGGAAACGCTTGAAGTCAGTCGCGTTGGCC-GGGGATCAGCCTTGCAATC----------TTGTTGGGTGCATTTCCTGGTC-GATGGGTCAGCATCAATTTTGACCGTTGGAGAAGGGT-CGAGG-GAATGTGGCATCCTTCGGGGTGTGTTATAGCCTTTGATCGCATGCAACGGTTGGGATTGAGGAACTCAGCACGACCC----CTC-GT-GGGTTTCGGGGCTTCG-GCCTACG--TGCGTGCTTAGGATGTTGGCATAATGGCTTTAATCGACCCGTCTTGAAACACGGACCAAGGAGTCTAACATGCACGCGAGTGTTTGGGTGTTTAAAACCCGAGCGCGCAATGAAAGTGAAA-GTTGAGACCTCTGTCGTGGAGGGCATCGACGCCCGGACCTGAACTTTT-GTGACGGTTCTGCGGTAGAGCGTGTACGTTGGGACCCGAAAGATGGTGAACTATGCCTGAATAGGGTGAAGCCAGAGGAAACTCTGGTGGAGGCTCGTAGCGATTCTGACGTGCAAATCGATCGTCGAATTTGGGTATAGGGGCGAAAGACTAATCGA 
  025b_Austropaxillus_boletinoides_Pbo1    TT-CCCTAGTAACTGCGAGTGAAGCGGGAAGAGCTCAAA-TTTGAATCTGGCGGTCT-T---GGCCGTCCGAGTTGTAATCTAGAGAAGTGTTTTCCGCGCTGGACCGTGTACAAGTCTCCTGGAAGGGAGCGTCATAGAGGGTGATAATCCCGTCTCTGACACGGACTACCAGGGC-TAT-GTGATGCGCTCTCGACGAGTCGAGTTGTTTGGGAATGCAGCTCAAATTGGGTGGTAAATTCCATCTAAAGCTAAATATAGGCGAGAGACCGATAGCGAACAAGTACCGTGAGGGAAAGATGAAAAGAACTTKGGAAAGAGAGTTAAACAGTACGTGAAATTGCTGAAAGGGAAACGCTTGAAGTCAGTCGCGTTGGCC-GGGGATCAGCCTTGCAATC----------TTGTTGGGTGCATTTCCTGGTT-GACGGGTCAGCATCAATTTTGACCGTTGGAGAAGGGT-CGAGG-GAATGTGGCATCCTTCGGGGTGTGTTATAGCCTTTGATCGCATGCAACGATTGGGATTGAGGAACTCAGCACGACCC----CTC-GT-GGG-TTCGGGGCTTCG-GCCTACG--TACGTGCTTAGGATGCTGGCATAATGGCTTTAATCGACCCGTCTTGAAACACGGACCAAGGAGTCTAACATGCACGCGAGTGTTTGGGTGTTTAAAACCCGAGCGCGTAATGAAAGTGAAA-GTTGAGACCTCTGTCGTGGAGGGCATCGACGCCCGGACCTGAACTTTT-GTGACGGTTCTGCGGTAGAGCGTGTACGTTGGGACCCGAAAGATGGTGAACTATGCCTGAATAGGGTGAAGCCAGAGGAAACTCTGGTGGAGGCTCGTAGCGATTCTGACGTGCAAATCGATCGTCGAATTTGGGTATA-GGGCGAAAGACTAATCGA 
  025c_Austropaxillus_macnabbii_AU5        TTCCCCTAGTAACTGCGAGTGAAGCGGGAAGAGCTCAAATTTTGAATCTGGCGGTCTAT---GGCCGTCCGAGTTGTAATCTAGAGAAGCGTTTTCCGCGCTGGACCGTGTACAAGTCTCCTGGAAGGGAGCGTCATAGAGGGTGATAATCCCGTCTTTGACACGGACTGCCAGGGC-TAT-GTGATGCGCTCTCGACGAGTCGAGTTGTTTGGGAATGCAGCTCAAATTGGGTGGTAAATTCCATCTAAAGCTAAATACAGGCGAGAGACCGATAGCGAACAAGTACCGTGAGGGAAAGATGAAAAGAACTTTGGAAAGAGAGTTAAACAGTACGTGAAATTGCTGAAAGGGAAACGCTTGAAGTCAGTCGCGTCGATC-GGGGATCAGCCTTGCAATTC---------TTGCTCGGTGCATTTCCTGTTC-GACGGGTCAGCATCAATTTTGACCGTTGGAGAAGGGT-CGAGG-GAATGTGGCATCCTTCGGGGTGTGTTATAGCCTTTGATCGCATGCAACGGTTGGGATTGAGGAACTCAGTGCGACCC----CTT-GT-GGG-TTCGGGGCTTCG-GCCTACGTTTGCGTGCTTAGGATGCTGGCATAATGGCTTTAATCGACCCGTCTTGAAACACGGACCAAGGAGTCTAACATGCACGCGAGTGTTTGGGTGTTTAAAACCCGAGCGCGTAATGAAAGTGAAA-GTCGAGACCTCTGTCGTGGAGGGCATCGACGCCCGGACCTGAACTTTT-GTGACGGTTCTGCGGTAGAGCGTGTACGTTGGGACCCGAAAGATGGTGAACTATGCCTGAATAGGGTGAAGCCAGAGGAAACTCTGGTGGAGGCTCGTAGCGATTCTGACGTGCAAATCGATCGTCGAATTTGGGTATAGGGGCGAAAGACTAATCGA 
  025d_Austropaxillus_muelleri_Pax112      TTCCCCTAGTAACTGCGAGTGAAGCGGGATGAGCTCAAATTTTGAATCTGGCGGTCTAT---GGCCGTCCGAGTTGTAATCTAGAGAAGYGTTTTCCGCGCTGGACCGTGTACAAGTCTCCTGGMAGGGAGCGTCATAGAGGGTGATAATCCCGTCTTTGACACGGACTACCAGGGC-TAT-GTGATGCGCTCTCGACGAGTCGAGTTGTTTGGGAATGCAGCTCAAATTGGGTGGTAAATTCCATCTAAAGCTAAATACMGGCGAGAGACCGATAGCGAACAAGTACCGTGAGGGAAAGATGAAAAGAACTTTGAAAAGAGAGTTAAACAGTACGTGAAATTGCTGAAAGGGAAACGCTTGAAGTCAGTCGCGTTGATC-GGGGATCAGCTTTGCAATTAATT------TTGTAGGGTGCATTTCCTGATC-GACGGGTCAGCATCAATTTTGATCGTTGGATAAGGGT-CAAGG-GAATGTGGCATCTTTCGAGGTGTGTTATAGCCTTTGATCGCATGCAACGGTTGGGATTGAGGAACTCAGCACGACCC----CTT-GT-GGG-TTCGGGGCTTTTTGCCTACS-GTGCGTGCTTARGATGCTGGCATAATGGCTTTAATCGACCCGTCTTGAAACACGGACCAAGGAGTCTAACATGCACGCGAGTGTTTGGGTGTTTAAAACCCGAGCGCGTAATGAAAGTGAAA-GTCKAGACCTCTGTCGTGGAGGGCATCGACGCCCGGACCTGATCTTTT-GTGACGGTTCTGCGGTAGAGCGTGTACGTTGGGACTCGAAAGATGGTGAACTATGCCTGAATAGGGTGAAGCCAGAGGAAACTCTGGTGGAGGCTCGYAGCGATTCTGACGTGCAAATCGATCGTCGAATTTGGGKATAGGGGCGAAAGACTAATCSA 
  025e_Austropaxillus_squarrosus_AU9       TTCCCCTAGTAACTGCGAGTGAAGCGGGAAGAGCTCAAATTTTGAATCTGGCGGTCTTT---GGCCGTCCGAGTTGTAATCTAGAGAAGTGTTTTCCGCGCTGGACCGTGTACAAGTCTCCTGGAAGGGAGCGTCATAGAGGGTGATAATCCCGTCTCTGACACGGACTACCAGGGC-TAT-GTGATGCGCTCTCGACGAGTCGAGTTGTTTGGGAATGCAGCTCAAATTGGGTGGTAAATTCCATCTAAAGCTAAATATAGGCGAGAGACCGATAGCGAACAAGTACCGTGAGGGAAAGATGAAAAGAACTTTGGAAAGAGAGTTAAACAGTACGTGAAATTGCTGAAAGGGAAACGCTTGAAGTCAGTCGCGTTGGCC-GGGGATCAGCCTTGCAATC----------TTGTTGGGTGCATTTCCTGGTT-GACGGGTCAGCATCAATTTTGACCGTTGGAGAAGGGT-CGAGG-GAATGTGGCATCCTTCGGGGTGTGTTATAGCCTTTGATCGCATGCAACGATTGGGATTGAGGAACTCAGCACGACCC----CTC-GT-GGG-TTCGGGGCTTCG-GCCTACG--TACGTGCTTAGGATGCTGGCATAATGGCTTTAATCGACCCGTCTTGAAACACGGACCAAGGAGTCTAACATGCACGCGAGTGTTTGGGTGTTTAAAACCCGAGCGCGTAATGAAAGTGAAA-GTTGAGACCTCTGTCGTGGAGGGCATCGACGCCCGGACCTGAACTTTT-GTGACGGTTCTGCGGTAGAGCGTGTACGTTGGGACCCGAAAGATGGTGAACTATGCCTGAATAGGGTGAAGCCWGAGGAAACTCTGGTGGAGGCTCGTAGCGATTCTGACGTGCAAATCGATCGTCGAATTTGGGTATA-GGGCGAAAGACTAATCG- 
  025f_Austropaxillus_statuum_Pst2         -----CTAGTAACTGCGAGTGAAGCGGGAAGAGCTCAAATTTTGAATCTGGCGGTCTTT---GGCCGTCCGAGTTGTAATCTAGAGAAGTGTTTTCCGCGCTGGACCGTGTACAAGTCTCCTGGACGGGAGCGTCATAGAGGGTGATAATCCCGTCTCTGACACGGACTACCAGGGC-TAT-GTGATGCGCTCTCGACGAGTCGAGTTGTTTGGGAATGCAGCTCAMATTGGGTGGTAAATTCCATCTAAAGCTAAATACASGCGAGAGACCGATAGCGAACAAGTACCGTGAGGGAAAGATGAAAAGAACTTTGGAAAGAGAGTTAAACAGTACGTGAAATTGCTGAAAGGGAAACGCTTGAAGTCAGTCGCGTTGGCC-GGGGATCAGCCTTGCAATC----------TTGTTGGGTGCATTTCCTGGTTTGACGGGTCAGCATCAATTTTGACTGTTGGAGAAGGGT-CGAGG-GAATGTGGCATCCTTCGGGGTGTGTTATAGCCTTTGATCGCATGCAACGGTTGGGATTGAGGAACTCASCACSACCCC---CTC-GT-GGG-TTCGGGGCTTCG-GCCTACG--TGCGTGCTTAGGATGCTGGCATAATGGCTTTAATCGACCCGTCYTGAAACACGGACCAAGGAGTCTAACATGCACGCGAGTGTTTGGGTGTTTAAAACCCGAGCGCGCAATGAAAGTGAAA-GTTGAGACCTCTGTCGTGGAGGGCATCGACGCCCGGACCTGAACTTTT-GTGACGGTTCTGCSGTAGAGCGTGTACGTTGGGAYCCGAAAGATSGTGMACYMTGCCTGAATACGGTGAG--CWGAGGAAACTCTGGTGGAGGCTCGTAACGATTCTSACGTGCAATYCGATCGTCGAATTTGGGTATAGGGGCGAMAGACTAATCGA 
  025g_AY177266_Gymnopaxillus_nudus       --CCCCTAGTAACTGCGAGTGAAGCGGGAAGAGCTCAAATTTTGAATCTGGCGGTCTAC---GGCCGTCCGAGTTGTAATCTAGAGAAGCGTTTTCCGCGCTGGACCGTGTACAAGTCTCCTGGAAGGGAGCGTCATAGAGGGTGATAATCCCGTCTTTGACACGGACTGCCAGGGC-TAT-GTGATGCGCTCTCGACGAGTCGAGTTGTTTGGGAATGCAGCTCAAATTGGGTGGTAAATTCCATCTAAAGCTAAATACAGGCGAGAGACCGATAGCGAACAAGTACCGTGAGGGAAAGATGAAAAGAACTTTGGAAAGAGAGTTAAACAGTACGTGAAATTGCTGAAAGGGAAACGCTTGAAGTCAGTCGCGTCGATC-GGGGATCAGCCTTGCAATC----------TTGCTCGGTGCATTTCCTGGTT-GACGGGTCAGCATCAATTTTGACCGTTGGAGAAGGGT-CGAGG-GAATGTGGCATCCTTCGGGGTGTGTTATAGCCTTTGATCGTATGCAACGGTTGGGATTGAGGAACTCAGCGCGACCC----CTC-GT-GGG-TTCGGGGCTTCG-GCCTACGTTTGCGTGCTTAGGATGCTGGCATAATGGCTTTAATCGACCCGTCTTGAAACACGGACCAAGGAGTCTAACATGCACGCGAGTGTTTGGGTGTTTAAAACCCGAGCGCGTAATGAAAGTGAAA-GTCGAGACCTCTGTCGTGGAGGGCATCGACGCCCGGACCTGAACTTTT-GTGACGGTTCTGCGGTAGAACGTGTACGTTGGGACCCGAAAGATGGTGAACTATGCCTGAATAGGGTGAAGCCAGAGGAAACTCTGGTGGAGGCTCGTAGCGATTCTGACGTGCAAATCGATCGTCGAATTTGGG----------------------- 
  025h_AY177265_Gymnopaxillus_nudus        --CCCCTAGTAACTGCGAGTGAAGCGGGAAGAGCTCAAATTTTGAATCTGGCGGTCTAC---GGCCGTCCGAGTTGTAATCTAGAGAAGCGTTTTCCGCGCTGGACCGTGTACAAGTCTCCTGGAAGGGAGCGTCATAGAGGGTGATAATCCCGTCTTTGACACGGACTGCCAGGGC-TAT-GTGATGCGCTCTCGACGAGTCGAGTTGTTTGGGAATGCAGCTCAAATTGGGTGGTAAATTCCATCTAAAGCTAAATACAGGCGAGAGACCGATAGCGAACAAGTACCGTGAGGGAAAGATGAAAAGAACTTTGGAAAGAGAGTTAAACAGTACGTGAAATTGCTGAAAGGGAAACGCTTGAAGTCAGTCGCGTCGATC-GGGGATCAGCCTTGCAATC----------TTGCTCGGTGCATTTCCTGGTT-GACGGGTCAGCATCAATTTTGACCGTTGGAGAAGGGT-CGAGG-GAATGTGGCATCCTTCGGGGTGTGTTATAGCCTTTGATCGTATGCAACGGTTGGGATTGAGGAACTCAGCGCGACCC----CTC-GT-GGG-TTCGGGGCTTCG-GCCTACGTTTGCGTGCTTAGGATGCTGGCATAATGGCTTTAATCGACCCGTCTTGAAACACGGACCAAGGAGTCTAACATGCACGCGAGTGTTTGGGTGTTTAAAACCCGAGCGCGTAATGAAAGTGAAA-GTCGAGACCTCTGTCGTGGAGGGCATCGACGCCCGGACCTGAACTTTT-GTGACGGTTCTGCGGTAGAGCGTGTACGTTGGGACCCGAAAGATGGTGAACTATGCCTGAATAGGGTGAAGCCAGAGGAAACTCTGGTGGAGGCTCGTAGCGATTCTGACGTGCAAATCGATCGTCGAATTTGGG----------------------- 
  025i_AY177264_Gymnopaxillus_vestitus     --CCCCTAGTAACTGCGAGTGAAGCGGGAAGAGCTCAAATTTTGAATCTGGCGGTCTAC---GGCCGTCCGAGTTGTAATCTAGAGAAGCGTTTTCCGCGCTGGACCGTGTACAAGTCTCCTGGAAGGGAGCGTCATAGAGGGTGATAATCCCGTCTTTGACACGGACTGCCAGGGC-TAT-GTGATGCGCTCTCGACGAGTCGAGTTGTTTGGGAATGCAGCTCAAATTGGGTGGTAAATTCCATCTAAAGCTAAATACAGGCGAGAGACCGATAGCGAACAAGTACCGTGAGGGAAAGATGAAAAGAACTTTGGAAAGAGAGTTAAACAGTACGTGAAATTGCTGAAAGGGAAACGCTTGAAGTCAGTCGCGTCGATC-GGGGATCAGCCTTGCAATC----------TTGCTTGGTGCATTTCCTGGTC-GATGGGTCAGCATCAATTTCGACCGTTGGAGAAGGGT-CGAGG-GAATGTGGCATCCTTCGGGGTGTGTTATAGCCTTTCATCGTATGCAACGGTTGGGATTGAGGAACTCAGCGCGACCC----CTC-GT-GGG-TTCGGGGCTTCG-GCCTACGTTTGCGTGCTTAGGATGCTGGCATAATGGCTTTAATCGACCCGTCTTGAAACACGGACCAAGGAGTCTAACATGCACGCGAGTGTTTGGGTGTTTAAAACCCGAGCGCATAATGAAAGTGAAA-GTCGAGACCTCTGTCGTGGAGGGCATCGACGCCCGGACCTGAACTTTT-GTGACGGTTCTGCGGTAGAGCGTGTACGTTGGGACCCGAAAGATGGTGAACTATGCCTGAATAGGGTGAAGCCAGAGGAAACTCTGGTGGAGGCTCGTAGCGATTCTGACGTGCAAATCGATCGTCGAATTTGGG----------------------- 
  026a_Serpula_lacrymans_REG383               TTCCCCTAGTAACTGCGAGTGAAGCGGGAAGAGCTCAAATTTTAAATCTGGCGGTCCTCGT-GGTCGTCCGAGTTGTAATCTAGAGAAGCGTTTTCCGCGCTGGACCGTGTACAAGTCTCCTGGAACGGAGCGTCATAGAGGGTGAGAATCCCGTCTCTGACACGGACTACCAGGGCTTTT-GTGATGCGCTCTCGACGAGTCGAGTTGTTTGGGAATGCAGCTCAAATTGGGTGGTAAATTCCATCTAAAGCTAAATATAGGCGAGAGACCGATAGCGAACAAGTACCGTGAGGGAAAGATGAAAAGAACTTTGGAAAGAGAGTTAAACAGTACGTGAAATTGCTGAAAGGGAAACGCTTGAAGTCAGTCGCGTTGGCC-GGGGATCAGCCTTGCAATC----------TTGTTGGGTGCATTTCCTGGTT-GACGGGTCAGCATCAATTTTGACCGTCGGAGAAGGGT-TGAGG-GAATGTGGCATCCTTCGGGGTGTGTTATAGCCTTTGATCGTATGCGACGGTTGGGATTGAGGAACTCAGCATGACCC----CTC-GT-GGG-TTTGGGGCTTCG-GCTCACA--TCCATGCTTAGGATGCTGGCATAATGGCTTTAAGCGACCCGTCTTGAAACACGGACCAAGGAGTCTAACATGCCCGCGAGTGTTTGGGTGTTTAAAACCCGAGCGCGTAATGAAAGTGAAA-GTTGAGACCTCTGTCGTGGAGGGCATCGACGCCCGGACCAGAACTTTT-GTGACGGCCCTGCGGTAGAGCGTGTATGTTGGGACCCGAAAGATGGTGAACTATGCCTGAATAGGGTGAAGCCAGAGGAAACTCTGGTGGAGGCTCGTAGCGATTCTGACGTGCAAATCGATCGTCGAATTTGGGTATAGGGGCGAAAGACTAATCGA 
  026b_Serpula_lacrymans_CZ1               TTCCCCTAGTAACTGCGAGTGAAGCGGGAAGAGCTCAAATTTTAAATCTGGCGGTCCTCGT-GGTCGTCCGAGTTGTAATCTAGAGAAGCGTTTTCCGCGCTGGACCGTGTACAAGTCTCCTGGAACGGAGCGTCATAGAGGGTGAGAATCCCGTCTCTGACACGGACTACCAGGGCTTTT-GTGATGCGCTCTCGACGAGTCGAGTTGTTTGGGAATGCAGCTCAAATTGGGTGGTAAATTCCATCTAAAGCTAAATATAGGCGAGAGACCGATAGCGAACAAGTACCGTGAGGGAAAGATGAAAAGAACTTTGGAAAGAGAGTTAAACAGTACGTGAAATTGCTGAAAGGGAAACGCTTGAAGTCAGTCGCGTTGGCC-GGGGATCAGCCTTGCAATC----------TTGTTGGGTGCATTTCCTGGTT-GACGGGTCAGCATCAATTTTGACCGTCGGAGAAGGGT-TGAGG-GAATGTGGCATCCTTCGGGGTGTGTTATAGCCTTTGATCGTATGCGACGGTTGGGATTGAGGAACTCAGCATGACCC----CTC-GT-GGG-TTTGGGGCTTCG-GCTCACA--TCCATGCTTAGGATGCTGGCATAATGGCTTTAAGCGACCCGTCTTGAAACACGGACCAAGGAGTCTAACATGCCCGCGAGTGTTTGGGTGTTTAAAACCCGAGCGCGTAATGAAAGTGAAA-GTTGAGACCTCTGTCGTGGAGGGCATCGACGCCCGGACCAGAACTTTT-GTGACGGCCCTGCGGTAGAGCGTGTATGTTGGGACCCGAAAGATGGTGAACTATGCCTGAATAGGGTGAAGCCAGAGGAAACTCTGGTGG-------------------------------------------------------------------- 
  026d_Serpula_lacrymans_SL1               TTCCCCTAGTAACTGCGAGTGAAGCGGGAAGAGCTCAAATTTTAAATCTGGCGGTCCTCGT-GGTCGTCCGAGTTGTAATCTAGAGAAGCGTTTTCCGCGCTGGACCGTGTACAAGTCTCCTGGAACGGAGCGTCATAGAGGGTGAGAATCCCGTCTCTGACACGGACTACCAGGGCTTTT-GTGATGCGCTCTCGACGAGTCGAGTTGTTTGGGAATGCAGCTCAAATTGGGTGGTAAATTCCATCTAAAGCTAAATATAGGCGAGAGACCGATAGCGAACAAGTACCGTGAGGGAAAGATGAAAAGAACTTTGGAAAGAGAGTTAAACAGTACGTGAAATTGCTGAAAGGGAAACGCTTGAAGTCAGTCGCGTTGGCC-GGGGATCAGCCTTGCAATC----------TTGTTGGGTGCATTTCCTGGTT-GACGGGTCAGCATCAATTTTGACCGTCGGAGAAGGGT-TGAGG-GAATGTGGCATCCTTCGGGGTGTGTTATAGCCTTTGATCGTATGCGACGGTTGGGATTGAGGAACTCAGCATGACCC----CTC-GT-GGG-TTTGGGGCTTCG-GCTCACA--TCCATGCTTAGGATGCTGGCATAATGGCTTTAAGCGACCCGTCTTGAAACACGGACCAAGGAGTCTAACATGCCCGCGAGTGTTTGGGTGTTTAAAACCCGAGCGCGTAATGAAAGTGAAA-GTTGAGACCTCTGTCGTGGAGGGCATCGACGCCCGGACCAGAACTTTT-GTGACGGCCCTGCGGTAGAGCGTGTATGTTGGGACCCGAAAGATGGTGAACTATGCCTGAATAGGGTGAAGCCAGAGGAAACTCTGGTGGAGGCTCGTAGCGATTCTGACGTGCAAATCGATCGTCGAATTTGGGTATA-GGGCGAAAGACTAATCGA 
  026e_Serpula_lacrymans_SL198             TTCCCCTAGTAACTGCGAGTGAAGCGGGAAGAGCTCAAATTTTAAATCTGGCGGTCCTCGT-GGTCGTCCGAGTTGTAATCTAGAGAAGCGTTTTCCGCGCTGGACCGTGTACAAGTCTCCTGGAACGGAGCGTCATAGAGGGTGAGAATCCCGTCTCTGACACGGACTACCAGGGCTTTT-GTGATGCGCTCTCGACGAGTCGAGTTGTTTGGGAATGCAGCTCAAATTGGGTGGTAAATTCCATCTAAAGCTAAATATAGGCGAGAGACCGATAGCGAACAAGTACCGTGAGGGAAAGATGAAAAGAACTTTGGAAAGAGAGTTAAACAGTACGTGAAATTGCTGAAAGGGAAACGCTTGAAGTCAGTCGCGTTGGCC-GGGGATCAGCCTTGCAATC----------TTGTTGGGTGCATTTCCTGGTT-GACGGGTCAGCATCAATTTTGACCGTCGGAGAAGGGT-TGAGG-GAATGTGGCATCCTTCGGGGTGTGTTATAGCCTTTGATCGTATGCGACGGTTGGGATTGAGGAACTCAGCATGACCC----CTC-GT-GGG-TTTGGGGCTTCG-GCTCACA--TCCATGCTTAGGATGCTGGCATAATGGCTTTAAGCGACCCGTCTTGAAACACGGACCAAGGAGTCTAACATGCCCGCGAGTGTTTGGGTGTTTAAAACCCGAGCGCGTAATGAAAGTGAAA-GTTGAGACCTCTGTCGTGGAGGGCATCGACGCCCGGACCAGAACTTTT-GTGACGGCCCTGCGGTAGAGCGTGTATGTTGGGACCCGAAAGATGGTGAACTATGCCTGAATAGGGTGAAGCCAGAGGAAACTCTGGTGGAGGCTCGTAGCGATTCTGACGTGCAAATCGATCGTCGAATTTGGGTATA-GGGCGAAAGACTAATCGA 
  026f_Serpula_lacrymans_SL199             TTCCCCTAGTAACTGCGAGTGAAGCGGGAAGAGCTCAAATTTTAAATCTGGCGGTCCTCGT-GGTCGTCCGAGTTGTAATCTAGAGAAGCGTTTTCCGCGCTGGACCGTGTACAAGTCTCCTGGAACGGAGCGTCATAGAGGGTGAGAATCCCGTCTCTGACACGGACTACCAGGGCTTTT-GTGATGCGCTCTCGACGAGTCGAGTTGTTTGGGAATGCAGCTCAAATTGGGTGGTAAATTCCATCTAAAGCTAAATATAGGCGAGAGACCGATAGCGAACAAGTACCGTGAGGGAAAGATGAAAAGAACTTTGGAAAGAGAGTTAAACAGTACGTGAAATTGCTGAAAGGGAAACGCTTGAAGTCAGTCGCGTTGGCC-GGGGATCAGCCTTGCAATC----------TTGTTGGGTGCATTTCCTGGTT-GACGGGTCAGCATCAATTTTGACCGTCGGAGAAGGGT-TGAGG-GAATGTGGCATCCTTCGGGGTGTGTTATAGCCTTTGATCGTATGCGACGGTTGGGATTGAGGAACTCAGCATGACCC----CTC-GT-GGG-TTTGGGGCTTCG-GCTCACA--TCCATGCTTAGGATGCTGGCATAATGGCTTTAAGCGACCCGTCTTGAAACACGGACCAAGGAGTCTAACATGCCCGCGAGTGTTTGGGTGTTTAAAACCCGAGCGCGTAATGAAAGTGAAA-GTTGAGACCTCTGTCGTGGAGGGCATCGACGCCCGGACCAGAACTTTT-GTGACGGCCCTGCGGTAGAGCGTGTATGTTGGGACCCGAAAGATGGTGAACTATGCCTGAATAGGGTGAAGCCAGAGGAAACTCTGGTGGAGGCTCGTAGCGATTCTGACGTGCAAATCGATCGTCGAATTTGGGTATA-GGGCGAAAGACTAATCGA 
  026g_Serpula_lacrymans_SL5               TTCCCCTAGTAACTGCGAGTGAAGCGGGAAGAGCTCAAATTTTAAATCTGGCGGTCCTCGT-GGTCGTCCGAGTTGTAATCTAGAGAAGCGTTTTCCGCGCTGGACCGTGTACAAGTCTCCTGGAACGGAGCGTCATAGAGGGTGAGAATCCCGTCTCTGACACGGACTACCAGGGCTTTT-GTGATGCGCTCTCGACGAGTCGAGTTGTTTGGGAATGCAGCTCAAATTGGGTGGTAAATTCCATCTAAAGCTAAATATAGGCGAGAGACCGATAGCGAACAAGTACCGTGAGGGAAAGATGAAAAGAACTTTGGAAAGAGAGTTAAACAGTACGTGAAATTGCTGAAAGGGAAACGCTTGAAGTCAGTCGCGTTGGCC-GGGGATCAGCCTTGCAATC----------TTGTTGGGTGCATTTCCTGGTT-GACGGGTCAGCATCAATTTTGACCGTCGGAGAAGGGT-TGAGG-GAATGTGGCATCCTTCGGGGTGTGTTATAGCCTTTGATCGTATGCGACGGTTGGGATTGAGGAACTCAGCATGACCC----CTC-GT-GGG-TTTGGGGCTTCG-GCTCACA--TCCATGCTTAGGATGCTGGCATAATGGCTTTAAGCGACCCGTCTTGAAACACGGACCAAGGAGTCTAACATGCCCGCGAGTGTTTGGGTGTTTAAAACCCGAGCGCGTAATGAAAGTGAAA-GTTGAGACCTCTGTCGTGGAGGGCATCGACGCCCGGACCAGAACTTTT-GTGACGGCCCTGCGGTAGAGCGTGTATGTTGGGACCCGAAAGATGGTGAACTATGCCTGAATAGGGTGAAGCCAGAGGAAACTCTGGTGGAGGCTCGTAGCGATTCTGACGTGCAAATCGATCGTCGAATTTGGGTATA-GGGCGAAAGACTAATCGA 
  026h_Serpula_lacr_shast_SHA30_2          TTCCCCTAGTAACTGCGAGTGAAGCGGGAAGAGCTCAAATTTTAAATCTGGCGGTCCTCGT-GGTCGTCCGAGTTGTAATCTAGAGAAGCGTTTTCCGCGCTGGACCGTGTACAAGTCTCCTGGAACGGAGCGTCATAGAGGGTGAGAATCCCGTCTCTGACACGGACTACCAGGGCTTTT-GTGATGCGCTCTCGACGAGTCGAGTTGTTTGGGAATGCAGCTCAAATTGGGTGGTAAATTCCATCTAAAGCTAAATATAGGCGAGAGACCGATAGCGAACAAGTACCGTGAGGGAAAGATGAAAAGAACTTTGGAAAGAGAGTTAAACAGTACGTGAAATTGCTGAAAGGGAAACGCTTGAAGTCAGTCGCGTTGGCC-GGGGATCAGCCTTGCAATC----------TTGTTGGGTGCATTTCCTGGTT-GACGGGTCAGCATCAATTTTGACCGTCGGAGAAGGGT-TGAGG-GAATGTGGCATCTTTCGGGGTGTGTTATAGCCTTTGATCGTATGCGACGGTTGGGATTGAGGAACTCAGCATGACCC----CTC-GT-GGG-TTTGGGGCTTCG-GCTCACA--TCCATGCTTAGGATGCTGGCATAATGGCTTTAATCGACCCGTCTTGAAACACGGACCAAGGAGTCTAACATGCCCGCGAGTGTTTGGGTGTTTAAAACCCGAGCGCGTAATGAAAGTGAAA-GTTGAGACCTCTGTCGTGGAGGGCATCGACGCCCGGACCAGAACTTTT-GTGACGGCCCTGCGGTAGAGCGTGTATGTTGGGACCCGAAAGATGGTGAACTATGCCTGAATAGGGTGAAGCCAGAGGAAACTCTGGTGGAGGCTCGTAGCGATTCTGACGTGCAAATCGATCGTCGAATTTGGGTATA-GGGCGAAAGACTAATCGA 
  026i_Serpula_lacr_shast_SHA8_1           TTCCCCTAGTAACTGCGAGTGAAGCGGGAAGAGCTCAAATTTTAAATCTGGCGGTCCTCGT-GGTCGTCCGAGTTGTAATCTAGAGAAGCGTTTTCCGCGCTGGACCGTGTACAAGTCTCCTGGAACGGAGCGTCATAGAGGGTGAGAATCCCGTCTCTGACACGGACTACCAGGGCTTTT-GTGATGCGCTCTCGACGAGTCGAGTTGTTTGGGAATGCAGCTCAAATTGGGTGGTAAATTCCATCTAAAGCTAAATATAGGCGAGAGACCGATAGCGAACAAGTACCGTGAGGGAAAGATGAAAAGAACTTTGGAAAGAGAGTTAAACAGTACGTGAAATTGCTGAAAGGGAAACGCTTGAAGTCAGTCGCGTTGGCC-GGGGATCAGCCTTGCAATC----------TTGTTGGGTGCATTTCCTGGTT-GACGGGTCAGCATCAATTTTGACCGTCGGAGAAGGGT-TGAGG-GAATGTGGCATCTTTCGGGGTGTGTTATAGCCTTTGATCGTATGCGACGGTTGGGATTGAGGAACTCAGCATGACCC----CTC-GT-GGG-TTTGGGGCTTCG-GCTCACA--TCCATGCTTAGGATGCTGGCATAATGGCTTTAATCGACCCGTCTTGAAACACGGACCAAGGAGTCTAACATGCCCGCGAGTGTTTGGGTGTTTAAAACCCGAGCGCGTAATGAAAGTGAAA-GTTGAGACCTCTGTCGTGGAGGGCATCGACGCCCGGACCAGAACTTTT-GTGACGGCCCTGCGGTAGAGCGTGTATGTTGGGACCCGAAAGATGGTGAACTATGCCTGAATAGGGTGAAGCCAGAGGAAACTCTGGTGGAGGCTCGTAGCGATTCTGACGTGCAAATCGATCGTCGAATTTGGGTATA-GGGCGAAAGACTAATCGA 
  027_Serpula_himantioides_SH136        TTCCCCTAGTAACTGCGAGTGAAGCGGGAAGAGCTCAAATTTTGAATCTGGCGGTCCTCGT-GGTCGTCCGAGTTGTAATCTAGAGAAGCGTTTTCCGCGCTGGACCGTGTACAAGTCTCCTGGAACGGAGCGTCATAGAGGGTGAGAATCCCGTCTCTGACACGGACTACCAGGGCTTTT-GTGATGCGCTCTCGACGAGTCGAGTTGTTTGGGAATGCAGCTCAAATTGGGTGGTAAATTCCATCTAAAGCTAAATACAGGCGAGAGACCGATAGCGAACAAGTACCGTGAGGGAAAGATGAAAAGAACTTTGGAAAGAGAGTTAAACAGTACGTGAAATTGCTGAAAGGGAAACGCTTGAAGTCAGTCGCGTTGGCC-GGGGATCAGCCTTGCAATC----------TTGTTGGGTGCATTTCCTGGTT-GACGGGTCAGCATCGATTTTGACCGTCGGAGAAGGGT-CGAGG-GAATGTGGCATCCTTCGGGGTGTGTTATAGCCTTTGATCGTATGCGACGGTTGGGATCGAGGAACTCAGCATGACCC----CTC-GT-GGG-TTTGGGGCTTCG-GCTCACA--TCCATGCTTAGGATGCTGGCATAATGGCTTTAAGCGACCCGTCTTGAAACACGGACCAAGGAGTCTAACATGCCCGCGAGTGTTTGGGTGTTTAAAACCCGAGCGCGTAATGAAAGTGAAA-GTTGAGACCTCTGTCGTGGAGGGCATCGACGCCCGGACCAGAACTTTT-GTGACGGCCCTGCGGTAGAGCGTGTATGTTGGGACCCGAAAGATGGTGAACTATGCCTGAATAGGGTGAAGCCAGAGGAAACTCTGGTGGAGGCTCGTAGCGATTCTGACGTGCAAATCGATCGTCGAATTTGGGTATAGGGGCGAAAGACTAATCGA 
  028a_Serpula_himantioides_SH164       TTCCCCTAGTAACTGCGAGTGAAGCGGGAAGAGCTCAAATTTTGAATCTGGCGGTCCTCGT-GGTCGTCCGAGTTGTAATCTAGAGAAGCGTTTTCCGCGCTGGACCGTGTACAAGTCTCCTGGAACGGAGCGTCATAGAGGGTGAGAATCCCGTCTCTGACACGGACTACCAGGGCTTTT-GTGATGCGCTCTCGACGAGTCGAGTTGTTTGGGAATGCAGCTCAAATTGGGTGGTAAATTCCATCTAAAGCTAAATACAGGCGAGAGACCGATAGCGAACAAGTACCGTGAGGGAAAGATGAAAAGAACTTTGGAAAGAGAGTTAAACAGTACGTGAAATTGCTGAAAGGGAAACGCTTGAAGTCAGTCGCGTTGGCC-GGGGATCAGCCTTGCAATC----------TTGTTGGGTGCATTTCCTGGTT-GACGGGTCAGCATCAATTTTGACCGTCGGAGAAGGGT-TGAGG-GAATGTGGCATCCTTCGGGGTGTGTTATAGCCTTTGATCGTATGCGACGGTTGGGATTGAGGAACTCAGCATGACCC----CTT-GT-GGG-TTTGGGGCTTCG-GCTCACA--CCCATGCTTAGGATGCTGGCATAATGGCTTTAAGCGACCCGTCTTGAAACACGGACCAAGGAGTCTAACATGCCCGCGAGTGTTTGGGTGTTTAAAACCCGAGCGCGTAATGAAAGTGAAA-GTTGAGACCTCTGTCGTGGAGGGCATCGACGCCCGGACCAGAACTTCT-GTGACGGCCCTGCGGTAGAGCGTGTATGTTGGGACCCGAAAGATGGTGAACTATGCCTGAATAGGGTGAAGCCAGAGGAAACTCTGGTGGAGGCTCGTAGCGATTCTGACGTGCAAATCGATCGTCGAATTTGGGTATAGGGGCGAAAGACTAATCGA 
  028b_Serpula_himantioides_SH115          TTCCCCTAGTAACTGCGAGTGAAGCGGGAAGAGCTCAAATTTTGAATCTGGCGGTCCTCGT-GGTCGTCCGAGTTGTAATCTAGAGAAGCGTTTTCCGCGCTGGACCGTGTACAAGTCTCCTGGAACGGAGCGTCATAGAGGGTGAGAATCCCGTCTCTGACACGGACTACCAGGGCTTTT-GTGATGCGCTCTCGACGAGTCGAGTTGTTTGGGAATGCAGCTCAAATTGGGTGGTAAATTCCATCTAAAGCTAAATACAGGCGAGAGACCGATAGCGAACAAGTACCGTGAGGGAAAGATGAAAAGAACTTTGGAAAGAGAGTTAAACAGTACGTGAAATTGCTGAAAGGGAAACGCTTGAAGTCAGTCGCGTTGGCC-GGGGATCAGCCTTGCAATC----------TTGTTGGGTGCATTTCCTGGTT-GACGGGTCAGCATCGATTTTGACCGTCGGAGAAGGGT-CGAGG-GAATGTGGCATCCTTCGGGGTGTGTTATAGCCTTTGATCGTATGCGACGGTTGGGATCGAGGAACTCAGCATGACCC----CTC-GT-GGG-TTTGGGGCTTCG-GCTCACA--TCCATGCTTAGGATGCTGGCATAATGGCTTTAAGCGACCCGTCTTGAAACACGGACCAAGGAGTCTAACATGCCCGCGAGTGTTTGGGTGTTTAAAACCCGAGCGCGTAATGAAAGTGAAA-GTTGAGACCTCTGTCGTGGAGGGCATCGACGCCCGGACCAGAACTTTT-GTGACGGCCCTGCGGTAGAGCGTGTATGTTGGGACCCGAAAGATGGTGAACTATGCCTGAATAGGGTGAAGCCAGAGGAAACTCTGGTGGAGGCTCGTAGCGATTCTGACGTGCAAATCGATCGTCGAATTTGGGTATA-GGGCGAAAGACTAATCGA 
  028c_Serpula_himantioides_SH127          TTCCCCTAGTAACTGCGAGTGAAGCGGGAAGAGCTCAAATTTTGAATCTGGCGGTCCTCGT-GGTCGTCCGAGTTGTAATCTAGAGAAGCGTTTTCCGCGCTGGACCGTGTACAAGTCTCCTGGAACGGAGCGTCATAGAGGGTGAGAATCCCGTCTCTGACACGGACTACCAGGGCTTTT-GTGATGCGCTCTCGACGAGTCGAGTTGTTTGGGAATGCAGCTCAAATTGGGTGGTAAATTCCATCTAAAGCTAAATACAGGCGAGAGACCGATAGCGAACAAGTACCGTGAGGGAAAGATGAAAAGAACTTTGGAAAGAGAGTTAAACAGTACGTGAAATTGCTGAAAGGGAAACGCTTGAAGTCAGTCGCGTTGGCC-GGGGATCAGCCTTGCAATC----------TTGTTGGGTGCATTTCCTGGTT-GACGGGTCAGCATCGATTTTGACCGTCGGAGAAGGGT-CGAGG-GAATGTGGCATCCTTCGGGGTGTGTTATAGCCTTTGATCGTATGCGACGGTTGGGATCGAGGAACTCAGCATGACCC----CTC-GT-GGG-TTTGGGGCTTCG-GCTCACA--TCCATGCTTAGGATGCTGGCATAATGGCTTTAAGCGACCCGTCTTGAAACACGGACCAAGGAGTCTAACATGCCCGCGAGTGTTTGGGTGTTTAAAACCCGAGCGCGTAATGAAAGTGAAA-GTTGAGACCTCTGTCGTGGAGGGCATCGACGCCCGGACCAGAACTTTT-GTGACGGCCCTGCGGTAGAGCGTGTATGTTGGGACCCGAAAGATGGTGAACTATGCCTGAATAGGGTGAAGCCAGAGGAAACTCTGGTG--------------------------------------------------------------------- 
  028d_Serpula_himantioides_SH129          TTCCCCTAGTAACTGCGAGTGAAGCGGGAAGAGCTCAAATTTTGAATCTGGCGGTCCTCGT-GGTCGTCCGAGTTGTAATCTAGAGAAGCGTTTTCCGCGCTGGACCGTGTACAAGTCTCCTGGAACGGAGCGTCATAGAGGGTGAGAATCCCGTCTCTGACACGGACTACCAGGGCTTTT-GTGATGCGCTCTCGACGAGTCGAGTTGTTTGGGAATGCAGCTCAAATTGGGTGGTAAATTCCATCTAAAGCTAAATACAGGCGAGAGACCGATAGCGAACAAGTACCGTGAGGGAAAGATGAAAAGAACTTTGGAAAGAGAGTTAAACAGTACGTGAAATTGCTGAAAGGGAAACGCTTGAAGTCAGTCGCGTTGGCC-GGGGATCAGCCTTGCAATC----------TTGTTGGGTGCATTTCCTGGTT-GACGGGTCAGCATCGATTTTGACCGTCGGAGAAGGGT-CGAGG-GAATGTGGCATCCTTCGGGGTGTGTTATAGCCTTTGATCGTATGCGACGGTTGGGATCGAGGAACTCAGCATGACCC----CTC-GT-GGG-TTTGGGGCTTCG-GCTCACA--TCCATGCTTAGGATGCTGGCATAATGGCTTTAAGCGACCCGTCTTGAAACACGGACCAAGGAGTCTAACATGCCCGCGAGTGTTTGGGTGTTTAAAACCCGAGCGCGTAATGAAAGTGAAA-GTTGAGACCTCTGTCGTGGAGGGCATCGACGCCCGGACCAGAACTTTT-GTGACGGCCCTGCGGTAGAGCGTGTATGTTGGGACCCGAAAGATGGTGAACTATGCCTGAATAGGGTGAAGCCAGAGGAAACTCTGGTGGAGGCTCGTAGCGATTCTGACGTGCAAATCGATCGTCGAATTTGGGTATA-GGGCGAAAGACTAATCGA 
  028e_Serpula_himantioides_SH130          TTCCCCTAGTAACTGCGAGTGAAGCGGGAAGAGCTCAAATTTTGAATCTGGCGGTCCTCGT-GGTCGTCCGAGTTGTAATCTAGAGAAGCGTTTTCCGCGCTGGACCGTGTACAAGTCTCCTGGAACGGAGCGTCATAGAGGGTGAGAATCCCGTCTCTGACACGGACTACCAGGGCTTTT-GTGATGCGCTCTCGACGAGTCGAGTTGTTTGGGAATGCAGCTCAAATTGGGTGGTAAATTCCATCTAAAGCTAAATACAGGCGAGAGACCGATAGCGAACAAGTACCGTGAGGGAAAGATGAAAAGAACTTTGGAAAGAGAGTTAAACAGTACGTGAAATTGCTGAAAGGGAAACGCTTGAAGTCAGTCGCGTTGGCC-GGGGATCAGCCTTGCAATC----------TTGTTGGGTGCATTTCCTGGTT-GACGGGTCAGCATCGATTTTGACCGTCGGAGAAGGGT-CGAGG-GAATGTGGCATCCTTCGGGGTGTGTTATAGCCTTTGATCGTATGCGACGGTTGGGATCGAGGAACTCAGCATGACCC----CTC-GT-GGG-TTTGGGGCTTCG-GCTCACA--TCCATGCTTAGGATGCTGGCATAATGGCTTTAAGCGACCCGTCTTGAAACACGGACCAAGGAGTCTAACATGCCCGCGAGTGTTTGGGTGTTTAAAACCCGAGCGCGTAATGAAAGTGAAA-GTTGAGACCTCTGTCGTGGAGGGCATCGACGCCCGGACCAGAACTTTT-GTGACGGCCCTGCGGTAGAGCGTGTATGTTGGGACCCGAAAGATGGTGAACTATGCCTGAATAGGGTGAAGCCAGAGGAAACTCTGGTGGAGGCTCGTAGCGATTCTGACGTGCAAATCGATCGTCGAATTTGGGTATA-GGGCGAAAGACTAATCGA 
  028f_Serpula_himantioides_SH141          TTCCCCTAGTAACTGCGAGTGAAGCGGGAAGAGCTCAAATTTTGAATCTGGCGGTCCTCGT-GGTCGTCCGAGTTGTAATCTAGAGAAGCGTTTTCCGCGCTGGACCGTGTACAAGTCTCCTGGAACGGAGCGTCATAGAGGGTGAGAATCCCGTCTCTGACACGGACTACCAGGGCTTTT-GTGATGCGCTCTCGACGAGTCGAGTTGTTTGGGAATGCAGCTCAAATTGGGTGGTAAATTCCATCTAAAGCTAAATACAGGCGAGAGACCGATAGCGAACAAGTACCGTGAGGGAAAGATGAAAAGAACTTTGGAAAGAGAGTTAAACAGTACGTGAAATTGCTGAAAGGGAAACGCTTGAAGTCAGTCGCGTTGGCC-GGGGATCAGCCTTGCAATC----------TTGTTGGGTGCATTTCCTGGTT-GACGGGTCAGCATCAATTTTGACCGTCGGAGAAGGGT-CGAGG-GAATGTGGCATCCTTCGGGGTGTGTTATAGCCTTTGATCGTATGCGACGGTTGGGATTGAGGAACTCAGCATGACCC----CTC-GT-GGG-TTTGGGGCTTCG-GCTCACA--TCCATGCTTAGGATGCTGGCATAATGGCTTTAAGCGACCCGTCTTGAAACACGGACCAAGGAGTCTAACATGCCCGCGAGTGTTTGGGTGTTTAAAACCCGAGCGCGTAATGAAAGTGAAA-GTTGAGACCTCTGTCGTGGAGGGCATCGACGCCCGGACCAGAACTTCT-GTGACGGCCCTGCGGTAGAGCGTGTATGTTGGGACCCGAAAGATGGTGAACTATGCCTGAATAGGGTGAAGCCAGAGGAAACTCTGGTGGAGGCTCGTAGCGATTCTGACGTGCAAATCGATCGTCGAATTTGGGTATA-GGGCGAAAGACTAATCGA 
  028g_Serpula_himantioides_SH168          TTCCCCTAGTAACTGCGAGTGAAGCGGGAAGAGCTCAAATTTTGAATCTGGCGGTCCTCGT-GGTCGTCCGAGTTGTAATCTAGAGAAGCGTTTTCCGCGCTGGACCGTGTACAAGTCTCCTGGAACGGAGCGTCATAGAGGGTGAGAATCCCGTCTCTGACACGGACTACCAGGGCTTTT-GTGATGCGCTCTCGACGAGTCGAGTTGTTTGGGAATGCAGCTCAAATTGGGTGGTAAATTCCATCTAAAGCTAAATACAGGCGAGAGACCGATAGCGAACAAGTACCGTGAGGGAAAGATGAAAAGAACTTTGGAAAGAGAGTTAAACAGTACGTGAAATTGCTGAAAGGGAAACGCTTGAAGTCAGTCGCGTTGGCC-GGGGATCAGCCTTGCAATC----------TTGTTGGGTGCATTTCCTGGTT-GACGGGTCAGCATCAATTTTGACCGTCGGAGAAGGGT-TGAGG-GAATGTGGCATCCTTCGGGGTGTGTTATAGCCTTTGATCGCATGCGACGGTTGGGATTGAGGAACTCAGCATGACCC----CTC-GT-GGG-TTTGGGGCTTCG-GCTCACA--TCCATGCTTAGGATGCTGGCATAATGGCTTTAAGCGACCCGTCTTGAAACACGGACCAAGGAGTCTAACATGCCCGCGAGTGTTTGGGTGCTTAAAACCCGAGCGCGTAATGAAAGTGAAA-GTTGAGACCTCTGTCGTGGAGGGCATCGACGCCCGGACCAGAACTTTT-GTGACGGCCCTGCGGTAGAGCGTGTATGTTGGGACCCGAAAGATGGTGAACTATGCCTGAATAGGGTGAAGCCAGAGGAAACTCTGGTGGAGGCTCGTAGCGATTCKGACGTGCAAATCGATCGTCGAATTTGGGTATA-GGGCGAAAGACTAATCGA 
  028h_Serpula_himantioides_SH169          TTCCCCTAGTAACTGCGAGTGAAGCGGGAAGAGCTCAAATTTTGAATCTGGCGGTCCTCGT-GGTCGTCCGAGTTGTAATCTAGAGAAGCGTTTTCCGCGCTGGACCGTGTACAAGTCTCCTGGAACGGAGCGTCATAGAGGGTGAGAATCCCGTCTCTGACACGGACTACCAGGGCTTTT-GTGATGCGCTCTCGACGAGTCGAGTTGTTTGGGAATGCAGCTCAAATTGGGTGGTAAATTCCATCTAAAGCTAAATACAGGCGAGAGACCGATAGCGAACAAGTACCGTGAGGGAAAGATGAAAAGAACTTTGGAAAGAGAGTTAAACAGTACGTGAAATTGCTGAAAGGGAAACGCTTGAAGTCAGTCGCGTTGGCC-GGGGATCASCCTTGCAATC----------TTGTTGGGTGCATTTCCTGGTT-GACGGGTCAGCATCAATTTTGACCGTCGGAGAAGGGT-TGAGG-GAATGTGGCATCCTTCGGGGTGTGTTATAGCCTTTGATCGCATGCGACGGTTGGGATTGAGGAACTCAGCATGACCC----CTC-GT-GGG-TTTGGGGCTTCG-GCTCACA--TCCATGCTTAGGATGCTGGCATAATGGCTTTAAGCGACCCGTCTTGAAACACGGACCAAGGAGTYTAACATGCCCGCGAGTGTTTGGGTGCTTAAAACCCGAGCGCGTAATGAAAGTGAAA-GTTGAGACCTCTGTCGTGGAGGGCATCGACGCCCGGACCAGAACTTTT-GTGACGGCCCTGCGGTAGAGCGTGTATGTTGGGACCCGAAAGATGGTGAACTATGCCTGAATAGGGTGAAGCCAGAGGAAACTCTGG----------------------------------------------------------------------- 
  028i_Serpula_himantioides_SH17           TTCCCCTAGTAACTGCGAGTGAAGCGGGAAGAGCTCAAATTTTGAATCTGGCGGTCCTCGT-GGTCGTCCGAGTTGTAATCTAGAGAAGCGTTTTCCGCGCTGGACCGTGTACAAGTCTCCTGGAACGGAGCGTCATAGAGGGTGAGAATCCCGTCTCTGACACGGACTACCAGGGCTTTT-GTGATGCGCTCTCGACGAGTCGAGTTGTTTGGGAATGCAGCTCAAATTGGGTGGTAAATTCCATCTAAAGCTAAATACAGGCGAGAGACCGATAGCGAACAAGTACCGTGAGGGAAAGATGAAAAGGACTTTGGAAAGAGAGTTAAACAGTACGTGAAATTGCTGAAAGGGAAACGCTTGAAGTCAGTCGCGTTGGCC-GGGGATCAGCCTTGCAATC----------TTGTTGGGTGCATTTCCTGGTT-GACGGGTCAGCATCAATTTTGACCGTCGGAGAAGGGT-CGAGG-GAATGTGGCATCCTTCGGGGTGTGTTATAGCCTTTGATCGTATGCGACGGTTGGGATTGAGGAACTCAGCATGACCC----CTC-GT-GGG-TTTGGGGCTTCG-GCTCACA--TCCATGCTTAGGATGCTGGCATAATGGCTTTAAGCGACCCGTCTTGAAACACGGACCAAGGAGTCTAACATGCCCGCGAGTGTTTGGGTGTTTAAAACCCGAGCGCGTAATGAAAGTGAAA-GTTGAGACCTCTGTCGTGGAGGGCATCGACGCCCGGACCAGAACTTTT-GTGACGGCCCTGCGGTAGAGCGTGTATGTTGGGACCCGAAAGATGGTGAACTATGCCTGAATAGGGTGAAGCCAGAGGAAACTCTGGTGGAGGCTCGTAGCGATTCTGACGTGCAAATCGATCGTCGAATTTGGGTATA-GGGCGAAAGACTAATCG- 
  028j_Serpula_himantioides_SH18           TTCCCCTAGTAACTGCGAGTGAAGCGGGAAGAGCTCAAATTTTGAATCTGGCGGTCCTCGT-GGTCGTCCGAGTTGTAATCTAGAGAAGCGTTTTCCGCGCTGGACCGTGTACAAGTCTCCTGGAACGGAGCGTCATAGAGGGTGAGAATCCCGTCTCTGACACGGACTACCAGGGCTTTT-GTGATGCGCTCTCGACGAGTCGAGTTGTTTGGGAATGCAGCTCAAATTGGGTGGTAAATTCCATCTAAAGCTAAATACAGGCGAGAGACCGATAGCGAACAAGTACCGTGAGGGAAAGATGAAAAGAACTTTGGAAAGAGAGTTAAACAGTACGTGAAATTGCTGAAAGGGAAACGCTTGAAGTCAGTCGCGTTGGCC-GGGGATCAGCCTTGCAATC----------TTGTTGGGTGCATTTCCTGGTT-GACGGGTCAGCATCGATTTTGACCGTCGGAGAAGGGT-CGAGG-GAATGTGGCATCCTTCGGGGTGTGTTATAGCCTTTGATCGTATGCGACGGTTGGGATCGAGGAACTCAGCATGACCC----CTC-GT-GGG-TTTGGGGCTTCG-GCTCACA--TCCATGCTTAGGATGCTGGCATAATGGCTTTAAGCGACCCGTCTTGAAACACGGACCAAGGAGTCTAACATGCCCGCGAGTGTTTGGGTGTTTAAAACCCGAGCGCGTAATGAAAGTGAAA-GTTGAGACCTCTGTCGTGGAGGGCATCGACGCCCGGACCAGAACTTTT-GTGACGGCCCTGCGGTAGAGCGTGTATGTTGGGACCCGAAAGATGGTGAACTATGCCTGAATAGGGTGAAGCCAGAGGAAACTCTGGTGGAGGCTCGTAGCGATTCTGACGTGCAAATCGATCGTCGAATTTGGGTATA-GGGCGAAAGACTAATCGA 
  028k_Serpula_himantioides_SH20           TTCCCCTAGTAACTGCGAGTGAAGCGGGAAGAGCTCAAATTTTGAATCTGGCGGTCCTCGT-GGTCGTCCGAGTTGTAATCTAGAGAAGCGTTTTCCGCGCTGGACCGTGTACAAGTCTCCTGGAACGGAGCGTCATAGAGGGTGAGAATCCCGTCTCTGACACGGACTACCAGGGCTTTT-GTGATGCGCTCTCGACGAGTCGAGTTGTTTGGGAATGCAGCTCAAATTGGGTGGTAAATTCCATCTAAAGCTAAATACAGGCGAGAGACCGATAGCGAACAAGTACCGTGAGGGAAAGATGAAAAGAACTTTGGAAAGAGAGTTAAACAGTACGTGAAATTGCTGAAAGGGAAACGCTTGAAGTCAGTCGCGTTGGCC-GGGGATCASCCTTGCAATC----------TTGTTGGGTGCATTTCCTGGTT-GACGGGTCAGCATCAATTTTGACCGTCGGAGAAGGGT-CGAGG-GAATGTGGCATCCTTCGGGGTGTGTTATAGCCTTTGATCGTATGYGACGGTTGGGATTGAGGAACTCAGCATGACCC----CTC-GT-GGG-TTTGGGGCTTCG-GCTCACA--TCCATGCTTAGGATGCTGGCATAATGGCTTTAAGCGACCCGTCTTGAAACMCGGACCAAGGAGTYTAACATGCCCGCGAGTGTTTGGGTGTTTAAAACCCGAGCGCGTAATGAAAGTGAAA-GTTGAGACCTCTGTCGTGGAGGGCATCGACGCCCGGACCAGAACTTYT-GTGACGGCCCTGCGGTAGAGCGTGTATGTTGGGACCCGAAAGATGGTGAACTATGCCTGAATAGGGTGAAGCCAGAGGAAACTCTGGTGG-------------------------------------------------------------------- 
  028l_Serpula_himantioides_SH26           TTCCCCTAGTAACTGCGAGTGAAGCGGGAAGAGCTCAAATTTTGAATCTGGCGGTCCTCGT-GGTCGTCCGAGTTGTAATCTAGAGAAGCGTTTTCCGCGCTGGACCGTGTACAAGTCTCCTGGAACGGAGCGTCATAGAGGGTGAGAATCCCGTCTCTGACACGGACTACCAGGGCTTTT-GTGATGCGCTCTCGACGAGTCGAGTTGTTTGGGAATGCAGCTCAAATTGGGTGGTAAATTCCATCTAAAGCTAAATACAGGCGAGAGACCGATAGCGAACAAGTACCGTGAGGGAAAGATGAAAAGAACTTTGGAAAGAGAGTTAAACAGTACGTGAAATTGCTGAAAGGGAAACGCTTGAAGTCAGTCGCGTTGGCC-GGGGATCAGCCTTGCAATC----------TTGTTGGGTGCATTTCCTGGTT-GACGGGTCAGCATCGATTTTGACCGTCGGAGAAGGGT-CGAGG-GAATGTGGCATCCTTCGGGGTGTGTTATAGCCTTTGATCGTATGCGACGGTTGGGATCGAGGAACTCAGCATGACCC----CTC-GT-GGG-TTTGGGGCTTCG-GCTCACA--TCCATGCTTAGGATGCTGGCATAATGGCTTTAAGCGACCCGTCTTGAAACACGGACCAAGGAGTCTAACATGCCCGCGAGTGTTTGGGTGTTTAAAACCCGAGCGCGTAATGAAAGTGAAA-GTTGAGACCTCTGTCGTGGAGGGCATCGACGCCCGGACCAGAACTTTT-GTGACGGCCCTGCGGTAGAGCGTGTATGTTGGGACCCGAAAGATGGTGAACTATGCCTGAATAGGGTGAAGCCAGAGGAAACTCTGGTGGAGGCTCGTAGCGATTCTGACGTGCAAATCGATCGTCGAATTTGGGTATA-GGGCGAAAGACTAATCGA 
  028m_Serpula_himantioides_SH99           TTCCCCTAGTAACTGCGAGTGAAGCGGGAAGAGCTCAAATTTTGAATCTGGCGGTCCTCGT-GGTCGTCCGAGTTGTAATCTAGAGAAGCGTTTTCCGCGCTGGACCGTGTACAAGTCTCCTGGAACGGAGCGTCATAGAGGGTGAGAATCCCGTCTCTGACACGGACTACCAGGGCTTTT-GTGATGCGCTCTCGACGAGTCGAGTTGTTTGGGAATGCAGCTCAAATTGGGTGGTAAATTCCATCTAAAGCTAAATACAGGCGAGAGACCGATAGCGAACAAGTACCGTGAGGGAAAGATGAAAAGAACTTTGGAAAGAGAGTTAAACAGTACGTGAAATTGCTGAAAGGGAAACGCTTGAAGTCAGTCGCGTTGGCC-GGGGATCAGCCTTGCAATC----------TTGTTGGGTGCATTTCCTGGTT-GACGGGTCAGCATCGATTTTGACCGTCGGAGAAGGGT-CGAGG-GAATGTGGCATCCTTCGGGGTGTGTTATAGCCTTTGATCGTATGCGACGGTTGGGATCGAGGAACTCAGCATGACCC----CTC-GT-GGG-TTTGGGGCTTCG-GCTCACA--TCCATGCTTAGGATGCTGGCATAATGGCTTTAAGCGACCCGTCTTGAAACACGGACCAAGGAGTCTAACATGCCCGCGAGTGTTTGGGTGTTTAAAACCCGAGCGCGTAATGAAAGTGAAA-GTTGAGACCTCTGTCGTGGAGGGCATCGACGCCCGGACCAGAACTTTT-GTGACGGCCCTGCGGTAGAGCGYGTATGTTGGGACCCGAAAGATGGTGAACTATGCCTGAATAGGGTGAAGCCAGAGGAAACTCTGGTGGAGGCTCGTAGCGATTCTGACGTGCAAATCGATCGTCGAATTTGGGTATA-GGGCGAAAGACTAATCGA 
  028n_Serpula_himantioides_SH113          TTCCCCTAGTAACTGCGAGTGAAGCGGGAAGAGCTCAAATTTTGAATCTGGCGGTCCTCGT-GGTCGTCCGAGTTGTAATCTAGAGAAGCGTTTTCCGCGCTGGACCGTGTACAAGTCTCCTGGAACGGAGCGTCATAGAGGGTGAGAATCCCGTCTCTGACACGGACTACCAGGGCTTTT-GTGATGCGCTCTCGACGAGTCGAGTTGTTTGGGAATGCAGCTCAAATTGGGTGGTAAATTCCATCTAAAGCTAAATACAGGCGAGAGACCGATAGCGAACAAGTACCGTGAGGGAAAGATGAAAAGGACTTTGGAAAGAGAGTTAAACAGTACGTGAAATTGCTGAAAGGGAAACGCTTGAAGTCAGTCGCGTTGGCC-GGGGATCAGCCTTGCAATC----------TTGTTGGGTGCATTTCCTGGTT-GACGGGTCAGCATCAATTTTGACCGTCGGAGAAGGGT-CGAGG-GAATGTGGCATCCTTCGGGGTGTGTTATAGCCTTTGATCGTATGCGACGGTTGGGATTGAGGAACTCAGCATGACCC----CTC-GT-GGG-TTTGGGGCTTCG-GCTCACA--TCCATGCTTAGGATGCTGGCATAATGGCTTTAAGCGACCCGTCTTGAAACACGGACCAAGGAGTCTAACATGCCCGCGAGTGTTTGGGTGTTTAAAACCCGAGCGCGTAATGAAAGTGAAA-GTTGAGACCTCTGTCGTGGAGGGCATCGACGCCCGGACCAGAACTTTT-GTGACGGCCCTGCGGTAGAGCGTGTATGTTGGGACCCGAAAGATGGTGAACTATGCCTGAATAGGGTGAAGCCAGAGGAAACTCTGGTGGAGGCTCGTAGCGATTCTGACGTGCAAATCGATCGTCGAATTTGGGTATA-GGGCGAAAGACTAATCGA 
;
END;
