# Supplementary material for: Evolutionary history of Serpulaceae (Basidiomycota): molecular phylogeny, historical biogeography and evidence for a single transition of nutritional mode
Source: BMC Evol Biol. 2011 Aug 4;11:230. doi: 10.1186/1471-2148-11-230 (PMC3199774; doi:10.1186/1471-2148-11-230)
Supplement: Additional file 5 — Xml file using an exponential prior distribution for Dataset2. An .xml file created by BEAUti 1.6.1 for analyses of the data using an uncorrelated exponential relaxed molecular clock in BEAST. [file 1471-2148-11-230-S5.XML]

<?xml version="1.0" standalone="yes"?>

<!-- Generated by BEAUTi v1.6.1                                              -->
<!--       by Alexei J. Drummond and Andrew Rambaut                          -->
<!--       Department of Computer Science, University of Auckland and        -->
<!--       Institute of Evolutionary Biology, University of Edinburgh        -->
<!--       http://beast.bio.ed.ac.uk/                                        -->
<beast>

	<!-- The list of taxa analyse (can also include dates/ages).                 -->
	<!-- ntax=109                                                                -->
	<taxa id="taxa">
		<taxon id="001_Gautieria_otthii_AFTOL466"/>
		<taxon id="002_Peniophorella_praetermissa_AFTOL518"/>
		<taxon id="003_Cotylidia_sp_AFTOL700"/>
		<taxon id="004_Fomitopsis_pinicola_770"/>
		<taxon id="005_Climacodon_septentrionalis_767"/>
		<taxon id="006_Hydnellum_geogenium_680"/>
		<taxon id="007_Boletopsis_leucomelaena_AFTOL1527"/>
		<taxon id="008_Punctularia_strigosozonata_AFTOL1248"/>
		<taxon id="009_Stereum_hirsutum_492"/>
		<taxon id="010_Echinodontium_tinctorium_AFTOL455"/>
		<taxon id="011_Jaapia_argillacea"/>
		<taxon id="012_Athelia_sp_L10567"/>
		<taxon id="013_Athelia_arachnoidea_CBS41872"/>
		<taxon id="014_Athelia_sp_HHB15599"/>
		<taxon id="015_Fibulorhizoctonia_sp"/>
		<taxon id="016_Flammula_alnicola"/>
		<taxon id="016_Piloderma_fallax_S12"/>
		<taxon id="017_Athelia_sp_FP133442"/>
		<taxon id="018_Leptosporomyces_raunkiaerii_HHB7628"/>
		<taxon id="019a_Bondarcevomyces_taxi"/>
		<taxon id="019b_Pseudomerulius_curtisii_REH8912"/>
		<taxon id="020_Tapinella_panuoides_MB_05019"/>
		<taxon id="021a_Tapinella_atrotomentosa_7897"/>
		<taxon id="021b_SH133"/>
		<taxon id="022a_Serpula_incrassata"/>
		<taxon id="022b_Serpula_incrassata_Si14"/>
		<taxon id="022c_Serpula_incrassata_SINC"/>
		<taxon id="023_Serpula_pulverulenta"/>
		<taxon id="024_Serpula_similis_MUCL43280"/>
		<taxon id="025a_Austropaxillus_sp"/>
		<taxon id="025b_Austropaxillus_boletinoides_Pbo1"/>
		<taxon id="025c_Austropaxillus_macnabbii_AU5"/>
		<taxon id="025d_Austropaxillus_muelleri_Pax112"/>
		<taxon id="025e_Austropaxillus_squarrosus_AU9"/>
		<taxon id="025f_Austropaxillus_statuum_Pst2"/>
		<taxon id="026a_Serpula_lacrymans_383"/>
		<taxon id="026b_Serpula_lacrymans_CZ1"/>
		<taxon id="026c_Serpula_lacrymans_CZ2"/>
		<taxon id="026d_Serpula_lacrymans_SL1"/>
		<taxon id="026e_Serpula_lacrymans_SL198"/>
		<taxon id="026f_Serpula_lacrymans_SL199"/>
		<taxon id="026g_Serpula_lacrymans_SL5"/>
		<taxon id="026h_Serpula_lacr_shast_SHA30_2"/>
		<taxon id="026i_Serpula_lacr_shast_SHA8_1"/>
		<taxon id="027_Serpula_himantioides_SH136"/>
		<taxon id="028a_Serpula_himantioides_SH164"/>
		<taxon id="028b_Serpula_himantioides_SH115"/>
		<taxon id="028c_Serpula_himantioides_SH127"/>
		<taxon id="028d_Serpula_himantioides_SH129"/>
		<taxon id="028e_Serpula_himantioides_SH130"/>
		<taxon id="028f_Serpula_himantioides_SH141"/>
		<taxon id="028g_Serpula_himantioides_SH168"/>
		<taxon id="028h_Serpula_himantioides_SH169"/>
		<taxon id="028i_Serpula_himantioides_SH17"/>
		<taxon id="028j_Serpula_himantioides_SH18"/>
		<taxon id="028k_Serpula_himantioides_SH20"/>
		<taxon id="028l_Serpula_himantioides_SH26"/>
		<taxon id="028m_Serpula_himantioides_SH99"/>
		<taxon id="028n_Serpula_himantioides_SH113"/>
		<taxon id="029_Leucogyrophana_mollusca"/>
		<taxon id="030_Hygrophoropsis_aurantiaca"/>
		<taxon id="031_Leucogyrophana_romellii_T547"/>
		<taxon id="032_Leucogyrophana_arizonica_RLG9902"/>
		<taxon id="033_Coniophora_arida_FP104367"/>
		<taxon id="034_Coniophora_marmorata_MUCL31667"/>
		<taxon id="035_Coniophora_olivacea_FP104386"/>
		<taxon id="036_Coniophora_puteana_MUCL1000"/>
		<taxon id="037_Gomphidius_roseus"/>
		<taxon id="038_Rhizopogon_nigrescens_MB06070"/>
		<taxon id="039_Suillus_pictus"/>
		<taxon id="040_Suillus_bresadolae_394"/>
		<taxon id="041_Pisolithus_arrhizus_588"/>
		<taxon id="042_Calostoma_cinnabarinum"/>
		<taxon id="043_Hydnomerulius_pinastri_MD312"/>
		<taxon id="044_Gyrodon_lividus_Gl1"/>
		<taxon id="045_Paxillus_vernalis"/>
		<taxon id="046_Chalciporus_piperatus"/>
		<taxon id="047_Boletus_edulis"/>
		<taxon id="048_Aureoboletus_thibetanus"/>
		<taxon id="051_Leptosporomyces_septentrionalis_7059"/>
		<taxon id="052_Serpulomyces_borealis_L8014"/>
		<taxon id="053_Anomoloma_albolutescens_L6088"/>
		<taxon id="054_Anomoloma_myceliosum_MJL4413"/>
		<taxon id="055_Amylocorticium_cebennense_HHB2808"/>
		<taxon id="056_Anomoporia_bombycina_L6240"/>
		<taxon id="057_Podoserpula_pusio_ACT"/>
		<taxon id="069_Chondrostereum_purpureum"/>
		<taxon id="070_Cheimonophyllum_candidissimum"/>
		<taxon id="071_Hydropus_cf_scabripes"/>
		<taxon id="072_Mycena_aurantiidisca"/>
		<taxon id="073_Mycena_amabillisima"/>
		<taxon id="074_Megacollybia_platyphylla"/>
		<taxon id="075_Porothelium_fimbriatum"/>
		<taxon id="076_Xerula_radicata"/>
		<taxon id="077_Physalacria_bambusae"/>
		<taxon id="078_Marasmius_rotula"/>
		<taxon id="079_Anthracophyllum_archeri"/>
		<taxon id="080_Mycetinis_alliaceus"/>
		<taxon id="081_Rhodocollybia_maculata"/>
		<taxon id="107_Coprinus_comatus"/>
		<taxon id="108_Leucoagaricus_barssii"/>
		<taxon id="109_Macrolepiota_dolichaula"/>
		<taxon id="110_Agaricus_bisporus"/>
		<taxon id="111_Cortinarius_iodes"/>
		<taxon id="112_Phaeomarasmius_proximans"/>
		<taxon id="113_Simocybe_serrulata"/>
		<taxon id="114_Inocybe_dulcamara"/>
		<taxon id="115_Stropharia_ambigua"/>
		<taxon id="117_Hebeloma_velutipes"/>
	</taxa>
	<taxa id="Agaricoid">
		<taxon idref="016_Flammula_alnicola"/>
		<taxon idref="107_Coprinus_comatus"/>
		<taxon idref="108_Leucoagaricus_barssii"/>
		<taxon idref="109_Macrolepiota_dolichaula"/>
		<taxon idref="110_Agaricus_bisporus"/>
		<taxon idref="111_Cortinarius_iodes"/>
		<taxon idref="112_Phaeomarasmius_proximans"/>
		<taxon idref="113_Simocybe_serrulata"/>
		<taxon idref="114_Inocybe_dulcamara"/>
		<taxon idref="115_Stropharia_ambigua"/>
		<taxon idref="117_Hebeloma_velutipes"/>
	</taxa>
	<taxa id="All_but_Gautieria">
		<taxon idref="002_Peniophorella_praetermissa_AFTOL518"/>
		<taxon idref="003_Cotylidia_sp_AFTOL700"/>
		<taxon idref="004_Fomitopsis_pinicola_770"/>
		<taxon idref="005_Climacodon_septentrionalis_767"/>
		<taxon idref="006_Hydnellum_geogenium_680"/>
		<taxon idref="007_Boletopsis_leucomelaena_AFTOL1527"/>
		<taxon idref="008_Punctularia_strigosozonata_AFTOL1248"/>
		<taxon idref="009_Stereum_hirsutum_492"/>
		<taxon idref="010_Echinodontium_tinctorium_AFTOL455"/>
		<taxon idref="011_Jaapia_argillacea"/>
		<taxon idref="012_Athelia_sp_L10567"/>
		<taxon idref="013_Athelia_arachnoidea_CBS41872"/>
		<taxon idref="014_Athelia_sp_HHB15599"/>
		<taxon idref="015_Fibulorhizoctonia_sp"/>
		<taxon idref="016_Flammula_alnicola"/>
		<taxon idref="016_Piloderma_fallax_S12"/>
		<taxon idref="017_Athelia_sp_FP133442"/>
		<taxon idref="018_Leptosporomyces_raunkiaerii_HHB7628"/>
		<taxon idref="019a_Bondarcevomyces_taxi"/>
		<taxon idref="019b_Pseudomerulius_curtisii_REH8912"/>
		<taxon idref="020_Tapinella_panuoides_MB_05019"/>
		<taxon idref="021a_Tapinella_atrotomentosa_7897"/>
		<taxon idref="021b_SH133"/>
		<taxon idref="022a_Serpula_incrassata"/>
		<taxon idref="022b_Serpula_incrassata_Si14"/>
		<taxon idref="022c_Serpula_incrassata_SINC"/>
		<taxon idref="023_Serpula_pulverulenta"/>
		<taxon idref="024_Serpula_similis_MUCL43280"/>
		<taxon idref="025a_Austropaxillus_sp"/>
		<taxon idref="025b_Austropaxillus_boletinoides_Pbo1"/>
		<taxon idref="025c_Austropaxillus_macnabbii_AU5"/>
		<taxon idref="025d_Austropaxillus_muelleri_Pax112"/>
		<taxon idref="025e_Austropaxillus_squarrosus_AU9"/>
		<taxon idref="025f_Austropaxillus_statuum_Pst2"/>
		<taxon idref="026a_Serpula_lacrymans_383"/>
		<taxon idref="026b_Serpula_lacrymans_CZ1"/>
		<taxon idref="026c_Serpula_lacrymans_CZ2"/>
		<taxon idref="026d_Serpula_lacrymans_SL1"/>
		<taxon idref="026e_Serpula_lacrymans_SL198"/>
		<taxon idref="026f_Serpula_lacrymans_SL199"/>
		<taxon idref="026g_Serpula_lacrymans_SL5"/>
		<taxon idref="026h_Serpula_lacr_shast_SHA30_2"/>
		<taxon idref="026i_Serpula_lacr_shast_SHA8_1"/>
		<taxon idref="027_Serpula_himantioides_SH136"/>
		<taxon idref="028a_Serpula_himantioides_SH164"/>
		<taxon idref="028b_Serpula_himantioides_SH115"/>
		<taxon idref="028c_Serpula_himantioides_SH127"/>
		<taxon idref="028d_Serpula_himantioides_SH129"/>
		<taxon idref="028e_Serpula_himantioides_SH130"/>
		<taxon idref="028f_Serpula_himantioides_SH141"/>
		<taxon idref="028g_Serpula_himantioides_SH168"/>
		<taxon idref="028h_Serpula_himantioides_SH169"/>
		<taxon idref="028i_Serpula_himantioides_SH17"/>
		<taxon idref="028j_Serpula_himantioides_SH18"/>
		<taxon idref="028k_Serpula_himantioides_SH20"/>
		<taxon idref="028l_Serpula_himantioides_SH26"/>
		<taxon idref="028m_Serpula_himantioides_SH99"/>
		<taxon idref="028n_Serpula_himantioides_SH113"/>
		<taxon idref="029_Leucogyrophana_mollusca"/>
		<taxon idref="030_Hygrophoropsis_aurantiaca"/>
		<taxon idref="031_Leucogyrophana_romellii_T547"/>
		<taxon idref="032_Leucogyrophana_arizonica_RLG9902"/>
		<taxon idref="033_Coniophora_arida_FP104367"/>
		<taxon idref="034_Coniophora_marmorata_MUCL31667"/>
		<taxon idref="035_Coniophora_olivacea_FP104386"/>
		<taxon idref="036_Coniophora_puteana_MUCL1000"/>
		<taxon idref="037_Gomphidius_roseus"/>
		<taxon idref="038_Rhizopogon_nigrescens_MB06070"/>
		<taxon idref="039_Suillus_pictus"/>
		<taxon idref="040_Suillus_bresadolae_394"/>
		<taxon idref="041_Pisolithus_arrhizus_588"/>
		<taxon idref="042_Calostoma_cinnabarinum"/>
		<taxon idref="043_Hydnomerulius_pinastri_MD312"/>
		<taxon idref="044_Gyrodon_lividus_Gl1"/>
		<taxon idref="045_Paxillus_vernalis"/>
		<taxon idref="046_Chalciporus_piperatus"/>
		<taxon idref="047_Boletus_edulis"/>
		<taxon idref="048_Aureoboletus_thibetanus"/>
		<taxon idref="051_Leptosporomyces_septentrionalis_7059"/>
		<taxon idref="052_Serpulomyces_borealis_L8014"/>
		<taxon idref="053_Anomoloma_albolutescens_L6088"/>
		<taxon idref="054_Anomoloma_myceliosum_MJL4413"/>
		<taxon idref="055_Amylocorticium_cebennense_HHB2808"/>
		<taxon idref="056_Anomoporia_bombycina_L6240"/>
		<taxon idref="057_Podoserpula_pusio_ACT"/>
		<taxon idref="069_Chondrostereum_purpureum"/>
		<taxon idref="070_Cheimonophyllum_candidissimum"/>
		<taxon idref="071_Hydropus_cf_scabripes"/>
		<taxon idref="072_Mycena_aurantiidisca"/>
		<taxon idref="073_Mycena_amabillisima"/>
		<taxon idref="074_Megacollybia_platyphylla"/>
		<taxon idref="075_Porothelium_fimbriatum"/>
		<taxon idref="076_Xerula_radicata"/>
		<taxon idref="077_Physalacria_bambusae"/>
		<taxon idref="078_Marasmius_rotula"/>
		<taxon idref="079_Anthracophyllum_archeri"/>
		<taxon idref="080_Mycetinis_alliaceus"/>
		<taxon idref="081_Rhodocollybia_maculata"/>
		<taxon idref="107_Coprinus_comatus"/>
		<taxon idref="108_Leucoagaricus_barssii"/>
		<taxon idref="109_Macrolepiota_dolichaula"/>
		<taxon idref="110_Agaricus_bisporus"/>
		<taxon idref="111_Cortinarius_iodes"/>
		<taxon idref="112_Phaeomarasmius_proximans"/>
		<taxon idref="113_Simocybe_serrulata"/>
		<taxon idref="114_Inocybe_dulcamara"/>
		<taxon idref="115_Stropharia_ambigua"/>
		<taxon idref="117_Hebeloma_velutipes"/>
	</taxa>
	<taxa id="Amylocorticales">
		<taxon idref="051_Leptosporomyces_septentrionalis_7059"/>
		<taxon idref="052_Serpulomyces_borealis_L8014"/>
		<taxon idref="053_Anomoloma_albolutescens_L6088"/>
		<taxon idref="054_Anomoloma_myceliosum_MJL4413"/>
		<taxon idref="055_Amylocorticium_cebennense_HHB2808"/>
		<taxon idref="056_Anomoporia_bombycina_L6240"/>
		<taxon idref="057_Podoserpula_pusio_ACT"/>
	</taxa>
	<taxa id="Atheliales_Boletales">
		<taxon idref="012_Athelia_sp_L10567"/>
		<taxon idref="013_Athelia_arachnoidea_CBS41872"/>
		<taxon idref="014_Athelia_sp_HHB15599"/>
		<taxon idref="015_Fibulorhizoctonia_sp"/>
		<taxon idref="016_Piloderma_fallax_S12"/>
		<taxon idref="017_Athelia_sp_FP133442"/>
		<taxon idref="018_Leptosporomyces_raunkiaerii_HHB7628"/>
		<taxon idref="019a_Bondarcevomyces_taxi"/>
		<taxon idref="019b_Pseudomerulius_curtisii_REH8912"/>
		<taxon idref="020_Tapinella_panuoides_MB_05019"/>
		<taxon idref="021a_Tapinella_atrotomentosa_7897"/>
		<taxon idref="021b_SH133"/>
		<taxon idref="022a_Serpula_incrassata"/>
		<taxon idref="022b_Serpula_incrassata_Si14"/>
		<taxon idref="022c_Serpula_incrassata_SINC"/>
		<taxon idref="023_Serpula_pulverulenta"/>
		<taxon idref="024_Serpula_similis_MUCL43280"/>
		<taxon idref="025a_Austropaxillus_sp"/>
		<taxon idref="025b_Austropaxillus_boletinoides_Pbo1"/>
		<taxon idref="025c_Austropaxillus_macnabbii_AU5"/>
		<taxon idref="025d_Austropaxillus_muelleri_Pax112"/>
		<taxon idref="025e_Austropaxillus_squarrosus_AU9"/>
		<taxon idref="025f_Austropaxillus_statuum_Pst2"/>
		<taxon idref="026a_Serpula_lacrymans_383"/>
		<taxon idref="026b_Serpula_lacrymans_CZ1"/>
		<taxon idref="026c_Serpula_lacrymans_CZ2"/>
		<taxon idref="026d_Serpula_lacrymans_SL1"/>
		<taxon idref="026e_Serpula_lacrymans_SL198"/>
		<taxon idref="026f_Serpula_lacrymans_SL199"/>
		<taxon idref="026g_Serpula_lacrymans_SL5"/>
		<taxon idref="026h_Serpula_lacr_shast_SHA30_2"/>
		<taxon idref="026i_Serpula_lacr_shast_SHA8_1"/>
		<taxon idref="027_Serpula_himantioides_SH136"/>
		<taxon idref="028a_Serpula_himantioides_SH164"/>
		<taxon idref="028b_Serpula_himantioides_SH115"/>
		<taxon idref="028c_Serpula_himantioides_SH127"/>
		<taxon idref="028d_Serpula_himantioides_SH129"/>
		<taxon idref="028e_Serpula_himantioides_SH130"/>
		<taxon idref="028f_Serpula_himantioides_SH141"/>
		<taxon idref="028g_Serpula_himantioides_SH168"/>
		<taxon idref="028h_Serpula_himantioides_SH169"/>
		<taxon idref="028i_Serpula_himantioides_SH17"/>
		<taxon idref="028j_Serpula_himantioides_SH18"/>
		<taxon idref="028k_Serpula_himantioides_SH20"/>
		<taxon idref="028l_Serpula_himantioides_SH26"/>
		<taxon idref="028m_Serpula_himantioides_SH99"/>
		<taxon idref="028n_Serpula_himantioides_SH113"/>
		<taxon idref="029_Leucogyrophana_mollusca"/>
		<taxon idref="030_Hygrophoropsis_aurantiaca"/>
		<taxon idref="031_Leucogyrophana_romellii_T547"/>
		<taxon idref="032_Leucogyrophana_arizonica_RLG9902"/>
		<taxon idref="033_Coniophora_arida_FP104367"/>
		<taxon idref="034_Coniophora_marmorata_MUCL31667"/>
		<taxon idref="035_Coniophora_olivacea_FP104386"/>
		<taxon idref="036_Coniophora_puteana_MUCL1000"/>
		<taxon idref="037_Gomphidius_roseus"/>
		<taxon idref="038_Rhizopogon_nigrescens_MB06070"/>
		<taxon idref="039_Suillus_pictus"/>
		<taxon idref="040_Suillus_bresadolae_394"/>
		<taxon idref="041_Pisolithus_arrhizus_588"/>
		<taxon idref="042_Calostoma_cinnabarinum"/>
		<taxon idref="043_Hydnomerulius_pinastri_MD312"/>
		<taxon idref="044_Gyrodon_lividus_Gl1"/>
		<taxon idref="045_Paxillus_vernalis"/>
		<taxon idref="046_Chalciporus_piperatus"/>
		<taxon idref="047_Boletus_edulis"/>
		<taxon idref="048_Aureoboletus_thibetanus"/>
	</taxa>
	<taxa id="Boletales">
		<taxon idref="019a_Bondarcevomyces_taxi"/>
		<taxon idref="019b_Pseudomerulius_curtisii_REH8912"/>
		<taxon idref="020_Tapinella_panuoides_MB_05019"/>
		<taxon idref="021a_Tapinella_atrotomentosa_7897"/>
		<taxon idref="021b_SH133"/>
		<taxon idref="022a_Serpula_incrassata"/>
		<taxon idref="022b_Serpula_incrassata_Si14"/>
		<taxon idref="022c_Serpula_incrassata_SINC"/>
		<taxon idref="023_Serpula_pulverulenta"/>
		<taxon idref="024_Serpula_similis_MUCL43280"/>
		<taxon idref="025a_Austropaxillus_sp"/>
		<taxon idref="025b_Austropaxillus_boletinoides_Pbo1"/>
		<taxon idref="025c_Austropaxillus_macnabbii_AU5"/>
		<taxon idref="025d_Austropaxillus_muelleri_Pax112"/>
		<taxon idref="025e_Austropaxillus_squarrosus_AU9"/>
		<taxon idref="025f_Austropaxillus_statuum_Pst2"/>
		<taxon idref="026a_Serpula_lacrymans_383"/>
		<taxon idref="026b_Serpula_lacrymans_CZ1"/>
		<taxon idref="026c_Serpula_lacrymans_CZ2"/>
		<taxon idref="026d_Serpula_lacrymans_SL1"/>
		<taxon idref="026e_Serpula_lacrymans_SL198"/>
		<taxon idref="026f_Serpula_lacrymans_SL199"/>
		<taxon idref="026g_Serpula_lacrymans_SL5"/>
		<taxon idref="026h_Serpula_lacr_shast_SHA30_2"/>
		<taxon idref="026i_Serpula_lacr_shast_SHA8_1"/>
		<taxon idref="027_Serpula_himantioides_SH136"/>
		<taxon idref="028a_Serpula_himantioides_SH164"/>
		<taxon idref="028b_Serpula_himantioides_SH115"/>
		<taxon idref="028c_Serpula_himantioides_SH127"/>
		<taxon idref="028d_Serpula_himantioides_SH129"/>
		<taxon idref="028e_Serpula_himantioides_SH130"/>
		<taxon idref="028f_Serpula_himantioides_SH141"/>
		<taxon idref="028g_Serpula_himantioides_SH168"/>
		<taxon idref="028h_Serpula_himantioides_SH169"/>
		<taxon idref="028i_Serpula_himantioides_SH17"/>
		<taxon idref="028j_Serpula_himantioides_SH18"/>
		<taxon idref="028k_Serpula_himantioides_SH20"/>
		<taxon idref="028l_Serpula_himantioides_SH26"/>
		<taxon idref="028m_Serpula_himantioides_SH99"/>
		<taxon idref="028n_Serpula_himantioides_SH113"/>
		<taxon idref="029_Leucogyrophana_mollusca"/>
		<taxon idref="030_Hygrophoropsis_aurantiaca"/>
		<taxon idref="031_Leucogyrophana_romellii_T547"/>
		<taxon idref="032_Leucogyrophana_arizonica_RLG9902"/>
		<taxon idref="033_Coniophora_arida_FP104367"/>
		<taxon idref="034_Coniophora_marmorata_MUCL31667"/>
		<taxon idref="035_Coniophora_olivacea_FP104386"/>
		<taxon idref="036_Coniophora_puteana_MUCL1000"/>
		<taxon idref="037_Gomphidius_roseus"/>
		<taxon idref="038_Rhizopogon_nigrescens_MB06070"/>
		<taxon idref="039_Suillus_pictus"/>
		<taxon idref="040_Suillus_bresadolae_394"/>
		<taxon idref="041_Pisolithus_arrhizus_588"/>
		<taxon idref="042_Calostoma_cinnabarinum"/>
		<taxon idref="043_Hydnomerulius_pinastri_MD312"/>
		<taxon idref="044_Gyrodon_lividus_Gl1"/>
		<taxon idref="045_Paxillus_vernalis"/>
		<taxon idref="046_Chalciporus_piperatus"/>
		<taxon idref="047_Boletus_edulis"/>
		<taxon idref="048_Aureoboletus_thibetanus"/>
	</taxa>
	<taxa id="Boletineae">
		<taxon idref="043_Hydnomerulius_pinastri_MD312"/>
		<taxon idref="044_Gyrodon_lividus_Gl1"/>
		<taxon idref="045_Paxillus_vernalis"/>
		<taxon idref="046_Chalciporus_piperatus"/>
		<taxon idref="047_Boletus_edulis"/>
		<taxon idref="048_Aureoboletus_thibetanus"/>
	</taxa>
	<taxa id="Coniophorineae">
		<taxon idref="029_Leucogyrophana_mollusca"/>
		<taxon idref="030_Hygrophoropsis_aurantiaca"/>
		<taxon idref="031_Leucogyrophana_romellii_T547"/>
		<taxon idref="032_Leucogyrophana_arizonica_RLG9902"/>
		<taxon idref="033_Coniophora_arida_FP104367"/>
		<taxon idref="034_Coniophora_marmorata_MUCL31667"/>
		<taxon idref="035_Coniophora_olivacea_FP104386"/>
		<taxon idref="036_Coniophora_puteana_MUCL1000"/>
	</taxa>
	<taxa id="Hymenochaetales_Russulalaes">
		<taxon idref="002_Peniophorella_praetermissa_AFTOL518"/>
		<taxon idref="003_Cotylidia_sp_AFTOL700"/>
		<taxon idref="009_Stereum_hirsutum_492"/>
		<taxon idref="010_Echinodontium_tinctorium_AFTOL455"/>
	</taxa>
	<taxa id="Marasmioid">
		<taxon idref="069_Chondrostereum_purpureum"/>
		<taxon idref="070_Cheimonophyllum_candidissimum"/>
		<taxon idref="071_Hydropus_cf_scabripes"/>
		<taxon idref="072_Mycena_aurantiidisca"/>
		<taxon idref="073_Mycena_amabillisima"/>
		<taxon idref="074_Megacollybia_platyphylla"/>
		<taxon idref="075_Porothelium_fimbriatum"/>
		<taxon idref="076_Xerula_radicata"/>
		<taxon idref="077_Physalacria_bambusae"/>
		<taxon idref="078_Marasmius_rotula"/>
		<taxon idref="079_Anthracophyllum_archeri"/>
		<taxon idref="080_Mycetinis_alliaceus"/>
		<taxon idref="081_Rhodocollybia_maculata"/>
	</taxa>
	<taxa id="Suill_Bolet">
		<taxon idref="037_Gomphidius_roseus"/>
		<taxon idref="038_Rhizopogon_nigrescens_MB06070"/>
		<taxon idref="039_Suillus_pictus"/>
		<taxon idref="040_Suillus_bresadolae_394"/>
		<taxon idref="041_Pisolithus_arrhizus_588"/>
		<taxon idref="042_Calostoma_cinnabarinum"/>
		<taxon idref="043_Hydnomerulius_pinastri_MD312"/>
		<taxon idref="044_Gyrodon_lividus_Gl1"/>
		<taxon idref="045_Paxillus_vernalis"/>
		<taxon idref="046_Chalciporus_piperatus"/>
		<taxon idref="047_Boletus_edulis"/>
		<taxon idref="048_Aureoboletus_thibetanus"/>
	</taxa>
	<taxa id="Suillineae">
		<taxon idref="037_Gomphidius_roseus"/>
		<taxon idref="038_Rhizopogon_nigrescens_MB06070"/>
		<taxon idref="039_Suillus_pictus"/>
		<taxon idref="040_Suillus_bresadolae_394"/>
	</taxa>
	<taxa id="Tapinellineae">
		<taxon idref="019a_Bondarcevomyces_taxi"/>
		<taxon idref="019b_Pseudomerulius_curtisii_REH8912"/>
		<taxon idref="020_Tapinella_panuoides_MB_05019"/>
		<taxon idref="021a_Tapinella_atrotomentosa_7897"/>
		<taxon idref="021b_SH133"/>
		<taxon idref="022a_Serpula_incrassata"/>
		<taxon idref="022b_Serpula_incrassata_Si14"/>
		<taxon idref="022c_Serpula_incrassata_SINC"/>
		<taxon idref="023_Serpula_pulverulenta"/>
		<taxon idref="024_Serpula_similis_MUCL43280"/>
		<taxon idref="025a_Austropaxillus_sp"/>
		<taxon idref="025b_Austropaxillus_boletinoides_Pbo1"/>
		<taxon idref="025c_Austropaxillus_macnabbii_AU5"/>
		<taxon idref="025d_Austropaxillus_muelleri_Pax112"/>
		<taxon idref="025e_Austropaxillus_squarrosus_AU9"/>
		<taxon idref="025f_Austropaxillus_statuum_Pst2"/>
		<taxon idref="026a_Serpula_lacrymans_383"/>
		<taxon idref="026b_Serpula_lacrymans_CZ1"/>
		<taxon idref="026c_Serpula_lacrymans_CZ2"/>
		<taxon idref="026d_Serpula_lacrymans_SL1"/>
		<taxon idref="026e_Serpula_lacrymans_SL198"/>
		<taxon idref="026f_Serpula_lacrymans_SL199"/>
		<taxon idref="026g_Serpula_lacrymans_SL5"/>
		<taxon idref="026h_Serpula_lacr_shast_SHA30_2"/>
		<taxon idref="026i_Serpula_lacr_shast_SHA8_1"/>
		<taxon idref="027_Serpula_himantioides_SH136"/>
		<taxon idref="028a_Serpula_himantioides_SH164"/>
		<taxon idref="028b_Serpula_himantioides_SH115"/>
		<taxon idref="028c_Serpula_himantioides_SH127"/>
		<taxon idref="028d_Serpula_himantioides_SH129"/>
		<taxon idref="028e_Serpula_himantioides_SH130"/>
		<taxon idref="028f_Serpula_himantioides_SH141"/>
		<taxon idref="028g_Serpula_himantioides_SH168"/>
		<taxon idref="028h_Serpula_himantioides_SH169"/>
		<taxon idref="028i_Serpula_himantioides_SH17"/>
		<taxon idref="028j_Serpula_himantioides_SH18"/>
		<taxon idref="028k_Serpula_himantioides_SH20"/>
		<taxon idref="028l_Serpula_himantioides_SH26"/>
		<taxon idref="028m_Serpula_himantioides_SH99"/>
		<taxon idref="028n_Serpula_himantioides_SH113"/>
	</taxa>
	<taxa id="Agaricales">
		<taxon idref="016_Flammula_alnicola"/>
		<taxon idref="069_Chondrostereum_purpureum"/>
		<taxon idref="070_Cheimonophyllum_candidissimum"/>
		<taxon idref="071_Hydropus_cf_scabripes"/>
		<taxon idref="072_Mycena_aurantiidisca"/>
		<taxon idref="073_Mycena_amabillisima"/>
		<taxon idref="074_Megacollybia_platyphylla"/>
		<taxon idref="075_Porothelium_fimbriatum"/>
		<taxon idref="076_Xerula_radicata"/>
		<taxon idref="077_Physalacria_bambusae"/>
		<taxon idref="078_Marasmius_rotula"/>
		<taxon idref="079_Anthracophyllum_archeri"/>
		<taxon idref="080_Mycetinis_alliaceus"/>
		<taxon idref="081_Rhodocollybia_maculata"/>
		<taxon idref="107_Coprinus_comatus"/>
		<taxon idref="108_Leucoagaricus_barssii"/>
		<taxon idref="109_Macrolepiota_dolichaula"/>
		<taxon idref="110_Agaricus_bisporus"/>
		<taxon idref="111_Cortinarius_iodes"/>
		<taxon idref="112_Phaeomarasmius_proximans"/>
		<taxon idref="113_Simocybe_serrulata"/>
		<taxon idref="114_Inocybe_dulcamara"/>
		<taxon idref="115_Stropharia_ambigua"/>
		<taxon idref="117_Hebeloma_velutipes"/>
	</taxa>

	<!-- The sequence alignment (each sequence refers to a taxon above).         -->
	<!-- ntax=109 nchar=3257                                                     -->
	<alignment id="alignment1" dataType="nucleotide">
		<sequence>
			<taxon idref="001_Gautieria_otthii_AFTOL466"/>
			AAATTTGTACT-GTGAAACTGCGAATGGCTCATTAAATCAGTTATAGTTTATTTGATGGTACCTTGCTACATGGATAACTGTGGTAATTCTAGAGCTAATACATGCG-TCAAAGCCGCGACTTCTGGGAGCGGTGTATTTATTAGATAAAAAACCAACGCGGCTC-GCCGCTCCTTTGGTGATTCATAATAACTTCTCGAATCGCATGGCCTTGTGCCGGCGATGCTTCATTCAAATATCTGCCCTATCAAGTTTAGATGGTAGGATAGAGGCCTACCATGCTTTCAACGGGTAACGGGGAATAAGGGTTCGATTCCGGAGAGGGAGCCTGAGAAACGGCTACCACATCCAAGGAAGGCAGCAGGCGCGCAAATTACCCAATCCCGACACGGGGAGGTAGTGACAATAAATAACAATATGGGGCTCATTTGGGTCTCATAATTGGAATGAGTACAATTTAAATCCCTTAACGAGGAACAATTGGAGGGCAAGTCTGGTGCCAGCAGCCGCGGTAATTCCAGCTCCAATAGCGTATATTAAAGTTGTTGCCGTTAAAAAGCTCGTAGTTGAACTTCC-ACGGGCCCACGTGGTCTGCCTCAC-GGCAA-G--TACTGCGT-GGGTCCGTGCTCCTTGGTGGTGAGCCTC--GATGCCGTTCGTTCG-GTGT--CTTGGTGAACCACCTCTGTTACCTTGAGAAAATTAGAGTGTTCAAAGCAGGCA-AATGCCCGAATACATTAGCATGGAATAACGAAATAGGACGTGCGGTTCTATTTTGTTGGTTTCTAGAGTCGCCGTAATGATTAATAGGGATAGTTGGGGGCATTAGTATTCAGTTGCTAGAGGTGAAATTCTTGGATTTACTGAAGACTAACTA-CTGCGAAAGCATTTGCCAAGGATGTTTTCATTAATCAAGAACGAAGGTTAGGGGATCGAAAACGATCAGATACCGTTGTAGTCTTAACAGTAAACTATGCCGACTAGGGATCGGGCG-ACCTCAATT-TGATGTGTCGCTCGGCACCTTACGAGAAATCAAAGTCTTTGGGTTCGGGGGGGAGTATGGTCGCAAGGCTGAAACTTAAAGGAATTGACGGAAGGGCACCACCAGGAGTGGAGCCTGCGGCTTAATTTGACTCAACACGGGGAAACTCACCAGGTCCAGACATAACTAGGATTGACAGATTGATAGCTCTTTCTTGATTTTATGGGTGGTGGTGCATGGCCGTTCTTAGTTGGTGGAGTGATTTGTCTGGTTAATTCCGATAACGAACGAGACCTTCCCGTGCTAAATAGCCCGGCCGGC-TTTGGCTGGTCGCCGGCTTCTTAGACGGACTATCAGCGTTTAGCTGATGGAAGTTGGAGGCAATAACAGGTCTGTGATGCCCTTAGATGTTCTGGGCCGCACGCGCGCTACACTGACAGGGCCAGCGAGTTTATC--ACCTTGGCCGGAAGGT-CTGGGTAATCTTGTGAAACCCTGTCGTGCTGGGGATAGAGCATTGCAATTATTGCTCTTCAACGAGGAATTCCTAGTAGGCGTGAGTCATCAGCTCGCGTCGATTACGTCCCTGCCCTTTGTACACACCGCCCGTCGCTACTACCGATTGAACGGCTTAGTGAGGTCTTCGGATTGGCTTCGGGGAGCCGGCAACGGCACCCTGTTGCCGAGAAGTTGATCAAACTTGGTCCAACTTTCAACAACGGATCTCTTGGCTTTCGCATCGATGAAGAACGCCGCGAAATGCGAAACGTAATGTGAATTGCAGAATT-CAGTGAATCATCGAATCTTTGAACGCACCTTGCGCTCCTTGG-TAT-TCCGAGGAGCATGCCTGTTTGAGTGTC------GTGACCTAGTAACGGCGAGTGAAGCGGGATGAGCTCAAATTTGTAATCTGGCGGTCTCT---GGCCGTCCGAGTTGTAGTCTGGAGAAGCGTCTT-CCGCGTCGGACCGTGTACAAGTC-TCCTGGAACAGGGCGTCGTAGA
			GGGTGAGAATCCCGTCTTTGACACGGACT-GCCGATGCTTAT-GCGATGCGCTCTCGAAGAGTCGAGTTGTTTGGGAATGCAGCTCAAAACGGGTGGTAAATTCCATCTAAAGCTAAATATGGGCGAAAGACCGATAGCGAACAAGTACCGTGAGGGAAAGATGAAAAGCACTTTGGAAAGAGAGTTAAACAGTACGTGAAATTGTTGAAAGGGAAACGCTTGAAGTC-AGTCGCGTCTCCC-GGGACTCAGCCTTGCTT-----------CCGCTCGGTGTATTTCCTGGGG-CGACGGGCCAGCATCGATTTCGA--CCGTCGGAGAAGGGC-CTTGG-GAACGTGGCACCCTTT---GGGTGTGTTAT-AGCCCTCGGT-CGTATGCGACG-GTCGGGATCGAGGACCGCAGCACGCCTT--------TCTG-GCCGGGG----TTC--GCCCACG--TACGTGCTTAGGATGCTGGNGTAATGGCTTTAAGCGACCCGTCTTGAAACACGGACCAAGGAGTCTAACATGCNTGCGAGTGTTTGGGTGG--TAAACCCGGACGCGAAATGAAAGTGAAAGGTCGGGACCTCTGTCG-TGGAGGGCACCGACGCCCGGACCAGACCTTCT-GTGACGGTTCCGAGGTGGAGCATGCATGCTGGGACCCGAAAGATGGTGAACTATGCTTGAGTAGGGTGAAGCCAGAGGAAACTCTGGTGGAGGCTCGTAGCGATTATGACGTGCAAATCGTTCGTCGAA---------------------------------------------------------------------------------------------------------------------------------------------------------------------------------------------------------------------------------------------------------------------------------------------------------------------------------------------------------------------------------------------------------------------------------------------------------------------------------------------------------------
		</sequence>
		<sequence>
			<taxon idref="002_Peniophorella_praetermissa_AFTOL518"/>
			AAATTTGTACT-GTGAAACTGCGAATGGCTCATTAAATCAGTTATAGTTTATTTGATGGTACCTTGCTACATGGATAACTGTGGTAATTCTAGAGCTAATACATGCAATC-AAGCCCCGACTTCTGGGAGGGGTGTATTTATTAGATAAAAAACCAACGCGGTTC-GCCGCTCCCTTGGTGATTCATAATAACTTCTCGAATCGCATGGCCTTGTGCCGGCGATGCTTCATTCAAATATCTGCCCTATCAACTTTCGATGGTAGGATAGAGGCCTACCATGGTTTCAACGGGTAACGGGGAATAAGGGTTCGATTCCGGAGAGGGAGCCTGAGAAACGGCTACCACATCCAAGGAAGGCAGCAGGCGCGCAAATTACCCAATCCCGACACGGGGAGGTAGTGACAATAAATAACAATATAGGGCTCTTTTGGGTCTTATAATTGGAATGAGTACAATTTAAATCCCTTAACGAGGAACAATTGGAGGGCAAGTCTGGTGCCAGCAGCCGCGGTAATTCCAGCTCCAATAGCGTATATTAAAGTTGTTGCAGTTAAAAAGCTCGTAGTTGAACTTCAGACCTGGCTGGGCGGTCTCCCTCAC-GGGTT-G--TACTGTCT-GGCCGGGTCTTACCTCTTGGTGAGCCAG--CATGCCCTTTACTGG-GTGT--GTTGAGGAACCAGGACTTTTACCTTGAGAAAATTAGAGTGTTCAAAGCAGGCC-ATTGCCCGAATACATTAGCATGGAATAATAAAATAGGACGTGCGGTTCTATTTTGTTGGTTTCTAGAGTCGCCGTAATGATTAATAGGGATAGTTGGGGGCATTAGTATTCAGTTGCTAGAGGTGAAATTCTTGGATTTACTGAAGACTAACTA-TTGCGAAAGCATTTGCCAAGGATGTTTTCATTAATCAAGAACGAAGGTTAGGGGATCGAAAACGATCAGATACCGTTGTAGTCTTAACAGTAAACTATGCCGACTAGGGATCGGGCG-ATCTCACTTTC-ATGTGTCGCTCGGCACCTTACGAGAAATCAAAGTCTTTGGGTTCTGGGGGGAGTATGGTCGCAAGGCTGAAACTTAAAGGAATTGACGGAAGGGCACCACCAGGAGTGGAGCCTGCGGCTTAATTTGACTCAACACGGGGAAACTCACCAGGTCCAGACATAACTAGGATTGACAGATTGATAGCTCTTTCTTGATTTTATGGGTGGTGGTGCATGGCCGTTCTTAGTTGGTGGAGTGATTTGTCTGGTTAATTCCGATAACGAACGAGACCTTAACCTGCTAAATAGCCAGGCCGGC-TTTGGCTGGTCGCCGGCTTCTTAGAGGGACTGTCAGCGTCTAGCTGACGGAAGTTTGAGGCAATAACAGGTCTGTGATGCCCTTAGATGTTCTGGGCCGCACGCGCGCTACACTGACAGAGCCAGCGAGTTCATC--ACCTTGGCCGGAAGGT-CTGGGTAATCTTGTTAAACTCTGTCGTGCTGGGGATAGAGCATTGCAATTATTGCTCTTCAACGAGGAATTCCTAGTAAGCGTGAGTCATCAGCTCGCGTTGATTACGTCCCTGCCCTTTGTACACACCGCCCGTCGCTACTACCGATTGAATGGCTTAGTGAGGCCTTCGAATTGGCTTCGAGAAGCCGGCAACGGCATCTCTTAGCTGAGAAGTTGGTCAAACTTGGTCCAACTTTCAACAACGGATCTCTTGGCTCTCGCATCGATGAAGAACGCAGCGAAATGCGATAAGTAATGTGAATTGCAGAATT-CAGTGAATCATCGAATCTTTGAACGCACCTTGCGCTCCTGGGCTAT-TCCTAGGAGCATGCCTGTTTGAGTGTC------GTGACCTAGTAACTGCGAGTGAAGCGGGAAGAGCTCAAATTTAAAATCTGGCGGTTC-----TGCCGTCCGAGTTGTAATCTGGAGAAGCGTTTT-CTGTGCTGGACCGTGCATAAGTG-TCTTGGAATAGGACGTCATAGA
			GGGTGAGAATCCCGTCTTTGGCACGGACT-ACCAGTGCTCT--GTGATACGCTCTCAAAGAGTCGAGTTGTTTGGGAATGCAGCTCAAAATGGGTGGTAAATTCCATCTAAAGCTAAATATAGGCGAGAGACCGATAGCGAACAAGTACCGTGAGGGAAAGATGAAAAGCACTTTGGAAAGAGAGTTAAACAGTACGTGAAATTGTTGAAAGGGAAACGCTTGAAGTC-AGTCGCGTTGTCC-AGGACTCAACCTTAGTT-----------TTCTTTGGTGTATTTCCTGGTT--AACGGGTCAACATCAATTTTGA--TCGGTGGAAAAAGGC-GGCGG-GAATGTGGCACCTTC----GGGTGTGTTAT-AGCCCGTTGT-TGTATACACTG-GTTGGGATTGAGGATATCACGCCCTC-------------G-G-CGG----------------------------TAGGATGTTGGCATAATGGCTTTAAGCGACCCGTCTTGAAACACGGACCAAGGAGTCTAACATGCCTGCGAGTGTTAGGGTGG--TAAACCCTTGCGCGTAATGAAAGTGAAA-GTTGGGACCTCT-----TTGAGGGCACCGACGCCCGGCCTTGAACTCTT-GTGACGGTGCTGCGGTAGAGCATGTGTGTTGGGACCCGAAAGATGGTGAACTATGCCTGAATAGGGCGAAGCCAGAGGAAACTCTGGTGGAGGCTCGTAGCGATTCTGACGTGCAAATCGATCGTCAAATTTGGGTATAGGGGCGAAAGACTAATCGAACCATCTAGTAGCTGGTTCCTGCCGAAGTTTCCCTCAGGATAGCAGAAACTCG------TATCAGATTTATGTGGTAAAGCGAATGATTAGAGGCCTTGGGGTTGAAACAACCTTAACCTATTCTCAAACTTTAAATATGTAAGA---------------------------------------------------------------------------------------------------------------------------------------------------------------------------------------------------------------------------------------------------------------------------------------------------------------------------------
		</sequence>
		<sequence>
			<taxon idref="003_Cotylidia_sp_AFTOL700"/>
			AAATTTGTACT-GTGAAACTGCGAATGGCTCATTAAATCAGTTATAGTTTATTTGATGGTACATTGCTACATGGATAACTGTGGTAATTCTAGAGCTAATACATGCAATC-AAGCCCCGACTTCTGGGAGGGGTGTATTTATTAGATAAAAAACCAACGCGGTTC-GCCGCTCCTTTGGTGATTCATAATAACTTCTCGAATCGCATGGCCTTGCGCCGGCGATGCTTCATTCAAATATCTGCCCTATCAACTTTCGATGGTAGGATAGAGGCCTACCATGGTTTTAACGGGTAACGGGGAATAAGGGTTCGATTCCGGAGAGGGAGCCTGAGAAACGGCTACCACATCCAAGGAAGGCAGCAGGCGCGCAAATTACCCAATCCCGACACGGGGAGGTAGTGACAATAAATAACAATATAGGGCTCTTTTGGGTCTTATAATTGGAATGAGTACAATTTAAATCCCTTAACGAGGAACAATTGGAGGGCAAGTCTGGTGCCAGCAGCCGCGGTAATTCCAGCTCCAATAGCGTATATTAAAGTTGTTGCAGTTAAAAAGCTCGTAGTTGAACTTCAGACCTGGCTGGGCGGTCTGCCTAAC-GGTAT-G--TACTGTCT-GGCCGGGCCTTACCTCTTGGTGATCCGG--CATGCCCTTCATTGG-GTGT--GTCGGGGAACCAGGACCTTTACCTTGAGAAAATTAGAGTGTTCAAAGCAGGCC-TATGCCCGAATACATTAGCATGGAATAATAAAATAGGACGTGCGGTTCTATTTTGTTGGTTTCTAGAGTCGCCGTAATGATTAATAGGGATAGTTGGGGGCATTAGTATTCAGTTGCTAGAGGTGAAATTCTTGGATTTACTGAAGACTAACTT-CTGCGAAAGCATTTGCCAAGGATGTTTTCATTAATCAAGAACGAAGGTTAGGGGATCGAAAACGATCAGATACCGTTGTAGTCTTAACAGTAAACTATGCCGACTAGGGATCGGGCG-AACTCACTTTT-ATGTGTCGCTCGGCACCTTACGAGAAATCAAAGTCTTTGGGTTCTGGGGGGAGTATGGTCGCAAGGCTGAAACTTAAAGGAATTGACGGAAGGGCACCACCAGGAGTGGAGCCTGCGGCTTAATTTGACTCAACACGGGGAAACTCACCAGGTCCAGACATAACTAGGATTGACAGATTGATAGCTCTTTCTTGATTTTATGGGTGGTGGTGCATGGCCGTTCTTAGTTGGTGGAGTGATTTGTCTGGTTAATTCCGATAACGAACGAGACCTTAACCTGCTAAATAGCCAGGCCGGC-TTTTGCTGGTCGCCGGCTTCTTAGAGGGACTGTCAGCGTCTAGCTGACGGAAGTTTGAGGCAATAACAGGTCTGTGATGCCCTTAGATGTTATGGGCCGCACGCGCGCTACACTGACAGAGCCAGCGAGTTCATA--ACCTTGGCCGGAAGGT-CTGGGTAATCTTGTTAAACTCTGTCGTGCTGGGGATAGAGCATTGCAATTATTGCTCTTCAACGAGGAATTCCTAGTAAGCGTGAGTCATCAGCTCGCGTTGATTACGTCCCTGCCCTTTGTACACACCGCCCGTCGCTACTACCGATTGAATGGCTTAGTGAGGCCTCCGGATTGGCTTCGGGGAGCCGGCAACGGCACCCTGTTGCTGAGAAGCTGGTCAAACTTGGTCCAACTTTCAACAACGGATCTCTTGGCTCTCGCATCGATGAAGAACGCAGCGAAATGCGATAAGTAATGTGAATTGCAGAATT-CAGTGAATCATCGAATCTTTGAACGCACCTTGCGCTCCTTGG-TAT-TCCGAGGAGCATGCCTGTTTGAGTGTC------ATGACCTAGTAACTGCGAGTGAAGCGGGAAAAGCTCAAATTTAAAATCTGGCAGCCT-----CGCTGTCCGAGTTGTAATCTGGAGAAGCATTTT-CCGTGCTGGACCGTGTACAAGTC-TCTTGGAACAGAGCGTCATAGA
			GGGTGAGAATCCCGTCTTTGGCACGGACT-ACCAGTGCTTT--GTGATATGCTCTCAAAGAGTCGAGTTGTTTGGGAATGCAGCTCAAAATGGGTGGTAAATTCCATCTAAAGCTAAATATTGGCGAGAGACCGATAGCGAACAAGTACCGTGAGGGAAAGATGAAAAGCACTTTGGAAAGAGAGTTAAACAGTACGTGAAATTGTTGAAAGGGAAACGCTTGAAGTC-AGTCGCGTTGTCC-GGGACTCAGCCTTGCTT-----------CTGCTTGGTGTACTTCCTGGTT--GACGGGCCAACATCAATTTTGA--CCGGTGGATAAAGGC-AGAGG-GAATGTGGCACCTCC----GGGTGTGTTAT-AGCCCTTTGT-CACATGCATCG-GTTGGGATTGAGGACCGCAGCACGCCTT---------TTG-GCCGGGG----TTC--GCCCACGT-ACCGTGCTTAGGATGTTGGCATAATGGCTTTAATCGACCCGTCTTGAAACACGGACCAAGGAGTCTAACATGCCCGCAAGTGTTAGGGTGG--TAAACCCTTGCGCGTAATGAAAGTGAAA-GTTGGGACCTCTGTCA-TGGAGGGCACCGACGCCCGGCCTGAAACTTCT-GTGACGGAGCCGCGGTAGAGCGTGTATGTTGGGACCCGAAAGATGGTGAACTATGCCTGAATAGGGCGAAGCCAGAGGAAACTCTGGTGGAGGCTCGTAGCGATTCTGACGTGCAAATCGATCGTCAAATTTGGGTATAGGGGCGAAAGACTAATCGAACCATCTAGTAGCTGGTTCCTGCCGAAGTTTCCCTCAGGATAGCAGAAACTCG------TATCAGATTTATGTGGTAAAGCGAATGATTAGAGGCCTTGGGGTTGAAACAACCTTAACCTATTCTCAAACTTTAAATATGTAAGAACAAGCCGTCTCTTAG-TTGGACCGCTTGGTGATTGA-GAGTTTCTAGTGGGCCATTTTTGGTAAGCAGAACTGGCGATGCGGGATGAACCGAACGCGAGGTTAAGGTGCCGGAATACACGCTCATCAGACACCACAAAAGGTGTTAGTTCATCTAGACAGCAGGACGGTGGCCATGGAAGTCGGAACCCGCTAAGGAGTGTGTAACAACTCACCTGCCGAATGAACTAGCCCTGAAAATGGATGGCGCTCAAGCGTGTTACCCATACCTCGCCGTCAGCGTTGAAGTGACGCGCTGACGAGTAGGCAGGCGTGGAGGTCA
		</sequence>
		<sequence>
			<taxon idref="004_Fomitopsis_pinicola_770"/>
			AAGTTTGTACT-GTGAAACTGCGAATGGCTCATTAAATCAGTTATAGTTTATTTGATGGTACCTTGCTACATGGATAACTGTGGTAATTCTAGAGCTAATACATGCAATC-AAGCCCCGACTTCTGGGAGGGGTGTATTTATTAGATAAAAAACCAACGCGGTTC-GCCGCTCCTTTGGTGATTCATAATAACTTCTCGAATCGCATGGCCTTGTGCCGGCGATGCTTCATTCAAATATCTGCCCTATCAACTTTCGATGGTAGGATAGAGGCCTACCATGGTTTCAACGGGTAACGGGGAATAAGGGTTCGATTCCGGAGAGGGAGCCTGAGAAACGGCTACCACATCCAAGGAAGGCAGCAGGCGCGCAAATTACCCAATCCCGACACGGGGAGGTAGTGACAATAAATAACAATATAGGGCTCTTTTGGGTCTTATAATTGGAATGAGTACAATTTAAATCCCTTAACGAGGAACAATTGGAGGGCAAGTCTGGTGCCAGCAGCCGCGGTAATTCCAGCTCCAATAGCGTATATTAAAGTTGTTGCAGTTAAAAAGCTCGTAGTTGAACTTCAGGCCTGGCCGGGCGGTCTGCCTCAC-GGTAT-G--TACTGTCT-GGCTGGGTCTTACCTCTTGGTGAGCCGG--CATGCCCTTTACTGG-GTGT--GTCGGGGAACCAGGACTTTTACCTTGAGAAAATTAGAGTGTTCAAAGCAGGCC-TGTGCCCGAATACATTAGCATGGAATAATAAAATAGGACGTGCGGTTCTATTTTGTTGGTTTCTAGAGTCGCCGTAATGATTAATAGGGATAGTTGGGGGCATTAGTATTCAGTTGCTAGAGGTGAAATTCTTGGATTTACTGAAGACTAACTA-TTGCGAAAGCATTTGCCAAGGATGTTTTCATTAATCAAGAACGAAGGTTAGGGGATCGAAAACGATCAGATACCGTTGTAGTCTTAACAGTAAACTATGCCGACTAGGGATCGGGCG-ACCTCAATTTT-ATGTGTCGCTCGGCACCTTACGAGAAATCAAAGTCTTTGGGTTCTGGGGGGAGTATGGTCGCAAGGCTGAAACTTAAAGGAATTGACGGAAGGGCACCACCAGGTGTGGAGCCTGCGGCTTAATTTGACTCAACACGGGGAAACTCACCAGGTCCAGACATGACTAGGATTGACAGATTGATAGCTCTTTCATGATTTTATGGGTGGTGGTGCATGGCCGTTCTTAGTTGGTGGAGTGATTTGTCTGGTTAATTCCGATAACGAACGAGACCTTAACCTGCTTAATAGCCAGGCCGGC-TTTTGCTGGTCGCTGGCTTCTTAGAGGGACTGTCAGTGTCTAACTGACGGAAGTTTGAGGCAATAACAGGTCTGTGATGCCCTTAGATGTTCTGGGCCGCACGCGCGCTACACTGACAGAGCCAGCGAGTTTTTT--TCCTTGGCCGGAAGGT-CTGGGTAATCTTGTGAAACTCTGTCGTGCTGGGGATAGAGCATTGCAATTATTGCTCTTCAACGAGGAATACCTAGTAAGCGTGAGTCATCAGCTCGCGTTGATTACGTCCCTGCCCTTTGTACACACCGCCCGTCGCTACTACCGATTGAATGGCTTAGTGAGGTCTTGGGATTGGCTTCGGGGAGCCGGCAACGGCACCCTGTTGCTGAGAACTTGATCAAACTTGGTCCAACTTTCAGCAACGGATCTCTTGGCTCTCGCATCGATGAAGAACGCAGCGAAATGCGATAAGTAATGTGAATTGCAGAATT-CAGTGAATCATCGAATCTTTGAACGCACCTTGCGCTCCTTGG-TAT-TCCGAGGAGCATGCCTGTTTGAGTGTC------ATGGCCTAGTAACTGCGAGTGAAGCGGGAAAAGCTCAAATTTAAAATCTGGCGGTCTTT---GGCCGTCCGAGTTGTAGTCTGGAGAAGTGCTTT-CCGCGCTGGACCGTGTACAAGTC-TCTTGGAACAGAGCGTCATAGA
			GGGTGAGAATCCCGTCTTTGACACGGACT-ACCAGTGCTTT--GTGATGTGCTCTCAAAGAGTCGAGTTGTTTGGGAATGCAGCTCAAAATGGGTGGTAAATTCCATCTAAAGCTAAATATTGGCGAGAGACCGATAGCGAACAAGTACCGTGAGGGAAAGATGAAAAGCACTTTGGAAAGAGAGTTAAACAGTACGTGAAATTGCTGAAAGGGAAACGCTTGAAGTC-AGTCGCGTTGGCC-AGGACTCAGCCTTGCTTAT---------TTGCTTGGTGCATTTTCTGGTT--GACGGGCCAGCATCGATTTTGA--CCGCTGGAAAAAGAT-TAGGG-GAATGTGGCACCTTC----GGGTGTGTTAT-AGCCCTTAGT-CACATACAGTG-GTTGGGATCGAGGACCGCAGCACGCCTT--------TATG-GCCGGGG----TTC--GCCCACG--TTCGTGCTTAGGATGCTGGCGTAATGGCTTTAAACGACCCGTCTTGAAACACGGACCAAGGAGTCTAACATGCCTGCGAGTGTTTGGGTGG--AAAACCCGAGCGCGTAATGAAAGTGAAA-GTTGAGATCCCTGTCG-TGGGGAGCATCGACGCCCGGACCTGAACTTCG-GTGATGGATCTGCGGTAGAGCATGTATGTTGGGACCCGAAAGATGGTGAACTATGCCTGAATAGGGTGAAGCCAGAGGAAACTCTGGTGGAGGCTCGTAGCGATTCTGACGTGCAAATCGATCGTCAAATTTGGGTATAGGGGCGAAAGACTAATCGAACCATCTAGTAGCTGGTTCCTGCCGAAGTTTCCCTCAGGATAGCAGAAACTCG------TATCAGATTTATGTGGTAAAGCGAATGATTAGAGGCCTTGGGGTTGAAACAACCTTAACCTATTCTCAAACTTTAAATATGTAAGAACAACCCGTCACTTGA-TTGGACCGGTTGGCGATTGA-GAGTTTCTAGTGGGCCATTTTTGGTAAGCAGAACTGGCGATGCGGGATGAACCGAACGCGAGGTTAAGGTGCCGGAATACACGCTCATCAGACACCACAAAAGGTGTTAGTTCATCTAGACAGCAGGACGGTGGCCATGGAAGTCGGAATCCGCTAAGGAGTGTGTAACAACTCACCTGCCGAATGAACTAGCCCTGAAAATGGATGGCGCTCAAGCGTGTTACCCATACCTCGCCGTCAGCGTTGAAGTGACGCGCTGACGAGTAGGCAGGCGTGGAGGTCA
		</sequence>
		<sequence>
			<taxon idref="005_Climacodon_septentrionalis_767"/>
			AAGTTTGTACT-GTGAAACTGCGAATGGCTCATTAAATCAGTTATAGTTTATTTGATGGTGCTTTGCTACATGGATAACTGTGGTAATTCTAGAGCTAATACATGCAATC-AAGCCCCGACTTCTGGAAGGGGTGTATTTATTAGATAAAAAACCAACGCGGTTC-GCCGCTCCCTTGGTGATTCATAATAACTTGTCGAATCGCATGGCCTTGTGCCGGCGATGCTTCATTCAAATATCTGCCCTATCAACTTTCGATGGTAGGATAGAGGCCTACCATGGTTTCAACGGGTAACGGGGAATAAGGGTTCGATTCCGGAGAGGGAGCCTGAGAAACGGCTACCACATCCAAGGAAGGCAGCAGGCGCGCAAATTACCCAATCCCGACACGGGGAGGTAGTGACAATAAATAACAATATAGGGCTCTTTCGGGTCTTATAATTGGAATGGGTACAATTTAAATCTCTTAACGAGGAACAATTGGAGGGCAAGTCTGGTGCCAGCAGCCGCGGTAATTCCAGCTCCAATAGCGTATATTAAAGTTGTTGCAGTTAAAAAGCTCGTAGTTGAACTTCAGACCTGGCTGGGCGGTCTGCCTTCTTGGTAT-G--TACTGTCC-GGCTGGGTCTTACCTCTTGGTGAGCCGG--CATGCCCTTCACTGG-GTGT--GTCGGGGAACCAGGACTTTTACCTTGAGAAAATTAGAGTGTTCAAAGCAGGCT-TATGCCCGAATACATTAGCATGGAATAATAAAATAGGACGTGCGGTTCTATTTTGTTGGTTTCTAGAGTCGCCGTAATGATTAATAGGGATAGTTGGGGGCATTAGTATTCCGTTGCTAGAGGTGAAATTCTTGGATTTACGGAAGACTAACTA-CTGCGAAAGCATTTGCCAAGGATGTTTTCATTAATCAAGAACGAAGGTTAGGGGATCGAAAACGATCAGATACCGTTGTAGTCTTAACAGTAAACTATGCCGACTAGGGATCGGGCG-AACTCAAATTT-ATGTGTCGCTCGGCACCTTACGAGAAATCAAAGTCTTTGGGTTCTGGGGGGAGTATGGTCGCAAGGCTGAAACTTAAAGGAATTGACGGAAGGGCACCACCAGGTGTGGAGCCTGCGGCTTAATTTGACTCAACACGGGGAAACTCACCAGGTCCAGACATGACTAGGATTGACAGATTGATAGCTCTTTCATGATTTTATGGGTGGTGGTGCATGGCCGTTCTTAGTTGGTGGAGTGATTTGTCTGGTTAATTCCGATAACGAACGAGACCTTAACCTGCTAAATAGCCAGGCCGTC-TTTTGATGGTCGCCGGCTTCTTAGAGGGACTGTCTGCGTCTAGCAGACGGAAGTTTGAGGCAATAACAGGTCTGTGATGCCCTTAGATGTTCTGGGCCGCACGCGCGCTACACTGACAGAGCCAGCGAGTTTTTT--TCCTTGGCCGGAAGGT-CTGGGTAATCTTGTGAAACTCTGTCGTGCTGGGGATAGAGCATTGCAATTATTGCTCTTCAACGAGGAATACCTAGTAAGCGTGAGTCATCAGCTCGCGTTGATTACGTCCCTGCCCTTTGTACACACCGCCCGTCGCTACTACCGATTGAATGGCTTAGTGAGGTCTTGAGATTGGCATTGGGGAGCCGGCAACGGCACCTCGTTGCTGAGAACTTGATCAAACTTGGTCCAACTTTCAGCAACGGATCTCTTGGCTCTCGCATCGATGAAGAACGCAGCGAAATGCGATAAGTAATGTGAATTGCAGAATT-CAGTGAATCATCGAATCTTTGAACGCACCTTGCGCTCCCTGG-TAT-TCCGGGGAGCATGCCTGTTTGAGTGTC------ATGGCCTAGTAACTGCGAGTGAAGCGGGAAAAGCTCAAATTTAAAATCTGGCGGTCTTT---GACTGTCCGAGTTGTAGTCTGGAGAAGTGTTTT-CCGTGCTGGACCGTGTACAAGTC-TCTTGGAACAGAGCGTCATAGA
			GGGTGAGAATCCCGTCTTTGACACGGACT-ACCAGTGCTTT--GTGATGCGCTCTCAAAGAGTCGAGTTGTTTGGGAATGCAGCTCAAAATGGGTGGTAAATTCCATCTAAAGCTAAATATTGGCGAGAGACCGATAGCGAACAAGTACCGTGAGGGAAAGATGAAAAGCACTTTGGAAAGAGAGTTAAACAGTACGTGAAATTGCTGAAAGGGAAACGCTTGAAGTC-AGTCACGTTGTTC-AGAACTCAACCTGGCTTTT---------TTGCTTGGTGCATTTTCTGATT--AACGGGTCAGCATCAGTTTTGA--CTGTTGGAAAAATTC-CATTG-GAATGTGGCACCTTCAA--AGGTGTGTTAT-AGCCTTTGGT-TGTATGCGACA-GTTGGGACTGAGGATTGCAGCACGCCTT--------TATG-GCCGGGG----TTC--GCCCACG--TACGTGCTTAGGATGCTGGCGTAATGGCTTTAAGCGACCCGTCTTGAAACACGGACCAAGGAGTCTAACATGCCTGCGAGTGTTTGGGTGG--CAAACCCGAGTGCGCAATGAAAGTGAAA-GTTGGGATCCCTGTCA-TGGGGAGCACCGACGCCCATACCAGACCTTCT-GTGACGGATATGCGGTGGAGCATGTATGTTGGGACCCGAAAGATGGTGAACTATGCCTGAATAGGGTGAAGCCAGAGGAAACTCTGGTGGAGGCTCGTAGCGATTCTGACGTGCAAATCGATCGTCAAATTTGGGTATAGGGGCGAAAGACTAATCGAACCATCTAGTAGCTGGTTCCTGCCGAAGTTTCCCTCAGGATAGCAGAAACTTG------TATCAGATTTATGTGGTAAAGCGAATGATTAGAGGCCTTGGGGTTGAAACAACCTTAACCTATTCTCAAACTTTAAATATGTAAGAACGAGCCGTCACTTGA-TTGGACCGCTCGGTGATTGA-GAGTTTCTAGTGGGCCATTTTTGGTAAGCAGAACTGGCGATGCGGGATGAACCGAACGTGAGGTTAAGGTGCCGGAATACACGCTCATCAGACACCACAAAAGGTGTTAGTTCATCTAGACAGCAGGACGGTGGCCATGGAAGTCGGAACCCGCTAAGGAGTGTGTAACAACTCACCTGCCGAATGAACTAGCCCTGAAAATGGATGGCGCTCAAGCGTGTTACCCATACCTCACCGTCAGCGTTGAAGTGACGCGTTGACGAGTAGGCAGGCGTGGAGGTTT
		</sequence>
		<sequence>
			<taxon idref="006_Hydnellum_geogenium_680"/>
			AAATTTATACT-GTGAAACTGCGAATGGCTCATTAAATCAGTTATAGTTTATTTGATGGTACCTTGCTACATGGATAACTGTGGTAATTCTAGAGCTAATACATGCAAT-AAAGCCCCGACTTTCGGAAGGGGTGTATTTATTAGATAAAAAACCAACGCGGTTC-GCCGCTCCATTGGTGATTCATAATAACTTCTCGAATCGCACGGCCTTGTGCTGGCGATGCTTCATTCAAATATCTGCCCTATCAACTTTCGATGGTAGGATAGTGGCCTACCATGGTTTCAACGGGTAACGGGGAATAAGGGTTCGATTCCGGAGAGGGAGCCTGAGAAACGGCTACCACATCCAAGGAAGGCAGCAGGCGCGCAAATTACCCAATCCCGACACGGGGAGGTAGTGACAATAAATAACAATATAGGGCCCTTTCGGGTCTTATAATTGGAATGAGTACAATTTAAATCCCTTAACGAGGAACAATTGGAGGGCAAGTCTGGTGCCAGCAGCCGCGGTAATTCCAGCTCCAATAGCGTATATTAAAGTTGTTGCAGTTAAAAAGCTCGTAGTTGAACTTCAGACCTGGCCGGACGGTCTGCCTAAC-GGTAT-G--TACTGTCCTGGCCGGGCCTTACCTCTTGGTGAGCCAT--CATGCCCTTCACTGG-GTGT--GGTGGGGAACCAGGACTTTTACCTTGAGAAAATTAGAGTGTTCAAAGCAGGCC-TATGCCCGAATACATTAGCATGGAATAATAAAATAGGACGTGCGGTTCTATTTTGTTGGTTTCTAGAGTCGCCGTAATGATTAATAGGGATAGTTGGGGGCATTAGTATTCAGTTGCTAGAGGTGAAATTCTTGGATTTACTGAAGACTAACTA-CTGCGAAAGCATTTGCCAAGGATGTTTTCATTAATCAAGAACGAAGGTTAGGGGATCGAAAACGATCAGATACCGTTGTAGTCTTAACAGTAAACTATGCCGACTAGGGATCGGGCG-AACTCAATTTT-ATGTGGCGCTCGGCACCTTACGAGAAATCAAAGTCTTTGGGTTCTGGGGGGAGTATGGTCGCAAGGCTGAAACTTAAAGGAATTGACGGAAGGGCACCACCAGGAGTGGAGCCTGCGGCTTAATTTGACTCAACACGGGGAAACTCACCAGGTCCAGACATGACTAGGATTGACAGATTGACAGCTCTTTCATGATTTTATGGGTGGTGGTGCATGGCCGTTCTTAGTTGGTGGAGTGATTTGTCTGGTTAATTCCGATAACGAACGAGACCTTATCCTGCTAAATAGCCCGGCCGGC-TTTTGCTGGTCGCCGGCTTCTTAGAGGGACTGCGAGCGTCTAGCCCGCGGAAGTTTGAGGCAATAACAGGTCTGTGATGCCCTTAGATGTTCTGGGCCGCACGCGCGCTACACTGACAGAGCCAGCGAGTTTTTC--ACCTTGGCCGGAAGGT-CTGGGTAATCTTGTGAAACTCTGTCGTGCTGGGGATAGAGCATTGCAATTATTGCTCTTCAACGAGGAATTCCTAGTAAGCGTGAGTCATCAGCTCGCGTTGATTACGTCCCTGCCCTTTGTACACACCGCCCGTCGCTACTACCGATTGAATGGCTTAGTGAGATCTTCGGATCGGCTTCGGGGAGCCGGCAACGGCACCCTGTTGCTGAAAAGTCGATCAAACTTGGTCCAACTTTCAGCAACGGATCTCTTGGCTCTCGCATCGATGAAGAACGCAGCGAAATGCGATAAGTAATGTGAATTGCAGAATT-CAGTGAATCATCGAATCTTTGAACGCACCTTGCGCTCCTTGG-TAT-TCCGAGGAGCATGCCTGTTTGAGTGTC------ATGACCTAGTAACTGCGAGTGAAGCGGGAAAAGCTCAAATTTGAAATCTGGCGTGCCCTTT-GGCCGTCCGAGTTGTAGTCTGGAGAAGCGTCTT-CCGTGCTGGACCGTGTACAAGTC-CCTTGGAACAGGGCGTCATAGA
			GGGTGAGAATCCCGTCTTTGACACGGACT-ACCAGCGCTTT--GTGATGCGCTCTCAACGAGTCGAGTTGTTTGGGAATGCAGCTCAAAATGGGTGGTAAATTCCATCTAAAGCTAAATACAGGCGAGAGACCGATAGCGAACAAGTACCGTGAGGGAAAGATGAAAAGCACTTTGGAAAGAGAGTTAAACAGTACGTGAAATTGCTGAAAGGGAAACGCTTGAAGTC-AGTCGCGTCTGCC-AGGACTCAGCCTTGCTT-----------CTGCTCGGTGCACTTTTCTGGTTGGACGGGCCAGCATCGATTTTGA--TCGTCAGAAAAAGTA-GGAGA-GAATGTGGCACCTTTCG--AGGTGTGTTAT-AGCTTTCTAT-CGCATATGACG-GTCGGGATCGAGGACTGCAGCATGCCTT-------TTATG-GCTGGGGCTTTTTA--GTCCACAC-CATGTGCTTAGGATGCTGGCTTAATGGCTTTAAGCGACCCGTCTTGAAACACGGACCAAGGAGTCTAACATGCCTGCGAGTGTTTGGGTGG-AAAAACCCGAGCGCGTAATGAAAGTGATA-GTTGAGACCTCTGTCG-CGGAGGGCATCGACGCCTGGACTTGATCTACG-GAGACGGTTCCACGGTAGAGCATGTATGTTGGGACCCGAAAGATGGTGAACTATGCCTGAATAGGGTGAAGCCAGAGGAAACTCTGGTGGAAGCTCGTAGCGATTCTGACGTGCAAATCGATCGTCAAATTTGGGTATAGGGGCGAAAGACTAATCGAACCATCTAGTAGCTGGTTCCTGCCGAAGTTTCCCTCAGGATAGCAGAAACTCG------TATCAGATTTATGTGGTAAAGCGAATGATTAGAGGCCTTGGGGTTGAAACAACCTTAACCTATTCTCAAACTTTAAATATGTAAGAACGAGCCGTCACTTGA-TTGGACCGCTCGGTGATTGA-GAGTTTCTAGTGGGCCATTTTTGGTAAGCAGAACTGGCGATGCGGGATGAACCGAACGTGAGGTTAAGGTGCCGGAATACACGCTCATCAGACACCACAAAAGGTGTTAGTTCATCTAGACAGCAGGACGGTGGCCATGGAAGTCGGAACCCGCTAAGGAGTGTTCACAAACTCACCTGCCGAATGAACTAGCCCTGAAAATGGATGGCGCTCAAGCGTGTTACCCATACCTCACCGTCGGCGTTGAAGTGATACACCGACGAGTAGGCAGGCGTGGAGGTCC
		</sequence>
		<sequence>
			<taxon idref="007_Boletopsis_leucomelaena_AFTOL1527"/>
			AAGTTTGTACT-GTGAAACTGCGAATGGCTCATTAAATCAGTTATAGTTTATTTGATGGTGCTTTACTACATGGATAACTGTGGTAATTCTAGAGCTAATACATGCAATC-AAGCCCCGACTTCCGGAAGGGGTGTATTTATTAGATAAAAAACCAACGCGGCTT-GTCGCTCCCTTGGTGATTCATAATAACTTTTCGAATCGCAGAGCCTTGTGCTGGCGATGCTTCATTCAAATATCTGCCCTATCAACTTTCGATGGTAGGATAGAGGCCTACCATGGTT-CAACGGGTAA?????????????????????????????????????????????????????????????????GCAGGCGCGCAA-TTACCCAATCCCGACACGGGGAGGTAGTGACAATAAATAACAATATAGGGCCCTTTCGGGTCTTATAATTGGAATGAGTACAATTTAAATCCCTTAACGAGGAACAATTGGAGGGCAAGTCTGGTGCCAGCAGCCGCGGTAATTCCAGCTCCAATAGCGTATATTAAAGTTGTTGCAGTTAAAAAGCTCGTAGTTGAACTTCAGACCTGGCTGGATGGTCTGCCTAAC-GGTAT-G--TACTGTCT-GGCCGGGCCTTACCTCTTGGTGAGCCGG--CATGCCCTTCACTGG-GTGT--GTCGGGGAACCAGGACCTTTACCTTGAGAAAATTAGAGTGTTCAAAGCAGGCC-TATGCCTGAATACATTAGCATGGAATAATAAAATAGGACGTGCGGTTCTATTTTGTTGGTTTCTAGAGTCGCCGTAATGATTAATAGGGACAGTTGGGGGCATTAGTATTCAGTTGCTAGAGGTGAAATTCTTGGATTTACTGAAGACTAACTA-CTGCGAAAGCATTTGCCAAGGATGTTTTCATTAATCAAGAACGAAGGTTAGGGGATCGAAAACGATCAGATACCGTTGTAGTCTTAACAGTAAACTATGCCGACTAGGGATCGAGTG-AACTCAATATT-ATGTGGCACTCGGCACCTTACGAGAAATCAAAGTCTTTGGGTTCTGGGGGGAGTATGGTCGCAAGGCTGAAACTTAAAGGAATTGACGGAAGGGCACCACCAGGAGTGGAGCCTGCGGCTTAATTTGACTCAACACGGGGAAACTCACCAGGTCCAGACATGACTAGGATTGACAGATTGATAGCTCTTTCATGATTTTATGGGTGGTGGTGCATGGCCGTTCTTAGTTGGTGGAGTGATTTGTCTGGTTAATTCCGATAACGAACGAGACCTTATCCTGCTAAATAGCCAGGCCGGC-TTTTGCTGGTCGCCGGCTTCTTAGAGGGACTGCGGGCGTCTAGCCCGCGGAAGTTTGAGGCAATAACAGGTCTGTGATGCCCTTAGATGTTCTGGGCCGCACGCGCGCTACACTGACAGAGCCAGCGAGTTTTTC--ACCTTGGCCGGAAGGT-CTGGGTAATCTTGTGAAACTCTGTCGTGCTGGGGATAGAGCATTGCAATTATTGCTCTTCAACGAGGAATTCCTAGTAAGCGTGAGTCATCAGCTCGCGTTGATTACGTCCCTGCCCTTTGTACACACCGCCCGTCGCTACTACCGATTGAATGGCTTAGTGAGGTCTTCGGATTGGCACTGGAGAGCCGGAAACGGCCCTCCGTTGCTGAGAAGTTGATCAAACTTGGTCCAACTTTCAGCAACGGATCTCTTGGCTCTCGCATCGATGAAGAACGCAGCGAAATGCGATAAGTAATGTGAATTGCAGAATT-CAGTGAATCATCGAATCTTTGAACGCACCTTGCGCTCCTTGG-TAT-TCCGAGGAGCATGCCTGTTTGAGTGTC------ATGACCTAGTAACTGCGAGTGAAGCGGGAAAAGCTCAAATTTAAAATCTGGCGTGCCTTT--GGCYGTCCGAGTTGTAGTCTGGAGAAGTGTTTT-CTGTGCCGGACCGTGTACAAGTC-CCTTGGAACAGGGCCTCATAGA
			GGGTGAGAATCCCGTCTTTGACACGGACT-ACCGGTGCTCT--GTGATGCGCTCTCAACGAGTCGAGTTGTTTGGGAATGCAGCTCAAAATGGGTGGTAAATTCCATCTAAAGCTAAATATAGGCGAGAGACCGATAGCGAACAAGTACCGTGAGGGAAAGATGAAAAGCACTTTGGAAAGAGAGTTAAACAGTACGTGAAATTGCTGAAAGGGAAACGCTTGAAGTC-AGTCATGTCTGCT-AGGACTCAGCCTTGCATTT---------TTGCTTGGTGCACTTTCTGGTT--GACAGGCCAGCATYGATTTTGA--CCGTTGGAGAAAGGT-GGAGG-AAATGTGGCATCTTTYG--AGGTGTGTTAT-AGTCCTCTGC-TGTATGCAATG-GTTGGGATCGAGGACCGCAGCATGCCTT--------TATG-GCCGGGGG---TCAC-ACCCACGT-TACGTGCTTAGGATGCTGGCTTAATGGCTTTAAGCGACCCGTCTTGAAACACGGACCAAGGAGTCTAACTTGCCTGCGAGTGTTTGGGTGG--AAAACCCAAGCGCGCAATGAAAGTGATA-GTTGAGACCTCTGTCA-TGGAGGGCATCGACGCCCGGACCTGATCTACG-GAGACGGTTCTGCGGTAGAGCATGCATGTTGGGACCCGAAAGATGGTGAACTATGCCTGAATAGGGTGAAGCCAGAGGAAACTCTGGTGGAGGCTCGTAGCGATTCTGACGTGCAAATCGATCGTCAAATTTGGGTATAGGGGCGAAAGACTAATCGAACCATCTAGTAGCTGGTTCCTGCCGAAGTTTCCCTCAGGATAGCAGAAACTCG------TATCAGATTTATGTGGTAAAGCGAATGATTAGAGGCCTTGGGGTTGAAACAACCTTAACCTATTCTCAAACTTTAAATATGTAAGAACGAGCCGTCACTTGA-TTGGACCGCTCGGTGATTGA-GAGTTTCTAGTGGGCCATTTTTGGTAAGCAGAACTGGCGATGCGGGATGAACCGAACGTGAGGTTAAGGTGCCGGAATGTACGCTCATCAGACACCACAAAAGGTGTTAGTTCATCTAGACAGCAGGACGGTGGCCATGGAAGTCGGAACCCGCTAAGGAGTGTGTAACAACTCACCTGCCGAATGAACTAGCCCTGAAAATGGATGGCGCTCAAGCGTGCTACCCATACCTCACCGTCAGTGTTGAAGTGACATGCTGACGAGTAGGCAGGCGTGGAGGTTT
		</sequence>
		<sequence>
			<taxon idref="008_Punctularia_strigosozonata_AFTOL1248"/>
			AAATTTGTACT-GTGAAACTGCGAATGGCTCATTAAATCAGTTATAGTTTATTTGATGGTACCTTGCTACATGGATAACTGTGGTAATTCTAGAGCTAATACATGCAATC-AAGCCCCGACTTCCGGAAGGGGTGTATTTATTAGATAAAAAACCAACGCGGTTC-GCCGCTCCCTTGGTGATTCATAATAACTTCTCGAATCGCATGGCCTTGTGCCGGCGATGCTTCATTCAAATATCTGCCCTATCAACTTTCGATGGTAGGATAGGGGCCTACCATGGTTTCAACGGGTAACGGGGAATAAGGGTTCGATTCCGGAGAGGGAGCCTGAGAAACGGCTACCACATCCAAGGAAGGCAGCAGGCGCGCAAATTACCCAATCCCGACACGGGGAGGTAGTGACAATAAATAACAATATAGGGCTCTTTCGGGTCTTATAATTGGAATGAGTACAATTTAAATCCCTTAACGAGGAACAATTGGAGGGCAAGTCTGGTGCCAGCAGCCGCGGTAATTCCAGCTCCAATAGCGTATATTAAAGTTGTTGCAGTTAAAAAGCCCGTAGTTGAACTTCAGACCTGGCCGGGCGGTCCGCCTCAC-GGTGT-G--TACTGTCT-GGCCGGGCCTTACCTCTTGGTGAGCCGG--CATGCCCTTCACTGG-GTGT--GTCGGGGAACCAGGACTTTTACCTTGAGAAAATTAGAGTGTTCAAAGCAGGCC-TATGCCCGAATACATTAGCATGGAATAATAGAATAGGACGTGCGGTTCTATTTTGTTGGTTTCTAGAGTCGCCGTAATGATTAATAGGGATAGTTGGGGGCATTAGTATTCCGTTGCTAGAGGTGAAATTCTTGGATTTACGGAAGACTAACTA-CTGCGAAAGCATTTGCCAAGGATGTTTTCATTAATCAAGGACGAAGGTTAGGGGATCGAAAACGATCAGATACCGTTGTAGTCTTAACAGTAAACTATGCCGACTAGGGATCGGGCG-ATCTCAATTTT-ATGTGTCGCTCGGCACCTTACGAGAAATCAAAGTCTTTGGGTTCTGGGGGGAGTATGGTCGCAAGGCTGAAACTTAAAGGAATTGACGGAAGGGCACCACCAGGAGTGGAGCCTGCGGCTTAATTTGACTCAACACGGGGAAACTCACCAGGTCCAGACATAACTAGGATTGACAGATTGATAGCTCTTTCATGATTTTATGGGTGGTGGTGCATGGCCGTTCTTAGTTGGTGGAGTGATTTGTCTGGTTAATTCCGATAACGAACGAGACCTTAACCTGCTAAATAGCCAGGCCGGC-TTTTGCTGGTCGCCGGCTTCTTAGAGGGACTGTCGGCGTCTAGCCGACGGAAGTTTGAGGCAATAACAGGTCTGTGATGCCCTTAGATGTTCTGGGCCGCACGCGCGCTACACTGACAGAGCCAGCGAGTTCATC--ACCTTGGCCGGAAGGT-CTGGGTAATCTTGTGAAACTCTGTCGTGCTGGGGATAGAGCATTGCAATTATTGCTCTTCAACGAGGAATTCCTAGTAAGCGTGAGTCATCAGCTCGCGTTGATTACGTCCCTGCC-TTTGTACACACCGCCCGTCGCTACTACCGATTGAATGGCTTAGTGAGGTCTTGGGATTGGCTTCGGGAAGCCGGCAACGGCACCCTGTTGCCGAGAACTTGATCAAACTTGGTCCAACTTTCAACAACGGATCTCTTGGCTCTCGCATCGATGAAGAACGCAGCGAAATGCGATAAGTAATGTGAATTGCAGAATT-CAGTGAATCATCGAATCTTTGAACGCACCTTGCGCTCCTTGG-CAT-TCCGAGGAGCATGCCTGTTTGAGTGTC------GTGACCTAGTAACTGCGAGTGAAGCGGGAAGAGCTCAAATTTAAAATCTGGCGGTCTTT---GGCCGTCCGAGTTGTAATCTAGAGAAGTGTTTT-CTGCGYCGGACCGTGTACAAGTT-TCTTGGAACAGAACATCATAGA
			GGGTGAGAATCCCGTCTTTGACACGGACT-GCCGGTGCTTT--GTGATGCACTCTCGAAGAGTCGCGTTGTTTGGGAATGCAGCGCAAAATGGGTGGTGAATTCCATCTAAAGCTAAATATTGGCGAGAGACCGATAGCGAACAAGTACCGTGAGGGAAAGATGAAAAGCACTTTGGAAAGAGAGTTAAACAGTACGTGAAATTGTTGAAAGGGAAACGCTTGAAGTC-AGTCGCGTCTTGC-GGAACTCAGCCTTGCTTT----------TTGCTCGGTGTATTTTCTGCTT--GACGGGCCAGCATCGATTTTGA--CCGTCGGATAAAGTG-CAGGG-GAATGTGGCATCCTC----GGATGTGTTAT-AGCCTCTGCT-CGCATACGACG-GTCGGGATCGAGGACCGCAGCACGCCTT--------TATG-GCCGGGG----TTC--GCCCACG--TACGTGCTTAGGATGCTGGCGTAATGGCTTTAAACGACCCGTCTTGAAACACGGACCAAGGAGTCTAACATGCCTGCGAGTGTTTGGGTGG--AAAACCCATGCGCGTAATGAAAGTGAAA-GTTGAGACCTCTGTCG-TGGAGGGCATCGACGCCCGGTCTTGAGCTTCG-GCAACGGATCCGCGGTTGAGCATGTATGTTGGGACCCGAAAGATGGTGAACTATGCCTGAATAGGGTGAAGCCAGAGGAAACTCTGGTGGAGGCTCGTAGCGATTCTGACGTGCAAATCGATCGTCAAATTTGGGTATAGGGGCGAAAGACTAATCGAACCATCTAGTAGCTGGTTCCTGCCGAAGTTTCCCTCAGGATAGCAGAAACTCG------TATCAGATTTATGTGGTAAAGCGAATGATTAGAGGTCTTGGGGTTGAAACAACCTTAACCTATTCTCAAACTTTAAATATGTAAGAACGAGCCGTCACTTGA-TTGGACCGCTCGGCGATTGA-GAGTTTCTAGTGGGCCATTTTTGGTAAGCAGAACTGGCGATGCGGGATGAACCGATCGTGGAGTTAAGGTGCCGGAATACACGCTCATCAGACACCACAAAAGGTGTTAGTTCATCTAGACAGCAGGACGGTGGCCATGGAAGTCGGAATCCGCTAAGGAGTGTGTAACAACTCACCTGCCGAATGAACTAGCCCTGAAAATGGATGGCGCTCAAGCGTGTTACCCATACTCCACCGTCAGCGTTGAAGTGACGCGCTGACGAGTARGCASGCGTGGAGG---
		</sequence>
		<sequence>
			<taxon idref="009_Stereum_hirsutum_492"/>
			AAATTTGTNCT-GTGAAACTGCGAATGGCTCATTAAATCAGTTATAGTTTATTTGATGGTATCTTGCTACATGGATAACTGTGGTAATTCTAGAGCTAATACATGCAATC-AAGCCCCGACTTCTGGAAGGGGTGTATTTATTAGATAAAAAACCAACGCGGCTC-GCCGCTCCTTTGGTGATTCATAATAACTTCTCGAATCGCATGGCCTTGTGCCGGCGATGCTTCATTCAAATATCTGCCCTATCAACTTTCGATGGTAGGATAGAGGCCTACCATGGTTTCAACGG-TAACGGGGAATAAGGGNTCGATTCCGGAGAGGGAGCCTGAGAAACGGCTNCCACATCCAAGGAAGGCAGCAGGCGCGCAAATTACCCAATCCCGACACGGGGAGGTAGTGACAATAAATAACAATATAGGGCTCTTTTGGGTCTTATAATTGGAATGAGTACAATTTAAATCCCTTAACGAGGAACAATTGGAGGGCAAGTCTGGTGCCAGCAGCCGCGGTAATTCCAGCTCCAATAGCGTATATTAAAGTTGTTGCAGTTAAAAAGCTCGTAGTTGAACTTCAGACCTGGCCGGGCGGTCCGCCTAAC-GGTGA-G--TACTGTCT-GGCTGGGCCTTACCTCTTGGTGAGCCGG--CATGCCCTTTACTGG-GTGT--GTCGGGGAACCAGGACTTTTACCTTGAGAAAATTAGAGTGTTCAAAGCAGGCC-TATGCCCGAATACATTAGCATGGAATAATAAAATAGGACGTGCGGTTCTATTTTGTTGGTTTCTAGAGTCGCCGTAATGATTAATAGGGATAGTTGGGGGCATTAGTATTGCGTTGCTAGAGGTGAAATTCTTGGATTGACGCAAGACTAACTA-CTGCGAAAGCATTTGCCAAGGATGTTTTCATTAATCAAGAACGAAGGTTAGGGGATCGAAAACGATCAGATACCGTTGTAGTCTTAACAGTAAACTATGCCGACTAGGGATCGGGCG-AACTCAATTTT-ATGTGTCGCTCGGCACCTTACGAGAAATCAAAGTCTTTGGGTTCTGGGGGGAGTATGGTCGCAAGGCTGAAACTTAAAGGAATTGACGGAAGGGCACCACCAGGAGTGGAGCCTGCGGCTTAATTTGACTCAACACGGGGAAACTCACCAGGTCCAGACATAACTAGGATTGACAGATTGATAGCTCTTTCTTGATTTTATGGGTGGTGGTGCATGGCCGTTCTTAGTTGGTGGAGTGATTTGTCTGGTTAATTCCGATAACGAACGAGACCTTAACCTGCTAAATAGCCCGGCCGGC-TTTTGCTGGTCGTTGGCTTCTTAGAGGGACTGTCAGCGTCTAGCTGACGGAAGTTTGAGGCAATAACAGGTCTGTGATGCCCTTAGATGTTCTGGGCCGCACGCGCGCTACACTGACAGAGCCAGCGAGTTCATC--TCCTTGTCCGGAAGGA-CTGGGTAATCTTGTGAAACTCTGTCGTGCTGGGGATAGAGCATTGCAATTATTGCTCTTCAACGAGGAATTCCTAGTAAGCGTGAGTCATCAGCTCGCGTTGATTACGTCCCTGCCCTTTGTACACACCGCCCGTCGCTACTACCGATTGAATGGCTTAGTGAGACCTCCGGATTGGCTTTGGGGAGTCGGCAACGACACCCTATTGCTGAGAAGTTGGTCAAACTTGGTCCAACTTTCAACAACGGATCTCTTGGCTCTCGCATCGATGAAGAACGCAGCGAAATGCGATAAGTAATGTGAATTGCAGAATT-CAGTGAATCATCGAATCTTTGAACGCACCTTGCGCCCTTTGG-TAT-TCCGAAGGGCACACCTGTTTGAGTGTC------GTGACCTAGTAACTGCGAGTGAAGCGGGAAAAGCTCAAATTTAAAATCTGGCGGTCTTCT--GGCCGTCCGAGTTGTAGTCTGGAGAAGCGTTTT-CCGCGTTGGACCGTGTACAAGTT-TCCTGGAACGGAGCGTCATAGA
			GGGTGAGAATCCCGTCTTTGACACGGATC--CCAATGCTTT--GTGATGCGCTCTCAAAGAGTCGAGTTGTTTGGGAATGCAGCTCAAAATGGGTGGTGAATTCCATCTAAAGCTAAATATTGGCGAGAGACCGATAGCGAACAAGTACCGTGAGGGAAAGATGAAAAGCACTTTGGAAAGAGAGTTAAACAGTACGTGAAATTGTTGAAAGGGAAACGCTTGAAGTC-AGTCGCGTCGGCC-GGGACTCAGCCTTGCAT-----------CCGCTTGGTGTACTTTCCGGTC--GACGGGCCAGCATCAGTTTTGA--CCGCGAGATAAAGGC-GGAGG-GAATGTGGCTCTCTC----GGGAGTGTTAT-AGCCCTTCGT-CAGATGTCGCG-GTTGGGACTGAGGAACTCAGCACGCCTT--------TATG-GCCGGGG----CTC--GCCCACG--TACGTGCTTAGGATGCTGGCGTAATGGCTTTAAACGACCCGTCTTGAAACACGGACCAAGGAGTCTAACATGCCTGCGAGTGTTCGGGTGG--AAAACCCGTGCGCGCAATGAAAGTGAAA-GTTGGGATCCCTGTCG-TGGGGTGCACCGACGCCCGGCCCAGACCTTTT-GTGACGGAGCTGCGGTAGAGCATGTATGTTGGGACCCGAAAGATGGTGAACTATGCCTGAATAGGGTGAAGCCAGAGGAAACTCTGGTGGAGGCTCGTAGCGATTCTGACGTGCAAATCGATCGTCAAATTTGGGTATAGGGGCGAAAGACTAATCGAACCATCTAGTAGCTGGTTCCTGCCGAAGTTTCCCTCAGGATAGCAGAAACTCA------TATCAGATTTATGTGGTAAAGCGAATGATTAGAGGCCTTGGGGTTGAAACAACCTTAACCTATTCTCAAACTTTAAATATGTAAGAACGAGCCGTCTCTTGA-TTGGACCGCTCGGCGATTGA-GAGTTTCTAGTGGGCCATTTTTGGTAAGCAGAACTGGCGATGCGGGATGAACCGAACGCGAGGTTAAGGTGCCGGAATACACGCTCATCAGACACCACAAAAGGTGTTAGTTCATCTAGACAGCAGGACGGTGGCCATGGAAGTCGGAATCCGCTAAGGAGTGTGTAACAACTCACCTGCCGAATGAACTAGCCCTGAAAATGGATGGCGCTCAAGCGTGTTACCCATACCTCGCCGTCAGCGTTGAAGTGACGCGTTGACGAGTAGGCAGGCGTGGAGGTCA
		</sequence>
		<sequence>
			<taxon idref="010_Echinodontium_tinctorium_AFTOL455"/>
			ATTTTGGTACT-GTGAAACTGCGAATGGCTCATTAAATCAGTTATAGTTTATTTGATGGTACCTTGCTACATGGATAACTGTGGTAATTCTAGAGCTAATACATGCAATC-ACGCCCCGACTTCTGGGAGGGGTGTATTTATTAGATAAAAAACCAACGCGGCTC-GCCGCTCCATTGGTGATTCATAATAACTTCTCGAATCGCACGGCCTTGCGCCGGCGATGCTTCATTCAAATATCTGCCCTATCAACTTTCGATGGTAGGATAGAGACCTACCATGGTNTCAACGGGTANCGGGGAATAAGGGTNCGATTCCGGAGAGGGAGCCTGAGAAACGG-TACCACATCCANGGAAGGCAGCAGGCGCGCAAATTACCCAATCCCGACACGGGGAGGTAGTGACAATAAATAACAATATAGGGCTCTATTGGGTCTTATAATTGGAATGAGTACAATTTAAATCCCTTAACGAGGAACAATTGGAGGGCAAGTCTGGTGCCAGCAGCCGCGGTAATTCCAGCTCCAATAGCGTATATTAAAGTTGTTGCAGTTAAAAAGCTCGTAGTTGAACTTCAGACCTGGCCCGGCGGTCCGCCTCAC-GGTGT-G--TACTGTCG-GGCTGGGCCTTACCTCTTGGTGAGCCGG--CATGCTCTTCACTGG-GTGT--GTCGGG-AACCAGGACTTT-ACCTTGAGAAAATTAGAGTGTTCAAAGCAGGCC-TACGCCCGAATACATTAGCATGGAATAATAAAATAGGACGTGCGGTTCTATTTTGTTGGTTTCTAGAGTCGCCGTAATGATTAATAGGGATAGTTGGGGGCATTCGTATTGCGTTGCTAGAGGTGAAATTCTTGGATTTACGCAAGACGAACTA-CTGCGAAAGCATTTGCCAAGGATGTTTTCATTAATCAAGAACGAAGGTTAGGGGATCGAAAACGATCAGATACCGTTGTAGTCTTAACAGTAAACTATGCCGACTAGGGATCGGGCG-ACCTCGATTTT-ATGTGTCGCTCGGCACCTTACGAGAAATCAAAGTCTTTGGGTTCTGGGGGGAGTATGGTCGCAAGGCTGAAACTTAAAGGAATTGACGGAAGGGCACCACCAGGAGTGGAGCCTGCGGCTTAATTTGACTCAACACGGGGAAACTCACCAGGTCCAGACATGACTAGGATTGACAGATTGATAGCTCTTTCTTGATTTTATGGGTGGTGGTGCATGGCCGTTCTTAGTTGGTGGAGTGATTTGTCTGGTTAATTCCGATAACGAACGAGACCTTAACCTGCTAAATAGCCTGGCCGGC-TTTTGCTGGTCACCGGCTTCTTAGAGGGACTGTCAGCGTCTAGCTGACGGAAGTTTGAGGCAATAACAGGTCTGTGATGCCCTTANATGTTCTGGGCCGCACGCGCGCTACACTGACAGAGCCAGCGAGTTCATT--TCCTTGGCCGGAAGGT-CTGGGTAATCTTGTGAAACTCTGTCGTGCTGGGGATAAAGCATTGCAATTATTGCTCTTCAACGAGGAATTCCTAGTAAGCGTGAGTCATCAGCTCGCGTTGATTACGTCCCTGCCCTTTGTACACACCGCCCGTCGCTACTACCGATTGAATGGCTTAGTGAGACCTCCGGATCGGCTTCGGAGAGTCGGCAACGACACCCTGTCGCTGAGAAGCTGGTCAAACTTGGTCCAACTTTCAACAACGGATCTCTTGGCTCTCGCATCGATGAAGAACGCAGCGAAATGCGATAAGTAATGTGAATTGCAGAATT-CAGTGAATCATCGAATCTTTGAACGCACCTTGCGCCCCTTGG-TAT-TCCGAGGGGCACACCTGTTTGAGTGTC------GTGACCTAGTAACTGCGAGTGAAGCGGGAAAAGCTCAAATTTAAAATCTGGCGTCCTT----GGGCGTCCGAGTTGTAGTTTAGAGAAGCGCTTT-CCGCGCCGGACCGTGTACAAGTC-TCCTGGAACGGAGCGTCGTAGA
			GGGTGAGAATCCCGTCTTTGACACGGACC-GCCGGTGCTTT--GTGATGCGCTCTCGAAGAGTCGAGTTGTTTGGGAATGCAGCTCAAAATGGGTGGTGAATTCCATCTAAAGCTAAATATTGGCGAGAGACCGATAGCGAACAAGTACCGTGAGGGAAAGATGAAAAGCACTTTGGAAAGAGAGTTAAACAGTACGTGAAATTGTTGAAAGGGAAACGCTTAAAGTC-AGTCGCGTTCGCC-GGGACTCAGCCTTGCTT-----------CGGCTCGGTGTACTTCCCGGTG--GATGGGCCAGCGTCATTTTCGA--TTGTCGGAAAAGGG--CGGGG-AAAGGTGGCACCTTC----GGGTGTGTTAT-AGTCCCTTGT-CGTATGCGACG-GTCGGGAGTGAGGAACTCAGCGCGCCTT---------ACG-GTCGGGG----TTC--GCCCACG--TTCGCGCTTAGGATGCTGGCGTAATGGCTTTAAACGACCCGTCTTGAAACACGGACCAAGGAGTCTAACATGCCCGCGAGTGTTCGGGTGG--AAAACCCGTGCGCGTAATGAAAGTGAAA-GTTGGGACCTCTGTCG-TGGAGGGCACTGACGCCCGGACCAGACCTTCT-GTGACGGATCTGCGGTAGAGCGTGTATGTTGGGACCCGAAAGATGGTGAACTATGCCTGAATAGGGTGAAGCCAGAGGAAACTCTGGTGGAGGCTCGTAGCGATTCTGACGTGCAAATCGATCGTCAAATTTGGGTATAGGGGCGAAAGACTAATCGAACCATCTAGTAGCTGGTTCCTGCCGAAGTTTCCCTCAGGATAGCAGAAACTCA------TGTCAGATTTATGTGGTAAAGCGAATGATTAGAGGCCTTGGGGTTGAAACAACCTTAACCTATTCTCAAACTTTAAATATGTAAGAACGAGCCGTCGCTTGA-TTGGACCGCTCGGCGATTGA-GAGTTTCTAGTGGGCCATTTTTGGTAAGCAGAACTGGCGATGCGGGATGAACCGAACGCGAGGTTAAGGTGCCGGAATTYACGCTCATCAGACACCACAAAAGGTGTTAGTTCATCTAGACAGCAGGACGGTGGCCATGGAAGTCGGAATCCGCTAAGGAGTGTGTAACAACTCACCTGCCGAATGAACTAGCCCTGAAAATGGATGGCGCTCAAGCGTGATACCCATACCTCGCCGTCAGCGTTGAAGTGACGCGCTGACGAGTAGGCAGGCGTGGAGGTCA
		</sequence>
		<sequence>
			<taxon idref="011_Jaapia_argillacea"/>
			AAATTTGTACT-GTGAAACTGCGAATGGCTCATTAAATCAGTTATAGTTTATTTGATGGTACCTTACTACATGGATAACTGTGGTAATTCTAGAGCTAATACATGCAA-CAAAGCCCCGACTTCTGGGAGGGGTGTATTTATTAGATAAAAAACCAACGCGGTTC-GCCGCTCCTTTGGTGATTCATAATAACTGCTCGAATCGCATGGCCTTGTGCCGGCGATGCTTCATTCAAATATCTGCCCTATCAACTTTCGATGGTAGGATAGTGGCCTACCATGGTTTCAACGGGTAACGGGGAATAAGGGTTCGATTCCGGAGAGGGAGCCTGAGAAACGGCTACCACATCCAAGGAAGGCAGCAGGCGCGCAAATTACCCAATCCCGACAC-GGGAGGTAGTGACAATAAATAACAATATAGGGCTCTTTAGGGTCTTATAATTGGAATGAGTACAATTTAAATCCCTTAACGAGGAACAATTGGAGGGCAAGTCTGGTGCCAGCAGCCGCGGTAATTCCAGCTCCAATAGCGTATATTAAAGTTGTTGCAGTTAAAAAGCCCGTAGTTGAACTTCAGGTCTGGTTGGGCGGTCCGCTTCAC-GGTGT-G--TACTGTTC-GACTGGGTCTTACCTCTTGGTGAGCCGG--CATGCCCTTTACTGG-GTGC--GTCGGTGAACCAGGACTTTTACCTTGAGAAAATTAGAGTGTTCAAAGCAGGCC-TATGCCTAAATACATTAGCATGGAATAATAAAATAGGACGTGCGGTTCTATTTTGTTGGTTTCTAGAGTCGCCGTAATGATTAATAGGGACAGTTGGGGGCATTAGTATTCGGTTGCTAGAGGTGAAATTCTTGGATTTACCGAAGACTAACTA-CTGCGAAAGCATTTGCCAAGGATGTTTTCATTAATCAAGGACGAAGGTTAGGGGATCGAAAACGATCAGATACCGTTGTAGTCTTAACAGTAAACTATGCCGACTAGGGATCGGGCG-ACCTCAATTTG-ATGCGTCGCTCGGCACCTTACGAGAAATCAAAGTCTTTGGGTTCTGGGGGGAGTATGGTCGCAAGGCTGAAACTTAAAGGAATTGACGGAAGGGCACCACCAGGAGTGGAGCCTGCGGCTTAATTTGACTCAACACGGGGAAACTCACCAGGTCCAGACATAACTAGGATTGACAGATTGATAGCTCTTTCATGATTTTATGGGTGGTGGTGCATGGCCGTTCTTAGTTGGTGGAGTGATTTGTCTGGTTAATTCCGATAACGAACGAGACCTTAACCTGCTAAATAGCCGGGCCGGCTTCGTGCTGGTCGCAGGCTTCTTAGAGGGACTGTCGGCGTCTAGCCGACGGAAGTTTGAGGCAATAACAGGTCTGTGATGCCCTTAGATGTTCTGGGCCGCACGCGCGCTACACTGACAGAGCCAGCGAGTAACTT--TCCTTGACCGAAAGGT-CTGGGTAATCTTGTGAAACTCTGTCGTGCTGGGGATAGAGCATTGCAATTATTGCTCTTCAACGAGGAATTCCTAGTAAGCGTGAGTCATCAGCTCGCGTTGATTACGTCCCTGCCCTTTGTACACACCGCCCGTCGCTACTACCGATTGAATGGCTTAGTGAGGTCTTCGGATTGGCTTTGGGGAGCCGGCAACGGCACCCTATCGCTGAGAAGTCGATCAAACTTGGTCCAACTTTCAACAACGGATCTCTTGGCTCTCGCATCGATGAAGAACGCAGCGAAATGCGATAACTAATGTGAATTGCAGAATT-CAGTGAATCATCGAGTTTTTGAACGCACCTTGCGCTCCTTGG-TAT-TCCTTGGAGCATGCCTGTTTGAGTGTC------ATGACCTAGTAACTGCGAGTGAAGCGGGAAAAGCTCAAATTTAAAATCTGGCGGTCTTT---GGCCGTCCGAGTTGTAATTTAGAGAAGTGTTAT-CCGTGCTGGACCGTGTACAAGTC-TCCTGGAACGGGGCGTCATAGA
			GGGTGAGAATCCCGTATATGACACGGACT-ACCAGTGCTCT--GTGATGCGCTCTCGAAGAGTCGAGTTGTTTGGGAATGCAGCTCAAAATGGGTGGTAAATTCCATCTAAAGCTAAATATTGGCGAGAGACCGATAGCGCACAAGTACCGTGAGGGAAAGGTGAAAAGAACTTTGAAAAGAGAGTTAAACAGTACGTGAAATTGTTGAAAGGGAAACGCTTGAAGTC-AGTCGCGTCTGCC-GGAACTCAGCCTAGCCT-----------CGGCTTGGTGTATTTTCTGGTT--GACGGGCCAGCATCAATTTTGA--CTGTCGGACAAAGGC-TGGGG-GAATGTGGCACCTCC----GGGTGTGTTAT-AGACCCTGGT-CGTATACGATA-GTTGGGATTGAGGACCGCAGCTTCGTGC---------------------------------------------TTAGGATGCTGGCATAATGGCTTTAAACGACCCGTCTTGAAACACGGACCAAGGAGTCTAACATGCCTGCAAGTGTTTGGGTGG--AAAACCCGAGCGCGTAACGAAAGTGAAA-GTTGAGACCTCTGTCG-TGGAGGGCATCGACGCCCGGACCTGATCTTCG-GTGACGGATCTGCGGTGGAGCATGTATGTTGGGACCCGAAAGATGGTGAACTATGCCTGAATAGGGTGAAGCCAGAGGAAACTCTGGTGGAAGCTCGTAGCGATTCTGACGTGCAAATCGATCGTCGAATTTGGGTATAGGGGCGAAAGACTAATCGAACCATCTAGTAGCTGGTTCCTGCCGAAGTTTCCCTCAGGATAGCAGAAACTCG----TAAATCAGATTTATGTGGTAAAGCGAATGATTAGAGGAATTGGGGTTGAAACGACCTTGACCTATTCTCAAACTTTAAATATGTAAGAACGAGCCGTCTCTTGA-TTGGACCGCTCGGCGATTGA-GAGTTTCTAGTGGGCCATTTTTGGTAAGCAGAACTGGCGATGCGGGATGAACCGAACGTGAGGTTAAGGTGCCGGAATTTACGCTCATCAGACACCACAAAAGGTGTTGGTTCATCTAGACAGCAGGACGGTGGCCATGGAAGTCGGAACCCGCTAAGGAGTGTGTAACAACTCACCTGCCGAATGAACTAGCCCTGAAAATGGATGGCGCTCAAGCGTAATACCCATACCTCACCGTCAGCGTTGAAGTGACGCGCTGACGAGTAGGCAGGCGTGGAGGTCA
		</sequence>
		<sequence>
			<taxon idref="012_Athelia_sp_L10567"/>
			AAATTTGTACT-GTGAAACTGCGAATGGCTCATTAAATCAGTTATAGTTTATTTGATGGTATCTTGCTACATGGATAACTGTGGTAATTCTAGAGCTAATACATGCAATC-AAGCCCCGACTTCCGGAAGGGGTGTATTTATTAGATAAAAAACCAACGCGGTTC-GCCGCTCCCTTGGTGATTCATAATAACTTTTCGAATCGCATGGCCTTGTGCCGGCGATGCTTCATTCAAATATCTGCCCTATCAACTTTCGATGGTAGGATAGAGGCCTACCATGGTTTCAACGGGTAACGGGGAATAAGGGTTCGATTCCGGAGAGGGAGCCTGAGAAACGGCTACCACATCCAAGGAAGGCAGCAGGCGCGCAAATTACCCAATCCCGACACGGGGAGGTAGTGACAATAAATAACAATATAGGGCTCTTTTGGGTCTTATAATTGGAATGAGTACAATTTAAATCCCTTAACGAGGAACAATTGGAGGGCAAGTCTGGTGCCAGCAGCCGCGGTAATTCCAGCTCCAATAGCGTATATTAAAGTTGTTGCAGTTAAAAAGCTCGTAGTTGAACTTCGGGCCTGGCCGGGCGGTCCGCCTAAC-GGCGCTG--TACTGTCT-GGCCGGGCCTTACCTCTTGGTGAGCCGG--CGTGCCCTTTGCTGG-GTGC--GTCGGGGAACCAGGACTTTTACCTTGAGAAAATTAGAGTGTTCAAAGCAGGCC-TATGCCCGAATACATTAGCATGGAATAATGAAATAGGACGTGCGGTTCTATTTTGTTGGTTTCTAGAGTCGCCGTAATGATTAATAGGGACAGTTGGGGGCATTAGTATTCAGTTGCTAGAGGTGAAATTCTTGGATTTACTGAAGACTAACTA-TTGCGAAAGCATTTGCCAAGGATGTTTTCATTAATCAAGAACGAAGGTTAGGGGATCGAAAACGATCAGATACCGTTGTAGTCTTAACAGTAAACTATGCCGACTAGGGATCGGGCG-ACCTCAATTTT-ATGTGTCGCTCGGCACCTTACGAGAAATCAAAGTCTTTGGGTTCTGGGGGGAGTATGGTCGCAAGGCTGAAACTTAAAGGAATTGACGGAAGGGCACCACCAGGAGTGGAGCCTGCGGCTTAATTTGACTCAACACGGGGAAACTCACCAGGTCCAGACATGACTAGGATTGACAGATTGATAGCTCTTTCATGATTTTATGGGTGGTGGTGCATGGCCGTTCTTAGTTGGTGGAGTGATTTGTCTGGTTAATTCCGATAACGAACGAGACCTTAACCTGCTAAATAGCCAGGCCGGC-TTTTGCTGGTCTCCGGCTTCTTAGAGGGACTGTCGGCGTCTAGCCGACGGAAGTTTGAGGCAATAACAGGTCTGTGATGCCCTTAGATGTTCTGGGCCGCACGCGCGCTACACTGACAGAGCCAGCGAGTTTTTTTTCCCTTGACCGGAAGGT-TTGGGTAATCTTGTGAAACTCTGTCGTGCTGGGGATAGAGCATTGCAATTATTGCTCTTCAACGAGGAATTCCTAGTAAGCGTGAGTCATCAGCTCGCGTTGATTACGTCCCTGCCCTTTGTACACACCGCCCGTCGCTACTACCGATTGAATGGCTTAGTGAGGTCTCCGGATTGGCTTTGGGGAGCCGGCGACGGCACCCTATTGCTGAGAAGCTGATCAAACTTGGTCCAACTTTCAACAACGGATCTCTTGGCTCTAGCATCGATGAAGAACGCAGCGAAATGCGATAAGTAATGTGAATTGCAGATTTTCAGTGAATCATCGAATCTTTGAACGCACCTTGCGCTCCCTGG-TAT-TCCGGGGAGCATGCCTGTTTGAGTGTC------ATTACCTAGTAACTGCGAGTGAAGCGGGAAAAGCTCAAATTTAAAATCTGGCGGTCA-----TGCCGTCCGAGTTGTAATCTGGAGAAGCGTTTT-CCGCGTCGGACCGTGTACAAGTC-TTCTGGAACGGAGCGTCATAGA
			GGGTGAGAATCCCGTCTCTGACACGGACT-ACCGATGCTTTT-GTGATGCGCTCTCGAAGAGTCGAGTTGTTTGGGAATGCAGCTCAAAATGGGAGGTAAATTCCTTCTAAAGCTAAATATTGGCTAGAGACCGATAGCGAACAAGTACCGTGAGGGAAAGATGAAAAGCACTTTGGAAAGAGAGTTAAACAGTACGTGAAATTGTTGAAAGGGAAACGCTTGAAGTC-AGTCGCGTTGGCC-GAGACTCAGCCTGGC-------------TTGCCTGGTGTACTTCTCGGTC--GACGGGTCAGCATCAGTTTTGA--CCGCCGGATAAAGGT-TGGAG-GAATGTGGCATCTCTCG--GGATGTGTTAT-AGCCTCTGATTCGCATACGGCG-ATTGGGACTGAGGAACTCAGCACGCCTT--------TACG-GTCGGGG----TTC--GCCCACGC-AACGTGCTTAGGATGCTGGCATAATGGCTTTAAGCGACCCGTCTTGAAACACGGACCAAGGAGTCTAACATGCCCGCGAGTGTTTGGGTGT--CAAACCCGAGCGCGTAATGAAAGTGAAA-GTTGAGATCCCTGTCG-TGGGGAGCATCGACGCCCGGACCAGACCTTCT-GCGACGGATCTGCGGTAGAGCGTGTATGTTGGGACCCGAAAGATGGTGAACTATGCCTGAATAGGGTGAAGCCAGAGGAAACTCTGGTGGAGGCTCGTAGCGATTCTGACGTGCAAATCGATCGTCGAATTTGGGTATAGGGGCGAAAGACTAATCGAACCATTTGTTA-----------------------------------------------------------------------------------------------------------------------------------------------------------------------------------------------------------------------------------------------------------------------------------------------------------------------------------------------------------------------------------------------------------------------------------------------------------------------
		</sequence>
		<sequence>
			<taxon idref="013_Athelia_arachnoidea_CBS41872"/>
			AAATTTGTACT-GTGAAACTGCGAATGGCTCATTAAATCAGTTATAGTTTATTTGATGGTATCTTGCTACATGGATAACTGTGGTAATTCTAGAGCTAATACATGCAATC-AAGCCCCGACTTCCGGAAGGGGTGTATTTATTAGATAAAAAACCAACGCGGTTC-GCCGCTCCCTTGGTGATTCATAATAACTTTTCGAATCGCATGGCCTTGTGCCGGCGATGCTTCATTCAAATATCTGCCCTATCAACTTTCGATGGTAGGATAGAGGCCTACCATGGTTTCAACGGGTAACGGGGAATAAGGGTTCGATTCCGGAGAGGGAGCCTGAGAAACGGCTACCACATCCAAGGAAGGCAGCAGGCGCGCAAATTACCCAATCCCGACACGGGGAGGTAGTGACAATAAATAACAATATAGGGCTCTTTTGGGTCTTATAATTGGAATGAGTACAATTTAAATCCCTTAACGAGGAACAATTGGAGGGCAAGTCTGGTGCCAGCAGCCGCGGTAATTCCAGCTCCAATAGCGTATATTAAAGTTGTTGCAGTTAAAAAGCTCGTAGTTGAACTTCGGGCCTGGCCGGGCGGTCCGCCTAAC-GGCGCTG--TACTGTCT-GGCCGGGCCTTACCTCTTGGTGAGCCGG--CGTGCCCTTTACTGG-GTGC--GTCGGGGAACCAGGACTTTTACCTTGAGAAAATTAGAGTGTTCAAAGCAGGCC-TATGCCCGAATACATTAGCATGGAATAATGAAATAGGACGTGCGGTTCTATTTTGTTGGTTTCTAGAGTCGCCGTAATGATTAATAGGGACAGTTGGGGGCATTAGTATTCAGTTGCTAGAGGTGAAATTCTTGGATTTACTGAAGACTAACTA-TTGCGAAAGCATTTGCCAAGGATGTTTTCATTAATCAAGAACGAAGGTTAGGGGATCGAAAACGATCAGATACCGTTGTAGTCTTAACAGTAAACTATGCCGACTAGGGATCGGGCG-ACCTCAATTTT-ATGTGTCGCTCGGCACCTTACGAGAAATCAAAGTCTTTGGGTTCTGGGGGGAGTATGGTCGCAAGGCTGAAACTTAAAGGAATTGACGGAAGGGCACCACCAGGAGTGGAGCCTGCGGCTTAATTTGACTCAACACGGGGAAACTCACCAGGTCCAGACATGACTAGGATTGACAGATTGATAGCTCTTTCATGATTTTATGGGTGGTGGTGCATGGCCGTTCTTAGTTGGTGGAGTGATTTGTCTGGTTAATTCCGATAACGAACGAGACCTTAACCTGCTAAATAGCCAGGCCGGC-TTTTGCTGGTCTCCGGCTTCTTAGAGGGACTGTCGGCGTCTAGCCGACGGAAGTTTGAGGCAATAACAGGTCTGTGATGCCCTTAGATGTTCTGGGCCGCACGCGCGCTACACTGACAGAGCCAGCGAGTTTTTTTTCCCTTGGCCGGAAGGC-TTGGGTAATCTTGTGAAACTCTGTCGTGCTGGGGATAGAGCATTGCAATTATTGCTCTTCAACGAGGAATTCCTAGTAAGCGTGAGTCATCAGCTCGCGTTGATTACGTCCCTGCCCTTTGTACACACCGCCCGTCGCTACTACCGATTGAATGGCTTAGTGAGGTCTCCGGATTGGCTTTGGGGAGCCGGCGACGGCACCCTATTGCTGAGAAGCTGATCAAACTTGGTCTAACTTTCAACAACGGATCTCTTGGCTCTAGCATCGATGAAGAACGCAGCGAAATGCGATAAGTAATGTGAATTGCAGATTTTCAGTGAATCATCGAATCTTTGAACGCACCTTGCGCTCCCTGG-TAT-TCCGGGGAGCATGCCTGTTTGAGTGTC------ATTACCTAGTAACTGCGAGTGAAGCGGGAAAAGCTCAAATTTAAAATCTGGCTGCCTCC---GGTGGTCCGAGTTGTAATCTGGAGAAGCGTTTT-CCGCGTCGGACCGTGTACAAGTC-TTCTGGAACGGAGCGTCATAGA
			GGGTGAGAATCCCGTCTCTGACACGGACT-ACCGATGCTTTT-GTGATGCGCTCTCGAAGAGTCGAGTTGTTTGGGAATGCAGCTCAAAATGGGAGGTAAATTCCTTCTAAAGCTAAATATTGGCTAGAGACCGATAGCGAACAAGTACCGTGAGGGAAAGATGAAAAGCACTTTGGAAAGAGAGTTAAACAGTACGTGAAATTGTTGAAAGGGAAACGCTTGAAGTC-AGTCGCGTTGATC-GAGACTCAGCCTGGC-------------TTGCCTGGTGTACTTCTCGGTC--GACGGGTCAGCATCAGTTTTGA--CCGCCGGATAAAGGT-TGGAG-GAATGTGGCATCCTTCG--GGATGTGTTAT-AGCCTCTGATTCGCATACGGCG-ATTGGGACTGAGGAACTCAGCACGCCTT--------TATG-GTCGGGG----TTC--GCCCACGT-AACGTGCTTAGGATGCTGGCATAATGGCTTTAAGCGACCCGTCTTGAAACACGGACCAAGGAGTCTAACATGCCCGCGAGTGTTTGGGTGT--CAAACCCGAGCGCGTAATGAAAGTGAAA-GTTGAGATCCCTGTCG-TGGGGAGCATCGACGCCCGGACCAGACCTTCT-GTGACGGATCTGCGGTAGAGCGTGTATGTTGGGACCCGAAAGATGGTGAACTATGCCTGAATAGGGTGAAGCCAGAGGAAACTCTGGTGGAGGCTCGTAGCGATTCTGACGTGCAAATCGATCGTCGAATTTGGGTATAGGGGCGAAAGACTAATCGAACCATCTAGTAGCTGGTTCCTGCCGAAGTTTCCCTCAGGATAGCAGAAACTCG------TATCAGATTTATGTGGTAAAGCGAATGATTAGAGGCCTTGGGGTTGAAACAACCTTAACCTATTCTCAAACTTTAAATATGTAAGAACGAGCCGTCTCTTAG-TTGGACCGCTCGGCGATTGA-GAGTTTCTAGTGGGCCATTTTTGGTAAGCAGAACTGGCGATGCGGGATGAACCGAACGTGAGGTTAAGGTGCCGGAATTTACGCTCATCAGACACCACAAAAGGTGTTAGTTCATCTAGACAGCAGGACGGTGGCCATGGAAGTCGGAACCCGCTAAGGAGTGTGTAACAACTCACCTGCCGAATGAACTAGCCCTGAAAATGGATGGCGCTCAAGCGTGATACCCATACCTCACCGTCGGCGTTGAAGTGACGCGCCGACGAGTAGGCAGGCGTGGGGGTTG
		</sequence>
		<sequence>
			<taxon idref="014_Athelia_sp_HHB15599"/>
			AAATTTGTACT-GTGAAACTGCGAATGGCTCATTAAATCAGTTATAGTTTATTTGATGGTATCTTGCTACATGGATAACTGTGGTAATTCTAGAGCTAATACATGCAATC-AAGCCCCGACTTCCGGGAGGGGTGTATTTATTAGATAAAAAACCAACGCGGTTC-GCCGCTCCCTTGGTGATTCATAATAACTTTTCGAATCGCATGGCCTTGTGCCGGCGATGCTTCATTCAAATATCTGCCCTATCAACTTTCGATGGTAGGATAGAGGCCTACCATGGTTTCAACGGGTAACGGGGAATAAGGGTTCGATTCCGGAGAGGGAGCCTGAGAAACGGCTACCACATCCAAGGAAGGCAGCAGGCGCGCAAATTACCCAATCCCGACACGGGGAGGTAGTGACAATAAATAACAATATAGGGCTCTTTTGGGTCTTATAATTGGAATGAGTACAATTTAAATCCCTTAACGAGGAACAATTGGAGGGCAAGTCTGGTGCCAGCAGCCGCGGTAATTCCAGCTCCAATAGCGTATATTAAAGTTGTTGCAGTTAAAAAGCTCGTAGTTGAACTTCGGGCCTGGCCGGGCGGTCCGCCTAAC-GGCGCTG--TACTGTCT-GGCCGGGCCTTACCTCTTGGTGAGCCGG--CGTGCCCTTCACTGG-GTGC--GTCGGGGAACCAGGACTTTTACCTTGAGAAAATTAGAGTGTTCAAAGCAGGCC-TATGCCCGAATACATTAGCATGGAATAATGAAATAGGACGTGCGGTTCTATTTTGTTGGTTTCTAGAGTCGCCGTAATGATTAATAGGGACAGTTGGGGGCATTAGTATTCAGTTGCTAGAGGTGAAATTCTTGGATTTACTGAAGACTAACTA-TTGCGAAAGCATTTGCCAAGGATGTTTTCATTAATCAAGAACGAAGGTTAGGGGATCGAAAACGATCAGATACCGTTGTAGTCTTAACAGTAAACTATGCCGACTAGGGATCGGGCG-ACCTCAATTTT-ATGTGTCGCTCGGCACCTTACGAGAAATCAAAGTCTTTGGGTTCTGGGGGGAGTATGGTCGCAAGGCTGAAACTTAAAGGAATTGACGGAAGGGCACCACCAGGAGTGGAGCCTGCGGCTTAATTTGACTCAACACGGGGAAACTCACCAGGTCCAGACATGACTAGGATTGACAGATTGATAGCTCTTTCATGATTTTATGGGTGGTGGTGCATGGCCGTTCTTAGTTGGTGGAGTGATTTGTCTGGTTAATTCCGATAACGAACGAGACCTTAACCTGCTAAATAGCCAGGCCGGC-TTTTGCTGGTCTCCGGCTTCTTAGAGGGACTGTCGGCGTCTAGCCGACGGAAGTTTGAGGCAATAACAGGTCTGTGATGCCCTTAGATGTTCTGGGCCGCACGCGCGCTACACTGACAGAGCCAGCGAGTTTTTTTTCCCTTGGCCGGAAGGC-CTGGGTAATCTTGTGAAACTCTGTCGTGCTGGGGATAGAGCATTGCAATTATTGCTCTTCAACGAGGAATTCCTAGTAAGCGTGAGTCATCAGCTCGCGTTGATTACGTCCCTGCCCTTTGTACACACCGCCCGTCGCTACTACCGATTGAATGGCTTAGTGAGGTCTCCGGATTGGCTTTGGGGAGCCGGCGACGGCACCCTATTGCTGAGAAGCTGATCAAACTTGGTCCAACTTTCAACACCGAA-CTCTTGGCTCTCGCATCGATGAAGAACGCACCGAAATGGCATAAGTAATGGGAATTGCAAATTTTCAGTGAATCATCGAATCTTTGAACGGACCTTGCGCTCCTTGG-TAT-TCCGAGGAACATGCCTGTTTGAGTGGC------ATTACCTAGTAACTGCGAGTGAAGCGGGAAAAGCTCAAATTTAAAATCTGGCCGTCTCT---GATGGTCCGAGTTGTAATCTGGAGAAGCGTTTT-CCGTGTCGGACCGTGTACAAGTC-TTCTGGAATGGAGCGTCATAGA
			GGGTGAGAATCCCGTCTTTGACACGGACT-ACCGATGCTTTT-GTGATGCGCTCTCGAAGAGTCGAGTTGTTTGGGAATGCAGCTCAAAATGGGTGGTAAATTCCATCTAAAGCTAAATATTGGCGAGAGACCGATAGCGAACAAGTACCGTGAGGGAAAGATGAAAAGCACTTTGGAAAGAGAGTTAAACAGTACGTGAAATTGTTGAAAGGGAAACGCTTGAAGTC-AGTCGCGTTTGCC-GAGACTCAGCCTGGC-------------TTGCCTGGTGTACTTCTCGGTT--GACGGGTCAGCATCAGTTTTGA--CCGCCGGATAAAGGT-TGGAG-GAATGTGGCATCCTTCG--GGATGTGTTAT-AGCCTCTGATTCGCATACGGCG-ATCGGGACTGAGGAACTCAGCACGCCTT--------TATG-GTCGGGG----TTC--GCCCACGT-AACGTGCTTAGGATGCTGGCATAATGGCTTTAAGCGACCCGTCTTGAAACACGGACCAAGGAGTCTAACATGCCCGCGAGTGTTTGGGTGT--CAAACCCGAGCGCGTAATGAAAGTGAAA-ATTGAGATCCCTGTCG-TGGGGAGCATCGATGCCCGGACCAGACCTTCT-GTGACGGATCTGCGGTAGAGCGTGTATGTTGGGACCCGAAAGATGGTGAACTATGCCTGAATAGGGTGAAGCCAGAGGAAACTCTGGTGGAGGCTCGTAGCGATTCTGACGTGCAAATCGATCGTCGAATTTGGGTATAGGGGCGAAAGACTAATCGAACCATCTAGTAGCTGGTTCCTGCCGAAGTTTCCCTCAGGATAGCAGAAACTCG------TATCAGATTTATGTGGTAAAGCGAATGATTAGAGGCCTTGGGGTTGAAACAACCTTAACCTATTCTCAAACTTTAAATATGTAAGAACGAGCCGTCTCTTAG-TTGGACCGCTCGGCGATTGA-GAGTTTCTAGTGGGCCATTTTTGGTAAGCAGAACTGGCGATGCGGGATGAACCGAACGTGAGGTTAAGGTGCCGGAATTCACGCTCATCAGACACCACAAAAGGTGTTAGTTCATCTAGACAGCAGGACGGTGGCCATGGAAGTCGGAATCCGCTAAGGAGTGTGTAACAACTCACCTGCCGAATGAACTAGCCCTGAAAATGGATGGCGCTCAAGCGTGATACCCATACCTCACCGTCGGCGTTGAAGTGACGCGCCGACGAGTAGGCAGGCGTGGGGGTCG
		</sequence>
		<sequence>
			<taxon idref="015_Fibulorhizoctonia_sp"/>
			AAATTTGTACT-GTGAAACTGCGAATGGCTCATTAAATCAGTTATAGTTTATTTGATGGTATCTTGCTACATGGATAACTGTGGTAATTCTAGAGCTAATACATGCAATC-AAGCCCCGACTTCCGGAAGGGGTGTATTTATTAGATAAAAAACCAACGCGGTTC-GCCGCTCCCTTGGTGATTCATAATAACTTTTCGAATCGCATGGCCTTGTGCCGGCGATGCTTCATTCAAATATCTGCCCTATCAACTTTCGATGGTAGGATAGAGGCCTACCATGGTTTCAACGGGTAACGGGGAATAAGGGTTCGATTCCGGAGAGGGAGCCTGAGAAACGGCTACCACATCCAAGGAAGGCAGCAGGCGCGCAAATTACCCAATCCCGACACGGGGAGGTAGTGACAATAAATAACAATATAGGGCTCTTTTGGGTCTTATAATTGGAATGAGTACAATTTAAATCCCTTAACGAGGAACAATTGGAGGGCAAGTCTGGTGCCAGCAGCCGCGGTAATTCCAGCTCCAATAGCGTATATTAAAGTTGTTGCAGTTAAAAAGCTCGTAGTTGAACTTCGGGCCTGGCCGGGCGGTCCGCCTAAC-GGCGCTG--TACTGTCT-GGCCGGGCCTTACCTCTTGGTGAGCCGG--CGTGCCCTTTACTGG-GTGC--GTCGGGGAACCAGGACTTTTACCTTGAGAAAATTAGAGTGTTCAAAGCAGGCC-TATGCCCGAATACATTAGCATGGAATAATGAAATAGGACGTGCGGTTCTATTTTGTTGGTTTCTAGAGTCGCCGTAATGATTAATAGGGACAGTTGGGGGCATTAGTATTCAGTTGCTAGAGGTGAAATTCTTGGATTTACTGAAGACTAACTA-TTGCGAAAGCATTTGCCAAGGATGTTTTCATTAATCAAGAACGAAGGTTAGGGGATCGAAAACGATCAGATACCGTTGTAGTCTTAACAGTAAACTATGCCGACTAGGGATCGGGCG-ACCTCAATTTT-ATGTGTCGCTCGGCACCTTACGAGAAATCAAAGTCTTTGGGTTCTGGGGGGAGTATGGTCGCAAGGCTGAAACTTAAAGGAATTGACGGAAGGGCACCACCAGGAGTGGAGCCTGCGGCTTAATTTGACTCAACACGGGGAAACTCACCAGGTCCAGACATGACTAGGATTGACAGATTGATAGCTCTTTCATGATTTTATGGGTGGTGGTGCATGGCCGTTCTTAGTTGGTGGAGTGATTTGTCTGGTTAATTCCGATAACGAACGAGACCTTAACCTGCTAAATAGCCAGGCCGGC-TTTTGCTGGTCTCCGGCTTCTTAGAGGGACTGTCGGCGTCTAGCCGACGGAAGTTTGAGGCAATAACAGGTCTGTGATGCCCTTAGATGTTCTGGGCCGCACGCGCGCTACACTGACAGAGCCAGCGAGTTTTTTTTCCCTTGGCCGGAAGGC-CTGGGTAATCTTGTGAAACTCTGTCGTGCTGGGGATAGAGCATTGCAATTATTGCTCTTCAACGAGGAATTCCTAGTAAGCGTGAGTCATCAGCTCGCGTTGATTACGTCCCTGCCCTTTGTACACACCGCCCGTCGCTACTACCGATTGAATGGCTTAGTGAGGTCTCCGGATTGGCTTTGGGGAGCCGGCGACGGCACCCTATTGCTGAGAAGCTGATCAAACTTGGTCCAACTTTCAACAACGGATCTCTTGGCTCTCGCATCGATGAAGAACGCAGCGAAATGCGATAAGTAATGTGAATTGCAGATTTTCAGTGAATCATCGAATCTTTGAACGCACCTTGCGCTCCTTGG-TAT-TCCGAGGAGCATGCCTGTTTGAGTGTC------ATTACCTAGTAACTGCGAGTGAAGCGGGAAAAGCTCAAATTTAAAATCTGGCCGTCTCC---GATGGTCCGAGTTGTAATCTGGAGAAGCGTTTT-CCGCGTCGGACCGTGTACAAGTC-TTCTGGAATGGAGCGTCATAGA
			GGGTGAGAATCCCGTCTCTGACACGGACT-ACCGATGCTTTT-GTGATGCGCTCTCGAAGAGTCGAGTTGTTTGGGAATGCAGCTCAAAATGGGTGGTAAATTCCATCTAAAGCTAAATATTGGCGAGAGACCGATAGCGAACAAGTACCGTGAGGGAAAGATGAAAAGCACTTTGGAAAGAGAGTTAAACAGTACGTGAAATTGTTGAAAGGGAAACGCTTGAAGTC-AGTCGCGTTGGCC-GAGACTCAGCCTGGCTT-------------GCCAGGTGTACTTCTCGGTT--GACGGGTCAGCATCAGTTTTGA--CCGCCGGATAAAGGT-TGGAG-GAATGTGGCATCCCTCG--GGATGTGTTAT-AGCCTCTGATTCGCATACGGCG-ATTGGGACTGAGGAACTCAGCACGCCTT--------TATG-GTCGGGG----TTC--GCCCACGT-AACGTGCTTAGGATGCTGGCATAATGGCTTTAAGCGACCCGTCTTGAAACACGGACCAAGGAGTCTAACATGCCCGCGAGTGTTTGGGTGT--CAAACCCGAGCGCGTAATGAAAGTGAAA-ATTGAGATCCCTGTCG-TGGGGAGCATCGATGCCCGGACCAGACCTTCT-GTGACGGATCTGCGGTAGAGCGTGTATGTTGGGACCCGAAAGATGGTGAACTATGCCTGAATAGGGTGAAGCCAGAGGAAACTCTGGTGGAGGCTCGTAGCGATTCTGACGTGCAAATCGATCGTCGAATTTGGGTATAGGGGCGAAAGACTAATCGAACCATCTAGTAGCTGGTTCCTGCCGAAGTTTCCCTCAGGATAGCAGAAACTCG------TATCAGATTTATGTGGTAAAGCGAATGATTAGAGGCCTTGGGGTTGAAACAACCTTAACCTATTCTCAAACTTTAAATATGTAAGAACGAGCCGTCTCTTAG-TTGGACCGCTCGGCGATTGA-GAGTTTCTAGTGGGCCATTTTTGGTAAGCAGAACTGGCGATGCGGGATGAACCGAACGTGAGGTTAAGGTGCCGGAATTCACGCTCATCAGACACCACAAAAGGTGTTAGTTCATCTAGACAGCAGGACGGTGGCCATGGAAGTCGGAATCCGCTAAGGAGTGTGTAACAACTCACCTGCCGAATGAACTAGCCCTGAAAATGGATGGCGCTCAAGCGTGATACCCATACCTCACCGTTGGCGTTGAAGTGACGCGCCAACGAGTAGGCAGGCGTGGGGGTTG
		</sequence>
		<sequence>
			<taxon idref="016_Flammula_alnicola"/>
			AATTTTGTACT-GNGAAACTGCGAATGGCTCATTAAATCAGTTATAGTTTATTTGATGTTACCTTGCTACATGGATAACTGTGGTAATTCTAGAGCTAATACATGCAATC-AAGCCCCGACTTTCGGAAGGGGTGTATTTATTAGATAAAAAACCAACGCGGCTC-GCCGCTCCCTTGGTGATTCATAATAACTTCTCGAATCGCATGGCCTTGTGCCGGCGATGCTTCATTCAAATATCTGCCCTATCAACTTTCGATGGTAGGATAGAGGCCTACCATGGTTTCAACGGGTAACGGGGAATAAGGGTTCGATTCCGGAGAGGGAGCCTGAGAAACGGCTACCACATCCAAGGAAGGCAGCAGGCGCGCAAATTACCCAATCCCGACACGGGGAGGTAGTGACAATAAATAACAATATAGGGCTCTTTCGGGTCTTATAATTGGAATGAGTACAATTTAAATCCCTTAACGAGGAACAATTGGAGGGCAAGTCTGGTGCCAGCAGCCGCGGTAATTCCAGCTCCAATAGCGTATATTAAAGTTGTTGCAGTTAAAAAGCTCGTAGTTGAACTTCAGACCTGGCCGGGCGGTCCGCTTAAC-GGCGT-G--TACTGTCT-GGCTGGGCCTTACCTCTTGGTGAGCCGG--CGTGCCCTTTATTGGTGTGC--GTCGGGGAACCAGGACTTTTACCTTGAGAAAATTAGAGTGTTCAAAGCAGGCC-TATGCCCGAATACATTAGCATGGAATAATAAAATAGGACGTGCGGTTCTATTTTGTTGGTTTCTAGAGTCGCCGTAATGATTAATAGGGATAGTTGGGGGCATTGGTATTGAGTCGCTAGAGGTGAAATTCTTGGATTGACTCAAGACCAACTA-TTGCGAAAGCATTTGCCAAGGATGTTTTCATTAATCAAGAACGAAGGTTAGGGGATCGAAAACGATCAGATACCGTTGTAGTCTTAACAGTAAACTATGCCGACTAGGGATCGGGCG-ACCTCAATTATGATGTGTCGCTCGGCACCTTACGAGAAATCAAAGTCTTTGGGTTCTGGGGGGAGTATGGTCGCAAGGCTGAAACTTAAAGGAATTGACGGAAGGGCACCACCAGGTGTGGAGCCTGCGGCTTAATTTGACTCAACACGGGGAAACTCACCAGGTCCAGACATAACTAGGATTGACAGATTGATAGCTCTTTCATGATTTTATGGGTGGTGGTGCATGGCCGTTCTTAGTTGGTGGAGTGATTTGTCTGGTTAATTCCGATAACGAACGAGACCTTAACCTGCTAAATAGCCAGGCCGGC-TTTCGCTGGTCGCCGGCTTCTTAGAGGGACTGTCAGCGTCTAGCTGACGGAAGTTTGAGGCAATAACAGGTCTGTGATGCCCTTAGATGTTCTGGGCCGCACGCGCGCTACACTGACAGGGCCAGCGAGTTTTTT--TCCTTGACCGGAAGGT-CTGGGTAATCTTGTGAAACCCTGTCGTGCTGGGGATAGAGCATTGCAATTATTGCTCTTCAACGAGGAATACCTAGTAAGCGTGAGTCATCAGCTCGCGTTGATTACGTCCCTGCCCTTTGTACACACCGCCCGTCGCTACTACCGATTGAATGGCTTAGTGAGGTCTCCGGATTGGCTTTGGGGAGCCGGCGACGGCACCCTATTGCTGAGAAGCTGATCAAACTTGGTCCAACTTTCAGCAACGGATCTCTTGGCTCTCGCATCGATGAAGAACGCAGCGAAATGCGATAAGTAATGTGAATTGCAGAATT-CAGTGAATCATCGAATCTTTGAACGCACCTTGCGCTCCTTGG-TAT-TCCGAGGAGCATGCCTGTTTGAGTGTC------ATTACCTAGTAACTGCGAGTGAAGCGGGAAAAGCTCAAATTTAAAATCTGGYGGTCTTT---GGCCGTCCGAGTTGTAATCTAGAGAAGTGTTAT-CCGCGCTGGACCGTGTACAAGTC-TCCTGGAATGGAGCGTCATAGA
			GGGTGAGAATCCCGTCTTTGACACGGACT-GCCAGGGCTTT--GTGATGCGCTCTCAAAGAGTCGAGTTGTTTGGGAATGCAGCTCAAAATGGGTGGTAAATTCCATCTAAAGCTAAATATTGGCGAGAGACCGATAGCGAACAAGTACCGTGAGGGAAAGATGAAAAGAACTTTGGAAAGAGAGTTAAACAGTACGTGAAATTGCTGAAAGGGAAACGCTTGAAGTC-AGTCGCGTTGGCC-GGGGATCAACCTTGCTT-----------TTGCTGGGCGTACTTTCCGGTC--GACGGGTCAGCATCAATTTTGA--TCGTTGGATAAAGGT-TAGGG-GAATGTGGCATCTTC----GGATGTGTTAT-AGCCCTTGGT-CGCATACAACG-GTTGGGATTGAGGAACTCAGCACGCCGC---------AAG-GCCGGGTAC--TTG--TACCACG--TTCGTGCTTAGGATGCTGGCATAATGGCTTTAATCGACCCGTCTTGAAACACGGACCAAGGAGTCTAACATGCCTGCGAGTGTTTGGGTGG--AAAACCCGAGCGCGTAATGAAAGTGAAA-GTTGAGATCCCTGTCG-TGGGGAGCATCGACGCCCGGACCAGACCTTTT-GTGACGGATCCGCGGTAGAGCATGTATGTTGGGACCCGAAAGATGGTGAACTATGCCTGAATAGGGTGAAGCCAGAGGAAACTCTGGTGGAGGCTCGTAGCGATTCTGACGTGCAAATCGATCGTCAAATTTGGGTATAGGGGCGAAAGACTAATCGAACCATCTAGTAGCTGGTTCCTGCCGAAGTTTCCCTCAGGATAGCAGAAACTCA------TTTCAGATTTATGTGGTAAAGCGAATGATTAGAGGCCTTGGGGTTGAAACAACCTTAACCTATTCTCAAACTTTAAATATGTAAGAACGAGCCGTCTCTTGA-TTGGACCGCTCGGCGATTGA-GAGTTTCTAGTGGGCCATTTTTGGTAAGCAGAACTGGCGATGCGGGATGAACCGAACGCGAGGTTAAGGTGCCGGAATTCACGCTCATCAGACACCACAAAAGGTGTTAGTTCATCTAGACAGCAGGACGGTGGCCATGGAAGTCGGAATCCGCTAAGGAGTGTGTAACAACTCACCTGCCGAATGAACTAGCCCTGAAAATGGATGGCGCTTAAGCGTGATACCCATACCTCGCCGTCAGCGTTGAAGTGACGCGCTGACGAGTAGGCAGGCGTGGAGGTCA
		</sequence>
		<sequence>
			<taxon idref="016_Piloderma_fallax_S12"/>
			--------------GAAACTGCGAATGGCTCATTAAATCAGTTATAGTTTATTTGATGGTACCTTGCTACATGGATAACTGTGGTAATTCTAGAGCTAATACATGCAATC-AAGCCCCGACTTCCGGGAGGGGTGTATTTATTAGATAAAAAACCAACGCGGTTC-GCCGCTCCCTTGGTGATTCATAATAACTTTTCGAATCGCATGGCCTTGTGCCGGCGATGCTTCATTCAAATATCTGCCCTATCAACTTTCGATGGTAGGATAGAGGCCTACCATGGTTTCAACGGGTAACGGGGAATAAGGGTTCGATTCCGGAGAGGGAGCCTGAGAAACGGCTACCACATCCAAGGAAGGCAGCAGGCGCGCAAATTACCCAATCCCGACACGGGGAGGTAGTGACAATAAATAACAATATAGGGCTCTTTCGGGTCTTATAATTGGAATGAGTACAATTTAAATCCCTTAACGAGGAACAATTGGAGGGCAAGTCTGGTGCCAGCAGCCGCGGTAATTCCAGCTCCAATAGCGTATATTAAAGTTGTTGCAGTTAAAAAGCTCGTAGTTGAACTTCGGGCCTGGCCGGGCGGTCCGCCTAAC-GGCGCTG--TACTGTCT-GGCCGGGCCTTACCTCTTGGTGAGCCGG--CGTGCCCTTCACTGG-GTGC--GTCGGGGAACCAGGACTTTTACCTTGAGAAAATTAGAGTGTTCAAAGCAGGCC-TATGCCCGAATACATTAGCATGGAATAATGAAATAGGACGTGCGGTTCTATTTTGTTGGTTTCTAGAGTCGCCGTAATGATTAATAGGGACAGTTGGGGGCATTAGTATTCAGTTGCTAGAGGTGAAATTCTTGGATTTACTGAAGACTAACTA-TTGCGAAAGCATTTGCCAAGGATGTTTTCATTAATCAAGAACGAAGGTTAGGGGATCGAAAACGATCAGATACCGTTGTAGTCTTAACAGTAAACTATGCCGACTAGGGATCGGGCG-ACCTCAATT-TGATGTGTCGCTCGGCACCTTACGAGAAATCAAAGTCTTTGGGTTCTGGGGGGAGTATGGTCGCAAGGCTGAAACTTAAAGGAATTGACGGAAGGGCACCACCAGGAGTGGAGCCTGCGGCTTAATTTGACTCAACACGGGGAAACTCACCAGGTCCAGACATGACTAGGATTGACAGATTGATAGCTCTTTCATGATTTTATGGGTGGTGGTGCATGGCCGTTCTTAGTTGGTGGAGTGATTTGTCTGGTTAATTCCGATAACGAACGAGACCTTAACCTGCTAAATAGCCAGGCCGGC-TTTCGCTGGTCTCCGGCTTCTTAGAGGGACTGTCGGCGTCTAGCCGACGGAAGTTTGAGGCAATAACAGGTCTGTGATGCCCTTAGATGTTCTGGGCCGCACGCGCGCTACACTGACAGAGCCAGCGAGTTCATTTTCCCTTGGCCGGAAGGC-CTGGGTAATCTTGTGAAACTCTGTCGTGCTGGGGATAGAGCATTGCAATTATTGCTCTTCAACGAGGAATTCCTAGTAAGCGTGAGTCATCAGCTCGCGTTGATTACGTCCCTGCCCTTTGTACACACCGCCCG-------------------------------------------------------------------------------------------------CAACTTTCAACAACGGATCTCTTGGCTCTCGCATCGATGAAGAACGCAGCGAAATGCGATAAGTAATGTGAATTGCAGATTTTCAGTGAATCATCGAATCTTTGAACGCACCTTGCGCTCCTTGG-TAT-TCCGAGGAGCATGCCTGTTTGAGTGTC------ATTACCTAGTAACTGCGAGTGAAGCGGGAAAAGCTCAAATTTAAAATCTGGCGGTCTTGC--GGCCGTCCGAGTTGTAATCTGGAGAAGCGTTTATCCGCGTCGGACCGTGTACAAGTC-TTCTGGAAGGGAGCGTCGTAGA
			GGGTGAGAATCCCGTCTTTGACACGGACA-ACCGATGCTTTT-GTGATGCGCTCTCGAAGAGTCGAGTTGTTTGGGAATGCAGCTCAAAATGGGTGGTAAATTCCATCTAAAGCTAAATATTGGCGAGAGACCGATAGCGAACAAGTACCGTGAGGGAAAGATGAAAAGCACTTTGGAAAGAGAGTTAAACAGTACGTGAAATTGTTGAAAGGGAAACGTTTGAAGTC-AGTCGCGTCGGCC-GAGACTCAACCTGGGCTT----------CTGCCCGGTGCACTTCTCGGTT--GACGGGTCAGCATCAATTTTGA--CCGCCGGATAAAGGT-TGGGG-GAATGTGGCATCCTTCG--GGATGTGTTAT-AGACCTCGATTCGGATACGGCG-ATTGGGATTGAGGAACTCGGCGC-------------------------------------------TCTGCGTCCAGGATGCTGGCATAATGGCTTTAAGCGACCCGTCTTGAAACACGGACCAAGGAGTCTAACATGCCCGCGAGTGTTTGGGTGT--CAAACCCGAGCGCGTAATGAAAGTGAAA-GTTGAGATCCCTGTCG-TGGGGAGCATCGACGCCCGGACCAGACCTTTT-GTGACGGATCTGCGGTAGAGCGTGTATGTTGGGACCCGAAAGATGGTGAACTATGCCTGAATAGGGTGAAGCCAGAGGAAACTCTGGTGGAGGCTCGTAGCGATTCTGACGTGCAAATCGATCGTCGAATTTGGGTATAGGGGCGAAAGACTAATCGAACCATCTAGTAGCTGGTTCCTGCCGAAGTTTCCCTCAGGATAGCAGAAACTCG------TATCAGATTTATGTGGTAAAGCGAATGATTAGAGGCCTTGGGGTTGAAACAACCTTAACCTATTCTCAAACTTTAAATATGTAAGAACGAGCCGTCTCTTTG-TTGGACCGCTCGGCGATTGA-GAGTTTCTAGTGGGCCATTTTTGGTAAGCAGAACTGGCGATGCGGGATGAACCGAACGTGAGGTTAAGGTGCCGGAATCAACGCTCATCAGACACCACAAAAGGTGTCAGTTCATCTAGACAGCAGGACGGTGGCCATGGAAGTCGGAATCCGCTAAGGAGTGTGTAACAACTCACCTGCCGAATGAACTGGCCCTGAAAATGGATGGCGCTCAAGCGTTGTACCCATACCTCACCGTCGGCGTTGAAGTGACGCGCCGACGAGTAGGCAGGCGTGGGGGTCG
		</sequence>
		<sequence>
			<taxon idref="017_Athelia_sp_FP133442"/>
			---------CT-GTGAAACTGCGAATGGCTCATTAAATCAGTTATAGTTTATTTGATGGTACCTTGCTACATGGATAACTGTGGTAATTCTAGAGCTAATACATGCAATC-AAGCCCCGACTTCCGGGAGGGGTGTATTTATTAGATAAAAAACCAACGCGGTTC-GCCGCTCCCTTGGTGATTCATAATAACTTTTCGAATCGCATGGCCTTGTGCCGGCGATGCTTCATTCAAATATCTGCCCTATCAACTTTCGATGGTAGGATAGAGGCCTACCATGGTTTCAACGGGTAACGGGGAATAAGGGTTCGATTCCGGAGAGGGAGCCTGAGAAACGGCTACCACATCCAAGGAAGGCAGCAGGCGCGCAAATTACCCAATCCCGACACGGGGAGGTAGTGACAATAAATAACAATATAGGGCTCTTTCGGGTCTTATAATTGGAATGAGTACAATTTAAATCCCTTAACGAGGAACAATTGGAGGGCAAGTCTGGTGCCAGCAGCCGCGGTAATTCCAGCTCCAATAGCGTATATTAAAGTTGTTGCAGTTAAAAAGCTCGTAGTTGAACTTCGGGCCTGGCCGGGCGGTCCGCCTAAC-GGCGCTG--TACTGTCT-GGCCGGGCCTTACCTCTTGGTGAGCCGG--CGTGCCCTTAATTGG-GTGC--GTCGGGGAACCAGGACTTTTACCTTGAGAAAATTAGAGTGTTCAAAGCAGGCC-TATGCCCGAATACATTAGCATGGAATAATAAAATAGGACGTGCGGTTCTATTTTGTTGGTTTCTAGAGTCGCCGTAATGATTAATAGGGACAGTTGGGGGCATTAGTATTCAGTTGCTAGAGGTGAAATTCTTGGATTTACTGAAGACTAACTA-TTGCGAAAGCATTTGCCAAGGATGTTTTCATTAATCAAGAACGAAGGTTAGGGGATCGAAAACGATCAGATACCGTTGTAGTCTTAACAGTAAACTATGCCGACTAGGGATCGGGCA-ACCTCAATT-TGATGTGTTGCTCGGCACCTTACGAGAAATCAAAGTCTTTGGGTTCTGGGGGGAGTATGGTCGCAAGGCTGAAACTTAAAGGAATTGACGGAAGGGCACCACCAGGAGTGGAGCCTGCGGCTTAATTTGACTCAACACGGGGAAACTCACCAGGTCCAGACATGACTAGGATTGACAGATTGATAGCTCTTTCATGATTTTATGGGTGGTGGTGCATGGCCGTTCTTAGTTGGTGGAGTGATTTGTCTGGTTAATTCCGATAACGAACGAGACCTTAACCTGCTAAATAGCCAGGCCGGC-TTTCGCTGGTCTCCGGCTTCTTAGAGGGACTGTCGGCGTCTAGCCGACGGAAGTTTGAGGCAATAACAGGTCTGTGATGCCCTTAGATGTTCTGGGCCGCACGCGCGCTACACTGACAGAGCCAGCGAGTTTCTTTTCCCTTGTCCGGAAGGA-CTGGGTAATCTTGTGAAACTCTGTCGTGCTGGGGATAGAGCATTGCAATTATTGCTCTTCAACGAGGAATTCCTAGTAAGCGTGAGTCATCAGCTCGCGTTGATTACGTCCCTGCCCTTTGTACACACCGCCCGTCGCTACTACCGATTGAATGGCTTAGTGAGGTCTCCGGATTGGCTTTGGGGAGCCGGCGACGGCACCCTATTGCTGAGAAGCTGATCAAACTTGGTCCAACTTTCAACAACGGATCTCTTGGCTCTCGCATCGATGAAGAACGCAGCGAAATGCGATAAGTAATGTGAATTGCAGATTTTCAGTGAATCATCGAATCTTTGAACGCACCTTGCGCCCCTTGG-TAT-TCCGAGGGGCATGCCTGTTTGAGAGTC------ATTACCTAGTAACTGCGAGTGAAGCGGGACAAGCTCAAATTTAAAATCTGGCGGTCTCCT--GGCCGTCCGAGTTGTAATCTGGAGAAGCGTTTT-CCGCGTTGGACCGTGTACAAGTC-TTCTGGAACGGAGCGTCATAGA
			GGGTGAGAATCCCGTCTCTGACACGGACT-ACCAATGCTTTT-GTGATACGCTCTCGAAGAGTCGAGTTGTTTGGGAATGCAGCTCAAAATGGGTGGTAAATTCCATCTAAAGCTAAATATTGGCGAGAGACCGATAGCGAACAAGTACCGTGAGGGAAAGATGAAAAGCACTTTGGAAAGAGAGTTAAACAGTACGTGAAATTGTTGAAAGGGAAACGTTTGAAGTC-AGTCGCGTTGGCC-GAGACTCAACCTTGCTATC---------CTGCTCGGTGTACTTCTCGGTC--GACGGGTCAGCATCAATTTTGA--CCGCCGGATAAAGGC-CTGGG-GAATGTGGCATCTCTCG--GGATGTGTTAT-AGCCCTGGGTTCGCATACGGCG-ATTGGGATTGAGGAACTCAGTGCGCCTT--------TATG-GTCGGGGTA--TCA--ACCCACGT-AACGCGCTTAGGATGCTGGCATAATGGCTTTAAGCGACCCGTCTTGAAACACGGACCAAGGAGTCTAACATGCCCGCGAGTGTTTGGGTGT--CAAACCCGAGCGCGTAATGAAAGTGAAA-GTTGAGATCCCTGTCG-TGGGGAGCATCGACGCCCGGACCAGACCTTCT-GTGACGGATCTGCGGTAGAGCGTGTATGTTGGGACCCGAAAGATGGTGAACTATGCCTGAATAGGGTGAAGCCAGAGGAAACTCTGGTGGAGGCTCGTAGCGATTCTGACGTGCAAATCGATCGTCGAATTTGGGTATAGGGGCGAAAGACTAATCGAACCATCTAGTAGCTGGTTCCTGCCGAAGTTTCCCTCAGGATAGCAGAAACTCG------TATCAGATTTATGTGGTAAAGCGAATGATTAGAGGCCTTGGGGTTGAAACAACCTTAACCTATTCTCAAACTTTAAATATGTAAGAACGAGCCGTCTCTTTG-TTGGACCGCTTGGCGATTGA-GAGTTTCTAGTGGGCCATTTTTGGTAAGCAGAACTGGCGATGCGGGATGAACCGAACGTGAGGTTAAGGTGCCGGAATTCACGCTCATCAGACACCACAAAAGGTGTTAATTCATCTAGACAGCAGGACGGTGGCCATGGAAGTCGGAATCCGCTAAGGAGTGTGTAACAACTCACCTGCCGAATGAATTAGCCCTGAAAATGGATGGCGCTCAAGCGTGATACCCATACCTCACCGTCGGCGTTGAAGTGACGCGCCGACGAGTAGGCAGGCGTGGGGGTCG
		</sequence>
		<sequence>
			<taxon idref="018_Leptosporomyces_raunkiaerii_HHB7628"/>
			AAATTTGTACT-GTGAAACTGCGAATGGCTCATTAAATCAGTTATAGTTTATTTGATGGTACCTTGCTACATGGATAACTGTGGTAATTCTAGAGCTAATACATGCAATC-AAGCCCCGACTTCCGGGAGGGGTGTATTTATTAGATAAAAAACCAACGCGGTTC-GCCGCTCCCTTGGTGATTCATAATAACTTTTCGAATCGCATGGCCTTGTGCCGGCGATGCTTCATTCAAATATCTGCCCTATCAACTTTCGATGGTAGGATAGAGGCCTACCATGGTTTCAACGGGTAACGGGGAATAAGGGTTCGATTCCGGAGAGGGAGCCTGAGAAACGGCTACCACATCCAAGGAAGGCAGCAGGCGCGCAAATTACCCAATCCCGACACGGGGAGGTAGTGACAATAAATAACAATATAGGGCTCTTTCGGGTCTTATAATTGGAATGAGTACAATTTAAATCCCTTAACGAGGAACAATTGGAGGGCAAGTCTGGTGCCAGCAGCCGCGGTAATTCCAGCTCCAATAGCGTATATTAAAGTTGTTGCAGTTAAAAAGCTCGTAGTTGAACTTCGGGCCTGGCTGGGCGGTCCGCTTAAC-GGCGTTG--TACTGTCT-GGCCGGGCCTTACCTCTTGGTGAGCCGG--CGTGCCCTTCACTGG-GTGC--GTCGGGGAACCAGGACTTTTACCTTGAGAAAATTAGAGTGTTCAAAGCAGGCC-TATGCCCGAATACATTAGCATGGAATAATGAAATAGGACGTGCGGTTCTATTTTGTTGGTTTCTAGAGTCGCCGTAATGATTAATAGGGACAGTTGGGGGCATTAGTATTCAGTTGCTAGAGGTGAAATTCTTGGATTTACTGAAGACTAACTA-TTGCGAAAGCATTTGCCAAGGATGTTTTCATTAATCAAGAACGAAGGTTAGGGGATCGAAAACGATCAGATACCGTTGTAGTCTTAACAGTAAACTATGCCGACTAGGGATCGGGCG-ACCTCAATTTT-ATGTGTCGCTCGGCACCTTACGAGAAATCAAAGTCTTTGGGTTCTGGGGGGAGTATGGTCGCAAGGCTGAAACTTAAAGGAATTGACGGAAGGGCACCACCAGGAGTGGAGCCTGCGGCTTAATTTGACTCAACACGGGGAAACTCACCAGGTCCAGACATGACTAGGATTGACAGATTGATAGCTCTTTCATGATTTTATGGGTGGTGGTGCATGGCCGTTCTTAGTTGGTGGAGTGATTTGTCTGGTTAATTCCGATAACGAACGAGACCTTAACCTGCTAAATAGCCAGGCCGGC-TTTTGCTGGTCTCCGGCTTCTTAGAGGGACTGTCGGCGTCTAGCCGACGGAAGTTTGAGGCAATAACAGGTCTGTGATGCCCTTAGATGTTCTGGGCCGCACGCGCGCTACACTGACAGAGCCAGCGAGTTTTTTC-TCCTTGTCCGGAAGGA-CTGGGTAATCTTGTGAAACTCTGTCGTGCTGGGGATAGAGCATTGCAATTATTGCTCTTCAACGAGGAATTCCTAGTAAGCGTGAGTCATCAGCTCGCGTTGATTACGTCCCTGCCCTTTGTACACACCGCCCGTCGCTACTACCGATTGAATGGCTTAGTGAGGTCTCCGGATTGGCTTTGGGGAGCGGGCGACCGCACCCTATTGCTGAGAAGCTGATCAAACTTGGTCCAACTTTCAACAACGGATCTCTTGGCTCTCGCATCGATGAAGAACGCAGCGAAATGCGATAAGTAATGTGAATTGCAGATTTTCAGTGAATCATCGAATCTTTGAACGCACCTTGCGCTCCTTGG-TAT-TCCGAGGAGCATGCCTGTTTGAGTGTC------ATTACCTAGTAACTGCGAGTGAAGCGGGAAAAGCTCAAATTTAAAATCTGGCGGTCTCC---GGCCGTCCGAGTTGTAATCTGGAGAAGCGTTTT-CCGCGTTGGACCGTGTACAAGTT-TTCTGGAACGGAACGTCATAGA
			GGGTGAGAATCCCGTCTTTGACACGGACT-ACCAATGCTTTT-GTGATACGCTCTCGAAGAGTCGAGTTGTTTGGGAATGCAGCTCAAAATGGGTGGTAAATTCCATCTAAAGCTAAATATTGGCGAGAGACCGATAGCGAACAAGTACCGTGAGGGAAAGATGAAAAGCACTTTGGAAAGAGAGTTAAACAGTACGTGAAATTGTTGAAAGGGAAACGTTTGAAGTC-AGTCGCGTCGGTC-GAGACTCAACCAGGC-------------TTGCCTGGCGTATTTCTTGATC--GACGGGTCAGCATCAGTTTTGA--CCGCTGGATAAAGGC-TGAGG-GAATGTGGCATTCTTCG--GGATGTGTTAT-AGCCCTTGGTTCGCATACAGCG-ATTGGGACTGAGGAACTCAGCGCGCCTT--------TATG-GTCGGGGTA--TCT--ACCCACGT-AACGCGCTTAGGATGCTGGCATAATGGCTTTAAGCGACCCGTCTTGAAACACGGACCAAGGAGTCTAACATGCCCGCGAGTGTTTGGGTGT--AAAACCCGAGCGCGTAATGAAAGTGATA-GTTGAGATCCCTGTCG-TGGGGAGCATCGACGCCCGGACCAGACCTTTT-GTGACGGATCTGCGGTAGAGCGTGTATGTTGGGACCCGAAAGATGGTGAACTATGCCTGAATAGGGTGAAGCCAGAGGAAACTCTGGTGGAGGCTCGTAGCGATTCTGACGTGCAAATCGATCGTCGAATTTGGGTATAGGGGCGAAAGACTAATCGAACCATCTAGTAGCTGGTTCCTGCCGAAGTTTCCCTCAGGATAGCAGAAACTCG------TATCAGATTTATGTGGTAAAGCGAATGATTAGAGGCCTTGGGGTTGAAACAACCTTAACCTATTCTCAAACTTTAAATATGTAAGAACGAGCCGTCTCTTAG-TTGGACCGCTCGGCGATTGA-GAGTTTCTAGTGGGCCATTTTTGGTAAGCAGAACTGGCGATGCGGGATGAACCGAACGTGAGGTTAAGGTGCCGGAATTCAAGCTCATCAGACACCAAAAAAGGTGTTAGTTCATCTAGACAGCAGGACGGTGGCCATGGAAGTCGGAATCCGCTAAGGAGTGTGTAACAACTCACCTGCCGAATGAACTAGCCCTGAAAATGGATGGCGCTCAAGCTTGATACCCATACCTCACCGTCAGCGTTGAAGTGACGCGCTGACGAGTAGGCAGGCGTGGAGGTTG
		</sequence>
		<sequence>
			<taxon idref="019a_Bondarcevomyces_taxi"/>
			AAGTTTGTACT-GTGAAACTGCGAATGGCTCATTAAATCAGTTATAGTTTATTTGATGATATCTTGCTACATGGATAACTGTGGTAATTCTAGAGCTAATACATGCATTTAAAGCCCCAACTTCTGGAAGGGGTGTATTTATTAGATAAAAAACCAACGCGGTTC-GCCGCTCATTTGGTGATTCATAATAACTTCTCGAATCGCATGGCCTTGTGCCGGCGATGCTTCATTCAAATATCTGCCCTATCAACTTTCGATGGTAGGATAGAGGCCTACCATGGTTTCAACGGGTAACGGGGAATAAGGGTTCGATTCCGGAGAGGGAGCCTGAGAAACGGCTACCACATCCAAGGAAGGCAGCAGGCGCGCAAATTACCCAATCCCGACACGGGGAGGTAGTGACAATAAATAACAATATAGGGCTCTTTCGGGTCTTATAATTGGAATGAGTACAATTTAAATCTCTTAACGAGGAACAATTGGAGGGCAAGTCTGGTGCCAGCAGCCGCGGTAATTCCAGCTCCAATAGCGTATATTAAAGTTGTTGCAGTTAAAAAGCTCGTAGTTGAACTTTGGGCCTGGCTGGATGGTCCGCCTCAC-GGCGTTG--TACTGTCT-GGCTGGGCCTTTCCTCTTGGTGAACCGG--CGTGCTCTTTACTGG-GTGC--GTTGGGGAACCAGGACTTTTACCTTGAGAAAATTAGAGTGTTCAAAGCAGGCT-TATGCCCGAATACATTAGCATGGAATAATAAAATAGGACGTGCGGTTCTATTTTGTTGGTTTCTAGAGTCGCCGTAATGATTAATAGGGACAGTTGGGGGCATTAGTATTCAGTTGCTAGAGGTGAAATTCTTGGATTTACTGAAGACTAACTA-CTGCGAAAGCATTTGCCAAGGATGTTTTCATTAATCAAGAACGAAGGTTAGGGGATCGAAAACGATCAGATACCGTTGTAGTCTTAACAGTAAACTATGCCGACTAGGGATCGGGCGTGCCAC-TTTTTGATGCGTCGCTCGGCACCTTACGAGAAATCAAAGTCTTTGGGTTCTGGGGGGAGTATGGTCGCAAGGCTGAAACTTNNNNNNNNNNNNNNNNNNNNNNNNNNNNNNNNNNNNNNNNNNNNNNNNNNNNNNNNNNNNNNNNNNNNNNNNNNNNNNNNNNNNNNNNNNNNNNNNNNNNNNNNNNNNNNNNNNNNNNNNNNNNNNNNNNNNNNNNNNNNNNNNNNNNNNNNNNNNNNNNNNNNNNNNNNNNNNNNNNNNNNNNNNNNNNNNNNNNNNNNNNNNNNNNNNNNNNNNNNNNNNN-NNNNNNNNNNNNNNNNNNNNNNNNNNNNNNNNNNNNNNNNNNNNNNNNNNNNNNNNNNNNNNNNNNNNNNNNNNNNNNNNNNNNNNNNNNNNNNNNNNNNNNNNNNNNNNNNNNNNNNNNNNNNNNNNNNNNNNN--NNNNNNNNNNNNNNNN-NNNNNNNNNNNNNNNNNNNNNNNNNNNNNNNNNNNNNNNNNNNNNNNNNNNNNNNNNNNNNNNNNNNNNNNNNNNNNNNNNNNNNNNNNNNNNNNNNNNNNNNNNNNNNNNNNNNNNNNNNNNNNNNNNNNNNNNNNNNNNNNNNNNNNNNNNNNNNNNNNNNNNNNNNNNNNNNNNNNNNNNNNNNNNNNNNNNNNNNNNNNNNNNNNNNNNNNNNNNNNNNNNNNNNNNTAACTTTCAGCAATGGATCTCTTGGTTCTCGCATCGATGAAGAACGCAGCGAATTGCGATATGTAATGTGAATTGCAGATTTTCCGTGAATCATCGAATCTTTGAACGCACCTTGCGCTCCTTGG-TAT-TCCGAGGAGCATGCCTGTTTGAGTGTC------ATTACCTAGTAACTGCGAGTGAAGAGGGAAGAGCTCAAATTTTGAATCTGGCAGCTT-----TGCTGTCCGAGTTGTAATCTAGAGAAGCGTTTT-CCGCGCTGGACCGTGTACAAGTC-TCCTGGAACGGAGCGTCATAGA
			GGGTGAGAATCCCGTCTCTGACACGGAGT-CCCAGGGCTTTT-GTGATGCGCTCTCGACGAGTCGAGTTGTTTGGGAATGCAGCTCAAATTGGGTGGTAAATTCCATCTAAAGCTAAATACAGGCGAGAGACCGATAGCGAACAAGTACCGTGAGGGAAAGATGAAAAGAACTTTGGAAAGAGAGTTAAACAGTACGTGAAATTGCTGAAAGGGAAGCGCTTGAAGTC-AGTCGCATTGGCCAGAAGTCAAGCCTTGCAT-----------TTGCTAGGTGTATTTTCTGGTT--GATGGGTCAGCATCAATTTTGA--TCATTGGAAAAAGGCCTAGGG-GAATGTGGCACCTCTCG--AGGTGTGTTAT-AGCCCTTGAC-CATATACAATG-GTTAGGATTGAGGAACTCAGCACGACCT--------CGTG--------------------------TTTGTGCTCAGGATGCTGGCATAATGGCTTTAAACGACCCATCTTGAAACACGGACCAAGGAGGTTAACATGCCCGCAAGTGTTTGGGTAT--CAAACCCGAGCGCGTAATGAAAGTGAAA-GTTGAGACCTCTGTCG-TGGAGGGCATCGACGCCCGGACCGGAGCTTTT-GCGATGGATCTGCGGTAGAGCGTGTATGTTGGGACCCGAAAGATGGTGAACTATGCCTGAATAGGGTGAAGCCAGAGGAAACTCTGGTGGAGGCTCGTAGCGATTCTGACGTGCAAATCGATCGTCGAATTTGGGTATAGGGGCGAAAGACTAATCGAACCAT-----------------------------------------------------------------------------------------------------------------------------------------------------------------------------------------------------------------------------------------------------------------------------------------------------------------------------------------------------------------------------------------------------------------------------------------------------------------------------
		</sequence>
		<sequence>
			<taxon idref="019b_Pseudomerulius_curtisii_REH8912"/>
			-----------------------AATGGCTCATTACATCAGTTATAGTTTATTTGATGATATCTTGCTACATGGATAACTGTGGTAATTCTAGAGCTAATACATGCA-TCACAGCCCCGACTTCTGGAAGGGGTGTATTTATTAGATAAAAAACCAACGCGGCTC-GCCGCTCGTTTGGTGATTCATAATAACTTTTCGAATCGCATGGCCTTGTGCCGGCGATGCTTCATTCAAATATCTGCCCTATCAACTTTCGATGGTAGGATAGAGGCCTACCATGGTTTCAACGGGTAACGGGGAATAAGGGTTCGATTCCGGAGAGGGAGCCTGAGAAACGGCTACCACATCCAAGGAAGGCAGCAGGCGCGCAAATTACCCAATCCCAACACGGGGAGGTAGTGACAATAAATAACAATATAGGGCTCTTTCGGGTCTTATAATTGGAATGAGTACAATTTAAATCTCTTAACGAGGAACAATTGGAGGGCAAGTCTGGTGCCAGCAGCCGCGGTAATTCCAGCTCCAATAGCGTATATTAAAGTTGTTGCAGTTAAAAAGCTCGTAGTTGAACTTTGGGCCTGGGTGGGTGGTCCGCTTTGC-GGCGTTG--TACTGCCT-GGCTGGGCCTTTCCTCTTGGTGAACCGG--TGTGCCCTTTGCTGG-GTGC--GTCGGGGAACCAGGACTTTTACCTTGAGAAAATTAGAGTGTTCAAAGCAGGCCTTGTGCCCGTATACATTAGCATGGAATAATGAAATAGGACGTGCGGTTCTATTTTGTTGGTTTCTAGAGTCGCCGTAATGATTAATAGGGACAGTTGGGGGCATTAGTATTCAGTTGCTAGAGGTGAAATTCTTGGATTTACTGAAGACTAACTA-CTGCGAAAGCATTTGCCAAGGATGTTTTCATTAATCAAGAACGAAGGTTAGGGGATCGAAAACGATCAGATACCGTTGTAGTCTTAACAGTAAACTATGCCGACTAGGGATCGGGCGCACCTC-TTTTTGATGCGTCGCTCGGCACCTTACGAGAAATCAAAGTCTTTGGGTTCTGGGGGGAGTATGGTCGCAAGGCTGAAACTTAAAGGAATTGACGGAAGGGCACCACCAGGAGTGGAGCCTGCGGCTTAATTTGACTCAACACGGGGAAACTCACCAGGTCCAGACATGACTAGGATTGACAGATTGATAGCTCTTTCATGATTTTATGGGTGGTGGTGCATGGCCGTTCTTAGTTGGTGGAGTGATTTGTCTGGTTAATTCCGATAACGAACGAGACCTTAACCTGCTAAATAGCCAGGCCGGC-TTTCGCTGGTCTCTGGCTTCTTAGAGGGACTGTCGGCGTCTAGCCGACGGAAGTTTGAGGCAATAACAGGTCTGTGATGCCCTTAGATGTTCTGGGCCGCACGCGCGCTACACTGACAGAGCCAGCGAGTTTCTTA-TCCTTGGCCGGAAGGT-CTGGGTAATCTTGTGAAACTCTGTCGTGCTGGGGATAGAGCATTGCAATTATTGCTCTTCAACGAGGAATTCCTAGTAAATGCAAGTCATCAGCTTGCGTTGATTACGTCCCTGCCCTTTGTACACACCGCCCGTCGCTACTACCGATTGAATGGCTTAGTGAGGTCTCCGGATCGGTTTTGGGGAGCCGGAAACGGCACCCTGATGCTGAGAAGCTGATCAAACTTGGTCTAACTTTCAGCAATGGATCTCTTGGTTCTCGCATCGATGAAGAACGCAGCGAATTGCGATATGTAATGTGAATTGCAGATTTTCCGTGAATCATCGAATCTTTGAACGCACCTTGCGCTCCTTGG-TAT-TCCAAGGAGCATGCCTGTTTGAGTGTC------ATTACCTAGTAACTGCGAGTGAAGAGGGAAAAGCTCAAATTTTAAATCTGGCGGTCATC---GATCGTCCGAGTTGTAATCTAGAGAAGCGTCTT-CCGCGCTGGACCGTGTACAAGTC-TCCTGGAATGGAGCGTCATAGA
			GGGTGAGAATCCCGTCTCTGACACGGACT-CCCAGGGCTTTT-GTGATGCGCTCTCGACGAGTCGAGTTGTTTGGGAATGCAGCTCAAATTGGGTGGTAAATTCCATCTAAAGCTAAATATGGGCGAGAGACCGATAGCGAACAAGTACCGTGAGGGAAAGATGAAAAGAACTTTGGAAAGAGAGTTAAACAGTACGTGAAATTGCTGAAAGGGAAACGCTTGAAGTC-AGTCGCGTTGGTT-GGGGATCAGCCCTGCTCTT---------TTGCTGGGTGTACTTCCCGGTT--GACGGGTCAGCATCAATTTTGG--TTGTCGGATAAAGGT-CGAGT-GAATGTGGCACCCCTCG--GGGTGTGTTAT-AGCTCTTGAT-CACATACGATG-GCTGGGATTGAGGAACTCGGCACGACTT-----------------------------------TTGTCTGTGCTTAGGATGCTGGCATAATGGCTTTAAGCGACCCGTCTTGAAACACGGACCAAGGAGTCTAACATGCCTGCGAGTGTTTGGGTGCTTAAAACCCGAGCGCGTAATGAAAGTGAAA-GTTGAGACCTCTGTCG-TGGAGGGCATCGATGCCCGGACCGGAGCTTTT-GCGATGGATCTGCGGTAGAGCATGTATGTTGGGACCCGAAAGATGGTGAACTATGCCTGAATAGGGTGAAGCCAGAGGAAACTCTGGTGGAGGCTCGTAGCGATTCTGACGTGCAAATCGATCGTCGAATTTGGGTATAGGGGCGAAAGACTAATCGAACCATCTAGTAGCTGGTTCCTGCCGAAGTTTCCCTCAGGATAGCAGAAACTCG-----TTCTCAGATTTATGTGGTAAAGCGAATGATTAGAGGCCTTGGGGTTGAAACAACCTTAACCTATTCTCAAACTTTAAATATGTAAGAACAAGCCGTCTCTTTG-TTGGACCGCTTGGCGATTGA-GAGTTTCTAGTGGGCCATTTTTGGTAAGCAGAACTGGCGATGCGGGATGAACCGAACGTGAGGTTAAGGTGCCGGAATGTACGCTCATCAGACACCACAAAAGGTGTTAGTTCATCTAGACAGCAGGACGGTGGCCATGGAAGTCGGAACCCGCTAAGGAGTGTGTAACAACTCACCTGCCGAATGAACTAGCCCTGAAAATGGATGGCGCTTAAGCGTACTACCCATACCTCACCGTCAGCGTTGAAGTGACGCGCTGACGAGTAGGCAGGCGTGGAGGTCG
		</sequence>
		<sequence>
			<taxon idref="020_Tapinella_panuoides_MB_05019"/>
			AAGTTTGTACT-GTGAAACTGCGAATGGCTCATTAAATCAGTTATAGTTTATNTGATGATATCTTACTACATGGATAACTGTGGTAATTCTAGAGCTAATACATGCGTTTAAAGCCCCGACTTCTGGGAGGGGTGTATTTATTAGATAAAAAACCAACGCGGCTC-GCCGCTTCTTTGGTGATTCATAATAACTTCTCGAATCGCATGGCCTTGTGCCGGCGATGCTTCATTCAAATATCTGCCCTATCAACTTTCGATGGTAGGATAGAGGCCTACCATGGTTTCAACGGGTAACGGGGAATAAGGGTTCGATTCCGGAGAGGGAGCCTGAGAAACGGCTACCACATCCAAGGAAGGCAGCAGGCGCGCAAATTACCCAATCCCGATACGGGGAGGTAGTGACAATAAATAACAATATAGGGCTCTTTCGGGTCTTATAATTGGAATGAGTACAATTTAAATCTCTTAACGAGGAACAATTGGAGGGCAAGTCTGGTGCCAGCAGCCGCGGTAATTCCAGCTCCAATAGCGTATATTAAAGTTGTTGCAGTTAAAAAGCTCGTANTTGAACTTTGGGCCTGGACGGGCGGTCCGCCTCGC-GGCGTTG--TACTGTCT-GGCTGGGCCTTTCCTCTTGGTGAACCGG--CGTGTCCTTTACTGG-GTGC--GTCGGGGAACCAGGACTTTTACCTTGAGAAAATTAGAGTGTTCAAAGCAGGCCTTGTGCCCGTATACATTAGCATGGAATAATGAAATAGGACGTGCGGTTCTATTTTGTTGGTTTCTAGAGTCGCCGTAATGATTAATAGGGACAGTTGGGGGCATTAGTATTCAGTTGCTAGAGGTGAAATTCTTGGATTTACTGAAGACTAACTA-TTGCGAAAGCATTTGCCAAGGATGTTTTCATTAATCAAGAACGAAGGTTAGGGGATCGAAAACGATCAGATACCGTTGTAGTCTTAACAGTAAACTATGCCGACTAGGGATCGGGCG-AAGTC-TTTTTAATGTCTCGCTCGGCACCTTACGAGAAATCAAAGTCTTTGGGTTCTGGGGGGAGTATGGTCGCAAGGCTGAAACTTAAAGGAATTGACGGAAGGGCACCACCAGGAGTGGAGCCTGCGGCTTAATTTGACTCAACACGGGGAAACTCACCAGGTCCAGACATGACTAGGATTGACAGATTGATAGCTCTTTCATGATTTTATGGGTGGTGGTGCATGGCCGTTCTTAGTTGGTGGAGTGATTTGTCTGGTTAATTCCGATAACGAACGAGACCTTAACCTGCTAAATAGCCAGGCCGGC-TTTTGCTGGTCTCCGGCTTCTTAGAGGGACTGTCAGCGTCTAGCTGACGGAAGTTTGAGGCAATAACAGGTCTGTGATGCCCTTANATGTTCTGGGCCGCACGCGCGCTACACTGACAGAGCCAGCGAGTTTTTTT-TCCTTGGCCGGAAGGT-CTGGGTAATCTTGTGAAACTCTGTCGTGCTGGGGATANAGCATTGCAATTATTGCTCTTCAACGAGGAATTCCTAGTAAATGCGAGTCATCAGCTCGCGTTGATTACGTCCCTGCCCTTTGTACACACCGCCCGTCGCTACTACCGATTGAATGGCTTAGTGAGGTCTCCGGATTGGCTTCGGGGAGCCGGCGACGGCATCCTGTTGCTGAGAAGCTGATCAAACTTGGTCCAACTTTCAGCAATGGATCTCTTGGCTCTCGCATCGATGAAGAACGCAGCGAATTGCGATATGTAATGTGAATTGCAGATTTTCCGTGAATCATCGAATTTTTGAACGCACCTTGCGCTCCTTGG-TAT-TCCGAGGAGTATGCCTGTTTGAGTGTC------ATTACCTAGTAACTGCGAGTGAAGAGGGAAGAGCTCAAATTTTAAATCTGGCAGTTCTTGT-GACTGTCCGAGTTGTAATCTAGAGAAGTGTTTT-CCGCGCTGGACCGTGTACAAGTC-TCCTGGAACGGAGCGTCATAGA
			GGGTGAGAATCCCGTCTCTGACACGGACT-ACCAGGGCTTTT-GTGATGCGCTCTCGACGAGTCGAGTTGTTTGGGAATGCAGCTCAAATTGGGTGGTAAATTCCATCTAAAGCTAAATATAGGCGAGAGACCGATAGCGAACAAGTACCGTGAGGGAAAGGTGAAAAGAACTTTGGAAAGAGAGTTAAACAGTACGTGAAATTGCTGAAAGGGAAACGCTTGAAGTC-AGTCGCGTTAGTT-GGGGATCAACCTTACTTT----------TTGTTGGGTGCATTTCCTGATT--GACGGGTCAGCATCAATTTTGA--TCATTGGATAAAGGT-CAAGG-GAATGTGGCACCTCTCG--GGGTGTGTTAT-AGCCTTTGA--C-TATACAGTG-GTTGGGATTGAGGAACTCAGCAC--------------------------------------------TTGTGCTTAGGATGCTGGCATAATGGCTTTAAGCGACCCGTCTTGAAACACGGACCAAGGAGTCTAACATGCCTGCAAGTGTTTGGGTGTT-AAAACCCGAGCGCGTAATGAAAGTGATA-GTTGAGATCTCTGTCG-TGGAGAGCATCGACGCCCGGACCGGAACTTTT-GTGATGGATCTGCGGTAGAGCATGTATGTTGGGACCCGAAAGATGGTGAACTATGCCTGAATAGGGTGAAGCCAGAGGAAACTCTGGTGGAGGCTCGTAGCGATTCTGACGTGCAAATCGATCGTCGAATTTGGGTATAGGGGCGAAAGACTAATCGAACCATCTAGTAGCTGGTTCCTGCCGAAGTTTCCCTCAGGATAGCAGAAGCTCA------TTTCAGATTTATGTGGTAAAGCGAATGATTAGAGGCCTTGGGGTTGAAACAACCTTAACCTATTCTCAAACTTTAAATATGTAAGAACAAGCCGTCTCTTAG-TTGGACCGCTTGGTGATTGA-GAGTTTCTAGTGGGCCATTTTTGGTAAGCAGAACTGGCGATGCGGGATGAACCGATCGTGAGGTTAAGGTGCCGGAATATACGCTCATCAGACACCACAAAAGGTGTTAGTTCATCTAGACAGCAGGACGGTGGCCATGGAAGTCGGAATCCGCTAAGGAGTGTGTAACAACTCACCTGCCGAATGAACTAGCCCTGAAAATGGATGGCGCTCAAGCGTATTACCCATACCTCACCGTCAGCGTTGAAGTGACGCGCTGACGAGTAGGCAGGCGTGGAGGTCG
		</sequence>
		<sequence>
			<taxon idref="021a_Tapinella_atrotomentosa_7897"/>
			-AGTTTGTACT-GTGAAACTGCGAATGGCTCATTAAATCAGTTATAGTTTATTTGATGATGTCTTACTACATGGATAACTGTGGTAATTCTAGAGCTAATACATGCATTCAAAGCCCCGACTTCTGGGAGGGGTGTATTTATTAGATAAAAAACCAACGCGGCTC-GCCGCTTCATTGGTGATTCATAATAACTTCTCGAATCGCATGGCCTTGTGCCGGCGATGCTTCATTCAAATATCTGCCCTATCAACTTTCGATGGTAGGATAGAGGCCTACCATGGTTTCAACGGGTAACGGGGAATAAGGGTTCGATTCCGGAGAGGGAGCCTGAGAAACGGCTACCACATCCAAGGAAGGCAGCAGGCGCGCAAATTACCCAATCCCGATACGGGGAGGTAGTGACAATAAATAACAATATAGGGCTCTTTCGGGTCTTATAATTGGAATGAGTACAATTTAAATCTCTTAACGAGGAACAATTGGAGGGCAAGTCTGGTGCCAGCAGCCGCGGTAATTCCAGCTCCAATAGCGTATATTAAAGTTGTTGCAGTTAAAAAGCTCGTAGTTGAACTTTGGGCCTGGACGGGTGGTCCGCCTCGC-GGCGTTG--TACTGTCT-GGCTGGGCCTTTCCTCTTGGTGAACCGG--CGTGCCCTTTACTGG-GTGC--GTTGGGGAACCAGGACTTTTACCTTGAGAAAATTAGAGTGTTCAAAGCAGGCCTTGTGCCCGTATACATTAGCATGGAATAATGAAATAGGACGTGCGGTTCTATTTTGTTGGTTTCTAGAGTCGCCGTAATGATTAATAGGGACAGTTGGGGGCATTAGTATTCAGTTGCTAGAGGTGAAATTCTTGGATTTACTGAAGACTAACTA-TTGCGAAAGCATTTGCCAAGGATGTTTTCATTAATCAAGAACGAAGGTTAGGGGATCGAAAACGATCAGATACCGTTGTAGTCTTAACAGTAAACTATGCCGACTAGGGATCGGGTG-CAGTC-TTTTTAATGTCTCACTCGGCACCTTACGAGAAATCAAAGTCTTTGGGTTCTGGGGGGAGTATGGTCGCAAGGCTGAAACTTAAAGGAATTGACGGAAGGGCACCACCAGGAGTGGAGCCTGCGGCTTAATTTGACTCAACACGGGGAAACTCACCAGGTCCAGACATGACTAGGATTGACAGATTGATAGCTCTTTCATGATTTTATGGGTGGTGGTGCATGGCCGTTCTTAGTTGGTGGAGTGATTTGTCTGGTTAATTCCGATAACGAACGAGACCTTAACCTGCTAAATAGCCAGGCCGGC-TTTTGCTGGTCTCCGGCTTCTTAGAGGGACTGTCAGCGTCTAGCTGACGGAAGTTTGAGGCAATAACAGGTCTGTGATGCCCTTAGATGTTCTGGGCCGCACGCGCGCTACACTGACAGAGCCAGCGAGTTTTTTT-TCCTTGGCCGGAAGGT-CTGGGTAATCTTGTGAAACTCTGTCGTGCTGGGGATAGAGCATTGCAATTATTGCTCTTCAACGAGGAATTCCTAGTAAATGCAAGTCATCAGCTTGCGTTGATTACGTCCCTGCCCTTTGTACACACCGCCCGTCGCTACTACCGATTGAATGGCTTAGTGAGGTCTCCGGATTGGCTTCGGGGAGCCGGAAACGGCACCCTGTTGCTGAGAAGCTGATCAAACTTGGTCCAACTTTCAGCAATGGATCTCTTGGCTCTCGCATCGATGAAGAACGCAGCGAATTGCGATATGTAATGTGAATTGCAGATTTTCCGTGAATCATCGAATTTTTGAACGCACCTTGCACTCCTTGG-TAT-TCCGAGGAGTATGCCTGTTTGAGTGTC------ATTACCTAGTAACTGCGAGTGAAGAGGGAAGAGCTCAAATTTTAAATCTGGCAGTTCTTGC-GGCTGCCCGAGTTGTAATCTAGAGAAGTGCTTT-CCGCGCTGGACCGTGTACAAGTC-TCCTGGAATGGAGCATCACAGA
			GGGTGAGAATCCCGTCTCTGACACGGACT-ACCAGGGCTTTT-GTGATGTGCTCTCAACGAGTCGAGTTGTTTGGGAATGCAGCTCAAATTGGGTGGTAAATTCCATCTAAAGCTAAATACAGGCGAGAGACCGATAGCGAACAAGTACCGTGAGGGAAAGATGAAAAGAACTTTGGAAAGAGAGTTAAACAGTACGTGAAATTGCTGAAAGGGAAACGCTTGAAGTC-AGTCGCGTTGATT-GGGGATCAACCTTACTT-----------TTGTTGGGTGCATTTCCTAATT--GATGGGTCAGCATCAATTTTGA--TCATTGGATAAAGGT-CAAGG-GAATGTGACATCTTTCG--GGGTGTGTTAT-AGCCCTTGA--C-TATACAGTG-GTTGGGATTGAGGAACTCAGCAC--------------------------------------------TTGTGCTTAGGATGCTGGCATAATGGCTTTAAGCGACCCGTCTTGAAACACGGACCAAGGAGTCTAACATGCCTGCGAGTGTTTGGGTGT--CAAACCCGAGTGCGTAATGAAAGTGAAA-GTTGAGACCTCTGTCG-TGGAGGGCATCGACGCCCGGACCGGAGCTTTT-GCAATGGATCTGTGGTGGAGCATGTATGTTGGGACCCGAAAGATGGTGAACTATGCCTGAATAGGGTGAAGCCAGAGGAAACTCTGGTGGAGGCTCGTAGCGGTTCTGACGTGCAAATCGATCGTCGAATTTGGGTATAGGGGCGAAAGACTAATCGAACCATCTAGTAGCTGGTTCCTGCCGAAGTTTCCCTCAGGATAGCAGAAACTTG------TATCAGATTTATGTGGTAAAGCGAATGATTAGAGGCCTTGGGGTTGAAACAACCTTAACCTATTCTCAAACTTTAAATATGTAAGAACAAGCTGTCTCTTAG-TTGGACTGCTTGGTGATTGA-GAGTTTCTAGTGGGCCATTTTTGGTAAGCAGAACTGGCGATGCGGGATGAACCGATCGTGAGGTTAAGGTGCCGGAATATACGCTCATCAGACACCACAAAAGGTGTTAGTTCATCTAGACAGCAGGACGGTGGCCATGGAAGTCGGAATCCGCTAAGGAGTGTGTAACAACTCACCTGCCGAATGAACTAGCCCTGAAAATGGATGGCGCTCAAGCGTATTACCCATACCTCACCGTCAGTGTTGAAGTGATGCACTGACGAGTAGGCAGGCGTGGAGGTTG
		</sequence>
		<sequence>
			<taxon idref="021b_SH133"/>
			AAGTT-GTACT-GTGAAACTGCGAATGGCTCATTAAATCAGTTATAGTTTATTTGATGATATCTTGCTACATGGATAACTGTGGTAATTCTAGAGCTAATACATGCAATCAAAGCCCCGACTTCTGGGAGGGGTGTATTTATTAGATAAAAAACCAACGCGGCTC-GCCGCTCGTTTGGTGATTCATAATAACTTCTCGAATCGTATGGCCTTGTGCCGGCGATGCTTCATTCAAATATCTGCCCTATCAACTTTCGATGGTAGGATAGAGGCCTACCATGGTTTCAACGGGTAACGGGGAATAAGGGTTCGATTCCGGAGAGGGAGCCTGAGAAACGGCTACCACATCCAAGGAAGGCAGCAGGCGCGCAAATTACCCAATCCCGATACGGGGAGGTAGTGACAATAAATAACAATATAGGGCTCTTTTGGGTCTTATAATTGGAATGAGTACAATTTAAATCTCTTAACGAGGAACAATTGGAGGGCAAGTCTGGTGCCAGCAGCCGCGGTAATTCCAGCTCCAATAGCGTATATTAAAGTTGTTGCAGTTAAAAAGCTCGTAGTTGAACTTTGGGCCTGGGTGGGCGGTCCGCCTCAC-GGCGTTG--TACTGTCT-GGCCGGGCCTTTCCTCTTGGTGAGCCGG--TGTGCCCTTTGTTGG-GTGC--ATCGGGGAACCAGGACTTTTACCTTGAGAAAATTAGAGTGTTCAAAGCAGGCCTTTTGCCCGAATACATTAGCATGGAATAATAAAATAGGACGTGCGGTTCTATTTTGTTGGTTTCTAGAGTCGCCGTAATGATTAATAGGGACAGTTGGGGACATTAGTATTCAGTTGCTAGAGGTGAAATTCTTGGATTTACTGAAGACTAACTA-TTGCGAAAGCATTTGTCAAGGATGTTTTCATTAATCAAGAACGAAGGTTAGGGGATCGAAAACGATCAGATACCGTTGTAGTCTTAACAGTAAACTATGCCGACTAGGGATCGGACA-ACCTC-TTTTTGATGTGTTGTTCGGCACCTTACGAGAAATCAAAGTCTTTGGGTTCTGGGGGGAGTATGGTCGCAAGGCTGAAACT----------------------------------------------------------------------------------------------------------------------------------------------------------------------------------------------------------------------------------------------------------------------------------------------------------------------------------------------------------------------------------------------------------------------------------------------------------------------------------------------------------------------------------------------------------------------------------------------------------------------------------CAACTTTCAGCAACGGATCTCTTGGCTCTCGCATCGATGAAGAACGCAGCGAATTGCGATATGTAATGTGAATTGCAGATTTTCAGTGAATCATCGAATCTTTGAACGCACCTTGCGCTCCTTGG-TAT-TCCGAGGAGCATGCCTGTTTGAGTGTCATTAGATTCCCCTAGTAACTGCGAGTGAAGCGGGAAGAGCTCAAATTTTGAATCTGGCGGTCCTCGT-GGTCGTCCGAGTTGTAATCTAGAGAAGCGTTTT-CCGCGCTGGACCGTGTACAAGTC-TCCTGGAACGGAGCGTCATAGA
			GGGTGAGAATCCCGTCTCTGACACGGACT-ACCAGGGCTTTT-GTGATGCGCTCTCGACGAGTCGAGTTGTTTGGGAATGCAGCTCAAATTGGGTGGTAAATTCCATCTAAAGCTAAATACAGGCGAGAGACCGATAGCGAACAAGTACCGTGAGGGAAAGATGAAAAGAACTTTGGAAAGAGAGTTAAACAGTACGTGAAATTGCTGAAAGGGAAACGCTTGAAGTC-AGTCGCGTTGGCC-GGGGATCAGCCTTGCAATC---------TTGTTGGGTGCATTTCCTGGTT--GACGGGTCAGCATCGATTTTGA--CCGTCGGAGAAGGGT-CGAGG-GAATGTGGCATCCTTCG--GGGTGTGTTAT-AGCCTTTGAT-CGTATGCGACG-GTTGGGATCGAGGAACTCAGCATGACCC--CTC-GT-GGG-TTTGGGGC---TTCG-GCTCACA--TCCATGCTTAGGATGCTGGCATAATGGCTTTAAGCGACCCGTCTTGAAACACGGACCAAGGAGTCTAACATGCCCGCGAGTGTTTGGGTGTTTAAAACCCGAGCGCGTAATGAAAGTGAAA-GTTGAGACCTCTGTCG-TGGAGGGCATCGACGCCCGGACCAGAACTTTT-GTGACGGCCCTGCGGTAGAGCGTGTATGTTGGGACCCGAAAGATGGTGAACTATGCCTGAATAGGGTGAAGCCAGAGGAAACTCTGGTGGAGGCTCGTAGCGATTCTGACGTGCAAATCGATCGTCGAATTTGGGTATA-GGGCGAAAGACTAATCGA----------------------------------------------------------------------------------------------------------------------------------------------------------------------------------------------------------------------------------------------------------------------------------------------------------------------------------------------------------------------------------------------------------------------------------------------------------------------------------
		</sequence>
		<sequence>
			<taxon idref="022a_Serpula_incrassata"/>
			AAGTTTGTACT-GTGAAACTGCGAATGGCTCATTAAATCAGTTATAGTTTATTTGATGATATCTTGCTACATGGATAACTGTGGTAATTCTAGAGCTAATACATGCAACTAAAGCCCCGACTTCTGGGAGGGGTGTATTTATTAGATAAAAAACCAACGCGGCTC-GCCGCTCCTTTGGTGATTCATAATAACTTCTCGAATCGCATGGCCTTGTGCCGGCGATGCTTCATTCAAATATCTGCCCTATCAACTTTCGATGGTAGGATAGAGGCCTACCATGGTTTCAACGGGTAACGGGGAATAAGGGTTCGATTCCGGAGAGGGAGCCTGAGAAACGGCTACCACATCCAAGGAAGGCAGCAGGCGCGCAAATTACCCAATCCCGATACGGGGAGGTAGTGACAATAAATAACAATATAGGGCTCTTTCGGGTCTTATAATTGGAATGAGTACAATTTAAATCTCTTAACGAGGAACAATTGGAGGGCAAGTCTGGTGCCAGCAGCCGCGGTAATTCCAGCTCCAATAGCGTATATTAAAGTTGTTGCAGTTAAAAAGCTCGTAGTTGAACTTTGGGCCTGGGTGGGCGGTCCGCCTCAC-GGCGTTG--TACTGTCT-GGCCGGGCCTTTCCTCTTGGTGAGCCCG-GCGTGCCCTTCATTGG-GTGC--GTCGGGGAACCAGGACTTTTACCTTGAGAAAATTAGAGTGTTCAAAGCAGGCCTTTTGCCCGAATACATTAGCATGGAATAATAAAATAGGACGTGCGGTTCTATTTTGTTGGTTTCTAGAGTCGCCGTAATGATTAATAGGGACAGTTGGGGGCATTAGTATTCAGTTGCTAGAGGTGAAATTCTTGGATTTACTGAAGACTAACTA-CTGCGAAAGCATTTGCCAAGGATGTTTTCATTAATCAAGAACGAAGGTTAGGGGATCGAAAACGATCAGATACCGTTGTAGTCTTAACAGTAAACTATGCCGACTAGGGATCGGGCA-ATCTC-TTTTTGATGTGTTGCTCGGCACCTTACGAGAAATCAAAGTCTTTGGGTTCTGGGGGGAGTATGGTCGCAAGGCTGAAACTTAAAGGAATTGACGGAAGGGCACCACCAGGAGTGGAGCCTGCGGCTTAATTTGACTCAACACGGGGAAACTCACCAGGTCCAGACATGACTAGGATTGACAGATTGATAGCTCTTTCATGATTTTATGGGTGGTGGTGCATGGCCGTTCTTAGTTGGTGGAGTGATTTGTCTGGTTAATTCCGATAACGAACGAGACCTTAACCTGCTAAATAGCCAGGCCGGC-TTTTGCTGGTCTCCGGCTTCTTAGAGGGACTGTCGGCGTCTAGCCGACGGAAGTTTGAGGCAATAACAGGTCTGTGATGCCCTTAGATGTTCTGGGCCGCACGCGCGCTACACTGACAGAGCCAGCGAGTTTATTT-TCCTTGGCCGGAAGGT-CTGGGTAATCTTGTGAAACTCTGTCGTGCTGGGGATAGAGCATTGCAATTATTGCTCTTCAACGAGGAATTCCTAGTAAGCGTGAGTCATCAGCTCGCGTTGATTACGTCCCTGCCCTTTGTACACACCGCCCGTCGCTACTACCGATTGAATGGCTTAGTGAGGTCTCCGGATTGGCTTTGGGGAGCCGGCGACGGCACCTCGTTGCTGAGAAGCTGATCAAACTTGGTCCAACTTTCAGCAACGGATCTCTTGGCTCTCGCATCGATGAAGAACGCAGCGAATTGCGATACGTAATGTGAATTGCAGATTTTCAGTGAATCATCGAATCTTTGAACGCACCTTGCGCTCCTTGG-TAT-TCCGAGGAGCATGCCTGTTTGAGTGTCATTAGATTCCCCTAGTAACTGCGAGTGAAGCGGGAAAAGCTCAAATTTTGAATCTGGCGGTCCTCGT-GGTCGTCCGAGTTGTAATCTAGAGAAGCGTTTT-CCGCGCTGGACCGTGTACAAGTC-TCCTGGAACGGAGCGTCATAGA
			GGGTGAGAATCCCGTCTCTGACACGGACT-ACCAGGGCTTTT-GTGATGCGCTCTCGACGAGTCGAGTTGTTTGGGAATGCAGCTCAAAATGGGTGGTAAATTCCATCTAAAGCTAAATACAGGCGAGAGACCGATAGCGAACAAGTACCGTGAGGGAAAGATGAAAAGAACTTTGGAAAGAGAGTTAAACAGTACGTGAAATTGCTGAAAGGGAAACGCTTGAAGTC-AGTCGCGTTGGCC-GGGGATCAGCCTTGCAATCT--------TTGTGGGGTGCACTTCCTGGTC--GACGGGTCAGCATCAGTTTCGA--TCGTCGGACAAAGGT-CAGGG-GAATGTGGCACCTTTCG--GGGTGTGTTAT-AGCCCTTGGT-CGCATACGGCG-GTTGGGATTGAGGAACTCAGCACGACCCC-TTT-GT-TGGGTTCGGGGC---TTCG-GCTCACG--ACCGTGCTTAGGATGCTGGCATAATGGCTTTAAGCGACCCGTCTTGAAACACGGACCAAGGAGTCTAACATGCCCGCGAGTGTTTGGGCGTTTAAAACCCGAGCGCGTAATGAAAGTGAAA-GTTGAGACCTCTGTCG-TGGAGGGCATCGACGCCCGGACCGGACCTTTT-GCGATGGCCCTGCGGTAGAGCGTGCATGTTGGGACCCGAAAGATGGTGAACTATGCCTGAATAGGGTGAAGCCAGAGGAAACTCTGGTGGAGGCTCGTAGCGATTCTGACGTGCAAATCGATCGTCGAATTTGGGTATAGGGGCGAAAGACTAATCGAACCATCTAGTAGCTGGTTCCTGCCGAAGTTTCCCTCAGGATAGCAGAAACTCA----TTGATCAGATTTATGTGGTAAAGCGAATGATTAGAGGCCTTGGGGTTGAAACAACCTTAACCTATTCTCAAACTTTAAATATGTAAGAACAAGCCGTCTCTTGG-TTGGACCGCTTGGCGATTGA-GAGTTTCTAGTGGGCCATTTTTGGTAAGCAGAACTGGCGATGCGGGATGAACCGAACGTGAGGTTAAGGTGCCGGAATGCACGCTCATCAGACACCACAAAAGGTGTTAGTTCATCTAGACAGCAGGACGGTGGCCATGGAAGTCGGAATCCGCTAAGGAGTGTGTAACAACTCACCTGCCGAATGAACTAGCCCTGAAAATGGATGGCGCTCAAGCGTGCTACCCATACCTCACCGTCGGCGTTGAAGTGACGCGCCGACGAGTAGGCAGGCGTGGAGGTCG
		</sequence>
		<sequence>
			<taxon idref="022b_Serpula_incrassata_Si14"/>
			AAGTT-GTACT-GKGAAACTGCGAATGGCTCATTAAATCAGTTATAGTTTATTTGATGATATC-TGCTACATGGATAACTGTGGTAATTCTAGAGCTAATACATGCAACTAAAGCCCCGACTTCTGGGAGGGGTGTATTTATTAGATAAAAAACCAACGCGGCTC-GCCGCTCCTTTGGTGATTCATAATAACTTCTCGAATCGCATGGCCTTGTGCCGGCGATGCTTCATTCAAATATCTGCCCTATCAACTTTCGATGGTAGGATAGAGGCCTACCATGGTTTCAACGGGTAACGGGGAATAAGGGTTCGATTCCGGAGAGGGAGCCTGAGAAACGGCTACCACATCCAAGGAAGGCAGCAGGCGCGCAAATTACCCAATCCCGATACGGGGAGGTAGTGACAATAAATAACAATATAGGGCTCTTTCGGGTCTTATAATTGGAATGAGTACAATTTAAATCTCTTAACGAGGAACAATTGGAGGGCAAGTCTGGTGCCAGCAGCCGCGGTAATTCCAGCTCCAATAGCGTATATTAAAGTTGTTGCAGTTAAAAAGCTCGTAGTTGAACTTTGGGCCTGGGTGGGCGGTCCGCCTCAC-GGCGTTG--TACTGTCT-GGCCGGGCCTTTCCTCTTGGTGAGCCGG--CGTGCCCTTTATTGG-GTGC--GTCGGGGAACCAGGACTTTTACCTTGAGAAAATTAGAGTGTTCAAAGCAGGCCTTTTGCCCGAATACATTAGCATGGAATAATAAAATAGGACGTGCGGTTCTATTTTGTTGGTTTCTAGAGTCGCCGTAATGATTAATAGGGACAGTTGGGGGCATTAGTATTCAGTTGCTAGAGGTGAAATTCTTGGATTTACTGAAGACTAACTA-CTGCGAAAGCATTTGCCAAGGATGTTTTCATTAATCAAGAACGAAGGTTAGGGGATCGAAAACGATCAGATACCGTTGTAGTCTTAACAGTAAACTATGCCGACTAGGGATCGGGCA-ATCTC-TTTTTGATGTGTTGCTCGGCACCTTACGAGAAATCAAAGTCTTTGGGTTCTGGGGGGAGTATGGTCGCAAGGCTGAAACT----------------------------------------------------------------------------------------------------------------------------------------------------------------------------------------------------------------------------------------------------------------------------------------------------------------------------------------------------------------------------------------------------------------------------------------------------------------------------------------------------------------------------------------------------------------------------------------------------------------------------------CAACTTTCAGCAACGGATCTCTTGGCTCTCGCATCGATGAAGAACGCAGCGAATTGCGATACGTAATGTGAATTGCAGATTTTCAGTGAATCATCGAATCTTTGAACGCACCTTGCGCTCCTTGG-TAT-TCCGAGGAGCATGCCTGTTTGAGTGTCATTAGATTCCCCTAGTAACTGCGAGTGAAGCGGGAAAAGCTCAAATTTTGAATCTGGCGGTCCTCGT-GGTCGTCCGAGTTGTAATCTAGAGAAGCGTTTT-CCGCGCTGGACCGTGTACAAGTC-TCCTGGAACGGAGCGTCATAGA
			GGGTGAGAATCCCGTCTCTGACACGGACT-ACCAGGGCTTTT-GTGATGCGCTCTCGACGAGTCGAGTTGTTTGGGAATGCAGCTCAAAATGGGTGGTAAATTCCATCTAAAGCTAAATACAGGCGAGAGACCGATAGCGAACAAGTACCGTGAGGGAAAGATGAAAAGAACTTTGGAAAGAGAGTTAAACAGTACGTGAAATTGCTGAAAGGGAAACGCTTGAAGTC-AGTCGCGTTGGCC-GGGGATCAGCCTTGCAATCT--------TTGTGGGGTGCACTTCCTGGTC--GACGGGTCAGCATCAGTTTCGA--TCGTCGGACAAAGGT-CAGGG-GAATGTGGCACCTTTCG--GGGTGTGTTAT-AGCCCTTGGT-CGCATACGGCG-GTTGGGATTGAGGAACTCAGCACGACCC--CTTTGTTGGG-TTCGGGGC---TTCG-GCTCACG--ACCGTGCTTAGGATGCTGGCATAATGGCTTTAAGCGACCCGTCTTGAAACACGGACCAAGGAGTCTAACATGCCCGCGAGTGTTTGGGCGTTTAAAACCTGAGCGCGTAATGAAAGTGAAA-GTTGAGACCTCTGTCG-TGGAGGGCATCGACGCCCGGACCGGACCTTTT-GCGATGGCCCTGCGGTAGAGCGTGCATGTTGGGACCCGAAAGATGGTGAACTATGCCTGAATAGGGTGAAGCCAGAGGAAACTCTGGTGGAGGCTCGTAGCGATTCTGACGTGCAAATCGATCGTCGAATTTGGGTATA-GGGCGAAAGACTAATCGA----------------------------------------------------------------------------------------------------------------------------------------------------------------------------------------------------------------------------------------------------------------------------------------------------------------------------------------------------------------------------------------------------------------------------------------------------------------------------------
		</sequence>
		<sequence>
			<taxon idref="022c_Serpula_incrassata_SINC"/>
			AAGTT-GTACT-GKRAA-CTGCGAAKGGCTCAT-AAATCAGTTATAGTTTATTTGATGATATCTTGYTACATGGATAACTGYKGTAATTCTAGAGCTAATACATGCAACTAAAGCCCCGACTTCTGGGAGGGGTGTATTTATTAGATAAAAAACCAACGCGGCTC-GCCGCTCCTTTGGTGATTCATAATAACTTCTCGAATCGCATGGCCTTGTGCCGGCGATGCTTCATTCAAATATCTGCCCTATCAACTTTCGATGGTAGGATAGAGGCCTACCATGGTTTCAACGGGTAACGGGGAATAAGGGTTCGATTCCGGAGAGGGAGCCTGAGAAACGGCTACCACATCCAAGGAAGGCAGCAGGCGCGCAAATTACCCAATCCCGATACGGGGAGGTAGTGACAATAAATAACAATATAGGGCTCTTTCGGGTCTTATAATTGGAATGAGTACAATTTAAATCTCTTAACGAGGAACAATTGGAGGGCAAGTCTGGTGCCAGCAGCCGCGGTAATTCCAGCTCCAATAGCGTATATTAAAGTTGTTGCAGTTAAAAAGCTCGTAGTTGAACTTTGGGCCTGGGTGGGCGGTCCGCCTCAC-GGCGTTG--TACTGTCT-GGCCGGGCCTTTCCTCTTGGTGAGCCGG--CGTGCCCTTTATTGG-GTGC--GTCGGGGAACCAGGACTTTTACCTTGAGAAAATTAGAGTGTTCAAAGCAGGCCTTTTGCCCGAATACATTAGCATGGAATAATAAAATAGGACGTGCGGTTCTATTTTGTTGGTTTCTAGAGTCGCCGTAATGATTAATAGGGACAGTTGGGGGCATTAGTATTCAGTTGCTAGAGGTGAAATTCTTGGATTTACTGAAGACTAACTA-CTGCGAAAGCATTTGCCAAGGATGTTTTCATTAATCAAGAACGAAGGTTAGGGGATCGAAAACGATCAGATACCGTTGTAGTCTTAACAGTAAACTATGCCGACTAGGGATCGGGCA-ATCTC-TTTTTGATGTGTTGCTCGGCACCTTACGAGAAATCAAAGTCTTTGGGTTCTGGGGGGAGTATGGTCGCAAGGCTGAAACT----------------------------------------------------------------------------------------------------------------------------------------------------------------------------------------------------------------------------------------------------------------------------------------------------------------------------------------------------------------------------------------------------------------------------------------------------------------------------------------------------------------------------------------------------------------------------------------------------------------------------------CAACTTTCAGCAACGGATCTCTTGGCTCTCGCATCGATGAAGAACGCAGCGAATTGCGATACGTAATGTGAATTGCAGATTTTCAGTGAATCATCGAATCTTTGAACGCACCTTGCGCTCCTTGG-TAT-TCCGAGGAGCATGCCTGTTTGAGTGTCATTAGATTCCCCTAGTAACTGCGAGTGAAGCGGGAAAAGCTCAAATTTTGAATCTGGCGGTCCTCGT-GGTCGTCCGAGTTGTAATCTAGAGAAGCGTTTT-CCGCGCTGGACCGTGTACAAGTC-TCCTGGAACGGAGCGTCATAGA
			GGGTGAGAATCCCGTCTCTGACACGGACT-ACCAGGGCTTTT-GTGATGCGCTCTCGACGAGTCGAGTTGTTTGGGAATGCAGCTCAAAATGGGTGGTAAATTCCATCTAAAGCTAAATACAGGCGAGAGACCGATAGCGAACAAGTACCGTGAGGGAAAGATGAAAAGAACTTTGGAAAGAGAGTTAAACAGTACGTGAAATTGCTGAAAGGGAAACGCTTGAAGTC-AGTCGCGTTGGCC-GGGGATCAGCCTTGCAATCT--------TTGTGGGGTGCACTTCCTGGTC--GACGGGTCAGCATCAGTTTCGA--TCGTCGGACAAAGGT-CAGGG-GAATGTGGCACCTTTCG--GGGTGTGTTAT-AGCCCTTGGT-CGCATACGGCG-GTTGGGATTGAGGAACTCAGCACGACCC--CTTTGTTGGG-TTCGGGGC---TTCG-GCTCACG--ACCGTGCTTAGGATGCTGGCATAATGGCTTTAAGYGACCCGTCTTGAAACACGGACCAAGGAGTCTAACATGCCCGCGAGTGTTTGGGCGTTTAAAACCCGAGCGCGTAATGAAAGTGAAA-GTTGAGACCTCTGTCG-TGGAGGGCATCGACGCCCGGACCGGACCTTTT-GCGATGGCCCTGCGGTAGAGCGTGCATGTTGGGACCCGAAAGATGGTGAACTATGCCTGAATAGGGTGAAGCCAGAGGAAACTCTGGTGGAGGCTCGTAGCGATTCTGACGTGCAAATCGATCGTCGAATTTGGGTATA-GGGCGAAAGACTAATCGA----------------------------------------------------------------------------------------------------------------------------------------------------------------------------------------------------------------------------------------------------------------------------------------------------------------------------------------------------------------------------------------------------------------------------------------------------------------------------------
		</sequence>
		<sequence>
			<taxon idref="023_Serpula_pulverulenta"/>
			AAGTTTGTACT-GTGAAACTGCGAATGGCTCATTAAATCAGTTATAGTTTATTTGATGATGTCTTGCTACATGGATAACTGTGGTAATTCTAGAGCTAATACATGCAACTAAAGCCCCGACTTCTGGGAGGGGTGTATTTATTAGATAAAAAACCAACGCGGTTC-GCCGCTCGTTTGGTGATTCATAATGACTTTTCGAATCGCATGGCCTTGTGCCGGCGATGCATCATTCAAATATCTGCCCTATCAACTTTCGATGGTAGGATAGAGGCCTACCATGGTTTTAACGGGTAACGGGGAATAAGGGTTCGATTCCGGAGAGGGAGCCTGAGAAACGGCTACCACATCCAAGGAAGGCAGCAGGCGCGCAAATTACCCAATCCCGACACGGGGAGGTAGTGACAATAAATAACAATATAGGGCTCTTTCGGGTCTTATAATTGGAATGAGTACAATTTAAATCTCTTAACGAGGAACAATTGGAGGGCAAGTCTGGTGCCAGCAGCCGCGGTAATTCCAGCTCCAATAGCGTATATTAAAGTTGTTGCAGTTAAAAAGCTCGTAGTTGAACTTTGGGCCTGGACGGGCGGTCCGCCTCGC-GGCGTTG--TACTGTCT-GGCCGGGCCTTTCCTCTTGGTGAACCGG--CGTGTCCTTTGTTGG-GTGC--GTCGGGGAACCAGGACTTTTACCTTGAGAAAATTAGAGTGTTCAAAGCAGGCCTTTTGTCCGAATATGTTAGCATGGAATAATAGAATAGGACGTGCGGTTCTATTTTGTTGGTTTCTAGAGTCGCCGTAATGATTAATAGGGACAGTTGGGGGCATTAGTATTCAGTCGCTAGAGGTGAAATTCTTGGATTGACTGAAGACTAACTA-CTGCGAAAGCATTTGCCAAGGATGTTTTCATTAATCAAGAACGAAGGTTAGGGGATCGAAAACGATCAGATACCGTTGTAGTCTTAACAGTAAACTATGCCGACTAGGGGTCGGGCG-AACTC-TTTTTGATGTGTCGCTCGGAACCTTGCGAGAAATCGAAGTCTTTGGGTTCTGGGGGGAGTATGGTCGCAAGGCTGAAACTTAAAGGAATTGACGGAAGGGCACCACCAGGAGTGGAGCCTGCGGCTTAATTT------------------------------------------------------------------------------------------------------------------------------------------------------------------------------------------------------------------------------------------------------------------------------------------------------------------------------------------------------------------------------------------------------------------------------------------------------------------------------------------------------------------------------------------------------------------------------CAACTTTCAGCAACGGATCTCTTGGCTCTCGCATCGATGAAGAACGCAGCGAATTGCGATATGTAATGTGAATTGCAGATTTTCAGTGAATCATCGAATCTTTGAACGCACCTTGCGCTCCTCGG-TAT-TCCGAGGAGCATGCCTGTTTGAGTGTCATTAGATTCCCCTAGTAACTGCGAGTGAAGCGGGAAAAGCTCAAATTTTGAATCTGGCGATCCTCGT-GGTTGTCCGAGTTGTAATCTAGAGAAGCGTTTT-CCGCGCTGGACCGTGTACAAGTC-TCCTGGAACGGAGCGTCGCAGA
			GGGTGAGAATCCCGTCTATGACACGGACT-ACCAGGGCTTAT-GTGATGCGCTCTCGACGAGTCGAGTTGTTTGGGAATGCAGCTCAAATCGGGTGGTAAATTCCATCTAAAGCTAAATACAGGCGAGAGACCGATAGCGAACAAGTACCGTGAGGGAAAGATGAAAAGAACTTTGGAAAGAGAGTTAAACAGTACGTGAAATTGCTGAAAGGGAAACGCTTGAAGTC-AGTCGCGTCGACC-GGGGATCAGCCTTGCAGTTTT-------CTGCTGGGCGTACTTCCTGGTC--GACGGGTCAGCATCAGTTTTGG--TCGTCGGATAAGGGC-CGAGGTGAATGTGGCATCCTTCG--GGATGTGTTAT-AGCCCTCGGT-CGAATGCGGCG-GCTGGGACTGAGGAACTCAGCACGACCCC-TTG-TC-GGGGTGCGGGGC---TTCG-GCTCACGCTCGCGTGCTTAGGATGCTGGCATAATGTCTTTAAGCGACCCGTCTTGAAACACGGACCAAGGAGTCCAACTTGCACGCGAGTGTTTGGGTGTTTAAAACCCGAGCGCGTAATGAAAGTGAAA-GTCGAGACCTCTGTCG-TGGAGGGCACCGACGCCCGGACCGGAGCTTCT-GCGATGGCCCTGCGGTAGAGCGTGTATGTTGGGACCCGAAAGATGGTGAACTATGCCTGAATAGGGTGAAGCCAGAGGAAACTCTGGTGGAGGCTCGTAGCGATTCTGACGTGCAAATCGATCGTCGAATTTGGGTATAGGGGCGAAAGACTAATCGAACCATCTAGTAGCTGGTTCCTGCCGAAGTTTCCCTCAGGATAGCAGAAACTCA---TTGCATCAGATTTATGTGGTAAAGCGAATGATTAGAGGCCTTGGGGTTGAAACAGCCTTAACCTATTCTCAAACTTTAAATATGTAAGAACGAGCTGTCTCTTGG-CTGGACTGCTCGGCGATTGA-GAGTTTCTAGTGGGCCATTTTTGGTAAGCAGAACTGGCGATGCGGGATGAACCGAACGCGAGGTTAAGGTGCCGGAATGCACGCTTATCAGACACCACAAAAGGTGTTAGTTCATCTAGACAGCAGGACGGTGGCCATGGAAGTCGGAATCCGCTAAGGAGTGTGTAACAACTCACCTGCCGAATGAACTAGCCCTGAAAATGGATGGCGCTCAAGCGTGCTACCCATACCTCGCCGTCGGCGTTGAAGTGACGCGCCGACGAGTAGGCAGGCGTGGAGGTCG
		</sequence>
		<sequence>
			<taxon idref="024_Serpula_similis_MUCL43280"/>
			-AGCTTATACGAGTGAAACTGCGAATGGCTCATTAAATCAGTCATAGTTTATTTGATGATGCTTTGCTACATGGATAACTGTGGCAATTCTAGAGCTAATACATGCCTTACAAGCCCCGACTTCTGGGAGGGGTGCACTTATTAGATAAAAG-CCGACGCGGCTCTGCCGCCCGTCTGGTGACTCAGAATAATTCATCGAATCGCATGGCCTTGTGCCGGCGATGCATCATTCAAATATCTGCCCTATCAACTTTCGATGGTAGGATAGAGGCCTACCATGGTTGCAACGGGTAACGGGGAATAAGGGTTCGATTCCGGAGAGGGAGCCTGAGAAACGGCTACCACATCCAAGGAAGGCAGCAGGCGCGCAAATTACCCAATCCCGACACGGGGAGGTAGTGACGATAAATAACAATATAGGGCTCTTTCGGGTCTTATAATTGGAATGAGTACAATCTAAACCTCTTAACGAGGAACGATTGGAGGGCAAGTCTGGTGCCAGCAGCCGCGGTAATTCCAGCTCCAATAGCGTATATTAAAGTTGTTGCAGTTAAAAAGCCCGTAGTTGAACTTTGGGCCTGGGCGGGCGGTCCGCCTCAC-GGCGTCG--TACTGTCT-GGCCGGGCCTTTCCTCTTGGTGAGCCGG--CGTGCCCTTTGCTGG-GTGC--GACGGGGAACCAGGACGTTTACCTTGAGAAAATTAGAGTGTTCAAAGCAGGTCTGTCGCCCGAATACATTAGCATGGAATAATGGAATAGGACGTGCGGTTCTATTTCGTTGGTTTCTGGAGTCGCCGTAATGATTAATAGGGACAGTTGGGGGCATTAGTATTCGGTCGCTAGAGGTGAAATTCTTGGATTGACCGAAGACTAACTA-CTGCGAAAGCATTTGCCAAGGATGTTTTCATTAATCAAGGACGAAGGTTAGGGGATCGAAAACGATCAGATACCGTTGTAGTCTTAACAGTAAACTATGCCGACCGGGGATCGGGCG-AACTC-TCTTTGATGTGGCGCTCGGCACCCTGCGAGAAATCAGAGTCTTTGGGTTCTGGGGGGAGTATGGTCGCAAGGCTGAAACTTAAAGGAATTGACGGAAGGGCACCACCAGGAGTGGAGCCTGCGGCTTAATTTGACTCAACACGGGGAAACTCACCAGGTCCAGACATGACTAGGATTGACAGATTGATAGCTCTTTCATGATTTCGTGGGTGGTGGTGCATGGCCGTTCTTAGTTGGTGGAGTGATTTGTCTGGTTAATTCCGATAACGAACGAGACCTTGACCTGCTAACTAGCCGGGCCGGC-TCGCGCTGGCCCCCGGCTTCTTAGAGGGACTGTCGGCGTCTAGCCGACGGAAGTTTGAGGCAATAACAGGTCTGTGATGCCCTTAGATGTTCTGGGCCGCACGCGCGCTACACTGACGGAGCCAGCGAGTTTCTTT-TCCTTGGCCGGAAGGC-CTGGGCAATCTTGTGAAACTCCGTCGTGCTGGGGATAGAGCATTGCAATTATTGCTCTTCAACGAGGAATTCCTAGTAAGCGTGAGTCATCAGCTCGCGTTGATTACGTCCCTGCCCTTTGTACACACCGCCCGTCGCTACTACCGATTGAATGGCTTAGTGAGGTCTCCGGATCGGCCTCGGGGAGCCGGCGACGGCACCCTGTCGCTGAGAAGCTGATCAAACTTGGTCCAACTTTCAGCAATGGATCTCTTGGCTCTCGCATCGATGAAGAACGCAGCGAATCGCGATACGTAATGTGAATTGCAGATTTTCAGTGAATCATCGAATCTTTGAATGCACCTTGCGCTCCTTGG-CAT-TCCGAGGAGCACGCCTGTCTGAGTGTCGTTTGATTCCCCTAGTAACTGCGAGTGAAGCGGGATGAGCTCAAATTTTGAATCTGGCGGCCCTCGTCGGTCGTCCGAGTTGTAATCTAGAGAAGCGTCTT-CCGCGCTGGACCGTGTACAAGTC-TCCTGGAACGGAGCGTCGCAGA
			GGGTGAGAATCCCGTCTATGACACGGACT-GCCAGGGCCTCGTGCGATGCGCTCTCGACGAGTCGAGTTGTTTGGGAATGCAGCTCAAATCGGGTGGTAAATTCCATCTAAAGCTAAATACGGGCGAGAGACCGATAGCGAACAAGTACCGTGAGGGAAAGATGAAAAGAACTTTGGAAAGAGAGTTAAACAGTACGTGAAATTGCTGAAAGGGAAACGCTCCGAGTC-AGTCGCGTCGGCC-GGGGATCAGTCCTGCGGGCGATCTCGCTTGCGGAGACGCATTTCTCGGTC--GACGGGTCAGCGTCGGTTTCGG--CCGTCGCACAAGGGT-CGGGGCGCACGTGGCATCCCCAG--GGGTGTGTTAT-AGCCCCCGAT-CGCATGCGGCG-ATTGGGACCGAGGATCGCAGCGCGGGT---CTC----CCTTTGCGGGGAGGCGCGAGGCCTACGTCCGCGCGCTTAGGACGCTGGCATAATGTCTCCGAGCGACCCGTCTTGAAACACGGACCAAGGAGTCTAACGCGCGCGCGAGTGTTCGGGTGCTTCAAACCCGAGCGCGCAGCGAAAACGAAA-GTCGAGACCTCCGTCG-CGGAGGGCACCGACGCCCGGACCCGAGCCTCGCGCGAGGGATCTGCGGTCGAGCGCGTGCGTTGGGACCCGAAAGATGGTGAACTATGCCTGAATAGGGCGAAGCCAGAGGAAACTCTGGTGGAGGCTCGCAGCGATTCTGACGTGCAAATCGATCGTCGAATTTGGGTATAGGGGCGAAAGACTAATCGAACCATCTAGTAGCTGGTTCCCGCCGAAGTTTCCCTCAGGATAGCAGAAGCTCG---TCGCATCAGATTTATGTGGTAAAGCGAATGATTAGAGGCCTTGGGGTCGCAACGACCTTAACCTATTCTCAAACTTTGAATATGTAAGGACGGGCCGTCTCTCGA-TTGGACCGCTCGGCGATTGA-GAGCTTCTAGTGGGCCATTTTTGGTAAGCAGAACTGGCGATGCGGGATGAACCGAACGCGAGGTTAAGGTGCCGGAATGCACGCTCATCAGACACCACAAAAGGCGTTAGTTCATCTAGACAGCAGGACGGTGGCCATGGAAGTCGGAACCCGCTAAGGAGTGTGTAACAACTCACCTGCCGAATGAACTAGCCCTGAAAATGGATGGCGCTCAAGCGTGCTACCCATACCTCGCCGTCGGCGTTCGAGTGACGCGCCGACGAGTAGGCGGGCGCGGAGGTCG
		</sequence>
		<sequence>
			<taxon idref="025a_Austropaxillus_sp"/>
			AAGTTTGTACT-GTGAAACTGCGAATGGCTCATTAAATCAGTTATAGTTTATTTGATGATAACTTGCTACATGGATAACTGTGGTAATTCTAGAGCTAATACATGCAATCAAAGCCCCGACTTCTGGGAGGGGTGTATTTATTAGATAAAAAACCAACGCCTTTC-GGGGCTCGTTTGGTGATTCATAATAACTTCTCGAATCGCATGGCCTTGTGCCGGCGATGCTTCATTCAAATATCTGCCCTATCAACTTTCGATGGTAGGATAGAGGCCTACCATGGTTTCAACGGGTAACGGGGAATAAGGGTTCGATTCCGGAGAGGGAGCCTGAGAAACGGCTACCACATCCAAGGAAGGCAGCAGGCGCGCAAATTACCCAATCCCGATACGGGGAGGTAGTGACAATAAATAACAATATAGGGCTCTTTCGGGTCTTATAATTGGAATGAGTACAATTTAAATCTCTTAACGAGGAACAATTGGAGGGCAAGTCTGGTGCCAGCAGCCGCGGTAATTCCAGCTCCAATAGCGTATATTAAAGTTGTTGCAGTTAAAAAGCTCGTAGTTGAACTTTGGGCCTGGACGGGTGGTCCGCCTCAC-GGCGTTG--TACTGTCT-GGCTGGGCCTTTCCTCTTGGTGATCCGG--CGTGCCCTTTATTGG-GTGC--GTCGGGGAACCAGGACTTTTACCTTGAGAAAATTAGAGTGTTCAAAGCAGGCCTTTTGCCCGAATACATTAGCATGGAATAATAAAATAGGACGTGCGGTTCTATTTTGTTGGTTTCTAGAGTCGCCGTAATGATTAATAGGGACAGTTGGGGACATTAGTATTCAGTTGCTAGAGGTGAAATTCTTGGATTTACTGAAGACTAACTA-CTGCGAAAGCATTTGTCAAGGATGTTTTCATTAATCAAGAACGAAGGTTAGGGGATCGAAAACGATCAGATACCGTTGTAGTCTTAACAGTAAACTATGCCGACTAGGGATCGGACA-ACCTC-TTTTTAATGTGTTGTTCGGCACCTTACGAGAAATCAAAGTCTTTGGGTTCTGGGGGGAGTATGGTCGCAAGGCTGAAACTTAAAGGAAT-------------------------------------------------------------------------------------------------------------------------------------------------------------------------------------------------------------------------------------------------------------------------------------------------------------------------------------------------------------------------------------------------------------------------------------------------------------------------------------------------------------------------------------------------------------------------------------------------------------------------CAACTTTCAGCAACGGATCTCTTGGCTCTCGCATCGATGAAGAACGCAGCGAATTGCGATATGTAATGTGAATTGCAGATTTTCAGTGAATCATCGAATCTTTGAACGCATCTTGCGCTCCTTGG-TAT-TCCGAGGAGCATGCCTGTTTGAGTGTCATTAGATTCCCCTAGTAACTGCGAGTGAAGCGGGAAGAGCTCAAATTTTGAATCTGGCGGTCTTT---GGCCGTCCGAGTTGTAATCTAGAGAAGCGTTTT-CCGCGCTGGACCGTGTACAAGTC-TCCTGGAAGGGAGCGTCATAGA
			GGGTGATAATCCCGTCTCTGACACGGACT-ACCAGGGC-TAT-GTGATGCGCTCTCGACGAGTCGAGTTGTTTGGGAATGCAGCTCAAATTGGGTGGTAAATTCCATCTAAAGCTAAATACAGGCGAGAGACCGATAGCGAACAAGTACCGTGAGGGAAAGATGAAAAGAACTTTGGAAAGAGAGTTAAACAGTACGTGAAATTGCTGAAAGGGAAACGCTTGAAGTC-AGTCGCGTTGGCC-GGGGATCAGCCTTGCAATC---------TTGTTGGGTGCATTTCCTGGTC--GATGGGTCAGCATCAATTTTGA--CCGTTGGAGAAGGGT-CGAGG-GAATGTGGCATCCTTCG--GGGTGTGTTAT-AGCCTTTGAT-CGCATGCAACG-GTTGGGATTGAGGAACTCAGCACGACCC--CTC-GT-GGGTTTCGGGGC---TTCG-GCCTACG--TGCGTGCTTAGGATGTTGGCATAATGGCTTTAATCGACCCGTCTTGAAACACGGACCAAGGAGTCTAACATGCACGCGAGTGTTTGGGTGTTTAAAACCCGAGCGCGCAATGAAAGTGAAA-GTTGAGACCTCTGTCG-TGGAGGGCATCGACGCCCGGACCTGAACTTTT-GTGACGGTTCTGCGGTAGAGCGTGTACGTTGGGACCCGAAAGATGGTGAACTATGCCTGAATAGGGTGAAGCCAGAGGAAACTCTGGTGGAGGCTCGTAGCGATTCTGACGTGCAAATCGATCGTCGAATTTGGGTATAGGGGCGAAAGACTAATCGAACCATCTAGTAGCTGGTTCCTGCCGAAGTTTCCCTCAGGATAGCAGAAACTCA----TGTATCAGATTTATGTGGTAAAGCGAATGATTAGAGGCCTTGGGGTTGAAACAACCTTAACCTATTCTCAAACTTTAAATATGTAAGAACGAGCCGTCTCTTAG-TTGGACCGCTCGGCGATTGA-GAGTTTCTAGTGGGCCATTTTTGGTAAGCAGAACTGGCGATGCGGGATGAACCGAACGGGAGGTTAAGGTGCCGGAATACACGCTTATCAGACACCACAAAAGGTGTTAGTTCATCTAGACAGCAGGACGGTGGCCATGGAAGTCGGAACCCGCTAAGGAGTGTGTAACAACTCACCTGCCGAATGAACTAGCCCTGAAAATGGATGGCGCTCAAGCGTGTTACCCATACCTCCCCGTTGGCGTTGAAGTGACGCGCCAACGAGTAGGCAGGCGTGGAGGTCG
		</sequence>
		<sequence>
			<taxon idref="025b_Austropaxillus_boletinoides_Pbo1"/>
			---------------------------------------------------------------------------------------------------------------------------------------------------------------------------------------------------------------------------------------------------------------------------------------------------------------------------------------------------------------------------------------------------------------------------------------------------------------------------------------------------------------------------------------------------------------------------------------------------------------------------------------------------------------------------------------------------------------------------------------------------------------------------------------------------------------------------------------------------------------------------------------------------------------------------------------------------------------------------------------------------------------------------------------------------------------------------------------------------------------------------------------------------------------------------------------------------------------------------------------------------------------------------------------------------------------------------------------------------------------------------------------------------------------------------------------------------------------------------------------------------------------------------------------------------------------------------------------------------------------------------------------------------------------------------------------------------------------------------------------------------------------CAACTTTCAGCAACGGATCTCTTGGCTCTCGCATCGATGAAGAACGCAGCGAATTGCGATATGTAATGTGAATTGCAGATTTTCAGTGAATCATCGAATCTTTGAACGCACCTTGCGCTCCTTGG-TAT-TCCGAGGAGCATGCCTGTTTGAGTGTCATTAGATT-CCCTAGTAACTGCGAGTGAAGCGGGAAGAGCTCAAA-TTTGAATCTGGCGGTCT-T---GGCCGTCCGAGTTGTAATCTAGAGAAGTGTTTT-CCGCGCTGGACCGTGTACAAGTC-TCCTGGAAGGGAGCGTCATAGA
			GGGTGATAATCCCGTCTCTGACACGGACT-ACCAGGGC-TAT-GTGATGCGCTCTCGACGAGTCGAGTTGTTTGGGAATGCAGCTCAAATTGGGTGGTAAATTCCATCTAAAGCTAAATATAGGCGAGAGACCGATAGCGAACAAGTACCGTGAGGGAAAGATGAAAAGAACTTKGGAAAGAGAGTTAAACAGTACGTGAAATTGCTGAAAGGGAAACGCTTGAAGTC-AGTCGCGTTGGCC-GGGGATCAGCCTTGCAATC---------TTGTTGGGTGCATTTCCTGGTT--GACGGGTCAGCATCAATTTTGA--CCGTTGGAGAAGGGT-CGAGG-GAATGTGGCATCCTTCG--GGGTGTGTTAT-AGCCTTTGAT-CGCATGCAACG-ATTGGGATTGAGGAACTCAGCACGACCC--CTC-GT-GGG-TTCGGGGC---TTCG-GCCTACG--TACGTGCTTAGGATGCTGGCATAATGGCTTTAATCGACCCGTCTTGAAACACGGACCAAGGAGTCTAACATGCACGCGAGTGTTTGGGTGTTTAAAACCCGAGCGCGTAATGAAAGTGAAA-GTTGAGACCTCTGTCG-TGGAGGGCATCGACGCCCGGACCTGAACTTTT-GTGACGGTTCTGCGGTAGAGCGTGTACGTTGGGACCCGAAAGATGGTGAACTATGCCTGAATAGGGTGAAGCCAGAGGAAACTCTGGTGGAGGCTCGTAGCGATTCTGACGTGCAAATCGATCGTCGAATTTGGGTATA-GGGCGAAAGACTAATCGA----------------------------------------------------------------------------------------------------------------------------------------------------------------------------------------------------------------------------------------------------------------------------------------------------------------------------------------------------------------------------------------------------------------------------------------------------------------------------------
		</sequence>
		<sequence>
			<taxon idref="025c_Austropaxillus_macnabbii_AU5"/>
			AAGTTTGTACT-GTGAAACTGCGAATGGCTCATTAAATCAGTTATAGTTTATTTGATGATATCTTGCTACATGGATAACTGTGGTAATTCTAGAGCTAATACATGCAATCAAAGCCCCGACTTCTGGGAGGGGTGTATTTATTAGATAAAAAACCAACGCCTTTC-GGGGCTCGTTTGGTGATTCATAATAACTTCTCGAATCGCATGGCCTTGTGCCGGCGATGCTTCATTCAAATATCTGCCCTATCAACTTTCGATGGTAGGATAGAGGCCTACCATGGTTTCAACGGGTAACGGGGAATAAGGGTTCGATTCCGGAGAGGGAGCCTGAGAAACGGCTACCACATCCAAGGAAGGCAGCAGGCGCGCAAATTACCCAATCCCGATACGGGGAGGTAGTGACAATAAATAACAATATAGGGCTCTTTCGGGTCTTATAATTGGAATGAGTACAATTTAAATCTCTTAACGAGGAACAATTGGAGGGCAAGTCTGGTGCCAGCAGCCGCGGTAATTCCAGCTCCAATAGCGTATATTAAAGTTGTTGCAGTTAAAAAGCTCGTAGTTGAACTTTGGGCCTGGACGGGYGGTCCGCCTCAC-GGCGTTG--TACTGTCT-GGCTGGGCCTTTCCTCTTGGTGATCCGG--CGTGCCCTTTATTGG-GTGC--GTCGGGGAACCAGGACTTTTACCTTGAGAAAATTAGAGTGTTCAAAGCAGGCCTTTTGCCCGAATATATTAGCATGGAATAATAAAATAGGACGTGCGGTTCTATTTTGTTGGTTTCTAGAGTCGCCGTAATGATTAATAGGGACAGTTGGGGACATTAGTATTCAGTTGCTAGAGGTGAAATTCTTGGATTTACTGAAGACTAACTA-CTGCGAAAGCATTTGTCAAGGATGTTTTCATTAATCAAGAACGAAGGTTAGGGGATCGAAAACGATCAGATACCGTTGTAGTCTTAACAGTAAACTATGCCGACTAGGGATCGGACA-ACCTC-TTTTTAATGTGTTGTTCGGCACCTTACGAGAAATCAAAGTCTTTGGGTTCTGGGGGGAGTATGGTCGCAAGGCTGAAACT----------------------------------------------------------------------------------------------------------------------------------------------------------------------------------------------------------------------------------------------------------------------------------------------------------------------------------------------------------------------------------------------------------------------------------------------------------------------------------------------------------------------------------------------------------------------------------------------------------------------------------CAACTTTCAGCAACGGATCTCTTGGCTCTCGCATCGATGAAGAACGCAGCGAATTGCGATATGTAATGTGAATTGCAGATTTTCAGTGAATCATCGAATCTTTGAACGCACCTTGCGCTCCTTGG-TAT-TCCGAGGAGCATGCCTGTTTGAGTGTCATTAGATTCCCCTAGTAACTGCGAGTGAAGCGGGAAGAGCTCAAATTTTGAATCTGGCGGTCTAT---GGCCGTCCGAGTTGTAATCTAGAGAAGCGTTTT-CCGCGCTGGACCGTGTACAAGTC-TCCTGGAAGGGAGCGTCATAGA
			GGGTGATAATCCCGTCTTTGACACGGACT-GCCAGGGC-TAT-GTGATGCGCTCTCGACGAGTCGAGTTGTTTGGGAATGCAGCTCAAATTGGGTGGTAAATTCCATCTAAAGCTAAATACAGGCGAGAGACCGATAGCGAACAAGTACCGTGAGGGAAAGATGAAAAGAACTTTGGAAAGAGAGTTAAACAGTACGTGAAATTGCTGAAAGGGAAACGCTTGAAGTC-AGTCGCGTCGATC-GGGGATCAGCCTTGCAATTC--------TTGCTCGGTGCATTTCCTGTTC--GACGGGTCAGCATCAATTTTGA--CCGTTGGAGAAGGGT-CGAGG-GAATGTGGCATCCTTCG--GGGTGTGTTAT-AGCCTTTGAT-CGCATGCAACG-GTTGGGATTGAGGAACTCAGTGCGACCC--CTT-GT-GGG-TTCGGGGC---TTCG-GCCTACGTTTGCGTGCTTAGGATGCTGGCATAATGGCTTTAATCGACCCGTCTTGAAACACGGACCAAGGAGTCTAACATGCACGCGAGTGTTTGGGTGTTTAAAACCCGAGCGCGTAATGAAAGTGAAA-GTCGAGACCTCTGTCG-TGGAGGGCATCGACGCCCGGACCTGAACTTTT-GTGACGGTTCTGCGGTAGAGCGTGTACGTTGGGACCCGAAAGATGGTGAACTATGCCTGAATAGGGTGAAGCCAGAGGAAACTCTGGTGGAGGCTCGTAGCGATTCTGACGTGCAAATCGATCGTCGAATTTGGGTATAGGGGCGAAAGACTAATCGA----------------------------------------------------------------------------------------------------------------------------------------------------------------------------------------------------------------------------------------------------------------------------------------------------------------------------------------------------------------------------------------------------------------------------------------------------------------------------------
		</sequence>
		<sequence>
			<taxon idref="025d_Austropaxillus_muelleri_Pax112"/>
			---------------------------------------------------------------------------------------------------------------------------------------------------------------------------------------------------------------------------------------------------------------------------------------------------------------------------------------------------------------------------------------------------------------------------------------------------------------------------------------------------------------------------------------------------------------------------------------------------------------------------------------------------------------------------------------------------------------------------------------------------------------------------------------------------------------------------------------------------------------------------------------------------------------------------------------------------------------------------------------------------------------------------------------------------------------------------------------------------------------------------------------------------------------------------------------------------------------------------------------------------------------------------------------------------------------------------------------------------------------------------------------------------------------------------------------------------------------------------------------------------------------------------------------------------------------------------------------------------------------------------------------------------------------------------------------------------------------------------------------------------------------CAACTTTCAGCAACGGATCTCTTGGCTCTCGCATCGATGAAGAACGCAGCGAATTGCGATATGTAATGTGAATTGCAGATTTTCAGTGAATCATCGAATCTTTGAACGCACCTTGCGCTCCTTGG-TAT-TCCGAGGAGCATGCCTGTTTGAGTGTCATTAGATTCCCCTAGTAACTGCGAGTGAAGCGGGATGAGCTCAAATTTTGAATCTGGCGGTCTAT---GGCCGTCCGAGTTGTAATCTAGAGAAGYGTTTT-CCGCGCTGGACCGTGTACAAGTC-TCCTGGMAGGGAGCGTCATAGA
			GGGTGATAATCCCGTCTTTGACACGGACT-ACCAGGGC-TAT-GTGATGCGCTCTCGACGAGTCGAGTTGTTTGGGAATGCAGCTCAAATTGGGTGGTAAATTCCATCTAAAGCTAAATACMGGCGAGAGACCGATAGCGAACAAGTACCGTGAGGGAAAGATGAAAAGAACTTTGAAAAGAGAGTTAAACAGTACGTGAAATTGCTGAAAGGGAAACGCTTGAAGTC-AGTCGCGTTGATC-GGGGATCAGCTTTGCAATTAATT-----TTGTAGGGTGCATTTCCTGATC--GACGGGTCAGCATCAATTTTGA--TCGTTGGATAAGGGT-CAAGG-GAATGTGGCATCTTTCG--AGGTGTGTTAT-AGCCTTTGAT-CGCATGCAACG-GTTGGGATTGAGGAACTCAGCACGACCC--CTT-GT-GGG-TTCGGGGC---TTTTTGCCTACS-GTGCGTGCTTARGATGCTGGCATAATGGCTTTAATCGACCCGTCTTGAAACACGGACCAAGGAGTCTAACATGCACGCGAGTGTTTGGGTGTTTAAAACCCGAGCGCGTAATGAAAGTGAAA-GTCKAGACCTCTGTCG-TGGAGGGCATCGACGCCCGGACCTGATCTTTT-GTGACGGTTCTGCGGTAGAGCGTGTACGTTGGGACTCGAAAGATGGTGAACTATGCCTGAATAGGGTGAAGCCAGAGGAAACTCTGGTGGAGGCTCGYAGCGATTCTGACGTGCAAATCGATCGTCGAATTTGGGKATAGGGGCGAAAGACTAATCSA----------------------------------------------------------------------------------------------------------------------------------------------------------------------------------------------------------------------------------------------------------------------------------------------------------------------------------------------------------------------------------------------------------------------------------------------------------------------------------
		</sequence>
		<sequence>
			<taxon idref="025e_Austropaxillus_squarrosus_AU9"/>
			AAGTTTGTACT-GTGAAACTGCGAATGGCTCATTAAATCAGTTATAGTTTATTTGATGATATCTTGCTACATGGATAACTGTGGTAATTCTAGAGCTAATACATGCAATCAAAGCCCCGACTTCTGGGAGGGGTGTATTTATTAGATAAAAAACCAACGCCTTTC-GGGGCTCGTTTGGTGATTCATAATAACTTCTCGAATCGCATGGCCTTGTGCCGGCGATGCTTCATTCAAATATCTGCCCTATCAACTTTCGATGGTAGGATAGAGGCCTACCATGGTTTCAACGGGTAACGGGGAATAAGGGTTCGATTCCGGAGAGGGAGCCTGAGAAACGGCTACCACATCCAAGGAAGGCAGCAGGCGCGCAAATTACCCAATCCCGATACGGGGAGGTAGTGACAATAAATAACAATATAGGGCTCTTTCGGGTCTTATAATTGGAATGAGTACAATTTAAATCTCTTAACGAGGAACAATTGGAGGGCAAGTCTGGTGCCAGCAGCCGCGGTAATTCCAGCTCCAATAGCGTATATTAAAGTTGTTGCAGTTAAAAAGCTCGTAGTTGAACTTTGGGCCTGGACGGGCGGTCCGCCTCAC-GGCGTTG--TACTGTCT-GGCTGGGCCTTTCCTCTTGGTGATCCGG--CGTGCCCTTTATTGG-GTGC--GTCGGGGAACCAGGACTTTTACCTTGAGAAAATTAGAGTGTTCAAAGCAGGCCTTTTGCCCGAATACATTAGCATGGAATAATAAAATAGGACGTGCGGTTCTATTTTGTTGGTTTCTAGAGTCGCCGTAATGATTAATAGGGACAGTTGGGGACATTAGTATTCAGTTGCTAGAGGTGAAATTCTTGGATTTACTGAAGACTAACTA-CTGCGAAAGCATTTGTCAAGGATGTTTTCATTAATCAAGAACGAAGGTTAGGGGATCGAAAACGATCAGATACCGTTGTAGTCTTAACAGTAAACTATGCCGACTAGGGATCGGACA-ACCTC-TTTTTAATGTGTTGTTCGGCACCTTACGAGAAATCAAARTCTTTGGGTTCTGGGGGGAGTATGGTCGCAAGGCTGAAACT----------------------------------------------------------------------------------------------------------------------------------------------------------------------------------------------------------------------------------------------------------------------------------------------------------------------------------------------------------------------------------------------------------------------------------------------------------------------------------------------------------------------------------------------------------------------------------------------------------------------------------CAACTTTCAGCAACGGATCTCTTGGCTCTCGCATCGATGAAGAACGCAGCGAATTGCGATATGTAATGTGAATTGCAGATTTTCAGTGAATCATCGAATCTTTGAACGCACCTTGCGCTCCTTGG-TAT-TCCGAGGAGCATGCCTGTTTGAGTGTCATTAGATTCCCCTAGTAACTGCGAGTGAAGCGGGAAGAGCTCAAATTTTGAATCTGGCGGTCTTT---GGCCGTCCGAGTTGTAATCTAGAGAAGTGTTTT-CCGCGCTGGACCGTGTACAAGTC-TCCTGGAAGGGAGCGTCATAGA
			GGGTGATAATCCCGTCTCTGACACGGACT-ACCAGGGC-TAT-GTGATGCGCTCTCGACGAGTCGAGTTGTTTGGGAATGCAGCTCAAATTGGGTGGTAAATTCCATCTAAAGCTAAATATAGGCGAGAGACCGATAGCGAACAAGTACCGTGAGGGAAAGATGAAAAGAACTTTGGAAAGAGAGTTAAACAGTACGTGAAATTGCTGAAAGGGAAACGCTTGAAGTC-AGTCGCGTTGGCC-GGGGATCAGCCTTGCAATC---------TTGTTGGGTGCATTTCCTGGTT--GACGGGTCAGCATCAATTTTGA--CCGTTGGAGAAGGGT-CGAGG-GAATGTGGCATCCTTCG--GGGTGTGTTAT-AGCCTTTGAT-CGCATGCAACG-ATTGGGATTGAGGAACTCAGCACGACCC--CTC-GT-GGG-TTCGGGGC---TTCG-GCCTACG--TACGTGCTTAGGATGCTGGCATAATGGCTTTAATCGACCCGTCTTGAAACACGGACCAAGGAGTCTAACATGCACGCGAGTGTTTGGGTGTTTAAAACCCGAGCGCGTAATGAAAGTGAAA-GTTGAGACCTCTGTCG-TGGAGGGCATCGACGCCCGGACCTGAACTTTT-GTGACGGTTCTGCGGTAGAGCGTGTACGTTGGGACCCGAAAGATGGTGAACTATGCCTGAATAGGGTGAAGCCWGAGGAAACTCTGGTGGAGGCTCGTAGCGATTCTGACGTGCAAATCGATCGTCGAATTTGGGTATA-GGGCGAAAGACTAATCG-----------------------------------------------------------------------------------------------------------------------------------------------------------------------------------------------------------------------------------------------------------------------------------------------------------------------------------------------------------------------------------------------------------------------------------------------------------------------------------
		</sequence>
		<sequence>
			<taxon idref="025f_Austropaxillus_statuum_Pst2"/>
			AAGTTTGTACT-GTGAAACTGCGAATGGCTCATTAAATCAGTTATAGTTTATTTGATGATAACTTGCTACATGGATAACTGTGGTAATTCTAGAGCTAATACATGCAATCAAAGCCCCGACTTCTGGGAGGGGTGTATTTATTAGATAAAAAACCAACGCCTTTC-GGGGCTCGTTTGGTGATTCATAATAACTTCTCGAATCGCATGGCCTTGTGCCGGCGATGCTTCATTCAAATATCTGCCCTATCAACTTTCGATGGTAGGATAGAGGCCTACCATGGTTTCAACGGGTAACGGGGAATAAGGGTTCGATTCCGGAGAGGGAGCCTGAGAAACGGCTACCACATCCAAGGAAGGCAGCAGGCGCGCAAATTACCCAATCCCGATACGGGGAGGTAGTGACAATAAATAACAATATAGGGCTCTTTCGGGTCTTATAATTGGAATGAGTACAATTTAAATCTCTTAACGAGGAACAATTGGAGGGCAAGTCTGGTGCCAGCAGCCGCGGTAATTCCAGCTCCAATAGCGTATATTAAAGTTGTTGCAGTTAAAAAGCTCGTAGTTGAACTTTGGGCCTGGACGGGCGGTCCGCCTCAC-GGCGTTG--TACTGTCT-GGCTGGGCCTTTCCTCTTGGTGATCCGG--CGTGCCCTTTATTGG-GTGC--GTCGGGGAACCAGGACTTTTACCTTGAGAAAATTAGAGTGTTCAAAGCAGGCCTTTTGCCCGAATACATTAGCATGGAATAATAAAATAGGACGTGCGGTTCTATTTTGTTGGTTTCTAGAGTCGCCGTAATGATTAATAGGGACAGTTGGGGACATTAGTATTCAGTTGCTAGAGGTGAAATTCTTGGATTTACTGAAGACTAACTA-CTGCGAAAGCATTTGTCAAGGATGTTTTCATTAATCAAGAACGAAGGTTAGGGGATCGAAAACGATCAGATACCGTTGTAGTCTTAACAGTAAACTATGCCGACTAGGGATCGGACA-ACCTC-TTTTTAATGTGTTGTTCGGCACCTTACGAGAAATCAAAGTCTTTGGGTTCTGGGGGGAGTATGGTCGCAAGGCTGAAACT----------------------------------------------------------------------------------------------------------------------------------------------------------------------------------------------------------------------------------------------------------------------------------------------------------------------------------------------------------------------------------------------------------------------------------------------------------------------------------------------------------------------------------------------------------------------------------------------------------------------------------CAACTTTCAGCAACGGATCTCTTGGCTCTCGCATCGATGAAGAACGCAGCGAATTGCGATATGTAATGTGAATTGCAGATTTTCAGTGAATCATCGAATCTTTGAACGCACCTTGCGCTCCTTGG-TAT-TCCGAGGAGCATGCCTGTTTGAGTGTCATTA-------CTAGTAACTGCGAGTGAAGCGGGAAGAGCTCAAATTTTGAATCTGGCGGTCTTT---GGCCGTCCGAGTTGTAATCTAGAGAAGTGTTTT-CCGCGCTGGACCGTGTACAAGTC-TCCTGGACGGGAGCGTCATAGA
			GGGTGATAATCCCGTCTCTGACACGGACT-ACCAGGGC-TAT-GTGATGCGCTCTCGACGAGTCGAGTTGTTTGGGAATGCAGCTCAMATTGGGTGGTAAATTCCATCTAAAGCTAAATACASGCGAGAGACCGATAGCGAACAAGTACCGTGAGGGAAAGATGAAAAGAACTTTGGAAAGAGAGTTAAACAGTACGTGAAATTGCTGAAAGGGAAACGCTTGAAGTC-AGTCGCGTTGGCC-GGGGATCAGCCTTGCAATC---------TTGTTGGGTGCATTTCCTGGTTT-GACGGGTCAGCATCAATTTTGA--CTGTTGGAGAAGGGT-CGAGG-GAATGTGGCATCCTTCG--GGGTGTGTTAT-AGCCTTTGAT-CGCATGCAACG-GTTGGGATTGAGGAACTCASCACSACCCC-CTC-GT-GGG-TTCGGGGC---TTCG-GCCTACG--TGCGTGCTTAGGATGCTGGCATAATGGCTTTAATCGACCCGTCYTGAAACACGGACCAAGGAGTCTAACATGCACGCGAGTGTTTGGGTGTTTAAAACCCGAGCGCGCAATGAAAGTGAAA-GTTGAGACCTCTGTCG-TGGAGGGCATCGACGCCCGGACCTGAACTTTT-GTGACGGTTCTGCSGTAGAGCGTGTACGTTGGGAYCCGAAAGATSGTGMACYMTGCCTGAATACGGTGAG--CWGAGGAAACTCTGGTGGAGGCTCGTAACGATTCTSACGTGCAATYCGATCGTCGAATTTGGGTATAGGGGCGAMAGACTAATCGA----------------------------------------------------------------------------------------------------------------------------------------------------------------------------------------------------------------------------------------------------------------------------------------------------------------------------------------------------------------------------------------------------------------------------------------------------------------------------------
		</sequence>
		<sequence>
			<taxon idref="026a_Serpula_lacrymans_383"/>
			AAGTTTGTACT-GTGAAACTGCGAATGGCTCATTAAATCAGTTATAGTTTATTTGATGATATCTTGCTACATGGATAACTGTGGTAATTCTAGAGCTAATACATGCAATCAAAGCCCCGACTTCTGGGAGGGGTGTATTTATTAGATAAAAAACCAACGCGGCTC-GCCGCTCGTTTGGTGATTCATAATAACTTCTCGAATCGCATGGCCTTGTGCCGGCGATGCTTCATTCAAATATCTGCCCTATCAACTTTCGATGGTAGGATAGAGGCCTACCATGGTTTCAACGGGTAACGGGGAATAAGGGTTCGATTCCGGAGAGGGAGCCTGAGAAACGGCTACCACATCCAAGGAAGGCAGCAGGCGCGCAAATTACCCAATCCCGATACGGGGAGGTAGTGACAATAAATAACAATATAGGGCTCTTTTGGGTCTTATAATTGGAATGAGTACAATTTAAATCTCTTAACGAGGAACAATTGGAGGGCAAGTCTGGTGCCAGCAGCCGCGGTAATTCCAGCTCCAATAGCGTATATTAAAGTTGTTGCAGTTAAAAAGCTCGTAGTTGAACTTTGGGCCTGGGTGGGTGGTCCGCCTCAC-GGCGTTG--TACTGTCT-GGCCGGGCCTTTCCTCTTGGTGAGCCGG--TGTGCCCTTTATTGG-GTGC--ATCGGGGAACCAGGACTTTTACCTTGAGAAAATTAGAGTGTTCAAAGCAGGCCTTTTGCCCGAATACATTAGCATGGAATAATAAAATAGGACGTGCGGTTCTATTTTGTTGGTTTCTAGAGTCGCCGTAATGATTAATAGGGACAGTTGGGGACATTAGTATTCAGTTGCTAGAGGTGAAATTCTTGGATTTACTGAAGACTAACTA-TTGCGAAAGCATTTGTCAAGGATGTTTTCATTAATCAAGAACGAAGGTTAGGGGATCGAAAACGATCAGATACCGTTGTAGTCTTAACAGTAAACTATGCCGACTAGGGATCGGACA-ACCTC-TTTTTGATGTGTTGTTCGGCACCTTACGAGAAATCAAAGTCTTTGGGTTCTGGGGGGAGTATGGTCGCAAGGCTGAAACTTAAAGGAATTGACGGAAGGGCACCACCAGGAGTGGAGCCTGCGGCTTAATTTGACTCAACACGGGGAAACTCACCAGGTCCAGACATGACTAGGATTGACAGATTGATAGCTCTTTCATGATTTTATGGGTGGTGGTGCATGGCCGTTCTTAGTTGGTGGAGTGATTTGTCTGGTTAATTCCGATAACGAACGAGACCTTAACCTGCTAAATAGCCAGGCCGGC-TTTTGCTGGTCTCCGGCTTCTTAGAGGGACTGTCGGCGTCTAGCCGACGGAAGTTTGAGGCAATAACAGGTCTGTGATGCCCTTAGATGTTCTGGGCCGCACGCGCGCTACACTGACAGAGCCAGCGAGTTTATTT-TCCTTGGCCGGAAGGT-CTGGGTAATCTTGTGAAACTCTGTCGTGCTGGGGATAGAGCATTGCAATTATTGCTCTTCAACGAGGAATTCCTAGTAAGCGTGAGTCATCAGCTCGCGTTGATTACGTCCCTGCCCTTTGTACACACCGCCCGTCGCTACTACCGATTGAATGGCTTAGTGAGGTCTCCGGATTGGCTTTTGAGAGCCGGCAACGGCACTCGTTTGCTGAGAAGCTGATCAAACTTGGTCCAACTTTCAGCAACGGATCTCTTGGCTCTCGCATCGATGAAGAACGCAGCGAATTGCGATATGTAATGTGAATTGCAGATTTTCAGTGAATCATCGAATCTTTGAACGCACCTTGCGCTCCTTGG-TAT-TCCGAGGAGCATGCCTGTTTGAGTGTCATTAGATTCCCCTAGTAACTGCGAGTGAAGCGGGAAGAGCTCAAATTTTAAATCTGGCGGTCCTCGT-GGTCGTCCGAGTTGTAATCTAGAGAAGCGTTTT-CCGCGCTGGACCGTGTACAAGTC-TCCTGGAACGGAGCGTCATAGA
			GGGTGAGAATCCCGTCTCTGACACGGACT-ACCAGGGCTTTT-GTGATGCGCTCTCGACGAGTCGAGTTGTTTGGGAATGCAGCTCAAATTGGGTGGTAAATTCCATCTAAAGCTAAATATAGGCGAGAGACCGATAGCGAACAAGTACCGTGAGGGAAAGATGAAAAGAACTTTGGAAAGAGAGTTAAACAGTACGTGAAATTGCTGAAAGGGAAACGCTTGAAGTC-AGTCGCGTTGGCC-GGGGATCAGCCTTGCAATC---------TTGTTGGGTGCATTTCCTGGTT--GACGGGTCAGCATCAATTTTGA--CCGTCGGAGAAGGGT-TGAGG-GAATGTGGCATCCTTCG--GGGTGTGTTAT-AGCCTTTGAT-CGTATGCGACG-GTTGGGATTGAGGAACTCAGCATGACCC--CTC-GT-GGG-TTTGGGGC---TTCG-GCTCACA--TCCATGCTTAGGATGCTGGCATAATGGCTTTAAGCGACCCGTCTTGAAACACGGACCAAGGAGTCTAACATGCCCGCGAGTGTTTGGGTGTTTAAAACCCGAGCGCGTAATGAAAGTGAAA-GTTGAGACCTCTGTCG-TGGAGGGCATCGACGCCCGGACCAGAACTTTT-GTGACGGCCCTGCGGTAGAGCGTGTATGTTGGGACCCGAAAGATGGTGAACTATGCCTGAATAGGGTGAAGCCAGAGGAAACTCTGGTGGAGGCTCGTAGCGATTCTGACGTGCAAATCGATCGTCGAATTTGGGTATAGGGGCGAAAGACTAATCGAACCATCTAGTAGCTGGTTCCTGCCGAAGTTTCCCTCAGGATAGCAGAAACTCA----CTGATCAGATTTATGTGGTAAAGCGAATGATTAGAGGCCTTGGGGTTGAAACAACCTTAACCTATTCTCAAACTTTAAATATGTAAGAACGAGCCGTCTCTTGA-TTGGACCGCTCGGCGATTGA-GAGTTTCTAGTGGGCCATTTTTGGTAAGCAGAACTGGCGATGCGGGATGAACCGAACGCGAGGTTAAGGTGCCGGAATGCACACTCATCAGACACCACAAAAGGTGTTAGTTCATCTAGACAGCAGGACGGTGGCCATGGAAGTCGGAATCCGCTAAGGAGTGTGTAACAACTCACCTGCCGAATGAACTAGCCCTGAAAATGGATGGCGCTCAAGTGTGTTACCCATACCTCGCCGTCGGCGTTGAAGTGACGCGCCGACGAGTAGGCAGGCGTGGAGGTCG
		</sequence>
		<sequence>
			<taxon idref="026b_Serpula_lacrymans_CZ1"/>
			AAGTTTGTACT-GTGAAACTGCGAATGGCTCATTAAATCAGTTATAGTTTATTTGATGATATCTTGCTACATGGATAACTGTGGTAATTCTAGAGCTAATACATGCAATCAAAGCCCCGACTTCTGGGAGGGGTGTATTTATTAGATAAAAAACCAACGCGGCTC-GCCGCTCGTTTGGTGATTCATAATAACTTCTCGAATCGCATGGCCTTGTGCCGGCGATGCTTCATTCAAATATCTGCCCTATCAACTTTCGATGGTAGGATAGAGGCCTACCATGGTTTCAACGGGTAACGGGGAATAAGGGTTCGATTCCGGAGAGGGAGCCTGAGAAACGGCTACCACATCCAAGGAAGGCAGCAGGCGCGCAAATTACCCAATCCCGATACGGGGAGGTAGTGACAATAAATAACAATATAGGGCTCTTTTGGGTCTTATAATTGGAATGAGTACAATTTAAATCTCTTAACGAGGAACAATTGGAGGGCAAGTCTGGTGCCAGCAGCCGCGGTAATTCCAGCTCCAATAGCGTATATTAAAGTTGTTGCAGTTAAAAAGCTCGTAGTTGAACTTTGGGCCTGGGTGGGTGGTCCGCCTCAC-GGCGTTG--TACTGTCT-GGCCGGGCCTTTCCTCTTGGTGAGCCGG--TGTGCCCTTTATTGG-GTGC--ATCGGGGAACCAGGACTTTTACCTTGAGAAAATTAGAGTGTTCAAAGCAGGCCTTTTGCCCGAATACATTAGCATGGAATAATAAAATAGGACGTGCGGTTCTATTTTGTTGGTTTCTAGAGTCGCCGTAATGATTAATAGGGACAGTTGGGGACATTAGTATTCAGTTGCTAGAGGTGAAATTCTTGGATTTACTGAAGACTAACTA-TTGCGAAAGCATTTGTCRAGGATGTTTTCATTAATCRAGAACGAAGGTTAGGGGATCGAAAACGATCAGATACCGTTGTAGTCTTAACAGTAAACTATGCCGACTAGGGATCGGACW-ACCTC-TTTTTGATGTGTTGTTCGGCACCTTACGAGAAATCAAAGTCTTTGGGTTCTGGGGGGAGTATGGTCGCAAGGCTGAAACT----------------------------------------------------------------------------------------------------------------------------------------------------------------------------------------------------------------------------------------------------------------------------------------------------------------------------------------------------------------------------------------------------------------------------------------------------------------------------------------------------------------------------------------------------------------------------------------------------------------------------------CAACTTTCAGCAACGGATCTCTTGGCTCTCGCATCGATGAAGAACGCAGCGAATTGCGATATGTAATGTGAATTGCAGATTTTCAGTGAATCATCGAATCTTTGAACGCACCTTGCGCTCCTTGG-TAT-TCCGAGGAGCATGCCTGTTTGAGTGTCATTAGATTCCCCTAGTAACTGCGAGTGAAGCGGGAAGAGCTCAAATTTTAAATCTGGCGGTCCTCGT-GGTCGTCCGAGTTGTAATCTAGAGAAGCGTTTT-CCGCGCTGGACCGTGTACAAGTC-TCCTGGAACGGAGCGTCATAGA
			GGGTGAGAATCCCGTCTCTGACACGGACT-ACCAGGGCTTTT-GTGATGCGCTCTCGACGAGTCGAGTTGTTTGGGAATGCAGCTCAAATTGGGTGGTAAATTCCATCTAAAGCTAAATATAGGCGAGAGACCGATAGCGAACAAGTACCGTGAGGGAAAGATGAAAAGAACTTTGGAAAGAGAGTTAAACAGTACGTGAAATTGCTGAAAGGGAAACGCTTGAAGTC-AGTCGCGTTGGCC-GGGGATCAGCCTTGCAATC---------TTGTTGGGTGCATTTCCTGGTT--GACGGGTCAGCATCAATTTTGA--CCGTCGGAGAAGGGT-TGAGG-GAATGTGGCATCCTTCG--GGGTGTGTTAT-AGCCTTTGAT-CGTATGCGACG-GTTGGGATTGAGGAACTCAGCATGACCC--CTC-GT-GGG-TTTGGGGC---TTCG-GCTCACA--TCCATGCTTAGGATGCTGGCATAATGGCTTTAAGCGACCCGTCTTGAAACACGGACCAAGGAGTCTAACATGCCCGCGAGTGTTTGGGTGTTTAAAACCCGAGCGCGTAATGAAAGTGAAA-GTTGAGACCTCTGTCG-TGGAGGGCATCGACGCCCGGACCAGAACTTTT-GTGACGGCCCTGCGGTAGAGCGTGTATGTTGGGACCCGAAAGATGGTGAACTATGCCTGAATAGGGTGAAGCCAGAGGAAACTCTGGTGG------------------------------------------------------------------------------------------------------------------------------------------------------------------------------------------------------------------------------------------------------------------------------------------------------------------------------------------------------------------------------------------------------------------------------------------------------------------------------------------------------------------------------------------------------
		</sequence>
		<sequence>
			<taxon idref="026c_Serpula_lacrymans_CZ2"/>
			AAGTTTGTACT-GTGAAACTGCGAATGGCTCATTAAATCAGTTATAGTTTATTTGATGATATCTTGCTACATGGATAACTGTGGTAATTCTAGAGCTAATACATGCAATCAAAGCCCCGACTTCTGGGAGGGGTGTATTTATTAGATAAAAAACCAACGCGGCTC-GCCGCTCGTTTGGTGATTCATAATAACTTCTCGAATCGCATGGCCTTGTGCCGGCGATGCTTCATTCAAATATCTGCCCTATCAACTTTCGATGGTAGGATAGAGGCCTACCATGGTTTCAACGGGTAACGGGGAATAAGGGTTCGATTCCGGAGAGGGAGCCTGAGAAACGGCTACCACATCCAAGGAAGGCAGCAGGCGCGCAAATTACCCAATCCCGATACGGGGAGGTAGTGACAATAAATAACAATATAGGGCTCTTTTGGGTCTTATAATTGGAATGAGTACAATTTAAATCTCTTAACGAGGAACAATTGGAGGGCAAGTCTGGTGCCAGCAGCCGCGGTAATTCCAGCTCCAATAGCGTATATTAAAGTTGTTGCAGTTAAAAAGCTCGTAGTTGAACTTTGGGCCTGGGTGGGTGGTCCGCCTCAC-GGCGTTG--TACTGTCT-GGCCGGGCCTTTCCTCTTGGTGAGCCGG--TGTGCCCTTTATTGG-GTGC--ATCGGGGAACCAGGACTTTTACCTTGAGAAAATTAGAGTGTTCAAAGCAGGCCTTTTGCCCGAATACATTAGCATGGAATAATAAAATAGGACGTGCGGTTCTATTTTGTTGGTTTCTAGAGTCGCCGTAATGATTAATAGGGACAGTTGGGGACATTAGTATTCAGTTGCTAGAGGTGAAATTCTTGGATTTACTGAAGACTAACTA-TTGCGAAAGCATTTGTCAAGGATGTTTTCATTAATCAAGAACGAAGGTTAGGGGATCGAAAACGATCAGATACCGTTGTAGTCTTAACAGTAAACTATGCCGACTAGGGATCGGACA-ACCTC-TTTTTGATGTGTTGTTCGGCACCTTACGAGAAATCAAAGTCTTTGGGTTCTGGGGGGAGTATGGTCGCAAGGCTGAAACT----------------------------------------------------------------------------------------------------------------------------------------------------------------------------------------------------------------------------------------------------------------------------------------------------------------------------------------------------------------------------------------------------------------------------------------------------------------------------------------------------------------------------------------------------------------------------------------------------------------------------------CAACTTTCAGCAACGGATCTCTTGGCTCTCGCATCGATGAAGAACGCAGCGAATTGCGATATGTAATGTGAATTGCAGATTTTCAGTGAATCATCGAATCTTTGAACGCACCTTGCGCTCCTTGG-TAT-TCCGAGGAGCATGCCTGTTTGAGTGTCATTAG-----------------------------------------------------------------------------------------------------------------------------------------------
			G--------------------------------------------------------------------------------------------------------------------------------------------------------------------------------------------------------------------------------------------------------------------------------------------------------------------------------------------------------------------------------------------------------------------------------------------------------------------------------------------------------------------------------------------------------------------------------------------------------------------------------------------------------------------------------------------------------------------------------------------------------------------------------------------------------------------------------------------------------------------------------------------------------------------------------------------------------------------------------------------------------------------------------------------------------------------------------------------------------------------------------------------------------------------------------------------------------------------------------------------------------------------------------------------------------
		</sequence>
		<sequence>
			<taxon idref="026d_Serpula_lacrymans_SL1"/>
			AAGTTTGTACT-GTGAAACTGCGAAMGGCTCATTAAATCAGTTATAGTTTATTTGAMGATATCTYGCTACAWGGATAACWGMGGTAATTCTAGAGCTAATACATGCAATCAAAGCCCCGACTTCTGGGAGGGGTGTATTTATTAGATAAAAAACCAACGCGGCTC-GCCGCTCGTTTGGTGATTCATAATAACTTCTCGAATCGCATGGCCTTGTGCCGGCGATGCTTCATTCAAATATCTGCCCTATCAACTTTCGATGGTAGGATAGAGGCCTACCATGGTTTCAACGGGTAACGGGGAATAAGGGTTCGATTCCGGAGAGGGAGCCTGAGAAACGGCTACCACATCCAAGGAAGGCAGCAGGCGCGCAAATTACCCAATCCCGATACGGGGAGGTAGTGACAATAAATAACAATATAGGGCTCTTTTGGGTCTTATAATTGGAATGAGTACAATTTAAATCTCTTAACGAGGAACAATTGGAGGGCAAGTCTGGTGCCAGCAGCCGCGGTAATTCCAGCTCCAATAGCGTATATTAAAGTTGTTGCAGTTAAAAAGCTCGTAGTTGAACTTTGGGCCTGGGTGGGTGGTCCGCCTCAC-GGCGTTG--TACTGTCT-GGCCGGGCCTTTCCTCTTGGTGAGCCGG--TGTGCCCTTTATTGG-GTGC--ATCGGGGAACCAGGACTTTTACCTTGAGAAAATTAGAGTGTTCAAAGCAGGCCTTTTGCCCGAATACATTAGCATGGAATAATAAAATAGGACGTGCGGTTCTATTTTGTTGGTTTCTAGAGTCGCCGTAATGATTAATAGGGACAGTTGGGGACATTAGTATTCAGTTGCTAGAGGTGAAATTCTTGGATTTACTGAAGACTAACTA-TTGCGAAAGCATTTGTCAAGGATGTTTTCATTAATCAAGAACGAAGGTTAGGGGATCGAAAACGATCAGATACCGTTGTAGTCTTAACAGTAAACTATGCCGACTAGGGATCGGACY-ACCTC-TTTTTGATGTGTTGTTCGGCACCTTACGAGAAATCRAAGTCTTTGGGTTCTGGGGGGAGTATGGTCGCA-GGCTGAA-CT----------------------------------------------------------------------------------------------------------------------------------------------------------------------------------------------------------------------------------------------------------------------------------------------------------------------------------------------------------------------------------------------------------------------------------------------------------------------------------------------------------------------------------------------------------------------------------------------------------------------------------CAACTTTCAGCAACGGATCTCTTGGCTCTCGCATCGATGAAGAACGCAGCGAATTGCGATATGTAATGTGAATTGCAGATTTTCAGTGAATCATCGAATCTTTGAACGCACCTTGCGCTCCTTGG-TAT-TCCGAGGAGCATGCCTGTTTGAGTGTCATTAGATTCCCCTAGTAACTGCGAGTGAAGCGGGAAGAGCTCAAATTTTAAATCTGGCGGTCCTCGT-GGTCGTCCGAGTTGTAATCTAGAGAAGCGTTTT-CCGCGCTGGACCGTGTACAAGTC-TCCTGGAACGGAGCGTCATAGA
			GGGTGAGAATCCCGTCTCTGACACGGACT-ACCAGGGCTTTT-GTGATGCGCTCTCGACGAGTCGAGTTGTTTGGGAATGCAGCTCAAATTGGGTGGTAAATTCCATCTAAAGCTAAATATAGGCGAGAGACCGATAGCGAACAAGTACCGTGAGGGAAAGATGAAAAGAACTTTGGAAAGAGAGTTAAACAGTACGTGAAATTGCTGAAAGGGAAACGCTTGAAGTC-AGTCGCGTTGGCC-GGGGATCAGCCTTGCAATC---------TTGTTGGGTGCATTTCCTGGTT--GACGGGTCAGCATCAATTTTGA--CCGTCGGAGAAGGGT-TGAGG-GAATGTGGCATCCTTCG--GGGTGTGTTAT-AGCCTTTGAT-CGTATGCGACG-GTTGGGATTGAGGAACTCAGCATGACCC--CTC-GT-GGG-TTTGGGGC---TTCG-GCTCACA--TCCATGCTTAGGATGCTGGCATAATGGCTTTAAGCGACCCGTCTTGAAACACGGACCAAGGAGTCTAACATGCCCGCGAGTGTTTGGGTGTTTAAAACCCGAGCGCGTAATGAAAGTGAAA-GTTGAGACCTCTGTCG-TGGAGGGCATCGACGCCCGGACCAGAACTTTT-GTGACGGCCCTGCGGTAGAGCGTGTATGTTGGGACCCGAAAGATGGTGAACTATGCCTGAATAGGGTGAAGCCAGAGGAAACTCTGGTGGAGGCTCGTAGCGATTCTGACGTGCAAATCGATCGTCGAATTTGGGTATA-GGGCGAAAGACTAATCGA----------------------------------------------------------------------------------------------------------------------------------------------------------------------------------------------------------------------------------------------------------------------------------------------------------------------------------------------------------------------------------------------------------------------------------------------------------------------------------
		</sequence>
		<sequence>
			<taxon idref="026e_Serpula_lacrymans_SL198"/>
			AAGTTTGTACT-GTGAAACTGCGAATGGCTCATTAAATCAGTTATAGTTTATTTGATGATATCTTGCTACATGGATAACTGTGGTAATTCTAGAGCTAATACATGCAATCAAAGCCCCGACTTCTGGGAGGGGTGTATTTATTAGATAAAAAACCAACGCGGCTC-GCCGCTCGTTTGGTGATTCATAATAACTTCTCGAATCGCATGGCCTTGTGCCGGCGATGCTTCATTCAAATATCTGCCCTATCAACTTTCGATGGTAGGATAGAGGCCTACCATGGTTTCAACGGGTAACGGGGAATAAGGGTTCGATTCCGGAGAGGGAGCCTGAGAAACGGCTACCACATCCAAGGAAGGCAGCAGGCGCGCAAATTACCCAATCCCGATACGGGGAGGTAGTGACAATAAATAACAATATAGGGCTCTTTTGGGTCTTATAATTGGAATGAGTACAATTTAAATCTCTTAACGAGGAACAATTGGAGGGCAAGTCTGGTGCCAGCAGCCGCGGTAATTCCAGCTCCAATAGCGTATATTAAAGTTGTTGCAGTTAAAAAGCTCGTAGTTGAACTTTGGGCCTGGGTGGGTGGTCCGCCTCAC-GGCGTTG--TACTGTCT-GGCCGGGCCTTTCCTCTTGGTGAGCCGG--TGTGCCCTTTATTGG-GTGC--ATCGGGGAACCAGGACTTTTACCTTGAGAAAATTAGAGTGTTCAAAGCAGGCCTTTTGCCCGAATACATTAGCATGGAATAATAAAATAGGACGTGCGGTTCTATTTTGTTGGTTTCTAGAGTCGCCGTAATGATTAATAGGGACAGTTGGGGACATTAGTATTCAGTTGCTAGAGGTGAAATTCTTGGATTTACTGAAGACTAACTA-TTGCGAAAGCATTTGTCAAGGATGTTTTCATTAATCAAGAACGAAGGTTAGGGGATCGAAAACGATCAGATACCGTTGTAGTCTTAACAGTAAACTATGCCGACTAGGGATCGGACA-ACCTC-TTTTTGATGTGTTGTTCGGCACCTTACGAGAAATCAAAGTCTTTGGGTTCTGGGGGGAGTATGGTCGCAAGGCTGAAACT----------------------------------------------------------------------------------------------------------------------------------------------------------------------------------------------------------------------------------------------------------------------------------------------------------------------------------------------------------------------------------------------------------------------------------------------------------------------------------------------------------------------------------------------------------------------------------------------------------------------------------CAACTTTCAGCAACGGATCTCTTGGCTCTCGCATCGATGAAGAACGCAGCGAATTGCGATATGTAATGTGAATTGCAGATTTTCAGTGAATCATCGAATCTTTGAACGCACCTTGCGCTCCTTGG-TAT-TCCGAGGAGCATGCCTGTTTGAGTGTCATTAGATTCCCCTAGTAACTGCGAGTGAAGCGGGAAGAGCTCAAATTTTAAATCTGGCGGTCCTCGT-GGTCGTCCGAGTTGTAATCTAGAGAAGCGTTTT-CCGCGCTGGACCGTGTACAAGTC-TCCTGGAACGGAGCGTCATAGA
			GGGTGAGAATCCCGTCTCTGACACGGACT-ACCAGGGCTTTT-GTGATGCGCTCTCGACGAGTCGAGTTGTTTGGGAATGCAGCTCAAATTGGGTGGTAAATTCCATCTAAAGCTAAATATAGGCGAGAGACCGATAGCGAACAAGTACCGTGAGGGAAAGATGAAAAGAACTTTGGAAAGAGAGTTAAACAGTACGTGAAATTGCTGAAAGGGAAACGCTTGAAGTC-AGTCGCGTTGGCC-GGGGATCAGCCTTGCAATC---------TTGTTGGGTGCATTTCCTGGTT--GACGGGTCAGCATCAATTTTGA--CCGTCGGAGAAGGGT-TGAGG-GAATGTGGCATCCTTCG--GGGTGTGTTAT-AGCCTTTGAT-CGTATGCGACG-GTTGGGATTGAGGAACTCAGCATGACCC--CTC-GT-GGG-TTTGGGGC---TTCG-GCTCACA--TCCATGCTTAGGATGCTGGCATAATGGCTTTAAGCGACCCGTCTTGAAACACGGACCAAGGAGTCTAACATGCCCGCGAGTGTTTGGGTGTTTAAAACCCGAGCGCGTAATGAAAGTGAAA-GTTGAGACCTCTGTCG-TGGAGGGCATCGACGCCCGGACCAGAACTTTT-GTGACGGCCCTGCGGTAGAGCGTGTATGTTGGGACCCGAAAGATGGTGAACTATGCCTGAATAGGGTGAAGCCAGAGGAAACTCTGGTGGAGGCTCGTAGCGATTCTGACGTGCAAATCGATCGTCGAATTTGGGTATA-GGGCGAAAGACTAATCGA----------------------------------------------------------------------------------------------------------------------------------------------------------------------------------------------------------------------------------------------------------------------------------------------------------------------------------------------------------------------------------------------------------------------------------------------------------------------------------
		</sequence>
		<sequence>
			<taxon idref="026f_Serpula_lacrymans_SL199"/>
			AAGTTTGTACW-GTGAAACYGCGAAYGGCTCATTAAATCAGTTATAGTTTATTTGATGATATCTMGCTACAWGGATAACMGTGGTAATTCTAGAGCTAATACATGCAATCAAAGCCCCGACTTCTGGGAGGGGTGTATTTATTAGATAAAAAACCAACGCGGCTC-GCCGCTCGTTTGGTGATTCATAATAACTTCTCGAATCGCATGGCCTTGTGCCGGCGATGCTTCATTCAAATATCTGCCCTATCAACTTTCGATGGTAGGATAGAGGCCTACCATGGTTTCAACGGGTAACGGGGAATAAGGGTTCGATTCCGGAGAGGGAGCCTGAGAAACGGCTACCACATCCAAGGAAGGCAGCAGGCGCGCAAATTACCCAATCCCGATACGGGGAGGTAGTGACAATAAATAACAATATAGGGCTCTTTTGGGTCTTATAATTGGAATGAGTACAATTTAAATCTCTTAACGAGGAACAATTGGAGGGCAAGTCTGGTGCCAGCAGCCGCGGTAATTCCAGCTCCAATAGCGTATATTAAAGTTGTTGCAGTTAAAAAGCTCGTAGTTGAACTTTGGGCCTGGGTGGGTGGTCCGCCTCAC-GGCGTTG--TACTGTCT-GGCCGGGCCTTTCCTCTTGGTGAGCCGG--TGTGCCCTTTATTGG-GTGC--ATCGGGGAACCAGGACTTTTACCTTGAGAAAATTAGAGTGTTCAAAGCAGGCCTTTTGCCCGAATACATTAGCATGGAATAATAAAATAGGACGTGCGGTTCTATTTTGTTGGTTTCTAGAGTCGCCGTAATGATTAATAGGGACAGTTGGGGACATTAGTATTCAGTTGCTAGAGGTGAAATTCTTGGATTTACTGAAGACTAACTA-TTGCGAAAGCATTTGTCAAGGATGTTTTCATTAATCAAGAACGAAGGTTAGGGGATCGAAAACGATCAGATACCGTTGTAGTCTTAACAGTAAACTATGCCGACTAGGGATCGGACA-ACCTC-TTTTTGATGTGTTGTTCGGCACCTTACGAGAAATCAAAGTCTTTGGGTTCTGGGGGGAGTATGGTCGCAAGGCTGAAACT----------------------------------------------------------------------------------------------------------------------------------------------------------------------------------------------------------------------------------------------------------------------------------------------------------------------------------------------------------------------------------------------------------------------------------------------------------------------------------------------------------------------------------------------------------------------------------------------------------------------------------CAACTTTCAGCAACGGATCTCTTGGCTCTCGCATCGATGAAGAACGCAGCGAATTGCGATATGTAATGTGAATTGCAGATTTTCAGTGAATCATCGAATCTTTGAACGCACCTTGCGCTCCTTGG-TAT-TCCGAGGAGCATGCCTGTTTGAGTGTCATTAGATTCCCCTAGTAACTGCGAGTGAAGCGGGAAGAGCTCAAATTTTAAATCTGGCGGTCCTCGT-GGTCGTCCGAGTTGTAATCTAGAGAAGCGTTTT-CCGCGCTGGACCGTGTACAAGTC-TCCTGGAACGGAGCGTCATAGA
			GGGTGAGAATCCCGTCTCTGACACGGACT-ACCAGGGCTTTT-GTGATGCGCTCTCGACGAGTCGAGTTGTTTGGGAATGCAGCTCAAATTGGGTGGTAAATTCCATCTAAAGCTAAATATAGGCGAGAGACCGATAGCGAACAAGTACCGTGAGGGAAAGATGAAAAGAACTTTGGAAAGAGAGTTAAACAGTACGTGAAATTGCTGAAAGGGAAACGCTTGAAGTC-AGTCGCGTTGGCC-GGGGATCAGCCTTGCAATC---------TTGTTGGGTGCATTTCCTGGTT--GACGGGTCAGCATCAATTTTGA--CCGTCGGAGAAGGGT-TGAGG-GAATGTGGCATCCTTCG--GGGTGTGTTAT-AGCCTTTGAT-CGTATGCGACG-GTTGGGATTGAGGAACTCAGCATGACCC--CTC-GT-GGG-TTTGGGGC---TTCG-GCTCACA--TCCATGCTTAGGATGCTGGCATAATGGCTTTAAGCGACCCGTCTTGAAACACGGACCAAGGAGTCTAACATGCCCGCGAGTGTTTGGGTGTTTAAAACCCGAGCGCGTAATGAAAGTGAAA-GTTGAGACCTCTGTCG-TGGAGGGCATCGACGCCCGGACCAGAACTTTT-GTGACGGCCCTGCGGTAGAGCGTGTATGTTGGGACCCGAAAGATGGTGAACTATGCCTGAATAGGGTGAAGCCAGAGGAAACTCTGGTGGAGGCTCGTAGCGATTCTGACGTGCAAATCGATCGTCGAATTTGGGTATA-GGGCGAAAGACTAATCGA----------------------------------------------------------------------------------------------------------------------------------------------------------------------------------------------------------------------------------------------------------------------------------------------------------------------------------------------------------------------------------------------------------------------------------------------------------------------------------
		</sequence>
		<sequence>
			<taxon idref="026g_Serpula_lacrymans_SL5"/>
			AAGTTTGTACT-GTGAAACTGCGAATGGCTCATTAAATCAGTTATAGTTTATTTGATGATATCTTGCTACATGGATAACTGTGGTAATTCTAGAGCTAATACATGCAATCAAAGCCCCGACTTCTGGGAGGGGTGTATTTATTAGATAAAAAACCAACGCGGCTC-GCCGCTCGTTTGGTGATTCATAATAACTTCTCGAATCGCATGGCCTTGTGCCGGCGATGCTTCATTCAAATATCTGCCCTATCAACTTTCGATGGTAGGATAGAGGCCTACCATGGTTTCAACGGGTAACGGGGAATAAGGGTTCGATTCCGGAGAGGGAGCCTGAGAAACGGCTACCACATCCAAGGAAGGCAGCAGGCGCGCAAATTACCCAATCCCGATACGGGGAGGTAGTGACAATAAATAACAATATAGGGCTCTTTTGGGTCTTATAATTGGAATGAGTACAATTTAAATCTCTTAACGAGGAACAATTGGAGGGCAAGTCTGGTGCCAGCAGCCGCGGTAATTCCAGCTCCAATAGCGTATATTAAAGTTGTTGCAGTTAAAAAGCTCGTAGTTGAACTTTGGGCCTGGGTGGGTGGTCCGCCTCAC-GGCGTTG--TACTGTCT-GGCCGGGCCTTTCCTCTTGGTGAGCCGG--TGTGCCCTTTATTGG-GTGC--ATCGGGGAACCAGGACTTTTACCTTGAGAAAATTAGAGTGTTCAAAGCAGGCCTTTTGCCCGAATACATTAGCATGGAATAATAAAATAGGACGTGCGGTTCTATTTTGTTGGTTTCTAGAGTCGCCGTAATGATTAATAGGGACAGTTGGGGACATTAGTATTCAGTTGCTAGAGGTGAAATTCTTGGATTTACTGAAGACTAACTA-TTGCGAAAGCATTTGTCAAGGATGTTTTCATTAATCAAGAACGAAGGTTAGGGGATCGAAAACGATCAGATACCGTTGTAGTCTTAACAGTAAACTATGCCGACTAGGGATCGGACA-ACCTC-TTTTTGATGTGTTGTTCGGCACCTTACGAGAAATCAAAGTCTTTGGGTTCTGGGGGGAGTATGGTCGCAAGGCTGAAACT----------------------------------------------------------------------------------------------------------------------------------------------------------------------------------------------------------------------------------------------------------------------------------------------------------------------------------------------------------------------------------------------------------------------------------------------------------------------------------------------------------------------------------------------------------------------------------------------------------------------------------CAACTTTCAGCAACGGATCTCTTGGCTCTCGCATCGATGAAGAACGCAGCGAATTGCGATATGTAATGTGAATTGCAGATTTTCAGTGAATCATCGAATCTTTGAACGCACCTTGCGCTCCTTGG-TAT-TCCGAGGAGCATGCCTGTTTGAGTGTCATTAGATTCCCCTAGTAACTGCGAGTGAAGCGGGAAGAGCTCAAATTTTAAATCTGGCGGTCCTCGT-GGTCGTCCGAGTTGTAATCTAGAGAAGCGTTTT-CCGCGCTGGACCGTGTACAAGTC-TCCTGGAACGGAGCGTCATAGA
			GGGTGAGAATCCCGTCTCTGACACGGACT-ACCAGGGCTTTT-GTGATGCGCTCTCGACGAGTCGAGTTGTTTGGGAATGCAGCTCAAATTGGGTGGTAAATTCCATCTAAAGCTAAATATAGGCGAGAGACCGATAGCGAACAAGTACCGTGAGGGAAAGATGAAAAGAACTTTGGAAAGAGAGTTAAACAGTACGTGAAATTGCTGAAAGGGAAACGCTTGAAGTC-AGTCGCGTTGGCC-GGGGATCAGCCTTGCAATC---------TTGTTGGGTGCATTTCCTGGTT--GACGGGTCAGCATCAATTTTGA--CCGTCGGAGAAGGGT-TGAGG-GAATGTGGCATCCTTCG--GGGTGTGTTAT-AGCCTTTGAT-CGTATGCGACG-GTTGGGATTGAGGAACTCAGCATGACCC--CTC-GT-GGG-TTTGGGGC---TTCG-GCTCACA--TCCATGCTTAGGATGCTGGCATAATGGCTTTAAGCGACCCGTCTTGAAACACGGACCAAGGAGTCTAACATGCCCGCGAGTGTTTGGGTGTTTAAAACCCGAGCGCGTAATGAAAGTGAAA-GTTGAGACCTCTGTCG-TGGAGGGCATCGACGCCCGGACCAGAACTTTT-GTGACGGCCCTGCGGTAGAGCGTGTATGTTGGGACCCGAAAGATGGTGAACTATGCCTGAATAGGGTGAAGCCAGAGGAAACTCTGGTGGAGGCTCGTAGCGATTCTGACGTGCAAATCGATCGTCGAATTTGGGTATA-GGGCGAAAGACTAATCGA----------------------------------------------------------------------------------------------------------------------------------------------------------------------------------------------------------------------------------------------------------------------------------------------------------------------------------------------------------------------------------------------------------------------------------------------------------------------------------
		</sequence>
		<sequence>
			<taxon idref="026h_Serpula_lacr_shast_SHA30_2"/>
			AAGTTTGTACT-GTGAAACTGCGAATGGCTCATTAAATCAGTTATAGTT-ATTTGATGATATC-TGCTACATGGATAACTGTGGTAATTCTAGAGCTAATACATGCAATCAAAGCCCCGACTTCTGGGAGGGGTGTATTTATTAGATAAAAAACCAACGCGGCTC-GCCGCTCGTTTGGTGATTCATAATAACTTCTCGAATCGCATGGCCTTGTGCCGGCGATGCTTCATTCAAATATCTGCCCTATCAACTTTCGATGGTAGGATAGAGGCCTACCATGGTTTCAACGGGTAACGGGGAATAAGGGTTCGATTCCGGAGAGGGAGCCTGAGAAACGGCTACCACATCCAAGGAAGGCAGCAGGCGCGCAAATTACCCAATCCCGATACGGGGAGGTAGTGACAATAAATAACAATATAGGGCTCTTTTGGGTCTTATAATTGGAATGAGTACAATTTAAATCTCTTAACGAGGAACAATTGGAGGGCAAGTCTGGTGCCAGCAGCCGCGGTAATTCCAGCTCCAATAGCGTATATTAAAGTTGTTGCAGTTAAAAAGCTCGTAGTTGAACTTTGGGCCTGGGTGGGCGGTCCGCCTCAC-GGCGTTG--TACTGTCT-GGCCGGGCCTTTCCTCTTGGTGAGCCGG--TGTGCCCTTTATTGG-GTGC--ATCGGGGAACCAGGACTTTTACCTTGAGAAAATTAGAGTGTTCAAAGCAGGCCTTTTGCCCGAATACATTAGCATGGAATAATAAAATAGGACGTGCGGTTCTATTTTGTTGGTTTCTAGAGTCGCCGTAATGATTAATAGGGACAGTTGGGGACATTAGTATTCAGTTGCTAGAGGTGAAATTCTTGGATTTACTGAAGACTAACTA-TTGCGAAAGCATTTGTCAAGGATGTTTTCATTAATCAAGAACGAAGGTTAGGGGATCGAAAACGATCAGATACCGTTGTAGTCTTAACAGTAAACTATGCCGACTAGGGATCAGACA-ACCTC-TTTTTGATGTGTTGTTTGGCACCTTACGAGAAATCAAAGTCTTTGGGTTCTGGGGGGAGTATGGTCGCAAGGCTGAAACT----------------------------------------------------------------------------------------------------------------------------------------------------------------------------------------------------------------------------------------------------------------------------------------------------------------------------------------------------------------------------------------------------------------------------------------------------------------------------------------------------------------------------------------------------------------------------------------------------------------------------------CAACTTTCAGCAACGGATCTCTTGGCTCTCGCATCGATGAAGAACGCAGCGAATTGCGATATGTAATGTGAATTGCAGATTTTCAGTGAATCATCGAATCTTTGAACGCACCTTGCGCTCCTTGG-TAT-TCCGAGGAGCATGCCTGTTTGAGTGTCATTAGATTCCCCTAGTAACTGCGAGTGAAGCGGGAAGAGCTCAAATTTTAAATCTGGCGGTCCTCGT-GGTCGTCCGAGTTGTAATCTAGAGAAGCGTTTT-CCGCGCTGGACCGTGTACAAGTC-TCCTGGAACGGAGCGTCATAGA
			GGGTGAGAATCCCGTCTCTGACACGGACT-ACCAGGGCTTTT-GTGATGCGCTCTCGACGAGTCGAGTTGTTTGGGAATGCAGCTCAAATTGGGTGGTAAATTCCATCTAAAGCTAAATATAGGCGAGAGACCGATAGCGAACAAGTACCGTGAGGGAAAGATGAAAAGAACTTTGGAAAGAGAGTTAAACAGTACGTGAAATTGCTGAAAGGGAAACGCTTGAAGTC-AGTCGCGTTGGCC-GGGGATCAGCCTTGCAATC---------TTGTTGGGTGCATTTCCTGGTT--GACGGGTCAGCATCAATTTTGA--CCGTCGGAGAAGGGT-TGAGG-GAATGTGGCATCTTTCG--GGGTGTGTTAT-AGCCTTTGAT-CGTATGCGACG-GTTGGGATTGAGGAACTCAGCATGACCC--CTC-GT-GGG-TTTGGGGC---TTCG-GCTCACA--TCCATGCTTAGGATGCTGGCATAATGGCTTTAATCGACCCGTCTTGAAACACGGACCAAGGAGTCTAACATGCCCGCGAGTGTTTGGGTGTTTAAAACCCGAGCGCGTAATGAAAGTGAAA-GTTGAGACCTCTGTCG-TGGAGGGCATCGACGCCCGGACCAGAACTTTT-GTGACGGCCCTGCGGTAGAGCGTGTATGTTGGGACCCGAAAGATGGTGAACTATGCCTGAATAGGGTGAAGCCAGAGGAAACTCTGGTGGAGGCTCGTAGCGATTCTGACGTGCAAATCGATCGTCGAATTTGGGTATA-GGGCGAAAGACTAATCGA----------------------------------------------------------------------------------------------------------------------------------------------------------------------------------------------------------------------------------------------------------------------------------------------------------------------------------------------------------------------------------------------------------------------------------------------------------------------------------
		</sequence>
		<sequence>
			<taxon idref="026i_Serpula_lacr_shast_SHA8_1"/>
			AAGTTTGTACT-GTGAAACTGCGAATGGCTCATTAAATCAGTTATAGTT-ATT-GATGATATCTTGCTACATGGATAACTGTGGTAATTCTAGAGCTAATACATGCAATCAAAGCCCCGACTTCTGGGAGGGGTGTATTTATTAGATAAAAAACCAACGCGGCTC-GCCGCTCGTTTGGTGATTCATAATAACTTCTCGAATCGCATGGCCTTGTGCCGGCGATGCTTCATTCAAATATCTGCCCTATCAACTTTCGATGGTAGGATAGAGGCCTACCATGGTTTCAACGGGTAACGGGGAATAAGGGTTCGATTCCGGAGAGGGAGCCTGAGAAACGGCTACCACATCCAAGGAAGGCAGCAGGCGCGCAAATTACCCAATCCCGATACGGGGAGGTAGTGACAATAAATAACAATATAGGGCTCTTTTGGGTCTTATAATTGGAATGAGTACAATTTAAATCTCTTAACGAGGAACAATTGGAGGGCAAGTCTGGTGCCAGCAGCCGCGGTAATTCCAGCTCCAATAGCGTATATTAAAGTTGTTGCAGTTAAAAAGCTCGTAGTTGAACTTTGGGCCTGGGTGGGCGGTCCGCCTCAC-GGCGTTG--TACTGTCT-GGCCGGGCCTTTCCTCTTGGTGAGCCGG--TGTGCCCTTTATTGG-GTGC--ATCGGGGAACCAGGACTTTTACCTTGAGAAAATTAGAGTGTTCAAAGCAGGCCTTTTGCCCGAATACATTAGCATGGAATAATAAAATAGGACGTGCGGTTCTATTTTGTTGGTTTCTAGAGTCGCCGTAATGATTAATAGGGACAGTTGGGGACATTAGTATTCAGTTGCTAGAGGTGAAATTCTTGGATTTACTGAAGACTAACTA-TTGCGAAAGCATTTGTCAAGGATGTTTTCATTAATCAAGAACGAAGGTTAGGGGATCGAAAACGATCAGATACCGTTGTAGTCTTAACAGTAAACTATGCCGACTAGGGATCRGACA-ACCTC-TTTTTGATGTGTTGTTYGGCACCTTACGAGAAATCAAAGTCTTTGGGTTCTGGGGGGAGTATGGTCGCAAGGCTGAAACT----------------------------------------------------------------------------------------------------------------------------------------------------------------------------------------------------------------------------------------------------------------------------------------------------------------------------------------------------------------------------------------------------------------------------------------------------------------------------------------------------------------------------------------------------------------------------------------------------------------------------------CAACTTTCAGCAACGGATCTCTTGGCTCTCGCATCGATGAAGAACGCAGCGAATTGCGATATGTAATGTGAATTGCAGATTTTCAGTGAATCATCGAATCTTTGAACGCACCTTGCGCTCCTTGG-TAT-TCCGAGGAGCATGCCTGTTTGAGTGTCATTAGATTCCCCTAGTAACTGCGAGTGAAGCGGGAAGAGCTCAAATTTTAAATCTGGCGGTCCTCGT-GGTCGTCCGAGTTGTAATCTAGAGAAGCGTTTT-CCGCGCTGGACCGTGTACAAGTC-TCCTGGAACGGAGCGTCATAGA
			GGGTGAGAATCCCGTCTCTGACACGGACT-ACCAGGGCTTTT-GTGATGCGCTCTCGACGAGTCGAGTTGTTTGGGAATGCAGCTCAAATTGGGTGGTAAATTCCATCTAAAGCTAAATATAGGCGAGAGACCGATAGCGAACAAGTACCGTGAGGGAAAGATGAAAAGAACTTTGGAAAGAGAGTTAAACAGTACGTGAAATTGCTGAAAGGGAAACGCTTGAAGTC-AGTCGCGTTGGCC-GGGGATCAGCCTTGCAATC---------TTGTTGGGTGCATTTCCTGGTT--GACGGGTCAGCATCAATTTTGA--CCGTCGGAGAAGGGT-TGAGG-GAATGTGGCATCTTTCG--GGGTGTGTTAT-AGCCTTTGAT-CGTATGCGACG-GTTGGGATTGAGGAACTCAGCATGACCC--CTC-GT-GGG-TTTGGGGC---TTCG-GCTCACA--TCCATGCTTAGGATGCTGGCATAATGGCTTTAATCGACCCGTCTTGAAACACGGACCAAGGAGTCTAACATGCCCGCGAGTGTTTGGGTGTTTAAAACCCGAGCGCGTAATGAAAGTGAAA-GTTGAGACCTCTGTCG-TGGAGGGCATCGACGCCCGGACCAGAACTTTT-GTGACGGCCCTGCGGTAGAGCGTGTATGTTGGGACCCGAAAGATGGTGAACTATGCCTGAATAGGGTGAAGCCAGAGGAAACTCTGGTGGAGGCTCGTAGCGATTCTGACGTGCAAATCGATCGTCGAATTTGGGTATA-GGGCGAAAGACTAATCGA----------------------------------------------------------------------------------------------------------------------------------------------------------------------------------------------------------------------------------------------------------------------------------------------------------------------------------------------------------------------------------------------------------------------------------------------------------------------------------
		</sequence>
		<sequence>
			<taxon idref="027_Serpula_himantioides_SH136"/>
			---------------AAACTGCGAATGGCTCATTAAATCAGTTATAGTTTATTTGATGATATCTTGCTACATGGATAACTGTGGTAATTCTAGAGCTAATACATGCAATCAAAGCCCCGACTTCTGGGAGGGGTGTATTTATTAGATAAAAAACCAACGCGGCTC-GCCGCTCGTTTGGTGATTCATAATAACTTCTCGAATCGTATGGCCTTGTGCCGGCGATGCTTCATTCAAATATCTGCCCTATCAACTTTCGATGGTAGGATAGAGGCCTACCATGGTTTCAACGGGTAACGGGGAATAAGGGTTCGATTCCGGAGAGGGAGCCTGAGAAACGGCTACCACATCCAAGGAAGGCAGCAGGCGCGCAAATTACCCAATCCCGATACGGGGAGGTAGTGACAATAAATAACAATATAGGGCTCTTTTGGGTCTTATAATTGGAATGAGTACAATTTAAATCTCTTAACGAGGAACAATTGGAGGGCAAGTCTGGTGCCAGCAGCCGCGGTAATTCCAGCTCCAATAGCGTATATTAAAGTTGTTGCAGTTAAAAAGCTCGTAGTTGAACTTTGGGCCTGGGTGGGCGGTCCGCCTCAC-GGCGTTG--TACTGTCT-GGCCGGGCCTTTCCTCTTGGTGAGCCGG--TGTGCCCTTTGTTGG-GTGC--ATCGGGGAACCAGGACTTTTACCTTGAGAAAATTAGAGTGTTCAAAGCAGGCCTTTTGCCCGAATACATTAGCATGGAATAATAAAATAGGACGTGCGGTTCTATTTTGTTGGTTTCTAGAGTCGCCGTAATGATTAATAGGGACAGTTGGGGACATTAGTATTCAGTTGCTAGAGGTGAAATTCTTGGATTTACTGAAGACTAACTA-TTGCGAAAGCATTTGTCAAGGATGTTTTCATTAATCAAGAACGAAGGTTAGGGGATCGAAAACGATCAGATACCGTTGTAGTCTTAACAGTAAACTATGCCGACTAGGGATCGGACA-ACCTC-TTTTTGATGTGTTGTTCGGCACCTTACGAGAAATCAAAGTCTTTGGGTTCTGGGGGGAGTATGGTCGCAAGGCTGAAACTTAAAGGAATTGACGGAAGGGCACCACCAGGAGTGGAGCCTGCGGCTTAATTTGACTCAACACGGGGAAACTCACCAGGTCCAGACATGACTAGGATTGACAGATTGATAGCTCTTTCATGATTTTATGGGTGGTGGTGCATGGCCGTTCTTAGTTGGTGGAGTGATTTGTCTGGTTAATTCCGATAACGAACGAGACCTTAACCTGCTAAATAGCCAGGCCGGC-TTTCGCTGGTCTCCGGCTTCTTAGAGGGACTGTCGGCGTCTAGCCGACGGAAGTTTGAGGCAATAACAGGTCTGTGATGCCCTTAGATGTTCTGGGCCGCACGCGCGCTACACTGACAGAGCCAGCGAGTTTATTT-TCCTTGGCCGGAAGGT-CTGGGTAATCTTGTGAAACTCTGTCGTGCTGGGGATAGAGCATTGCAATTATTGCTCTTCAACGAGGAATTCCTAGTAAGCGTGAGTCATCAGCTCGCGTTGATTACGTCCCTGCCCTTTGTACACACCGCCCGTCGCTACTACCGATTGAATGGCTTAGTGAGGTCTCCGGATTGGCGTTCGAGAGCCGGCAACGGCACTTGTTTGCTGAGAAGCTGATCAAACTTGGTCCAACTTTCAGCAACGGATCTCTTGGCTCTCGCATCGATGAAGAACGCAGCGAATTGCGATATGTAATGTGAATTGCAGATTTTCAGTGAATCATCGAATCTTTGAACGCACCTTGCGCTCCTTGG-TAT-TCCGAGGAGCATGCCTGTTTGAGTGTCATTAGATTCCCCTAGTAACTGCGAGTGAAGCGGGAAGAGCTCAAATTTTGAATCTGGCGGTCCTCGT-GGTCGTCCGAGTTGTAATCTAGAGAAGCGTTTT-CCGCGCTGGACCGTGTACAAGTC-TCCTGGAACGGAGCGTCATAGA
			GGGTGAGAATCCCGTCTCTGACACGGACT-ACCAGGGCTTTT-GTGATGCGCTCTCGACGAGTCGAGTTGTTTGGGAATGCAGCTCAAATTGGGTGGTAAATTCCATCTAAAGCTAAATACAGGCGAGAGACCGATAGCGAACAAGTACCGTGAGGGAAAGATGAAAAGAACTTTGGAAAGAGAGTTAAACAGTACGTGAAATTGCTGAAAGGGAAACGCTTGAAGTC-AGTCGCGTTGGCC-GGGGATCAGCCTTGCAATC---------TTGTTGGGTGCATTTCCTGGTT--GACGGGTCAGCATCGATTTTGA--CCGTCGGAGAAGGGT-CGAGG-GAATGTGGCATCCTTCG--GGGTGTGTTAT-AGCCTTTGAT-CGTATGCGACG-GTTGGGATCGAGGAACTCAGCATGACCC--CTC-GT-GGG-TTTGGGGC---TTCG-GCTCACA--TCCATGCTTAGGATGCTGGCATAATGGCTTTAAGCGACCCGTCTTGAAACACGGACCAAGGAGTCTAACATGCCCGCGAGTGTTTGGGTGTTTAAAACCCGAGCGCGTAATGAAAGTGAAA-GTTGAGACCTCTGTCG-TGGAGGGCATCGACGCCCGGACCAGAACTTTT-GTGACGGCCCTGCGGTAGAGCGTGTATGTTGGGACCCGAAAGATGGTGAACTATGCCTGAATAGGGTGAAGCCAGAGGAAACTCTGGTGGAGGCTCGTAGCGATTCTGACGTGCAAATCGATCGTCGAATTTGGGTATAGGGGCGAAAGACTAATCGAACCATCTAGTAGCTGGTTCCTGCCGAAGTTTCCCTCAGGATAGCAGAAACTCA----CTGATCAGATTTATGTGGTAAAGCGAATGATTAGAGGCCTTGGGGTTGAAACAACCTTAACCTATTCTCAAACTTTAAATATGTAAGAACGAGCCGTCTCTTGA-TTGGACCGCTCGGCGATTGA-GAGTTTCTAGTGGGCCATTTTTGGTAAGCAGAACTGGCGATGCGGGATGAACCGAACGCGAGGTTAAGGTGCCGGAATGCACACTCATCAGACACCACAAAAGGTGTTAGTTCATCTAGACAGCAGGACGGTGGCCATGGAAGTCGGAATCCGCTAAGGAGTGTGTAACAACTCACCTGCCGAATGAACTAGCCCTGAAAATGGATGGCGCTCAAGTGTGTTACCCATACCTCGCCGTCGGCGTTGAAGTGACGCGCCGACGAGTAGGCAGGCGTGGAGGTCG
		</sequence>
		<sequence>
			<taxon idref="028a_Serpula_himantioides_SH164"/>
			AAGTTTGTACT-GTGAAACTGCGAATGGCTCATTAAATCAGTTATAGTTTATTTGATGATATCTTGCTACATGGATAACTGTGGTAATTCTAGAGCTAATACATGCAATCAAAGCCCCGACTTCTGGGAGGGGTGTATTTATTAGATAAAAAACCAACGCGGCTC-GCCGCTCGTTTGGTGATTCATAATAACTTCTCGAATCGTATGGCCTTGTGCCGGCGATGCTTCATTCAAATATCTGCCCTATCAACTTTCGATGGTAGGATAGAGGCCTACCATGGTTTCAACGGGTAACGGGGAATAAGGGTTCGATTCCGGAGAGGGAGCCTGAGAAACGGCTACCACATCCAAGGAAGGCAGCAGGCGCGCAAATTACCCAATCCCGATACGGGGAGGTAGTGACAATAAATAACAATATAGGGCTCTTTTGGGTCTTATAATTGGAATGAGTACAATTTAAATCTCTTAACGAGGAACAATTGGAGGGCAAGTCTGGTGCCAGCAGCCGCGGTAATTCCAGCTCCAATAGCGTATATTAAAGTTGTTGCAGTTAAAAAGCTCGTAGTTGAACTTTGGGCCTGGGTGGGCGGTCCGCCTCAC-GGCGTTG--TACTGTCT-GGCCGGGCCTTTCCTCTTGGTGAGCCGG--TGTGCCCTTTGTTGG-GTGC--ATCGGGGAACCAGGACTTTTACCTTGAGAAAATTAGAGTGTTCAAAGCAGGCCTTTTGCCCGAATACATTAGCATGGAATAATAAAATAGGACGTGCGGTTCTATTTTGTTGGTTTCTAGAGTCGCCGTAATGATTAATAGGGACAGTTGGGGACATTAGTATTCAGTTGCTAGAGGTGAAATTCTTGGATTTACTGAAGACTAACTA-TTGCGAAAGCATTTGTCAAGGATGTTTTCATTAATCAAGAACGAAGGTTAGGGGATCGAAAACGATCAGATACCGTTGTAGTCTTAACAGTAAACTATGCCGACTAGGGATCGGACA-ACCTC-TTTTTGATGTGTTGTTCGGCACCTTACGAGAAATCAAAGTCTTTGGGTTCTGGGGGGAGTATGGTCGCAAGGCTGAAACTTAAAGGAATTGACGGAAGGGCACCACCAGGAGTGGAGCCTGCGGCTTAATTTGACTCAACACGGGGAAACTCACCAGGTCCAGACATGACTAGGATTGACAGATTGATAGCTCTTTCATGATTTTATGGGTGGTGGTGCATGGCCGTTCTTAGTTGGTGGAGTGATTTGTCTGGTTAATTCCGATAACGAACGAGACCTTAACCTGCTAAATAGCCAGGCCGGC-TTTCGCTGGTCTCCGGCTTCTTAGAGGGACTGTCGGCGTCTAGCCGACGGAAGTTTGAGGCAATAACAGGTCTGTGATGCCCTTAGATGTTCTGGGCCGCACGCGCGCTACACTGACAGAGCCAGCGAGTTTATTT-TCCTTGGCCGGAAGGT-CTGGGTAATCTTGTGAAACTCTGTCGTGCTGGGGATAGAGCATTGCAATTATTGCTCTTCAACGAGGAATTCCTAGTAAGCGTGAGTCATCAGCTCGCGTTGATTACGTCCCTGCCCTTTGTACACACCGCCCGTCGCTACTACCGATTGAATGGCTTAGTGAGGTCTCCGGATTGGCGTTCGAGAGCCGGCAACGGCACTTGTTTGCTGAGAAGCTGATCAAACTTGGTCCAACTTTCAGCAACGGATCTCTTGGCTCTCGCATCGATGAAGAACGCAGCGAATTGCGATATGTAATGTGAATTGCAGATTTTCAGTGAATCATCGAATCTTTGAACGCACCTTGCGCTCCTTGG-TAT-TCCGAGGAGCATGCCTGTTTGAGTGTCATTAGATTCCCCTAGTAACTGCGAGTGAAGCGGGAAGAGCTCAAATTTTGAATCTGGCGGTCCTCGT-GGTCGTCCGAGTTGTAATCTAGAGAAGCGTTTT-CCGCGCTGGACCGTGTACAAGTC-TCCTGGAACGGAGCGTCATAGA
			GGGTGAGAATCCCGTCTCTGACACGGACT-ACCAGGGCTTTT-GTGATGCGCTCTCGACGAGTCGAGTTGTTTGGGAATGCAGCTCAAATTGGGTGGTAAATTCCATCTAAAGCTAAATACAGGCGAGAGACCGATAGCGAACAAGTACCGTGAGGGAAAGATGAAAAGAACTTTGGAAAGAGAGTTAAACAGTACGTGAAATTGCTGAAAGGGAAACGCTTGAAGTC-AGTCGCGTTGGCC-GGGGATCAGCCTTGCAATC---------TTGTTGGGTGCATTTCCTGGTT--GACGGGTCAGCATCAATTTTGA--CCGTCGGAGAAGGGT-TGAGG-GAATGTGGCATCCTTCG--GGGTGTGTTAT-AGCCTTTGAT-CGTATGCGACG-GTTGGGATTGAGGAACTCAGCATGACCC--CTT-GT-GGG-TTTGGGGC---TTCG-GCTCACA--CCCATGCTTAGGATGCTGGCATAATGGCTTTAAGCGACCCGTCTTGAAACACGGACCAAGGAGTCTAACATGCCCGCGAGTGTTTGGGTGTTTAAAACCCGAGCGCGTAATGAAAGTGAAA-GTTGAGACCTCTGTCG-TGGAGGGCATCGACGCCCGGACCAGAACTTCT-GTGACGGCCCTGCGGTAGAGCGTGTATGTTGGGACCCGAAAGATGGTGAACTATGCCTGAATAGGGTGAAGCCAGAGGAAACTCTGGTGGAGGCTCGTAGCGATTCTGACGTGCAAATCGATCGTCGAATTTGGGTATAGGGGCGAAAGACTAATCGAACCATCTAGTAGCTGGTTCCTGCCGAAGTTTCCCTCAGGA------------------------------------------------------------------------------------------------------------------------------------------------------------------------------------------------------------------------------------------------------------------------------------------------------------------------------------------------------------------------------------------------------------------------------------------
		</sequence>
		<sequence>
			<taxon idref="028b_Serpula_himantioides_SH115"/>
			AAGTTTGTACT-GTGAAACTGCGAATGGCTCATTAAATCAGTTATAGTTTATTTGATGATATCTTGCTACATGGATAACTGTGGTAATTCTAGAGCTAATACATGCAATCAAAGCCCCGACTTCTGGGAGGGGTGTATTTATTAGATAAAAAACCAACGCGGCTC-GCCGCTCGTTTGGTGATTCATAATAACTTCTCGAATCGTATGGCCTTGTGCCGGCGATGCTTCATTCAAATATCTGCCCTATCAACTTTCGATGGTAGGATAGAGGCCTACCATGGTTTCAACGGGTAACGGGGAATAAGGGTTCGATTCCGGAGAGGGAGCCTGAGAAACGGCTACCACATCCAAGGAAGGCAGCAGGCGCGCAAATTACCCAATCCCGATACGGGGAGGTAGTGACAATAAATAACAATATAGGGCTCTTTTGGGTCTTATAATTGGAATGAGTACAATTTAAATCTCTTAACGAGGAACAATTGGAGGGCAAGTCTGGTGCCAGCAGCCGCGGTAATTCCAGCTCCAATAGCGTATATTAAAGTTGTTGCAGTTAAAAAGCTCGTAGTTGAACTTTGGGCCTGGGTGGGCGGTCCGCCTCAC-GGCGTTG--TACTGTCT-GGCCGGGCCTTTCCTCTTGGTGAGCCGG--TGTGCCCTTTGTTGG-GTGC--ATCGGGGAACCAGGACTTTTACCTTGAGAAAATTAGAGTGTTCAAAGCAGGCCTTTTGCCCGAATACATTAGCATGGAATAATAAAATAGGACGTGCGGTTCTATTTTGTTGGTTTCTAGAGTCGCCGTAATGATTAATAGGGACAGTTGGGGACATTAGTATTCAGTTGCTAGAGGTGAAATTCTTGGATTTACTGAAGACTAACTA-TTGCGAAAGCATTTGTCAAGGATGTTTTCATTAATCAAGAACGAAGGTTAGGGGATCGAAAACGATCAGATACCGTTGTAGTCTTAACAGTAAACTATGCCGACTAGGGATCGGACA-ACCTC-TTTTTGATGTGTTGTTCGGCACCTTACGAGAAATCAAAGTCTTTGGGTTCTGGGGGGAGTAYSGTCGCAAGGCTGAAAC-----------------------------------------------------------------------------------------------------------------------------------------------------------------------------------------------------------------------------------------------------------------------------------------------------------------------------------------------------------------------------------------------------------------------------------------------------------------------------------------------------------------------------------------------------------------------------------------------------------------------------------CAACTTTCAGCAACGGATCTCTTGGCTCTCGCATCGATGAAGAACGCAGCGAATTGCGATATGTAATGTGAATTGCAGATTTTCAGTGAATCATCGAATCTTTGAACGCACCTTGCGCTCCTTGG-TAT-TCCGAGGAGCATGCCTGTTTGAGTGTCATTAGATTCCCCTAGTAACTGCGAGTGAAGCGGGAAGAGCTCAAATTTTGAATCTGGCGGTCCTCGT-GGTCGTCCGAGTTGTAATCTAGAGAAGCGTTTT-CCGCGCTGGACCGTGTACAAGTC-TCCTGGAACGGAGCGTCATAGA
			GGGTGAGAATCCCGTCTCTGACACGGACT-ACCAGGGCTTTT-GTGATGCGCTCTCGACGAGTCGAGTTGTTTGGGAATGCAGCTCAAATTGGGTGGTAAATTCCATCTAAAGCTAAATACAGGCGAGAGACCGATAGCGAACAAGTACCGTGAGGGAAAGATGAAAAGAACTTTGGAAAGAGAGTTAAACAGTACGTGAAATTGCTGAAAGGGAAACGCTTGAAGTC-AGTCGCGTTGGCC-GGGGATCAGCCTTGCAATC---------TTGTTGGGTGCATTTCCTGGTT--GACGGGTCAGCATCGATTTTGA--CCGTCGGAGAAGGGT-CGAGG-GAATGTGGCATCCTTCG--GGGTGTGTTAT-AGCCTTTGAT-CGTATGCGACG-GTTGGGATCGAGGAACTCAGCATGACCC--CTC-GT-GGG-TTTGGGGC---TTCG-GCTCACA--TCCATGCTTAGGATGCTGGCATAATGGCTTTAAGCGACCCGTCTTGAAACACGGACCAAGGAGTCTAACATGCCCGCGAGTGTTTGGGTGTTTAAAACCCGAGCGCGTAATGAAAGTGAAA-GTTGAGACCTCTGTCG-TGGAGGGCATCGACGCCCGGACCAGAACTTTT-GTGACGGCCCTGCGGTAGAGCGTGTATGTTGGGACCCGAAAGATGGTGAACTATGCCTGAATAGGGTGAAGCCAGAGGAAACTCTGGTGGAGGCTCGTAGCGATTCTGACGTGCAAATCGATCGTCGAATTTGGGTATA-GGGCGAAAGACTAATCGA----------------------------------------------------------------------------------------------------------------------------------------------------------------------------------------------------------------------------------------------------------------------------------------------------------------------------------------------------------------------------------------------------------------------------------------------------------------------------------
		</sequence>
		<sequence>
			<taxon idref="028c_Serpula_himantioides_SH127"/>
			AAGTTTGTACT-GTGAAACTGCGAATGGCTCATTAAATCAGTTATAGTTTATTTGATGATATCTTGCTACATGGATAACTGTGGTAATTCTAGAGCTAATACATGCAATCAAAGCCCCGACTTCTGGGAGGGGTGTATTTATTAGATAAAAAACCAACGCGGCTC-GCCGCTCGTTTGGTGATTCATAATAACTTCTCGAATCGTATGGCCTTGTGCCGGCGATGCTTCATTCAAATATCTGCCCTATCAACTTTCGATGGTAGGATAGAGGCCTACCATGGTTTCAACGGGTAACGGGGAATAAGGGTTCGATTCCGGAGAGGGAGCCTGAGAAACGGCTACCACATCCAAGGAAGGCAGCAGGCGCGCAAATTACCCAATCCCGATACGGGGAGGTAGTGACAATAAATAACAATATAGGGCTCTTTTGGGTCTTATAATTGGAATGAGTACAATTTAAATCTCTTAACGAGGAACAATTGGAGGGCAAGTCTGGTGCCAGCAGCCGCGGTAATTCCAGCTCCAATAGCGTATATTAAAGTTGTTGCAGTTAAAAAGCTCGTAGTTGAACTTTGGGCCTGGGTGGGCGGTCCGCCTCAC-GGCGTTG--TACTGTCT-GGCCGGGCCTTTCCTCTTGGTGAGCCGG--TGTGCCCTTTGTTGG-GTGC--ATCGGGGAACCAGGACTTTTACCTTGAGAAAATTAGAGTGTTCAAAGCAGGCCTTTTGCCCGAATACATTAGCATGGAATAATAAAATAGGACGTGCGGTTCTATTTTGTTGGTTTCTAGAGTCGCCGTAATGATTAATAGGGACAGTTGGGGACATTAGTATTCAGTTGCTAGAGGTGAAATTCTTGGATTTACTGAAGACTAACTA-TTGCGAAAGCATTTGTCAAGGATGTTTTCATTAATCAAGAACGAAGGTTAGGGGATCGAAAACGATCAGATACCGTTGTAGTCTTAACAGTAAACTATGCCGACTAGGGATCGGACA-ACCTC-TTTTTGATGTGTTGTTCGGCACCTTACGAGAAATCAAAGTCTTTGGGTTCTGGGGGGAGTATGGTCGCAAGGCTGAAACT----------------------------------------------------------------------------------------------------------------------------------------------------------------------------------------------------------------------------------------------------------------------------------------------------------------------------------------------------------------------------------------------------------------------------------------------------------------------------------------------------------------------------------------------------------------------------------------------------------------------------------CAACTTTCAGCAACGGATCTCTTGGCTCTCGCATCGATGAAGAACGCAGCGAATTGCGATATGTAATGTGAATTGCAGATTTTCAGTGAATCATCGAATCTTTGAACGCACCTTGCGCTCCTTGG-TAT-TCCGAGGAGCATGCCTGTTTGAGTGTCATTAGATTCCCCTAGTAACTGCGAGTGAAGCGGGAAGAGCTCAAATTTTGAATCTGGCGGTCCTCGT-GGTCGTCCGAGTTGTAATCTAGAGAAGCGTTTT-CCGCGCTGGACCGTGTACAAGTC-TCCTGGAACGGAGCGTCATAGA
			GGGTGAGAATCCCGTCTCTGACACGGACT-ACCAGGGCTTTT-GTGATGCGCTCTCGACGAGTCGAGTTGTTTGGGAATGCAGCTCAAATTGGGTGGTAAATTCCATCTAAAGCTAAATACAGGCGAGAGACCGATAGCGAACAAGTACCGTGAGGGAAAGATGAAAAGAACTTTGGAAAGAGAGTTAAACAGTACGTGAAATTGCTGAAAGGGAAACGCTTGAAGTC-AGTCGCGTTGGCC-GGGGATCAGCCTTGCAATC---------TTGTTGGGTGCATTTCCTGGTT--GACGGGTCAGCATCGATTTTGA--CCGTCGGAGAAGGGT-CGAGG-GAATGTGGCATCCTTCG--GGGTGTGTTAT-AGCCTTTGAT-CGTATGCGACG-GTTGGGATCGAGGAACTCAGCATGACCC--CTC-GT-GGG-TTTGGGGC---TTCG-GCTCACA--TCCATGCTTAGGATGCTGGCATAATGGCTTTAAGCGACCCGTCTTGAAACACGGACCAAGGAGTCTAACATGCCCGCGAGTGTTTGGGTGTTTAAAACCCGAGCGCGTAATGAAAGTGAAA-GTTGAGACCTCTGTCG-TGGAGGGCATCGACGCCCGGACCAGAACTTTT-GTGACGGCCCTGCGGTAGAGCGTGTATGTTGGGACCCGAAAGATGGTGAACTATGCCTGAATAGGGTGAAGCCAGAGGAAACTCTGGTG-------------------------------------------------------------------------------------------------------------------------------------------------------------------------------------------------------------------------------------------------------------------------------------------------------------------------------------------------------------------------------------------------------------------------------------------------------------------------------------------------------------------------------------------------------
		</sequence>
		<sequence>
			<taxon idref="028d_Serpula_himantioides_SH129"/>
			AAGTTTGTACT-GTGAAACTGCGAATGGCTCATTAAATCAGTTATAGTTTATTTGATGATATCTTGCTACATGGATAACTGTGGTAATTCTAGAGCTAATACATGCAATCAAAGCCCCGACTTCTGGGAGGGGTGTATTTATTAGATAAAAAACCAACGCGGCTC-GCCGCTCGTTTGGTGATTCATAATAACTTCTCGAATCGTATGGCCTTGTGCCGGCGATGCTTCATTCAAATATCTGCCCTATCAACTTTCGATGGTAGGATAGAGGCCTACCATGGTTTCAACGGGTAACGGGGAATAAGGGTTCGATTCCGGAGAGGGAGCCTGAGAAACGGCTACCACATCCAAGGAAGGCAGCAGGCGCGCAAATTACCCAATCCCGATACGGGGAGGTAGTGACAATAAATAACAATATAGGGCTCTTTTGGGTCTTATAATTGGAATGAGTACAATTTAAATCTCTTAACGAGGAACAATTGGAGGGCAAGTCTGGTGCCAGCAGCCGCGGTAATTCCAGCTCCAATAGCGTATATTAAAGTTGTTGCAGTTAAAAAGCTCGTAGTTGAACTTTGGGCCTGGGTGGGCGGTCCGCCTCAC-GGCGTTG--TACTGTCT-GGCCGGGCCTTTCCTCTTGGTGAGCCGG--TGTGCCCTTTGTTGG-GTGC--ATCGGGGAACCAGGACTTTTACCTTGAGAAAATTAGAGTGTTCAAAGCAGGCCTTTTGCCCGAATACATTAGCATGGAATAATAAAATAGGACGTGCGGTTCTATTTTGTTGGTTTCTAGAGTCGCCGTAATGATTAATAGGGACAGTTGGGGACATTAGTATTCAGTTGCTAGAGGTGAAATTCTTGGATTTACTGAAGACTAACTA-TTGCGAAAGCATTTGTCAAGGATGTTTTCATTAATCAAGAACGAAGGTTAGGGGATCGAAAACGATCAGATACCGTTGTAGTCTTAACAGTAAACTATGCCGACTAGGGATCGGACA-ACCTC-TTTTTGATGTGTTGTTCGGCACCTTACGAGAAATCAAAGTCTTTGGGTTCTGGGGGGAGTATGGTCGCAAGGCTGAAACT----------------------------------------------------------------------------------------------------------------------------------------------------------------------------------------------------------------------------------------------------------------------------------------------------------------------------------------------------------------------------------------------------------------------------------------------------------------------------------------------------------------------------------------------------------------------------------------------------------------------------------CAACTTTCAGCAACGGATCTCTTGGCTCTCGCATCGATGAAGAACGCAGCGAATTGCGATATGTAATGTGAATTGCAGATTTTCAGTGAATCATCGAATCTTTGAACGCACCTTGCGCTCCTTGG-TAT-TCCGAGGAGCATGCCTGTTTGAGTGTCATTAGATTCCCCTAGTAACTGCGAGTGAAGCGGGAAGAGCTCAAATTTTGAATCTGGCGGTCCTCGT-GGTCGTCCGAGTTGTAATCTAGAGAAGCGTTTT-CCGCGCTGGACCGTGTACAAGTC-TCCTGGAACGGAGCGTCATAGA
			GGGTGAGAATCCCGTCTCTGACACGGACT-ACCAGGGCTTTT-GTGATGCGCTCTCGACGAGTCGAGTTGTTTGGGAATGCAGCTCAAATTGGGTGGTAAATTCCATCTAAAGCTAAATACAGGCGAGAGACCGATAGCGAACAAGTACCGTGAGGGAAAGATGAAAAGAACTTTGGAAAGAGAGTTAAACAGTACGTGAAATTGCTGAAAGGGAAACGCTTGAAGTC-AGTCGCGTTGGCC-GGGGATCAGCCTTGCAATC---------TTGTTGGGTGCATTTCCTGGTT--GACGGGTCAGCATCGATTTTGA--CCGTCGGAGAAGGGT-CGAGG-GAATGTGGCATCCTTCG--GGGTGTGTTAT-AGCCTTTGAT-CGTATGCGACG-GTTGGGATCGAGGAACTCAGCATGACCC--CTC-GT-GGG-TTTGGGGC---TTCG-GCTCACA--TCCATGCTTAGGATGCTGGCATAATGGCTTTAAGCGACCCGTCTTGAAACACGGACCAAGGAGTCTAACATGCCCGCGAGTGTTTGGGTGTTTAAAACCCGAGCGCGTAATGAAAGTGAAA-GTTGAGACCTCTGTCG-TGGAGGGCATCGACGCCCGGACCAGAACTTTT-GTGACGGCCCTGCGGTAGAGCGTGTATGTTGGGACCCGAAAGATGGTGAACTATGCCTGAATAGGGTGAAGCCAGAGGAAACTCTGGTGGAGGCTCGTAGCGATTCTGACGTGCAAATCGATCGTCGAATTTGGGTATA-GGGCGAAAGACTAATCGA----------------------------------------------------------------------------------------------------------------------------------------------------------------------------------------------------------------------------------------------------------------------------------------------------------------------------------------------------------------------------------------------------------------------------------------------------------------------------------
		</sequence>
		<sequence>
			<taxon idref="028e_Serpula_himantioides_SH130"/>
			AAGTTTGTACT-GTGAAACTGCGAATGGCTCATTAAATCAGTTATAGTTTATTTGATGATATCTTGCTACATGGATAACTGTGGTAATTCTAGAGCTAATACATGCAATCAAAGCCCCGACTTCTGGGAGGGGTGTATTTATTAGATAAAAAACCAACGCGGCTC-GCCGCTCGTTTGGTGATTCATAATAACTTCTCGAATCGTATGGCCTTGTGCCGGCGATGCTTCATTCAAATATCTGCCCTATCAACTTTCGATGGTAGGATAGAGGCCTACCATGGTTTCAACGGGTAACGGGGAATAAGGGTTCGATTCCGGAGAGGGAGCCTGAGAAACGGCTACCACATCCAAGGAAGGCAGCAGGCGCGCAAATTACCCAATCCCGATACGGGGAGGTAGTGACAATAAATAACAATATAGGGCTCTTTTGGGTCTTATAATTGGAATGAGTACAATTTAAATCTCTTAACGAGGAACAATTGGAGGGCAAGTCTGGTGCCAGCAGCCGCGGTAATTCCAGCTCCAATAGCGTATATTAAAGTTGTTGCAGTTAAAAAGCTCGTAGTTGAACTTTGGGCCTGGGTGGGCGGTCCGCCTCAC-GGCGTTG--TACTGTCT-GGCCGGGCCTTTCCTCTTGGTGAGCCGG--TGTGCCCTTTGTTGG-GTGC--ATCGGGGAACCAGGACTTTTACCTTGAGAAAATTAGAGTGTTCAAAGCAGGCCTTTTGCCCGAATACATTAGCATGGAATAATAAAATAGGACGTGCGGTTCTATTTTGTTGGTTTCTAGAGTCGCCGTAATGATTAATAGGGACAGTTGGGGACATTAGTATTCAGTTGCTAGAGGTGAAATTCTTGGATTTACTGAAGACTAACTA-TTGCGAAAGCATTTGTCAAGGATGTTTTCATTAATCAAGAACGAAGGTTAGGGGATCGAAAACGATCAGATACCGTTGTAGTCTTAACAGTAAACTATGCCGACTAGGGATCGGACA-ACCTC-TTTTTGATGTGTTGTTCGGCACCTTACGAGAAATCAAAGTCTTTGGGTTCTGGGGGGAGTATGGTCGCAAGGCTGAAACT----------------------------------------------------------------------------------------------------------------------------------------------------------------------------------------------------------------------------------------------------------------------------------------------------------------------------------------------------------------------------------------------------------------------------------------------------------------------------------------------------------------------------------------------------------------------------------------------------------------------------------CAACTTTCAGCAACGGATCTCTTGGCTCTCGCATCGATGAAGAACGCAGCGAATTGCGATATGTAATGTGAATTGCAGATTTTCAGTGAATCATCGAATCTTTGAACGCACCTTGCGCTCCTTGG-TAT-TCCGAGGAGCATGCCTGTTTGAGTGTCATTAGATTCCCCTAGTAACTGCGAGTGAAGCGGGAAGAGCTCAAATTTTGAATCTGGCGGTCCTCGT-GGTCGTCCGAGTTGTAATCTAGAGAAGCGTTTT-CCGCGCTGGACCGTGTACAAGTC-TCCTGGAACGGAGCGTCATAGA
			GGGTGAGAATCCCGTCTCTGACACGGACT-ACCAGGGCTTTT-GTGATGCGCTCTCGACGAGTCGAGTTGTTTGGGAATGCAGCTCAAATTGGGTGGTAAATTCCATCTAAAGCTAAATACAGGCGAGAGACCGATAGCGAACAAGTACCGTGAGGGAAAGATGAAAAGAACTTTGGAAAGAGAGTTAAACAGTACGTGAAATTGCTGAAAGGGAAACGCTTGAAGTC-AGTCGCGTTGGCC-GGGGATCAGCCTTGCAATC---------TTGTTGGGTGCATTTCCTGGTT--GACGGGTCAGCATCGATTTTGA--CCGTCGGAGAAGGGT-CGAGG-GAATGTGGCATCCTTCG--GGGTGTGTTAT-AGCCTTTGAT-CGTATGCGACG-GTTGGGATCGAGGAACTCAGCATGACCC--CTC-GT-GGG-TTTGGGGC---TTCG-GCTCACA--TCCATGCTTAGGATGCTGGCATAATGGCTTTAAGCGACCCGTCTTGAAACACGGACCAAGGAGTCTAACATGCCCGCGAGTGTTTGGGTGTTTAAAACCCGAGCGCGTAATGAAAGTGAAA-GTTGAGACCTCTGTCG-TGGAGGGCATCGACGCCCGGACCAGAACTTTT-GTGACGGCCCTGCGGTAGAGCGTGTATGTTGGGACCCGAAAGATGGTGAACTATGCCTGAATAGGGTGAAGCCAGAGGAAACTCTGGTGGAGGCTCGTAGCGATTCTGACGTGCAAATCGATCGTCGAATTTGGGTATA-GGGCGAAAGACTAATCGA----------------------------------------------------------------------------------------------------------------------------------------------------------------------------------------------------------------------------------------------------------------------------------------------------------------------------------------------------------------------------------------------------------------------------------------------------------------------------------
		</sequence>
		<sequence>
			<taxon idref="028f_Serpula_himantioides_SH141"/>
			AAGTT-GTACT-GTGAAACTGCGAATGGCTCATTAAATCAGT-ATAGTT-ATT-GATGATAYC-TGCTACATGGATAACTGTGGTAATTCTAGAGCTAATACATGCAATCAAAGCCCCGACTTCTGG-AGAGGTGTATTTATTAGAT-AAAAACCAACGCGGCTC-GCCGCTCGTTTGGTGATTCATAATAACTTCTCGAATCGTATGGCCTTGTGCCGGCGATGCTTCATTCAAATATCTGCCCTATCAACTTTCGATGGTAGGATAGAGGCCTACCATGGTTTCAACGGGTAACGGGGAATAAGGGTTCGATTCCGGAGAGGGAGCCTGAGAAACGGCTACCACATCCAAGGAAGGCAGCAGGCGCGCAAATTACCCAATCCCGMTACGGGGAGGTAGTGACAATAAATAACAATATAGGGCTCTTTTGGGTCTTATAATTGGAATGAGTACAATTTAAATCTCTTAACGAGGAACAATTGGAGGGCAAGTCTGGTGCCAGCAGCCGCGGTAATTCCAGCTCCAATAGCGTATATTAAAGTTGTTGCAGTTAAAAAGCTCGTAGTTGAACTTTGGGCCTGGGTGGGCGGTCCGCCTCAC-GGCGTTG--TACTGTCT-GGCCGGKCCTTTCCTCTTGGTGAGCCGG--TGTGCCCTTTGTTGG-GTGC--ATCGGGGAACCAGGACTTTTACCTTGAGAAAATTAGAGTGTTCAAAGCAGGCCTTTTGCCCGAATMCATTAGCATGGAATAATAAAATAGGACGTGCGGTTCTATTTTGTTGGTTTCTAGAGTCGCCGTAATGATTAATAGGGACAGTTGGGGACATTAGTATTCAGTTGCTAGAGGTGAAATTCTTGGATTTACTGAAGACTAACTA-TTGCGAAAGCATTTGTCAAGGATGTTTTCATTAATCAAGAACGAAGGTTAGGGGATCGAAAACGATCAGATACCGTTGTAGTCTTAMCAGTAAAYTATGCCGAYTAGGGATCGGACA-ACCTC-TTTTTGATGTGTTGTTCGGCACCTTACGAGAAATCAAAGTCTTTGGGTTCTGGGGGGAGTATGGTCGCAAGGCTGAAACT----------------------------------------------------------------------------------------------------------------------------------------------------------------------------------------------------------------------------------------------------------------------------------------------------------------------------------------------------------------------------------------------------------------------------------------------------------------------------------------------------------------------------------------------------------------------------------------------------------------------------------CAACTTTCAGCAACGGATCTCTTGGCTCTCGCATCGATGAAGAACGCAGCGAATTGCGATATGTAATGTGAATTGCAGATTTTCAGTGAATCATCGAATCTTTGAACGCACCTTGCGCTCCTTGG-TAT-TCCGAGGAGCATGCCTGTTTGAGTGTCATTAGATTCCCCTAGTAACTGCGAGTGAAGCGGGAAGAGCTCAAATTTTGAATCTGGCGGTCCTCGT-GGTCGTCCGAGTTGTAATCTAGAGAAGCGTTTT-CCGCGCTGGACCGTGTACAAGTC-TCCTGGAACGGAGCGTCATAGA
			GGGTGAGAATCCCGTCTCTGACACGGACT-ACCAGGGCTTTT-GTGATGCGCTCTCGACGAGTCGAGTTGTTTGGGAATGCAGCTCAAATTGGGTGGTAAATTCCATCTAAAGCTAAATACAGGCGAGAGACCGATAGCGAACAAGTACCGTGAGGGAAAGATGAAAAGAACTTTGGAAAGAGAGTTAAACAGTACGTGAAATTGCTGAAAGGGAAACGCTTGAAGTC-AGTCGCGTTGGCC-GGGGATCAGCCTTGCAATC---------TTGTTGGGTGCATTTCCTGGTT--GACGGGTCAGCATCAATTTTGA--CCGTCGGAGAAGGGT-CGAGG-GAATGTGGCATCCTTCG--GGGTGTGTTAT-AGCCTTTGAT-CGTATGCGACG-GTTGGGATTGAGGAACTCAGCATGACCC--CTC-GT-GGG-TTTGGGGC---TTCG-GCTCACA--TCCATGCTTAGGATGCTGGCATAATGGCTTTAAGCGACCCGTCTTGAAACACGGACCAAGGAGTCTAACATGCCCGCGAGTGTTTGGGTGTTTAAAACCCGAGCGCGTAATGAAAGTGAAA-GTTGAGACCTCTGTCG-TGGAGGGCATCGACGCCCGGACCAGAACTTCT-GTGACGGCCCTGCGGTAGAGCGTGTATGTTGGGACCCGAAAGATGGTGAACTATGCCTGAATAGGGTGAAGCCAGAGGAAACTCTGGTGGAGGCTCGTAGCGATTCTGACGTGCAAATCGATCGTCGAATTTGGGTATA-GGGCGAAAGACTAATCGA----------------------------------------------------------------------------------------------------------------------------------------------------------------------------------------------------------------------------------------------------------------------------------------------------------------------------------------------------------------------------------------------------------------------------------------------------------------------------------
		</sequence>
		<sequence>
			<taxon idref="028g_Serpula_himantioides_SH168"/>
			AAGTTTGTACT-GTGAAACTGCGAATGGCTCATTAAATCAGTTATAGTTTATTTGATGATATCTTGCTACATGGATAACTGTGGTAATTCTAGAGCTAATACATGCAATCAAAGCCCCGACTTCTGGGAGGGGTGTATTTATTAGATAAAAAACCAACGCGGCTC-GCCGCTCGTTTGGTGATTCATAATAACTTCTCGAATCGTATGGCCTTGTGCCGGCGATGCTTCATTCAAATATCTGCCCTATCAACTTTCGATGGTAGGATAGAGGCCTACCATGGTTTCAACGGGTAACGGGGAATAAGGGTTCGATTCCGGAGAGGGAGCCTGAGAAACGGCTACCACATCCAAGGAAGGCAGCAGGCGCGCAAATTACCCAATCCCGATACGGGGAGGTAGTGACAATAAATAACAATATAGGGCTCTTTTGGGTCTTATAATTGGAATGAGTACAATTTAAATCTCTTAACGAGGAACAATTGGAGGGCAAGTCTGGTGCCAGCAGCCGCGGTAATTCCAGCTCCAATAGCGTATATTAAAGTTGTTGCAGTTAAAAAGCTCGTAGTTGAACTTTGGGCCTGGGTGGGCGGTCCGCCTCAC-GGCGTTG--TACTGTCT-GGCCGGGCCTTTCCTCTTGGTGAGCCGG--TGTGCCCTTTGTTGG-GTGC--ATCGGGGAACCAGGACTTTTACCTTGAGAAAATTAGAGTGTTCAAAGCAGGCCTTTTGCCCGAATACATTAGCATGGAATAATAAAATAGGACGTGCGGTTCTATTTTGTTGGTTTCTAGAGTCGCCGTAATGATTAATAGGGACAGTTGGGGACATTAGTATTCAGTTGCTAGAGGTGAAATTCTTGGATTTACTGAAGACTAACTA-TTGCGAAAGCATTTGTCAAGGATGTTTTCATTAATCAAGAACGAAGGTTAGGGGATCGAAAACGATCAGATACCGTTGTAGTCTTAACAGTAAACTATGCCGACTAGGGATCGGACA-ACCTC-TTTTTGATGTGTTGTTCGGCACCTTACGAGAAATCAAAGTCTTTGGGTTCTGGGGGGAGTATGGTCGCAAGGCTGAAACT----------------------------------------------------------------------------------------------------------------------------------------------------------------------------------------------------------------------------------------------------------------------------------------------------------------------------------------------------------------------------------------------------------------------------------------------------------------------------------------------------------------------------------------------------------------------------------------------------------------------------------CAACTTTCAGCAACGGATCTCTTGGCTCTCGCATCGATGAAGAACGCAGCGAATTGCGATATGTAATGTGAATTGCAGATTTTCAGTGAATCATCGAATCTTTGAACGCACCTTGCGCTCCTTGG-TAT-TCCGAGGAGCATGCCTGTTTGAGTGTCATTAGATTCCCCTAGTAACTGCGAGTGAAGCGGGAAGAGCTCAAATTTTGAATCTGGCGGTCCTCGT-GGTCGTCCGAGTTGTAATCTAGAGAAGCGTTTT-CCGCGCTGGACCGTGTACAAGTC-TCCTGGAACGGAGCGTCATAGA
			GGGTGAGAATCCCGTCTCTGACACGGACT-ACCAGGGCTTTT-GTGATGCGCTCTCGACGAGTCGAGTTGTTTGGGAATGCAGCTCAAATTGGGTGGTAAATTCCATCTAAAGCTAAATACAGGCGAGAGACCGATAGCGAACAAGTACCGTGAGGGAAAGATGAAAAGAACTTTGGAAAGAGAGTTAAACAGTACGTGAAATTGCTGAAAGGGAAACGCTTGAAGTC-AGTCGCGTTGGCC-GGGGATCAGCCTTGCAATC---------TTGTTGGGTGCATTTCCTGGTT--GACGGGTCAGCATCAATTTTGA--CCGTCGGAGAAGGGT-TGAGG-GAATGTGGCATCCTTCG--GGGTGTGTTAT-AGCCTTTGAT-CGCATGCGACG-GTTGGGATTGAGGAACTCAGCATGACCC--CTC-GT-GGG-TTTGGGGC---TTCG-GCTCACA--TCCATGCTTAGGATGCTGGCATAATGGCTTTAAGCGACCCGTCTTGAAACACGGACCAAGGAGTCTAACATGCCCGCGAGTGTTTGGGTGCTTAAAACCCGAGCGCGTAATGAAAGTGAAA-GTTGAGACCTCTGTCG-TGGAGGGCATCGACGCCCGGACCAGAACTTTT-GTGACGGCCCTGCGGTAGAGCGTGTATGTTGGGACCCGAAAGATGGTGAACTATGCCTGAATAGGGTGAAGCCAGAGGAAACTCTGGTGGAGGCTCGTAGCGATTCKGACGTGCAAATCGATCGTCGAATTTGGGTATA-GGGCGAAAGACTAATCGA----------------------------------------------------------------------------------------------------------------------------------------------------------------------------------------------------------------------------------------------------------------------------------------------------------------------------------------------------------------------------------------------------------------------------------------------------------------------------------
		</sequence>
		<sequence>
			<taxon idref="028h_Serpula_himantioides_SH169"/>
			AAGTTTGTACT-GTGAAACTGCGAATGGCTCATTAAATCAGTTATAGTTTATTTGATGATATCTTGCTACATGGATAACTGTGGTAATTCTAGAGCTAATACATGCAATCAAAGCCCCGACTTCTGGGAGGGGTGTATTTATTAGATAAAAAACCAACGCGGCTC-GCCGCTCGTTTGGTGATTCATAATAACTTCTCGAATCGTATGGCCTTGTGCCGGCGATGCTTCATTCAAATATCTGCCCTATCAACTTTCGATGGTAGGATAGAGGCCTACCATGGTTTCAACGGGTAACGGGGAATAAGGGTTCGATTCCGGAGAGGGAGCCTGAGAAACGGCTACCACATCCAAGGAAGGCAGCAGGCGCGCAAATTACCCAATCCCGATACGGGGAGGTAGTGACAATAAATAACAATATAGGGCTCTTTTGGGTCTTATAATTGGAATGAGTACAATTTAAATCTCTTAACGAGGAACAATTGGAGGGCAAGTCTGGTGCCAGCAGCCGCGGTAATTCCAGCTCCAATAGCGTATATTAAAGTTGTTGCAGTTAAAAAGCTCGTAGTTGAACTTTGGGCCTGGGTGGGCGGTCCGCCTCAC-GGCGTTG--TACTGTCT-GGCCGGGCCTTTCCTCTTGGTGAGCCGG--TGTGCCCTTTGTTGG-GTGC--ATCGGGGAACCAGGACTTTTACCTTGAGAAAATTAGAGTGTTCAAAGCAGGCCTTTTGCCCGAATACATTAGCATGGAATAATAAAATAGGACGTGCGGTTCTATTTTGTTGGTTTCTAGAGTCGCCGTAATGATTAATAGGGACAGTTGGGGACATTAGTATTCAGTTGCTAGAGGTGAAATTCTTGGATTTACTGAAGACTAACTA-TTGCGAAAGCATTTGTCAAGGATGTTTTCATTAATCAAGAACGAAGGTTAGGGGATCGAAAACGATCAGATACCGTTGTAGTCTTAACAGTAAACTATGCCGACTAGGGATCGGACA-ACCTC-TTTTTGATGTGTTGTTCGGCACCTTACGAGAAATCAAAGTCTTTGGGTTCTGGGGGGAGTATGGTCGCAAGGCTGAAACT----------------------------------------------------------------------------------------------------------------------------------------------------------------------------------------------------------------------------------------------------------------------------------------------------------------------------------------------------------------------------------------------------------------------------------------------------------------------------------------------------------------------------------------------------------------------------------------------------------------------------------CAACTTTCAGCAACGGATCTCTTGGCTCTCGCATCGATGAAGAACGCAGCGAATTGCGATATGTAATGTGAATTGCAGATTTTCAGTGAATCATCGAATCTTTGAACGCACCTTGCGCTCCTTGG-TAT-TCCGAGGAGCATGCCTGTTTGAGTGTCATTAGATTCCCCTAGTAACTGCGAGTGAAGCGGGAAGAGCTCAAATTTTGAATCTGGCGGTCCTCGT-GGTCGTCCGAGTTGTAATCTAGAGAAGCGTTTT-CCGCGCTGGACCGTGTACAAGTC-TCCTGGAACGGAGCGTCATAGA
			GGGTGAGAATCCCGTCTCTGACACGGACT-ACCAGGGCTTTT-GTGATGCGCTCTCGACGAGTCGAGTTGTTTGGGAATGCAGCTCAAATTGGGTGGTAAATTCCATCTAAAGCTAAATACAGGCGAGAGACCGATAGCGAACAAGTACCGTGAGGGAAAGATGAAAAGAACTTTGGAAAGAGAGTTAAACAGTACGTGAAATTGCTGAAAGGGAAACGCTTGAAGTC-AGTCGCGTTGGCC-GGGGATCASCCTTGCAATC---------TTGTTGGGTGCATTTCCTGGTT--GACGGGTCAGCATCAATTTTGA--CCGTCGGAGAAGGGT-TGAGG-GAATGTGGCATCCTTCG--GGGTGTGTTAT-AGCCTTTGAT-CGCATGCGACG-GTTGGGATTGAGGAACTCAGCATGACCC--CTC-GT-GGG-TTTGGGGC---TTCG-GCTCACA--TCCATGCTTAGGATGCTGGCATAATGGCTTTAAGCGACCCGTCTTGAAACACGGACCAAGGAGTYTAACATGCCCGCGAGTGTTTGGGTGCTTAAAACCCGAGCGCGTAATGAAAGTGAAA-GTTGAGACCTCTGTCG-TGGAGGGCATCGACGCCCGGACCAGAACTTTT-GTGACGGCCCTGCGGTAGAGCGTGTATGTTGGGACCCGAAAGATGGTGAACTATGCCTGAATAGGGTGAAGCCAGAGGAAACTCTGG---------------------------------------------------------------------------------------------------------------------------------------------------------------------------------------------------------------------------------------------------------------------------------------------------------------------------------------------------------------------------------------------------------------------------------------------------------------------------------------------------------------------------------------------------------
		</sequence>
		<sequence>
			<taxon idref="028i_Serpula_himantioides_SH17"/>
			AAGTT-GTACT-GKGAA-CTGCGAATG-CTCATTAAATCAGTTATAGTTTATT-GATGATATC-TGCTACATGGATAACTGT-GTAA-TCTAGAGCTAATACATGCAATCAAAG-CCCGACTTCTGG-A-GGGTGTATTTATTAGAT-AAAAACCAACGCGGCTC-GCCGCTCG-TTGGTGATTCATAATAACTTCTCGAATCGTATGGCCTTGTGCCGGCGATGCTTCATTCAAATATCTGCCCTATCAACTTTCGATGGTAGGATAGAGGCCTACCATGGTTTCAACGGGTAACGGGGAATAAGGGTTCGATTCCGGAGAGGGAGCCTGAGAAACGGCTACCACATCCAAGGAAGGCAGCAGGCGCGCAAATTACCCAATCCCGATACGGGGAGGTAGTGACAATAAATAACAATATAGGGCTCTTTTGGGTCTTATAATTGGAATGAGTACAATTTAAATCTCTTAACGAGGAACAATTGGAGGGCAAGTCTGGTGCCAGCAGCCGCGGTAATTCCAGCTCCAATAGCGTATATTAAAGTTGTTGCAGTTAAAAAGCTCGTAGTTGAACTTTGGGCCTGGGTGGGCGGTCCGCCTCAC-GGCGTTG--TACTGTCT-GGCCGGGCCTTTCCTCTTGGTGAGCCGG--TGTGCCCTTTGTTGG-GTGC--ATCGGGGAACCAGGACTTTTACCTTGAGAAAATTAGAGTGTTCAAAGCAGGCCTTTTGCCCGAATACATTAGCATGGAATAATAAAATAGGACGTGCGGTTCTATTTTGTTGGTTTCTAGAGTCGCCGTAATGATTAATAGGGACAGTTGGGGACATTAGTATTCAGTTGCTAGAGGTGAAATTCTTGGATTTACTGAAGACTAACTA-TTGCGAAAGCATTTGTCAAGGATGTTTTCATTAATCAAGAACGAAGGTTAGGGGATCGAAAACGATCAGATACCGTTGTAGTCTTAACAGTAAACTATGCCGACTAGGGATCGGACA-ACCTC-TTTTTGATGTGTTGTTCGGCACCTTACGAGAAATCAAAGTCTTTGGGTTCTGGGGGGAGTATGGTCGCAAGGCTGAAACT----------------------------------------------------------------------------------------------------------------------------------------------------------------------------------------------------------------------------------------------------------------------------------------------------------------------------------------------------------------------------------------------------------------------------------------------------------------------------------------------------------------------------------------------------------------------------------------------------------------------------------CAACTTTCAGCAACGGATCTCTTGGCTCTCGCATCGATGAAGAACGCAGCGAATTGCGATATGTAATGTGAATTGCAGATTTTCAGTGAATCATCGAATCTTTGAACGCACCTTGCGCTCCTTGG-TAT-TCCGAGGAGCATGCCTGTTTGAGTGTCATTAGATTCCCCTAGTAACTGCGAGTGAAGCGGGAAGAGCTCAAATTTTGAATCTGGCGGTCCTCGT-GGTCGTCCGAGTTGTAATCTAGAGAAGCGTTTT-CCGCGCTGGACCGTGTACAAGTC-TCCTGGAACGGAGCGTCATAGA
			GGGTGAGAATCCCGTCTCTGACACGGACT-ACCAGGGCTTTT-GTGATGCGCTCTCGACGAGTCGAGTTGTTTGGGAATGCAGCTCAAATTGGGTGGTAAATTCCATCTAAAGCTAAATACAGGCGAGAGACCGATAGCGAACAAGTACCGTGAGGGAAAGATGAAAAGGACTTTGGAAAGAGAGTTAAACAGTACGTGAAATTGCTGAAAGGGAAACGCTTGAAGTC-AGTCGCGTTGGCC-GGGGATCAGCCTTGCAATC---------TTGTTGGGTGCATTTCCTGGTT--GACGGGTCAGCATCAATTTTGA--CCGTCGGAGAAGGGT-CGAGG-GAATGTGGCATCCTTCG--GGGTGTGTTAT-AGCCTTTGAT-CGTATGCGACG-GTTGGGATTGAGGAACTCAGCATGACCC--CTC-GT-GGG-TTTGGGGC---TTCG-GCTCACA--TCCATGCTTAGGATGCTGGCATAATGGCTTTAAGCGACCCGTCTTGAAACACGGACCAAGGAGTCTAACATGCCCGCGAGTGTTTGGGTGTTTAAAACCCGAGCGCGTAATGAAAGTGAAA-GTTGAGACCTCTGTCG-TGGAGGGCATCGACGCCCGGACCAGAACTTTT-GTGACGGCCCTGCGGTAGAGCGTGTATGTTGGGACCCGAAAGATGGTGAACTATGCCTGAATAGGGTGAAGCCAGAGGAAACTCTGGTGGAGGCTCGTAGCGATTCTGACGTGCAAATCGATCGTCGAATTTGGGTATA-GGGCGAAAGACTAATCG-----------------------------------------------------------------------------------------------------------------------------------------------------------------------------------------------------------------------------------------------------------------------------------------------------------------------------------------------------------------------------------------------------------------------------------------------------------------------------------
		</sequence>
		<sequence>
			<taxon idref="028j_Serpula_himantioides_SH18"/>
			AAGTTTGTACT-GTGAAACTGCGAATGGCTCATTAAATCAGTTATAGTTTATTTGATGATATCTTGCTACATGGATAACTGTGGTAATTCTAGAGCTAATACATGCAATCAAAGCCCCGACTTCTGGGAGGGGTGTATTTATTAGATAAAAAACCAACGCGGCTC-GCCGCTCGTTTGGTGATTCATAATAACTTCTCGAATCGTATGGCCTTGTGCCGGCGATGCTTCATTCAAATATCTGCCCTATCAACTTTCGATGGTAGGATAGAGGCCTACCATGGTTTCAACGGGTAACGGGGAATAAGGGTTCGATTCCGGAGAGGGAGCCTGAGAAACGGCTACCACATCCAAGGAAGGCAGCAGGCGCGCAAATTACCCAATCCCGATACGGGGAGGTAGTGACAATAAATAACAATATAGGGCTCTTTTGGGTCTTATAATTGGAATGAGTACAATTTAAATCTCTTAACGAGGAACAATTGGAGGGCAAGTCTGGTGCCAGCAGCCGCGGTAATTCCAGCTCCAATAGCGTATATTAAAGTTGTTGCAGTTAAAAAGCTCGTAGTTGAACTTTGGGCCTGGGTGGGCGGTCCGCCTCAC-GGCGTTG--TACTGTCT-GGCCGGGCCTTTCCTCTTGGTGAGCCGG--TGTGCCCTTTGTTGG-GTGC--ATCGGGGAACCAGGACTTTTACCTTGAGAAAATTAGAGTGTTCAAAGCAGGCCTTTTGCCCGAATACATTAGCATGGAATAATAAAATAGGACGTGCGGTTCTATTTTGTTGGTTTCTAGAGTCGCCGTAATGATTAATAGGGACAGTTGGGGACATTAGTATTCAGTTGCTAGAGGTGAAATTCTTGGATTTACTGAAGACTAACTA-TTGCGAAAGCATTTGTCAAGGATGTTTTCATTAATCAAGAACGAAGGTTAGGGGATCGAAAACGATCAGATACCGTTGTAGTCTTAACAGTAAACTATGCCGACTAGGGATCGGACA-ACCTC-TTTTTGATGTGTTGTTCGGCACCTTACGAGAAATCAAAGTCTTTGGGTTCTGGGGGGAGTATGGTCGCAAGGCTGAAACT----------------------------------------------------------------------------------------------------------------------------------------------------------------------------------------------------------------------------------------------------------------------------------------------------------------------------------------------------------------------------------------------------------------------------------------------------------------------------------------------------------------------------------------------------------------------------------------------------------------------------------CAACTTTCAGCAACGGATCTCTTGGCTCTCGCATCGATGAAGAACGCAGCGAATTGCGATATGTAATGTGAATTGCAGATTTTCAGTGAATCATCGAATCTTTGAACGCACCTTGCGCTCCTTGG-TAT-TCCGAGGAGCATGCCTGTTTGAGTGTCATTAGATTCCCCTAGTAACTGCGAGTGAAGCGGGAAGAGCTCAAATTTTGAATCTGGCGGTCCTCGT-GGTCGTCCGAGTTGTAATCTAGAGAAGCGTTTT-CCGCGCTGGACCGTGTACAAGTC-TCCTGGAACGGAGCGTCATAGA
			GGGTGAGAATCCCGTCTCTGACACGGACT-ACCAGGGCTTTT-GTGATGCGCTCTCGACGAGTCGAGTTGTTTGGGAATGCAGCTCAAATTGGGTGGTAAATTCCATCTAAAGCTAAATACAGGCGAGAGACCGATAGCGAACAAGTACCGTGAGGGAAAGATGAAAAGAACTTTGGAAAGAGAGTTAAACAGTACGTGAAATTGCTGAAAGGGAAACGCTTGAAGTC-AGTCGCGTTGGCC-GGGGATCAGCCTTGCAATC---------TTGTTGGGTGCATTTCCTGGTT--GACGGGTCAGCATCGATTTTGA--CCGTCGGAGAAGGGT-CGAGG-GAATGTGGCATCCTTCG--GGGTGTGTTAT-AGCCTTTGAT-CGTATGCGACG-GTTGGGATCGAGGAACTCAGCATGACCC--CTC-GT-GGG-TTTGGGGC---TTCG-GCTCACA--TCCATGCTTAGGATGCTGGCATAATGGCTTTAAGCGACCCGTCTTGAAACACGGACCAAGGAGTCTAACATGCCCGCGAGTGTTTGGGTGTTTAAAACCCGAGCGCGTAATGAAAGTGAAA-GTTGAGACCTCTGTCG-TGGAGGGCATCGACGCCCGGACCAGAACTTTT-GTGACGGCCCTGCGGTAGAGCGTGTATGTTGGGACCCGAAAGATGGTGAACTATGCCTGAATAGGGTGAAGCCAGAGGAAACTCTGGTGGAGGCTCGTAGCGATTCTGACGTGCAAATCGATCGTCGAATTTGGGTATA-GGGCGAAAGACTAATCGA----------------------------------------------------------------------------------------------------------------------------------------------------------------------------------------------------------------------------------------------------------------------------------------------------------------------------------------------------------------------------------------------------------------------------------------------------------------------------------
		</sequence>
		<sequence>
			<taxon idref="028k_Serpula_himantioides_SH20"/>
			---------------------------------------------------------------------------------------------------------------------------------------------------------------------------------------------------------------------------------------------------------------------------------------------------------------------------------------------------------------------------------------------------------------------------------------------------------------------------------------------------------------------------------------------------------------------------------------------------------------------------------------------------------------------------------------------------------------------------------------------------------------------------------------------------------------------------------------------------------------------------------------------------------------------------------------------------------------------------------------------------------------------------------------------------------------------------------------------------------------------------------------------------------------------------------------------------------------------------------------------------------------------------------------------------------------------------------------------------------------------------------------------------------------------------------------------------------------------------------------------------------------------------------------------------------------------------------------------------------------------------------------------------------------------------------------------------------------------------------------------------------------CAACTTTCAGCAACGGATCTCTTGGCTCTCGCATCGATGAAGAACGCAGCGAATTGCGATATGTAATGTGAATTGCAGATTTTCAGTGAATCATCGAATCTTTGAACGCACCTTGCGCTCCTTGG-TAT-TCCGAGGAGCATGCCTGTTTGAGTGTCATTAGATTCCCCTAGTAACTGCGAGTGAAGCGGGAAGAGCTCAAATTTTGAATCTGGCGGTCCTCGT-GGTCGTCCGAGTTGTAATCTAGAGAAGCGTTTT-CCGCGCTGGACCGTGTACAAGTC-TCCTGGAACGGAGCGTCATAGA
			GGGTGAGAATCCCGTCTCTGACACGGACT-ACCAGGGCTTTT-GTGATGCGCTCTCGACGAGTCGAGTTGTTTGGGAATGCAGCTCAAATTGGGTGGTAAATTCCATCTAAAGCTAAATACAGGCGAGAGACCGATAGCGAACAAGTACCGTGAGGGAAAGATGAAAAGAACTTTGGAAAGAGAGTTAAACAGTACGTGAAATTGCTGAAAGGGAAACGCTTGAAGTC-AGTCGCGTTGGCC-GGGGATCASCCTTGCAATC---------TTGTTGGGTGCATTTCCTGGTT--GACGGGTCAGCATCAATTTTGA--CCGTCGGAGAAGGGT-CGAGG-GAATGTGGCATCCTTCG--GGGTGTGTTAT-AGCCTTTGAT-CGTATGYGACG-GTTGGGATTGAGGAACTCAGCATGACCC--CTC-GT-GGG-TTTGGGGC---TTCG-GCTCACA--TCCATGCTTAGGATGCTGGCATAATGGCTTTAAGCGACCCGTCTTGAAACMCGGACCAAGGAGTYTAACATGCCCGCGAGTGTTTGGGTGTTTAAAACCCGAGCGCGTAATGAAAGTGAAA-GTTGAGACCTCTGTCG-TGGAGGGCATCGACGCCCGGACCAGAACTTYT-GTGACGGCCCTGCGGTAGAGCGTGTATGTTGGGACCCGAAAGATGGTGAACTATGCCTGAATAGGGTGAAGCCAGAGGAAACTCTGGTGG------------------------------------------------------------------------------------------------------------------------------------------------------------------------------------------------------------------------------------------------------------------------------------------------------------------------------------------------------------------------------------------------------------------------------------------------------------------------------------------------------------------------------------------------------
		</sequence>
		<sequence>
			<taxon idref="028l_Serpula_himantioides_SH26"/>
			A-GTT-KTACT-GTGAAACTGCGAATGGCTCATTAAATCAGTTATAGTTTATT-GATGATATC-TGCTACATGGATAACTGTGGTAATTCTAGAGCTAATACATGCAATCAAAGCCCCGACTTCTGGGAGGGGTGTATTTATTAGAT-AAAAACCAACGCGGCTC-GCCGCTCGTTTGGTGATTCATAATAACTTCTCGAATCGTATGGCCTTGTGCCGGCGATGCTTCATTCAAATATCTGCCCTATCAACTTTCGATGGTAGGATAGAGGCCTACCATGGTTTCAACGGGTAACGGGGAATAAGGGTTCGATTCCGGAGAGGGAGCCTGAGAAACGGCTACCACATCCAAGGAAGGCAGCAGGCGCGCAAATTACCCAATCCCGATACGGGGAGGTAGTGACAATAAATAACAATATAGGGCTCTTTTGGGTCTTATAATTGGAATGAGTACAATTTAAATCTCTTAACGAGGAACAATTGGAGGGCAAGTCTGGTGCCAGCAGCCGCGGTAATTCCAGCTCCAATAGCGTATATTAAAGTTGTTGCAGTTAAAAAGCTCGTAGTTGAACTTTGGGCCTGGGTGGGCGGTCCGCCTCAC-GGCGTTG--TACTGTCT-GGCCGGGCCTTTCCTCTTGGTGAGCCGG--TGTGCCCTTTGTTGG-GTGC--ATCGGGGAACCAGGACTTTTACCTTGAGAAAATTAGAGTGTTCAAAGCAGGCCTTTTGCCCGAATACATTAGCATGGAATAATAAAATAGGACGTGCGGTTCTATTTTGTTGGTTTCTAGAGTCGCCGTAATGATTAATAGGGACAGTTGGGGACATTAGTATTCAGTTGCTAGAGGTGAAATTCTTGGATTTACTGAAGACTAACTA-TTGCGAAAGCATTTGTCAAGGATGTTTTCATTAATCAAGAACGAAGGTTAGGGGATCGAAAACGATCAGATACCGTTGTAGTCTTAACAGTAAACTATGCCGACTAGGGATCGGACA-ACCTC-TTTTTGATGTGTTGTTCGGCACCTTACGAGAAATCAAAGTCTTTGGGTTCTGGGGGGAGTATGGTCGCAAGGCTGAAACT----------------------------------------------------------------------------------------------------------------------------------------------------------------------------------------------------------------------------------------------------------------------------------------------------------------------------------------------------------------------------------------------------------------------------------------------------------------------------------------------------------------------------------------------------------------------------------------------------------------------------------CAACTTTCAGCAACGGATCTCTTGGCTCTCGCATCGATGAAGAACGCAGCGAATTGCGATATGTAATGTGAATTGCAGATTTTCAGTGAATCATCGAATCTTTGAACGCACCTTGCGCTCCTTGG-TAT-TCCGAGGAGCATGCCTGTTTGAGTGTCATTAGATTCCCCTAGTAACTGCGAGTGAAGCGGGAAGAGCTCAAATTTTGAATCTGGCGGTCCTCGT-GGTCGTCCGAGTTGTAATCTAGAGAAGCGTTTT-CCGCGCTGGACCGTGTACAAGTC-TCCTGGAACGGAGCGTCATAGA
			GGGTGAGAATCCCGTCTCTGACACGGACT-ACCAGGGCTTTT-GTGATGCGCTCTCGACGAGTCGAGTTGTTTGGGAATGCAGCTCAAATTGGGTGGTAAATTCCATCTAAAGCTAAATACAGGCGAGAGACCGATAGCGAACAAGTACCGTGAGGGAAAGATGAAAAGAACTTTGGAAAGAGAGTTAAACAGTACGTGAAATTGCTGAAAGGGAAACGCTTGAAGTC-AGTCGCGTTGGCC-GGGGATCAGCCTTGCAATC---------TTGTTGGGTGCATTTCCTGGTT--GACGGGTCAGCATCGATTTTGA--CCGTCGGAGAAGGGT-CGAGG-GAATGTGGCATCCTTCG--GGGTGTGTTAT-AGCCTTTGAT-CGTATGCGACG-GTTGGGATCGAGGAACTCAGCATGACCC--CTC-GT-GGG-TTTGGGGC---TTCG-GCTCACA--TCCATGCTTAGGATGCTGGCATAATGGCTTTAAGCGACCCGTCTTGAAACACGGACCAAGGAGTCTAACATGCCCGCGAGTGTTTGGGTGTTTAAAACCCGAGCGCGTAATGAAAGTGAAA-GTTGAGACCTCTGTCG-TGGAGGGCATCGACGCCCGGACCAGAACTTTT-GTGACGGCCCTGCGGTAGAGCGTGTATGTTGGGACCCGAAAGATGGTGAACTATGCCTGAATAGGGTGAAGCCAGAGGAAACTCTGGTGGAGGCTCGTAGCGATTCTGACGTGCAAATCGATCGTCGAATTTGGGTATA-GGGCGAAAGACTAATCGA----------------------------------------------------------------------------------------------------------------------------------------------------------------------------------------------------------------------------------------------------------------------------------------------------------------------------------------------------------------------------------------------------------------------------------------------------------------------------------
		</sequence>
		<sequence>
			<taxon idref="028m_Serpula_himantioides_SH99"/>
			AAGTTTGTACT-GTGAAACTGCGAATGGCTCATTAAATCAGTTATAGTTTATTTGATGATATCTTGCTACATGGATAACTGTGGTAATTCTAGAGCTAATACATGCAATCAAAGCCCCGACTTCTGGGAGGGGTGTATTTATTAGATAAAAAACCAACGCGGCTC-GCCGCTCGTTTGGTGATTCATAATAACTTCTCGAATCGTATGGCCTTGTGCCGGCGATGCTTCATTCAAATATCTGCCCTATCAACTTTCGATGGTAGGATAGAGGCCTACCATGGTTTCAACGGGTAACGGGGAATAAGGGTTCGATTCCGGAGAGGGAGCCTGAGAAACGGCTACCACATCCAAGGAAGGCAGCAGGCGCGCAAATTACCCAATCCCGATACGGGGAGGTAGTGACAATAAATAACAATATAGGGCTCTTTTGGGTCTTATAATTGGAATGAGTACAATTTAAATCTCTTAACGAGGAACAATTGGAGGGCAAGTCTGGTGCCAGCAGCCGCGGTAATTCCAGCTCCAATAGCGTATATTAAAGTTGTTGCAGTTAAAAAGCTCGTAGTTGAACTTTGGGCCTGGGTGGGCGGTCCGCCTCAC-GGCGTTG--TACTGTCT-GGCCGGGCCTTTCCTCTTGGTGAGCCGG--TGTGCCCTTTGTTGG-GTGC--ATCGGGGAACCAGGACTTTTACCTTGAGAAAATTAGAGTGTTCAAAGCAGGCCTTTTGCCCGAATACATTAGCATGGAATAATAAAATAGGACGTGCGGTTCTATTTTGTTGGTTTCTAGAGTCGCCGTAATGATTAATAGGGACAGTTGGGGACATTAGTATTCAGTTGCTAGAGGTGAAATTCTTGGATTTACTGAAGACTAACTA-TTGCGAAAGCATTTGTCAAGGATGTTTTCATTAATCAAGAACGAAGGTTAGGGGATCGAAAACGATCAGATACCGTTGTAGTCTTAACAGTAAACTATGCCGACTAGGGATCGGACA-ACCTC-TTTTTGATGTGTTGTTCGGCACCTTACGAGAAATCAAAGTCTTTGGGTTCTGGGGGGAGTATGGTCGCAAGGCTGAAACT----------------------------------------------------------------------------------------------------------------------------------------------------------------------------------------------------------------------------------------------------------------------------------------------------------------------------------------------------------------------------------------------------------------------------------------------------------------------------------------------------------------------------------------------------------------------------------------------------------------------------------CAACTTTCAGCAACGGATCTCTTGGCTCTCGCATCGATGAAGAACGCAGCGAATTGCGATATGTAATGTGAATTGCAGATTTTCAGTGAATCATCGAATCTTTGAACGCACCTTGCGCTCCTTGG-TAT-TCCGAGGAGCATGCCTGTTTGAGTGTCATTAGATTCCCCTAGTAACTGCGAGTGAAGCGGGAAGAGCTCAAATTTTGAATCTGGCGGTCCTCGT-GGTCGTCCGAGTTGTAATCTAGAGAAGCGTTTT-CCGCGCTGGACCGTGTACAAGTC-TCCTGGAACGGAGCGTCATAGA
			GGGTGAGAATCCCGTCTCTGACACGGACT-ACCAGGGCTTTT-GTGATGCGCTCTCGACGAGTCGAGTTGTTTGGGAATGCAGCTCAAATTGGGTGGTAAATTCCATCTAAAGCTAAATACAGGCGAGAGACCGATAGCGAACAAGTACCGTGAGGGAAAGATGAAAAGAACTTTGGAAAGAGAGTTAAACAGTACGTGAAATTGCTGAAAGGGAAACGCTTGAAGTC-AGTCGCGTTGGCC-GGGGATCAGCCTTGCAATC---------TTGTTGGGTGCATTTCCTGGTT--GACGGGTCAGCATCGATTTTGA--CCGTCGGAGAAGGGT-CGAGG-GAATGTGGCATCCTTCG--GGGTGTGTTAT-AGCCTTTGAT-CGTATGCGACG-GTTGGGATCGAGGAACTCAGCATGACCC--CTC-GT-GGG-TTTGGGGC---TTCG-GCTCACA--TCCATGCTTAGGATGCTGGCATAATGGCTTTAAGCGACCCGTCTTGAAACACGGACCAAGGAGTCTAACATGCCCGCGAGTGTTTGGGTGTTTAAAACCCGAGCGCGTAATGAAAGTGAAA-GTTGAGACCTCTGTCG-TGGAGGGCATCGACGCCCGGACCAGAACTTTT-GTGACGGCCCTGCGGTAGAGCGYGTATGTTGGGACCCGAAAGATGGTGAACTATGCCTGAATAGGGTGAAGCCAGAGGAAACTCTGGTGGAGGCTCGTAGCGATTCTGACGTGCAAATCGATCGTCGAATTTGGGTATA-GGGCGAAAGACTAATCGA----------------------------------------------------------------------------------------------------------------------------------------------------------------------------------------------------------------------------------------------------------------------------------------------------------------------------------------------------------------------------------------------------------------------------------------------------------------------------------
		</sequence>
		<sequence>
			<taxon idref="028n_Serpula_himantioides_SH113"/>
			AAGTTTGTACT-GTGAAACTGCGAATGGCTCATTAAATCAGTTATAGTTTATT-GATGATATCTTGCTACATGGATAACTGTGGTAATTCTAGAGCTAATACATGCAATCAAAGCCCCGACTTCTGGGAGGGGTGTATTTATTAGATAAAAAACCAACGCGGCTC-GCCGCTCGTTTGGTGATTCATAATAACTTCTCGAATCGTATGGCCTTGTGCCGGCGATGCTTCATTCAAATATCTGCCCTATCAACTTTCGATGGTAGGATAGAGGCCTACCATGGTTTCAACGGGTAACGGGGAATAAGGGTTCGATTCCGGAGAGGGAGCCTGAGAAACGGCTACCACATCCAAGGAAGGCAGCAGGCGCGCAAATTACCCAATCCCGATACGGGGAGGTAGTGACAATAAATAACAATATAGGGCTCTTTTGGGTCTTATAATTGGAATGAGTACAATTTAAATCTCTTAACGAGGAACAATTGGAGGGCAAGTCTGGTGCCAGCAGCCGCGGTAATTCCAGCTCCAATAGCGTATATTAAAGTTGTTGCAGTTAAAAAGCTCGTAGTTGAACTTTGGGCCTGGGTGGGCGGTCCGCCTCAC-GGCGTTG--TACTGTCT-GGCCGGGCCTTTCCTCTTGGTGAGCCGG--TGTGCCCTTTGTTGG-GTGC--ATCGGGGAACCAGGACTTTTACCTTGAGAAAATTAGAGTGTTCAAAGCAGGCCTTTTGCCCGAATACATTAGCATGGAATAATAAAATAGGACGTGCGGTTCTATTTTGTTGGTTTCTAGAGTCGCCGTAATGATTAATAGGGACAGTTGGGGACATTAGTATTCAGTTGCTAGAGGTGAAATTCTTGGATTTACTGAAGACTAACTA-TTGCGAAAGCATTTGTCAAGGATGTTTTCATTAATCAAGAACGAAGGTTAGGGGATCGAAAACGATCAGATACCGTTGTAGTCTTAACAGTAAACTATGCCGACTAGGGATCGGACA-ACCTC-TTTTTGATGTGTTGTTCGGCACCTTACGAGAAATCAAAGTCTTTGGGTTCTGGGGGGAGTATGGTCGCAAGGCTGAAACT----------------------------------------------------------------------------------------------------------------------------------------------------------------------------------------------------------------------------------------------------------------------------------------------------------------------------------------------------------------------------------------------------------------------------------------------------------------------------------------------------------------------------------------------------------------------------------------------------------------------------------CAACTTTCAGCAACGGATCTCTTGGCTCTCGCATCGATGAAGAACGCAGCGAATTGCGATATGTAATGTGAATTGCAGATTTTCAGTGAATCATCGAATCTTTGAACGCACCTTGCGCTCCTTGG-TAT-TCCGAGGAGCATGCCTGTTTGAGTGTCATTAGATTCCCCTAGTAACTGCGAGTGAAGCGGGAAGAGCTCAAATTTTGAATCTGGCGGTCCTCGT-GGTCGTCCGAGTTGTAATCTAGAGAAGCGTTTT-CCGCGCTGGACCGTGTACAAGTC-TCCTGGAACGGAGCGTCATAGA
			GGGTGAGAATCCCGTCTCTGACACGGACT-ACCAGGGCTTTT-GTGATGCGCTCTCGACGAGTCGAGTTGTTTGGGAATGCAGCTCAAATTGGGTGGTAAATTCCATCTAAAGCTAAATACAGGCGAGAGACCGATAGCGAACAAGTACCGTGAGGGAAAGATGAAAAGGACTTTGGAAAGAGAGTTAAACAGTACGTGAAATTGCTGAAAGGGAAACGCTTGAAGTC-AGTCGCGTTGGCC-GGGGATCAGCCTTGCAATC---------TTGTTGGGTGCATTTCCTGGTT--GACGGGTCAGCATCAATTTTGA--CCGTCGGAGAAGGGT-CGAGG-GAATGTGGCATCCTTCG--GGGTGTGTTAT-AGCCTTTGAT-CGTATGCGACG-GTTGGGATTGAGGAACTCAGCATGACCC--CTC-GT-GGG-TTTGGGGC---TTCG-GCTCACA--TCCATGCTTAGGATGCTGGCATAATGGCTTTAAGCGACCCGTCTTGAAACACGGACCAAGGAGTCTAACATGCCCGCGAGTGTTTGGGTGTTTAAAACCCGAGCGCGTAATGAAAGTGAAA-GTTGAGACCTCTGTCG-TGGAGGGCATCGACGCCCGGACCAGAACTTTT-GTGACGGCCCTGCGGTAGAGCGTGTATGTTGGGACCCGAAAGATGGTGAACTATGCCTGAATAGGGTGAAGCCAGAGGAAACTCTGGTGGAGGCTCGTAGCGATTCTGACGTGCAAATCGATCGTCGAATTTGGGTATA-GGGCGAAAGACTAATCGA----------------------------------------------------------------------------------------------------------------------------------------------------------------------------------------------------------------------------------------------------------------------------------------------------------------------------------------------------------------------------------------------------------------------------------------------------------------------------------
		</sequence>
		<sequence>
			<taxon idref="029_Leucogyrophana_mollusca"/>
			AAGTTTGTACT-GTGAAACTGCGAATGGCTCATTAAATCAGTTATAGTTTATTTGATGATATCTTGCTACATGGATAACTGTGGTAATTCTAGAGCTAATACATGCAACTAAAGCCCCGACTTCTGGGAGGGGTGTATTTATTAGATAAAAAACCAACGCGGCTC-GCCGCTCTCTTGGTGATTCATAATAACTTCTCGAATCGCACGGCCTTGTGCCGGCGATGCTTCATTCAAATATCTGCCCTATCAACTTTCGATGGTAGGATAGAGGCCTACCATGGTTTCAACGGGTAACGGGGAATAAGGGTTCGATTCCGGAGAGGGAGCCTGAGAAACGGCTACCACATCCAAGGAAGGCAGCAGGCGCGCAAATTACCCAATCCCGACACGGGGAGGTAGTGACAATAAATAACAATATAGGGCTCTTTCGGGTCTTATAATTGGAATGAGTACAATTTAAATCTCTTAACGAGGAACAATTGGAGGGCAAGTCTGGTGCCAGCAGCCGCGGTAATTCCAGCTCCAATAGCGTATATTAAAGTTGTTGCAGTTAAAAAGCTCGTAGTTGAACTTTGGGCCTGGGTGGGCGGTCCGCCTCGC-GGCGTTG--TACTGTCT-GGCTGGGCCTTTCCTCTTGGTGAGCCGG--CGTGCCCTTCACTGG-GTGC--GTCGGGGAACCAGGACTTTTACCTTGAGAAAATTAGAGTGTTCAAAGCAGGCA-ATTGCCTGAATACATTAGCATGGAATAATGAAATAGGACGTGCGGTTCTATTTTGTTGGTTTCTAGAGTCGCCGTAATGATTAATAGGGACAGTTGGGGGCATTAGTATTCAGTTGCTAGAGGTGAAATTCTTGGATTTACTGAAGACTAACTA-CTGCGAAAGCATTTGCCAAGGATGTTTTCATTAATCAAGAACGAAGGTTAGGGGATCGAAAACGATCAGATACCGTTGTAGTCTTAACAGTAAACTATGCCGACTAGGGATCGGGCG-ACCTC-TTTTTGATGTGTCGCTCGGCACCTTACGAGAAATCAAAGTCTTTGGGTTCTGGGGGGAGTATGGTCGCAAGGCTGAAACTTAAAGGAATTGACGGAAGGGCACCACCAGGAGTGGAGCCTGCGGCTTAATTTGACTCAACACGGGGAAACTCACCAGGTCCAGACATGACTAGGATTGACAGATTGATAGCTCTTTCATGATTTTATGGGTGGTGGTGCATGGCCGTTCTTAGTTGGTGGAGTGATTTGTCTGGTTAATTCCGATAACGAACGAGACCTTAACCTGCTAAATAGCCAGGCCGGC-TTTTGCTGGTCTCCGGCTTCTTAGAGGGACTGTCAGCGTCTAGCTGACGGAAGTTTGAGGCAATAACAGGTCTGTGATGCCCTTAGATGTTCTGGGCCGCACGCGCGCTACACTGACAGAGCCAGCGAGTTTTTTT-CCCTTGGCCGGAAGGT-CTGGGTAATCTTGTGAAACTCTGTCGTGCTGGGGATAGAGCATTGCAATTATTGCTCTTCAACGAGGAATTCCTAGTAAGCGTGAGTCATCAGCTCGCGTTGATTACGTCCCTGCCCTTTGTACACACCGCCCGTCGCTACTACCGATTGAATGGCTTAGTGAGGTCTCCGGATTGGCTTCGGGGAGCCGGCGACGGCACCCTGTTGCTGAGAAGCTGATCAAACTTGGTCTAACTTTCAGCAACGGATCTCTTGGCTCTCGCATCGATGAAGAACGTAGCGAATTGCGATATGTAATGTGAATTGCAGATTTTCAGTGAATCATCGAATCTTTGAACGCACCTTGCGCTCCTTGG-TAT-TCCGAGGAGCATGCCTGTTTGAGTGTC------ATTACCTAGTAACTGCGAGTGAAGAGGGATGAGCTCAAATTTTGAATCTGGCGGTCCTTGC-GGCCGTCCGAGTTGTAATCTAGAGAAGCGTTTT-CCGCGCTGGACCGTGTACAAGTC-TCCTGGAAGGGAGCGTCATAGA
			GGGTGAGAATCCCGTCTTTGACACGGACT-GCCAGGGCTTTT-GTGATGCGCTCTCGACGAGTCGAGTTGTTTGGGAATGCAGCTCAAATTGGGTGGTAAATTCCATCTAAAGCTAAATACAGGCGAGAGACCGATAGCGAACAAGTACCGTGAGGGAAAGATGAAAAGAACTTTGGAAAGAGAGTTAAACCGTACGTGAAATTGCTGAAAGGGAAACGCTTGATGTC-AGTCGCGTTGGCC-GGGGATCAGCCTTGCTT-----------TTGCTGGGCGTACTTCCTGGTC--GACGGGTCAGCATCAGTTTCGG--CCGCTGGATAAAGGC-GAGGG-GAATGTGGCACTCTTCG--GGGTGTGTTAT-AGCCCCTTGT-TGCATGCGGTG-GCTGGGACTGAGGAACTCAGCATGACCC--CTC-GA-GGG-TTCGGGGC---TTGG-GCCTACGTTAACGTGCTTAGGATGCTGGCATAATGGCCTTAAGCGACCCGTCTTGAAACACGGACCAAGGAGTCTAACATGCCCGCGAGTGTTTGGGTGTTTAAAACCCGAGCGCGTAATGAAAGTGAAA-GTTGAGAACCCTGTCG-TGGGGTGCATCAACGCCCGGACCAGAGCTTTT-GTGACGGATCTGCGGTAGAGCGTGTATGTTGGGACCCGAAAGATGGTGAACTATGCCTGAATAGGGTGAAGCCAGAGGAAACTCTGGTGGAGGCTAGTAGCGATTCTGACGTGCAAATC-------------------------------------------------------------------------------------------------------------------------------------------------------------------------------------------------------------------------------------------------------------------------------------------------------------------------------------------------------------------------------------------------------------------------------------------------------------------------------------------------------------------------
		</sequence>
		<sequence>
			<taxon idref="030_Hygrophoropsis_aurantiaca"/>
			AAGTTTGTACT-GTGAAACTGCGAATGGCTCATTAAATCAGTTATAGTTTATTTGATGATATCTTGCTACATGGATAACTGTGGTAATTCTAGAGCTAATACATGCAACTAAAGCCCCGACTTCTGGGAGGGGTGTATTTATTAGATAAAAAACCAACGCGGCTC-GCCGCTCGTTTGGTGATTCATAATAACTTCTCGAATCGCATGGCCTTGTGCCGGCGATGCTTCATTCAAATATCTGCCCTATCAACTTTCGATGGTAGGATAGAGGCCTACCATGGTTTCAACGGGTAACGGGGAATAAGGGTTCGATTCCGGAGAGGGAGCCTGAGAAACGGCTACCACATCCAAGGAAGGCAGCAGGCGCGCAAATTACCCAATCCCGACACGGGGAGGTAGTGACAATAAATAACAATATAGGGCTCTTTCGGGTCTTATAATTGGAATGAGTACAATTTAAATCTCTTAACGAGGAACAATTGGAGGGCAAGTCTGGTGCCAGCAGCCGCGGTAATTCCAGCTCCAATAGCGTATATTAAAGTTGTTGCAGTTAAAAAGCTCGTAGTTGAACTTTGGGCCTGGGTGGGCGGTCCGCCTCGC-GGCGTTG--TACTGTCT-GGCTGGGCCTTTCCTCTTGGTGAGCCGG--CGTGCCCTTTACTGG-GTGC--GTCGGGGAACCAGGACTTTTACCTTGAGAAAATTAGAGTGTTCAAAGCAGGCC-GTTGCCTGAATACATTAGCATGGAATAATGAAATAGGACGCGCGGTTCTATTTTGTTGGTTTCTAGAGTCGCCGTAATGATTAATAGGGACAGTTGGGGGCATTAGTATTCAGTTGCTAGAGGTGAAATTCTTGGATTTACTGAAGACTAACTA-TTGCGAAAGCATTTGCCAAGGATGTTTTCATTAATCAAGAACGAAGGTTAGGGGATCGAAAACGATCAGATACCGTTGTAGTCTTAACAGTAAACTATGCCGACTAGGGATCGGGCG-ACCTC-TTTTTGATGTGTCGCTCGGCACCTTACGAGAAATCAAAGTCTTTGGGTTCTGGGGGGAGTATGGTCGCAAGGCTGAAACTTAAAGGAATTGACGGAAGGGCACCACCAGGAGTGGAGCCTGCGGCTTAATTTGACTCAACACGGGGAAACTCACCAGGTCCAGACATGACTAGGATTGACAGATTGATAGCTCTTTCATGATTTTATGGGTGGTGGTGCATGGCCGTTCTTAGTTGGTGGAGTGATTTGTCTGGTTAATTCCGATAACGAACGAGACCTTAACCTGCTAAATAGCCAGGCCGGC-TTTTGCTGGTCTCCGGCTTCTTAGAGGGACTGTCGGCGTCTAGCCGACGGAAGTTTGAGGCAATAACAGGTCTGTGATGCCCTTAGATGTTCTGGGCCGCACGCGCGCTACACTGACAAAGCCAGCGAGTTCTTT--TCCTTGACCGGAAGGT-CTGGGTAATCTTGTGAAACTTTGTCGTGCTGGGGATAGAGCATTGCAATTATTGCTCTTCAACGAGGAATTCCTAGTAAGCGTGAGTCATCAGCTCGCGTTGATTACGTCCCTGCCCTTTGTACACACCGCCCGTCGCTACTACCGATTGAATGGCTTAGTGAGGTCTCCGGATTGGCTTCGGGGAGCCGGAAACGGCACCCTGTTGCTGAGAAGCTGATCAAACTTGGTCCAACTTTCAGCAACGGATCTCTTGGCTCTCGCATCGATGAAGAACGCAGCGAATTGCGATATGTAATGTGAATTGCAGATTTTCAGTGAATCATCGAATCTTTGAACGCACCTTGCGCTCCTTGG-TAT-TCCGAGGAGCATGCCTGTTTGAGTGTC------ATTACCTAGTAACTGCGAGTGAAGCGGGAAGAGCTCAAATTTTGAATCTGGCGGTCCTTGT-GGCCGTCCGAGTTGTAATCTAGAGAAGTGTTTT-CCGCGCTGGACCGTGTACAAGTC-TCCTGGAAGGGAGCGTCATAGA
			GGGTGAGAATCCCGTCTTTGACACGGACT-ACCAGGGCTTTT-GTGATGCGCTCTCGACGAGTCGAGTTGTTTGGGAATGCAGCTCAAATTGGGTGGTAAATTCCATCTAAAGCTAAATACAGGCGAGAGACCGATAGCGAACAAGTACCGTGAGGGAAAGATGAAAAGAACTTTGGAAAGAGAGTTAAACAGTACGTGAAATTGCTGAAAGGGAAACGCTTGATGTC-AGTCGCGTTGGCC-GGGGATCAGCCTTGCTCTT---------TTGCTAGGTGTACTTCCTGGTC--GACGGGTCAGCATCAATTTTGG--TCGCTGGATAAAGGC-GAGGG-GAATGTGGCACTCTTCG--GGGTGTGTTAT-AGCCCCTTGT-TGTATACAGTG-GCTGGGATTGAGGAACTCAGCACGACCC--CTC-GA-GGG-TTCGGGGCT--TCGT-GCCTACGTTTGCGTGCTTAGGATGCTGGCATAATGGCCTTAAGCGACCCGTCTTGAAACACGGACCAAGGAGTCTAACATGCCCGCGAGTGTTTGGGTGTTTAAAACCCGAGTGCGTAATGAAAGTGAAA-GTTGGGAACCCTGTCG-TGGGGTGCACCAACGCCCGGACCAGAGCTCTT-GCGACGGCCCTGCGGTAGAGCGTGTATGTTGGGACCCGAAAGATGGTGAACTATGCCTGAATAGGGTGAAGCCAGAGGAAACTCTGGTGGAGGCTCGTAGCGATTCTGACGTGCAAATCGATCGTCGAATTTGGGTATAGGGGCGAAAGACTAATCGAACCATCTAGTAGCTGGTTCCTGCCGAAGTTTCCCTCAGGATAGCAGAAACTCA------TGTCAGATTTATGTGGTAAAGCGAATGATTAGAGGCCTTGGGGTTGAAACAACCTTAACCTATTCTCAAACTTTAAATATGTAAGAACAAGCCGTCTCTTAG-TTGGACCGCTTGGCGATTGA-GAGTTTCTAGTGGGCCATTTTTGGTAAGCAGAACTGGCGATGCGGGATGAACCGAACGGGAGGTTAAGGTGCCGGAATACACGCTCATCAGACACCACAAAAGGTGTTAGTTCATCTAGACAGCAGGACGGTGGCCATGGAAGTCGGAATCCGCTAAGGAGTGTGTAACAACTCACCTGCCGAATGAACTAGCCCTGAAAATGGATGGCGCTCAAGCGTGTTACCCATACCTCCCCGTTGGCGTTGAAGTGACGCGCCAACGAGTAGGCAGGCGTGGAGGTCG
		</sequence>
		<sequence>
			<taxon idref="031_Leucogyrophana_romellii_T547"/>
			--------------GAAACTGCGAATGGCTCATTAAATCAGTTATAGTTTATTTGATGATATCTTGCTACATGGATAACTGTGGTAATTCTAGAGCTAATACATGCAACTAAAGCCCCGACTTCTGGGAGGGGTGTATTTATTAGATAAAAAACCAACGCGGCTC-GCCGCTCGTTTGGTGATTCATAATAACTTCTCGAATCGCATGGCCTTGTGCCGGCGATGCTTCATTCAAATATCTGCCCTATCAACTTTCGATGGTAGGATAGAGGCCTACCATGGTTTCAACGGGTAACGGGGAATAAGGGTTCGATTCCGGAGAGGGAGCCTGAGAAACGGCTACCACATCCAAGGAAGGCAGCAGGCGCGCAAATTACCCAATCCCGATACGGGGAGGTAGTGACAATAAATAACAATATAGGGCTCTTTCGGGTCTTATAATTGGAATGAGTACAATTTAAATCTCTTAACGAGGAACAATTGGAGGGCAAGTCTGGTGCCAGCAGCCGCGGTAATTCCAGCTCCAATAGCGTATATTAAAGTTGTTGCAGTTAAAAAGCTCGTAGTTGAACTTTGGGCCTGGGTGGGCGGTCCGCCTCGC-GGCGTTG--TACTGTCT-GGCCGGGCCTTTCCTCTTGGTGAGCCGG--CGTGCCCTTCACTGG-GTGC--GTCGGGGAACCAGGACTTTTACCTTGAGAAAATTAGAGTGTTCAAAGCAGGCCTTTTGCCCGAATACATTAGCATGGAATAATGAAATAGGACGTGCGGTTCTATTTTGTTGGTTTCTAGAGTCGCCGTAATGATTAATAGGGACAGTTGGGGGCATTAGTATTCAGTTGCTAGAGGTGAAATTCTTGGATTTACTGAAGACTAACTA-TTGCGAAAGCATTTGCCAAGGATGTTTTCATTAATCAAGAACGAAGGTTAGGGGATCGAAAACGATCAGATACCGTTGTAGTCTTAACAGTAAACTATGCCGACTAGGGATCGGGCG-ACCTC-TTTTTGATGTGTCGCTCGGCACCTTACGAGAAATCAAAGTCTTTGGGTTCTGGGGGGAGTATGGTCGCAAGGCTGAAACTTAAAGGAATTGACGGAAGGGCACCACCAGGAGTGGAGCCTGCGGCTTAATTTGACTCAACACGGGGAAACTCACCAGGTCCAGACATGACTAGGATTGACAGATTGATAGCTCTTTCATGATTTTATGGGTGGTGGTGCATGGCCGTTCTTAGTTGGTGGAGTGATTTGTCTGGTTAATTCCGATAACGAACGAGACCTTAACCTGCTAAATAGCCAGGCCGGC-TTTCGCTGGTCTCCGGCTTCTTAGAGGGACTGTCGGCGTCTAGCCGACGGAAGTTTGAGGCAATAACAGGTCTGTGATGCCCTTAGATGTTCTGGGCCGCACGCGCGCTACACTGACAGAGCCAGCGAGTTTCTTT-TCCTTGGCCGGAAGGT-CTGGGTAATCTTGTGAAACTCTGTCGTGCTGGGGATAGAGCATTGCAATTATTGCTCTTCAACGAGGAATTCCTAGTAAGCGTGAGTCATCAGCTCGCGTTGATTACGTCCCTGCCCTTTGTACACACCGCCCGTCGCTACTACCGATTGAATGGCTTAGTGAGGTCTCCGGATTGGCTTCGGGGAGCCGGCGACGGCACCCTGTTGCTGAGAAGCTGATCAAACTTGGTCTAACTTTCAGCAACGGATCTCTTGGCTCTCGCATCGATGAAGAACGCAGCGAATTGCGATATGTAATGTGAATTGCAGATTTTCAGTGAATCATCGAATCTTTGAACGCACCTTGCGCTCCTTGG-TAT-TCCGAGGAGCATGCCTGTTTGAGTGTC------ATTACCTAGTAACTGCGAGTGAAGCGGGAAAAGCTCAAATTTTGAATCTGGTGGTCCTTGT-GGCCGTCCGAGTTGTAATCTAGAGAAGTGCTTT-CCGCGCTGGACCGTGTACAAGTC-TCCTGGAAGGGAGCGTCATAGA
			GGGTGAGAATCCCGTCTCTGACACGGACT-ACCAGGGCTTCT-GTGATGCGCTCTCAACGAGTCGAGTTGTTTGGGAATGCAGCTCAAATTGGGTGGTAAATTCCATCTAAAGCTAAATACAGGCGAGAGACCGATAGCGAACAAGTACCGTGAGGGAAAGATGAAAAGAACTTTGGAAAGAGAGTTAAACAGTACGTGAAATTGCTGAAAGGGAAACGCTTGAAGTC-AGTCGCGTTGGTC-GGGGATCAGCCTTGCTCTTTT-------GCGCTAGGTGCACTTCCTGGTC--GACGGGTCAGCATCAGTTTCGA--TCGCCGGATAAAGGCAGAGTT-GAATGTGGCGCTCTTCG--GAGCGTGTTAT-AGCTCTCTGT-CGGATACGGTG-GTTGGGACTGAGGAACTCAGCACGGCCC--CTC-GA-GGG-TTTGGGGC---TTCG-GCTCACAT-TTCGTGCTTAGGATGCTGGCATAATGGCTTTAAGCGACCCGTCTTGAAACACGGACCAAGGAGTCTAACATGCCCGCGAGTGTTTGGGTGTTTAAAACCCGAGCGCGCAATGAAAGTGAAA-GTTGAGACCTCTGTCG-TGGAGGGCATCGACGCCCGGACCTGAGCTTCT-GCGACGGATCTGCGGTAGAGCGTGTATGTTGGGACCCGAAAGATGGTGAACTATGCCTGAATAGGGTGAAGCCAGAGGAAACTCTGGTGGAGGCTCGTAGCGATTCTGACGTGCAAATCGATCGTCGAATTTGGGTATAGGGGCGAAAGACTAATCGAACCATCTAGTAGCTGGTTCCTGCCGAAGTTTCCCTCAGGATAGCAGAAACTCA------TGTCAGATTTATGTGGTAAAGCGAATGATTAGAGGCCTTGGGGTTGAAACAACCTTAACCTATTCTCAAACTTTAAATATGTAAGAACAAGCCGTCTCTTGG-TTGGACCGCTTGGCGATTGA-GAGTTTCTAGTGGGCCATTTTTGGTAAGCAGAACTGGCGATGCGGGATGAACCGAACGGGAGGTTAAGGTGCCGGAATACACGCTCATCAGACACCACAAAAGGTGTTAGTTCATCTAGACAGCAGGACGGTGGCCATGGAAGTCGGAATCCGCTAAGGAGTGTGTAACAACTCACCTGCCGAATGAACTAGCCCTGAAAATGGATGGCGCTCAAGCGTGTTACCCATACCTCCCCGTCAGCGTTGAAGTGACGCGCTGACGAGTAGGCAGGCGTGGAGGTCG
		</sequence>
		<sequence>
			<taxon idref="032_Leucogyrophana_arizonica_RLG9902"/>
			---------------AAACTGCGAATGGCTCATTAAATCAGTTATAGTTTATTTGATGATATCTTGCTACATGGATAACTGTGGTAATTCTAGAGCTAATACATGCAACTAAAGCCCCGACTTCTGGGAGGGGTGTATTTATTAGATAAAAAACCAACGCGGCTC-GCCGCTCGTTTGGTGATTCATAATAACTTCTCGAATCGCATGGCCTTGTGCCGGCGATGCTTCATTCAAATATCTGCCCTATCAACTTTCGATGGTAGGATAGAGGCCTACCATGGTTTCAACGGGTAACGGGGAATAAGGGTTCGATTCCGGAGAGGGAGCCTGAGAAACGGCTACCACATCCAAGGAAGGCAGCAGGCGCGCAAATTACCCAATCCCGACACGGGGAGGTAGTGACAATAAATAACAATATAGGGCTCTTTCGGGTCTTATAATTGGAATGAGTACAATTTAAATCTCTTAACGAGGAACAATTGGAGGGCAAGTCTGGTGCCAGCAGCCGCGGTAATTCCAGCTCCAATAGCGTATATTAAAGTTGTTGCAGTTAAAAAGCTCGTAGTTGAACTTTGGGCCTGGGTGGGCGGTCCGCCTCGC-GGCGTTG--TACTGTCT-GGCCGGGCCTTTCCTCTTGGTGAGCCGG--CGTGCCCTTTACTGG-GTGC--GTCGGGGAACCAGGACTTTTACCTTGAGAAAATTAGAGTGTTCAAAGCAGGCTTATTGCCCGAATACATTAGCATGGAATAATGAAATAGGACGTGTGGTTCTATTTTGTTGGTTTCTAGAGTCGCCGTAATGATTAATAGGGACAGTTGGGGGCATTAGTATTCAGTTGCTAGAGGTGAAATTCTTGGATTTACTGAAGACTAACTA-TTGCGAAAGCATTTGCCAAGGATGTTTTCATTAATCAAGAACGAAGGTTAGGGGATCGAAAACGATCAGATACCGTTGTAGTCTTAACAGTAAACTATGCCGACTAGGGATCGGACA-ACCTC-TTTTTGATGTGTTGTTCGGCACCTTACGAGAAATCAAAGTCTTTGGGTTCTGGGGGGAGTATGGTCGCAAGGCTGAAACTTAAAGGAATTGACGGAAGGGCACCACCAGGAGTGGAGCCTGCGGCTTAATTTGACTCAACACGGGGAAACTCACCAGGTCCAGACATGACTAGGATTGACAGATTGATAGCTCTTTCATGATTTTATGGGTGGTGGTGCATGGCCGTTCTTAGTTGGTGGAGTGATTTGTCTGGTTAATTCCGATAACGAACGAGACCTTAACCTGCTAAATAGCCAGGCCGGC-TTTTGCTGGTCGCCGGCTTCTTAGAGGGACTGTCAGCGTCTAGCTGACGGAAGTTTGAGGCAATAACAGGTCTGTGATGCCCTTAGATGTTCTGGGCCGCACGCGCGCTACACTGACAGAGCCAGCGAGTTTTTTT-TCCTTGGCCGGAAGGT-CTGGGTAATCTTGTGAAACTCTGTCGTGCTGGGGATAGAGCATTGCAATTATTGCTCTTCAACGAGGAATTCCTAGTAAGCGTGAGTCATCAGCTCGCGTTGATTACGTCCCTGCCCTTTGTACACACCGCCCGTCGCTACTACCGATTGAATGGCTTAGTGAGGTCTCCGGAT---------------------------------------------------------TAACTTTCAGCAACGGATCTCTTGGCTCTCGCATCGATGAAGAACGCAGCGAATTGCGATATGTAATGTGAATTGCAGATTTTCAGTGAATCATCGAATCTTTGAACGCACCTTGCGCTCCTTGG-TAT-TCCGAGGAGCATGCCTGTTTGAGTGTC------ATTACCTAGTAACTGCGAGTGAAGCGGGAAGAGCTCAAATTTTGAATCTGGTAGTCCTTGC-GGCTGCCCGAGTTGTAATCTAGAGAAGTGCTTT-CCGCGCTGGACCGTGTACAAGTC-TCCTGGAACGGAGCGTCATAGA
			GGGTGAGAATCCCGTCTCTGACACGGACA-ACCAGGGCTTCT-GTGATGCGCTCTCGACGAGTCGAGTTGTTTGGGAATGCAGCTCAAATTGGGTGGTAAATTCCATCTAAAGCTAAATACAGGCGAGAGACCGATAGCGAACAAGTACCGTGAGGGAAAGATGAAAAGAACTTTGGAAAGAGAGTTAAACAGTACGTGAAATTGCTGAAAGGGAAACGCTTGAAGTC-AGTCGCGTTGGCC-GGGGATCAGCCTTGCTT-----------TTGCTAGGTGCATTTTCTGGTT--GACGGGTCAGCATCAATTTTGA--CTGTTGGATAAAGGT-TGAGG-GAATGTGGCACCTTTCG--GGGTGTGTTAT-AGCCCTCTGT-CATATACAGCG-GTTGGGATTGAGGAACTCAGCACGACCTC-TTT-GA-GGG-TTCGGGGC---TTCG-GCTCACGT-AGCGTGCTTAGGATGCTGGCAAAATGGCTTTAATCGACCCGTCTTGAAACACGGACCAAGGAGTCTAACATGCCCGCGAGTGTTTGGGTGTTTAAAACCCGAGCGCGTAATGAAAGTGAAA-GTTGAGATCCCTGTCG-TGGGGAGCATTGACGCCCGGACCAGAGCTCTT-GCAACGGATCTGCGGTAGAGCGTGTATGTTGGGACCCGAAAGATGGTGAACTATGCCTGAATAGGGTGAAGCCAGAGGAAACTCTGGTGGAGGCTCGTAGCGATTCTGACGTGCAAATCGATCGTCGAATTTGGGTATAGGGGCGAAAGACTAATCGAACCATCTAGTAGCTGGTTCCTGCCGAAGTTTCCCTCAGGATAGCAGAAGCTCA------TATCAGATTTATGTGGTAAAGCGAATGATTAGAGGCCTTGGGGTTGAAACAACCTTAACCTATTCTCAAACTTTAAATATGTAAGAACAAGCCGTCTCTTAG-TTGGACCGCTTGGCGATTGA-GAGTTTCTAGTGGGCCATTTTTGGTAAGCAGAACTGGCGATGCGGGATGAACCGAACGAGAGGTTAAGGTGCCGGAATGCACGCTCATCAGACACCACAAAAGGTGTTAGTTCATCTAGACAGCAGGACGGTGGCCATGGAAGTCGGAATCCGCTAAGGAGTGTGTAACAACTCACCTGCCGAATGAACTAGCCCTGAAAATGGATGGCGCTCAAGCGTGTTACCCATACCTCTCCGTCAGCGTTGAAGTGACGCGCTGACGAGTAGGCAGGCGTGGAGGTCG
		</sequence>
		<sequence>
			<taxon idref="033_Coniophora_arida_FP104367"/>
			-----------------------------------------------TTTATTTGATGATATCTTGCTACATGGATAACTGTGGTAATTCTAGAGCTAATACATGCAACTAAAGCCCCGACTTCTGGGAGGGGTGTATTTATTAGATAAAAAACCAACGCGGCTC-GCCGCTCGTTTGGTGATTCATAATAACTTCTCGAATCGCATGGCCTTGTGCCGGCGATGCTTCATTCAAATATCTGCCCTATCAACTTTCGATGGTAGGATAGAGGCCTACCATGGTTTCAACGGGTAACGGGGAATAAGGGTTCGATTCCGGAGAGGGAGCCTGAGAAACGGCTACCACATCCAAGGAAGGCAGCAGGCGCGCAAATTACCCAATCCCAATACGGGGAGGTAGTGACAATAAATAACAATATAGGGCTCTTTCGGGTCTTATAATTGGAATGAGTACAATTTAAATCTCTTAACGAGGAACAATTGGAGGGCAAGTCTGGTGCCAGCAGCCGCGGTAATTCCAGCTCCAATAGCGTATATTAAAGTTGTTGCAGTTAAAAAGCTCGTAGTTGAACTTTGGGCCTGGCTGGGCGGTCCGCCTCGC-GGCGTTG--TACTGTTC-GGCCGGGCCTTTCCTCTTGGTGAGCCGG--CGTGTCCTTCACTGG-GTGC--GTCGGGGAACCAGGACTTTTACCTTGAGAAAATTAGAGTGTTCAAAGCAGGCCTTTTGCCCGAATACATTAGCATGGAATAATAAAATAGGACGTGCGGTTCTATTTTGTTGGTTTCTAGAGTCGCCGTAATGATTAATAGGGACAGTTGGGGGCATTAGTATTCAGTTGCTAGAGGTGAAATTCTTGGATTTACTGAAGACTAACTA-TTGCGAAAGCATTTGCCAAGGATGTTTTCATTAATCAAGAACGAAGGTTAGGGGATCGAAAACGATCAGATACCGTTGTAGTCTTAACAGTAAACTATGCCGACTAGGGATCGGACG-ACCTC-TTTTTGATGTGTCGTTCGGCACCTTACGAGAAATCAAAGTCTTTGGGTTCTGGGGGGAGTATGGTCGCAAGGCTGAAACTTAAAGGAATTGACGGAAGGGCACCACCAGGAGTGGAGCCTGCGGCTTAATTTGACTCAACACGGGGAAACTCACCAGGTCCAGACATGACTAGGATTGACAGATTGATAGCTCTTTCATGATTTTATGGGTGGTGGTGCATGGCCGTTCTTAGTTGGTGGAGTGATTTGTCTGGTTAATTCCGATAACGAACGAGACCTTAACCTGCTAAATAGCCAGGCCGGC-TTCGGCTGGTCGCCGGCTTCTTAGAGGGACTGTCAGCGTCTAGCTGACGGAAGTTTGAGGCAATAACAGGTCTGTGATGCCCTTAGATGTTCTGGGCCGCACGCGCGCTACACTGACAGAGCCAGCGAGTTTTTTT-TCCTTGGCCGGAAGGT-CTGGGTAATCTTGTGAAACTCTGTCGTGCTGGGGATAGAGCATTGCAATTATTGCTCTTCAACGAGGAATTCCTAGTAAGCGTGAGTCATCAGCTCGCGTTGATTACGTCCCTGCCCTTTGTACACACCGCCCGTCGCTACTACCGATTGAATGGCTTAGTGAGGTCTCCGGATTGGCTTCGGGGAGCCGGCAACAGCGACCCTTAGCTGAGAAGCTGATCAAACTTGGTCTAACTTTCAGCAACGGATCTCTTGGCTCTCGCATCGATGAAGAACGCAGCGAATTGCGATATGTAATGTGAATTGCAGATTTTCAGTGAATCATCGAATCTTTGAACGCACCTTGCGCTCCTTGG-TAT-TCCGAGGAGCATGCCTGTTTGAGTGTC------ATTACCTAGTAACTGCGAGTGAAGCGGGAAGAGCTCAAATTTTGAATCTGGCGGTCTCT---GGCCGTCCGAGTTGTAATCTAGAGAAGTGCTTT-CCGCGCTGGACCGTGTACAAGTC-TCCTGGAACGGAGCGTCATAGA
			GGGTGAGAATCCCGTCTCTGACACGGATC-CCCAGTGCTTT--GTGATGCGCTCTCGACGAGTCGAGTTGTTTGGGAATGCAGCTCAAATTGGGTGGTAAATTCCATCTAAAGCTAAATATAGGCGAGAGACCGATAGCGAACAAGTACCGTGAGGGAAAGATGAAAAGAACTTTGGAAAGAGAGTTAAACAGTACGTGAAATTGCTGAAAGGGAAACGCTTGAAGTC-AGTCGCGTTGACT-TGAAATCAGCCTGGCTCTT---------TTGCTTGGTGTACTTTCTTGTC--GACGGGTCAGCATCAATTTCGG--TTGCTGGATAAAGGC-GGAGG-GAATGTGGCACCTCTCG--GGGTGTGTTAT-AGCCCTTCGT-TGTATACAGTG-GCTGGGATTGAGGAACTCAGCACGACC---TTC-G---GG-TTTGGGGC---TTTG-GCCTACA--TTCGTGCTTAGGATGCTGGCATAATGGCTTTAATCGACCCGTCTTGAAACACGGACCAAGGAGTCTAACATGCCCGCGAGTGTTTGGGTGTTTAAAACCCGAGCGCGTAATGAAAGTGAAA-GTTGGGATCCCTGTCG-TGGGGAGCACCGACGCCCGGACCTGAACTTCT-GTGACGGCTCTGCGGTAGAGCGTGTATGTTGGGACCCGAAAGATGGTGAACTATGCCTGAATAGGGCGAAGCCAGAGGAAACTCTGGTGGAGGCTCGTAGCGATTCTGACGTGCAAATCGATCGTCGAATTTGGGTATAGGGGCGAAAGACTAATCGAACCATCTAGTAGCTGGTTCCTGCCGAAGTTTCCCTCAGGATAGCAGAAACTCA-----TTATCAGATTTATGTGGTAAAGCGAATGATTAGAGGCCTTGGGGTTGAAACAACCTTAACCTATTCTCAAACTTTAAATATGTAAGAACAAGCTGTCACTTAA-GTGGACCGCTTGGCGATTGA-GAGTTTCTAGTGGGCCATTTTTGGTAAGCAGAACTGGCGATGCGGGATGAACCGAACGGGAGGTTAAGGTGCCGGAATATACGCTCATCAGACACCACAAAAGGTGTTAGTTCATCTAGACAGCAGGACGGTGGCCATGGAAGTCGGAATCCGCTAAGGAGTGTGTAACAACTCACCTGCCGAATGAACTAGCCCTGAAAATGGATGGCGCTCAAGCGTGTTACCCATACCTCCCCGTCAGCGTTGAAGTGAAGCGCTGACGAGTAGGCAGGCGTGGAGGTCG
		</sequence>
		<sequence>
			<taxon idref="034_Coniophora_marmorata_MUCL31667"/>
			--------------GAAACTGCGAATGGCTCATTAAATCAGTTATAATTTATTTGATGATATCTTGCTACATGGATAACTGTGGTAATTCTAGAGCTAATACATGCAACTAAAGCCCCGACTTCTGGGAGGGGTGTATTTATTAGATAAAAAACCAACGCGGCTC-GCCGCTCGTTTGGTGATTCATAATAACTTCTCGAATCGCATGGCCTTGTGCCGGCGATGCTTCATTCAAATATCTGCCCTATCAACTTTCGATGGTAGGATAGAGGCCTACCATGGTTTCAACGGGTAACGGGGAATAAGGGTTCGATTCCGGAGAGGGAGCCTGAGAAACGGCTACCACATCCAAGGAAGGCAGCAGGCGCGCAAATTACCCAATCCCAATACGGGGAGGTAGTGACAATAAATAACAATATAGGGCTCTTTTGGGTCTTATAATTGGAATGAGTACAATTTAAATCTCTTAACGAGGAACAATTGGAGGGCAAGTCTGGTGCCAGCAGCCGCGGTAATTCCAGCTCCAATAGCGTATATTAAAGTTGTTGCAGTTAAAAAGCTCGTAGTTGAACTTTGGGCCTGGCTGGGCGGTCCGCCTCAC-GGCGTTG--TACTGTTC-GGCCGGGCCTTTCCTCTTGGTGATCCGG--CGTGCCCTTCACTGG-GTGC--GTCGGGGAACCAGGACTATTACCTTGAGAAAATTAGAGTGTTCAAAGCAGGCCTTTTGCCCGAATACATTAGCATGGAATAATGAAATAGGACGTGCGGTTCTATTTTGTTGGTTTCTAGAGTCGCCGTAATGATTAATAGGGACAGTTGGGGGCATTAGTATTCAGTTGCTAGAGGTGAAATTCTTGGATTTACTGAAGACTAACTA-TTGCGAAAGCATTTGCCAAGGATGTTTTCATTAATCAAGAACGAAGGTTAGGGGATCGAAAACGATCAGATACCGTTGTAGTCTTAACAGTAAACTATGCCGACTAGGGATCGGACG-ACCTC-TTTTTGATGTGTCGTTCGGCACCTTACGAGAAATCAAAGTCTTTGGGTTCTGGGGGGAGTATGGTCGCAAGGCTGAAACTTAAAGGAATTGACGGAAGGGCACCACCAGGAGTGGAGCCTGCGGCTTAATTTGACTCAACACGGGGAAACTCACCAGGTCCAGACATGACTAGGATTGACAGATTGATAGCTCTTTCATGATTTTATGGGTGGTGGTGCATGGCCGTTCTTAGTTGGTGGAGTGATTTGTCTGGTTAATTCCGATAACGAACGAGACCTTAACCTGCTAAATAGCCAGGCCGGC-TTCGGCTGGTCGCCGGCTTCTTAGAGGGACTGTCAGCGTCTAGCTGACGGAAGTTTGAGGCAATAACAGGTCTGTGATGCCCTTAGATGTTCTGGGCCGCACGCGCGCTACACTGACAGAGCCAGCGAGTTTTTTT-TCCTTGGCCGGAAGGT-CTGGGTAATCTTGTGAAACTCTGTCGTGCTGGGGATAGAGCATTGCAATTATTGCTCTTCAACGAGGAATTCCTAGTAAGCGTGAGTCATCAGCTCGCGTTGATTACGTCCCTGCCCTTTGTACACACCGCCCGTCGCTACTACCGATTGAATGGCTTAGTGAGATCTTCGGATTGGCCTCGAGGAGCCGGCAACGGCATCTCTTGGATGAAAAGTTGATCAAACTTGGTCTAACTTTCAGCAACGGATCTCTTGGCTCTCGCATCGATGAAGAACGCAGCGAATTGCGATATGTAATGTGAATTGCAGATTTTCAGTGAATCATCGAATCTTTGAACGCACCTTGCGCTCCTTGG-TAT-TCCGAGGAGCATGCCTGTTTGAGTGTC------ATTACCTAGTAACTGCGAGTGAAGCGGGAAAAGCTCAAATTTTGAATCTGGCTGCCTTT---GGTGGTCCGAGTTGTAATCTAGAGAAGTGTTTT-CCGCGCTG-CCCGTGTACAAGTC-TCCTGGAACGGAGCGTCATAGA
			GGGTGAGAATCCCGTCTCTGACACGGACC--CCAGTGCTTT--GTGATACACTTTCGACGAGTCGAGTTGTTTGGGAATGCAGCTCAAATTGGGTGGTAAATTCCATCTAAAGCTAAATATTGGCGAGAGACCGATAGCGAACAAGTACCGTGAGGGAAAGATGAAAAGAACTTTGGAAAGAGAGTTAAACAGTACGTGAAATTGCTGAAAGGGAAACGCTTGAAGTC-AGTCGCGTTGGCC-TGAGATCAGCCTTGCTCTT---------TTGCTTGGTGTATTCTCTTGTT--GACGGGTCAGCATCAATTTTGG--CTGCCGGATAAAGTC-AGAGG-GAATGTGGCACCTCTCG--GGGTGTGTTAT-AGCCTTCTGT-CGTATACGGTG-TCTGGGATTGAGGAACTCAGCACGACC---TTC-G---GG-TTTGGGGC---TTCG-GCCTACA--TCCGTGCTTAGGATGCTGGCATAATGGCTTTAAGCGACCCGTCTTGAAACACGGACCAAGGAGTCTAACATGCCCGCGAGTGTTTGGGTGTTTAAAACCCGAGCGCGTAATGAAAGTGAAA-GTTGGGATCCCTGTCG-TGGGGAGCACTGACGCCCGGATCTGAACTTCT-GTGACGAATCTGCGGTAGAGCGTGTATGTTGGGACCCGAAAGATGGTGAACTATGCCTGAATAGGGCGAAGCCAGAGGAAACTCTGGTGGAGGCTCGTAGCGATTCTGACGTGCAAATCGATCGTCGAATTTGGGTATAGGGGCGAAAGACTAATCGAACCATCTAGTAGCTGGTTCCTGCCGAAGTTTCCCTCAGGATAGCAGAAACTCA------TGTCAGATTTATGTGGTAAAGCGAATGATTAGAGGCCTTGGGGTTGAAACAACCTTAACCTATTCTCAAACTTTAAATATGTAAGAACAAGCCGTCACTTAG-GTGGACCGCTTGGCGATTGA-GAGTTTCTAGTGGGCCATTTTTGGTAAGCAGAACTGGCGATGCGGGATGAACCGAACGGAGGGTTAAGGTGCCGGAATATACGCTCATCAGACACCACAAAAGGTGTTAGTTCATCTAGACAGCAGGACGGTGGCCATGGAAGTCGGAACCCGCTAAGGAGTGTGTAACAACTCACCTGCCGAATGAACTAGCCCTGAAAATGGATGGCGCTCAAGCGTGTTACCCATACCCTCCCGTCAGCGTTGAAGTGAAGCGCTGACGAGTAGGCAGGCGTGGAGGTCG
		</sequence>
		<sequence>
			<taxon idref="035_Coniophora_olivacea_FP104386"/>
			-----------------------------------------------------------------------------------------------------------------------------------------------------------------------------------------------------------------CCTTGTGCCGGCGATGCTTCATTCAAATATCTGCCCTATCAACTTTCGATGGTAGGATAGAGGCCTACCATGGTTTCAACGGGTAACGGGGAATAAGGGTTCGATTCCGGAGAGGGAGCCTGAGAAACGGCTACCACATCCAAGGAAGGCAGCAGGCGCGCAAATTACCCAATCCCAATACGGGGAGGTAGTGACAATAAATAACAATATAGGGCTCTTTCGGGTCTTATAATTGGAATGAGTACAATTTAAATCTCTTAACGAGGAACAATTGGAGGGCAAGTCTGGTGCCAGCAGCCGCGGTAATTCCAGCTCCAATAGCGTATATTAAAGTTGTTGCAGTTAAAAAGCTCGTAGTTGAACTTTGGGCCTGGCTGGGCGGTCCGCCTCGC-GGCGTTG--TACTGTTC-GGCCGGGCCTTTCCTCTTGGTGATCCGG--CGTGCCCTTCACTGG-GTGC--GTCGGGGAACCAGGACTATTACCTTGAGAAAATTAGAGTGTTCAAAGCAGGCCTTTTGCCCGAATACATTAGCATGGAATAATGAAATAGGACGTGCGGTTCTATTTTGTTGGTTTCTAGAGTCGCCGTAATGATTAATAGGGACAGTTGGGGGCATTAGTATTCAGTTGCTAGAGGTGAAATTCTTGGATTTACTGAAGACTAACTA-TTGCGAAAGCATTTGCCAAGGATGTTTTCATTAATCAAGAACGAAGGTTAGGGGATCGAAAACGATCAGATACCGTTGTAGTCTTAACAGTAAACTATGCCGACTAGGGATCGGACG-ACCTC-TTTTTGATGTGTCGTTCGGCACCTTACGAGAAATCAAAGTCTTTGGGTTCTGGGGGGAGTATGGTCGCAAGGCTGAAACTTAAAGGAATTGACGGAAGGGCACCACCAGGAGTGGAGCCTGCGGCTTAATTTGACTCAACACGGGGAAACTCACCAGGTCCAGACATGACTAGGATTGACAGATTGATAGCTCTTTCATGATTTTATGGGTGGTGGTGCATGGCCGTTCTTAGTTGGTGGAGTGATTTGTCTGGTTAATTCCGATAACGAACGAGACCTTAACCTGCTAAATAGCCAGGCCGGC-TTCGGCTGGTCGCCGGCTTCTTAGAGGGACTGTCAGCGTCTAGCTGACGGAAGTTTGAGGCAATAACAGGTCTGTGATGCCCTTAGATGTTCTGGGCCGCACGCGCGCTACACTGACAGAGCCAGCGAGTTTTTTT-TCCTTGGCCGGAAGGT-CTGGGTAATCTTGTGAAACTCTGTCGTGCTGGGGATAGAGCATTGCAATTATTGCTCTTCAACGAGGAATTCCTAGTAAGCGTGAGTCATCAGCTCGCGTTGATTACGTCCCTGCCCTTTGTACACACCGCCCGTCGCTACTACCGATTGAATGGCTTAGTGAGATCTTCGGATTGGCCTCGGGGAGCCGGCAACGGCACCCCTTGGATGAGAAGTTGATCAAACTTGGTCTAACTTTCAGCAACGGATCTCTTGGCTCTCGCATCGATGAAGAACGCAGCGAATTGCGATATGTAATGTGAATTGCAGATTTTCAGTGAATCATCGAATCTTTGAACGCACCTTGCGCTCCTTGG-TAT-TCCGAGGAGCATGCCTGTTTGAGTGTC------ATTACCTAGTAACTGCGAGTGAAGCGGGAAAAGCTCAAATTTTGAATCTGGCGGTCTCT---GGCCGTCCGAGTTGTAATCTAGAGAAGTGCTTT-CCGCGCTGGACCGTGTACAAGTC-TCCTGGAACGGAGCGTCATAGA
			GGGTGAGAATCCCGTCTCTGACACGGATC-CCCAGTGCTTT--GTGATGCGCTCTCGACGAGTCGAGTTGTTTGGGAATGCAGCTCAAATTGGGTGGTAAATTCCATCTAAAGCTAAATACAGGCGAGAGACCGATAGCGAACAAGTACCGTGAGGGAAAGATGAAAAGAACTTTGGAAAGAGAGTTAAACAGTACGTGAAATTGCTGAAAGGGAAACGCTTGAAGTC-AGTCGCGTCGGCT-TGAGATCAGCCTTGCTCTT---------TTGCATGGTGTATTCTCTTGTC--GACGGGTCAGCATCAATTTTGG--CTGCCGGATAAAGGC-AGAGG-GAATGTGGCACCTTTCG--GGGTGTGTTAT-AGCCCTTTGT-TGTATACGGTG-GCTGGGATTGAGGAACTCAGCACGACC---TTC-G---GG-TTTGGGGC---TTCG-GCCTACA--TTCGTGCTTAGGATGCTGGCATAATGGCTTTAATCGACCCGTCTTGAAACACGGACCAAGGAGTCTAACATGCCCGCGAGTGTTTGGGTGTTTAAAACCCGAGCGCGTAATGAAAGTGAAA-GTTGGGATCCCTGTCG-TGGGGAGCACCGACGCCCGGACCAGAACTTCT-GTGACGGATCTGCGGTAGAGCGTGTATGTTGGGACCCGAAAGATGGTGAACTATGCCTGAATAGGGCGAAGCCAGAGGAAACTCTGGTGGAGGCTCGTAGCGATTCTGACGTGCAAATCGATCGTCGAATTTGGGTATAGGGGCGAAAGACTAATCGAACCATCTAGTAGCTGGTTCCTGCCGAAGTTTCCCTCAGGATAGCAGAAACTCA-----TTATCAGATTTATGTGGTAAAGCGAATGATTAGAGGCCTTGGGGTTGAAACAACCTTAACCTATTCTCAAACTTTAAATATGTAAGAACAAGCCGTCACTTGA-GTGGACCGCTTGGCGATTGA-GAGTTTCTAGTGGGCCATTTTTGGTAAGCAGAACTGGCGATGCGGGATGAACCGAACGGGAGGTTAAGGTGCCGGAATGCACGCTCATCAGACACCACAAAAGGTGTTAGTTCATCTAGACAGCAGGACGGTGGCCATGGAAGTCGGAATCCGCTAAGGAGTGTGTAACAACTCACCTGCCGAATGAACTAGCCCTGAAAATGGATGGCGCTCAAGCGTGTTACCCATACCTCCCCGTCAGCGTTGAAGTGAAGCGCTGACGAGTAGGCAGGCGTGGAGGTCG
		</sequence>
		<sequence>
			<taxon idref="036_Coniophora_puteana_MUCL1000"/>
			-----------------------------------------------------------------------------ACTGTGGTAATTCTAGAGCTAATACATGCAACTAAAGCCCCGACTTCTGGGAGGGGTGTATTTATTAGATAAAAAACCAACGCGGCTC-GCCGCTCGTTTGGTGATTCATAATAACTTCTCGAATCGCATGGCCTTGTGCCGGCGATGCTTCATTCAAATATCTGCCCTATCAACTTTCGATGGTAGGATAGAGGCCTACCATGGTTTCAACGGGTAACGGGGAATAAGGGTTCGATTCCGGAGAGGGAGCCTGAGAAACGGCTACCACATCCAAGGAAGGCAGCAGGCGCGCAAATTACCCAATCCCAATACGGGGAGGTAGTGACAATAAATAACAATATAGGGCTCTTTTGGGTCTTATAATTGGAATGAGTACAATTTAAATCTCTTAACGAGGAACAATTGGAGGGCAAGTCTGGTGCCAGCAGCCGCGGTAATTCCAGCTCCAATAGCGTATATTAAAGTTGTTGCAGTTAAAAAGCTCGTAGTTGAACTTTGGGCCTGGCTGGGCGGTCCGCCTCGC-GGCGTTG--TACTGTCT-GGCTGGGCCTTTCCTCTTGGTGATCCGG--CGTGCCCTTTACTGG-GTGC--GTCGGGGAACCAGGACTATTACCTTGAGAAAATTAGAGTGTTCAAAGCAGGCCTTTTGCCCGAATACATTAGCATGGAATAATGAAATAGGACGTGCGGTTCTATTTTGTTGGTTTCTAGAGTCGCCGTAATGATTAATAGGGACAGTTGGGGGCATTAGTATTCAGTTGCTAGAGGTGAAATTCTTGGATTTACTGAAGACTAACTA-TTGCGAAAGCATTTGCCAAGGATGTTTTCATTAATCAAGAACGAAGGTTAGGGGATCGAAAACGATCAGATACCGTTGTAGTCTTAACAGTAAACTATGCCGACTAGGGATCGGACG-ACCTC-TTTTTGATGTGTCGTTCGGCACCTTACGAGAAATCAAAGTCTTTGGGTTCTGGGGGGAGTATGGTCGCAAGGCTGAAACTTAAAGGAATTGACGGAAGGGCACCACCAGGAGTGGAGCCTGCGGCTTAATTTGACTCAACACGGGGAAACTCACCAGGTCCAGACATGACTAGGATTGACAGATTGATAGCTCTTTCATGATTTTATGGGTGGTGGTGCATGGCCGTTCTTAGTTGGTGGAGTGATTTGTCTGGTTAATTCCGATAACGAACGAGACCTTAACCTGCTAAATAGCCAGGCCGGC-TTCGGCTGGTCGCCGGCTTCTTAGAGGGACTGTCAGCGTCTAGCTGACGGAAGTTTGAGGCAATAACAGGTCTGTGATGCCCTTAGATGTTCTGGGCCGCACGCGCGCTACACTGACAGAGCCAGCGAGTTTTTTT-TCCTTGGCCGGAAGGT-CTGGGTAATCTTGTGAAACTCTGTCGTGCTGGGGATAGAGCATTGCAATTATTGCTCTTCAACGAGGAATTCCTAGTAAGCGTGAGTCATCAGCTCGCGTTGATTACGTCCCTGCCCTTTGTACACACCGCCCGTCGCTACTACCGATTGAATGGCTTAGTGAGATCTTCGGATTGGCCTCGAGGAGCCGGCAACGGCATCTCTTGGCTGAAAAGTTGATCAAACTTGGTCTAACTTTCAGCAACGGATCTCTTGGCTCTCGCATCGATGAAGAACGCAGCGAATTGCGATATGTAATGTGAATTGCAGATTTTCAGTGAATCATCGAATCTTTGAACGCACCTTGCGCTCCTTGG-TAT-TCCGAGGAGCATGCCTGTTTGAGTGTC------ATTACCTAGTAACTGCGAGTGAAGCGGGAAAAGCTCAAATTTTGAATCTGGCGGTCTCT---GGCCGTCCGAGTTGTAATCTAGAGAAGTGCTTT-CCGCGCTGGACCGTGTACAAGTC-TCCTGGAATGGAGCGTCATAGA
			GGGTGAGAATCCCGTCTCTGACACGGATC--CCAGTGCTTT--GTGATGCGCTCTCGACGAGTCGAGTTGTTTGGGAATGCAGCTCAAATTGGGTGGTAAATTCCATCTAAAGCTAAATATAGGCGAGAGACCGATAGCGAACAAGTACCGTGAGGGAAAGATGAAAAGAACTTTGGAAAGAGAGTTAAACAGTACGTGAAATTGCTGAAAGGGAAACGCTTGAAGTC-AGTCGCGTTAGCT-TGAGATCAGCCTAGCTCTT---------TTGCTTGGTGTATTCTCTTGTT--GACGGGTCAGCATCAATTTTGG--CTGCCGGATAAAGGC-AGAGG-GAACGTGGCACCTTTCG--GGGTGTGTTAT-AGCCCTTTGT-TGTATACGGTG-ACTGGGATTGAGGAACTCAGTACGACC---TTC-G---GG-TTTGGGGC---TTCG-GCCTACAT-TTCGTGCTTAGGATGCTGGCATAATGGCTTTAATCGACCCGTCTTGAAACACGGACCAAGGAGTCTAACATGCCCGCGAGTGTTTGGGTGTTTAAAACCCGAGCGCGTAATCAAAGTGAAA-GTTGGGATCCCTGTCG-TGGGGAGCACTGACGCCCGGACCTGAACTTCT-GTGACGGCTCTGCGGTAGAGCGTGTATGTTGGGACCCGAAAGATGGTGAACTATGCCTGAATAGGGCGAAGCCAGAGGAAACTCTGGTGGAGGCTCGTAGCGATTCTGACGTGCAAATCGATCGTCGAATTTGGGTATAGGGGCGAAAGACTAATCGAACCATCTAGTAGCTGGTTCCTGCCGAAGTTTCCCTCAGGATAGCAGAAACTCA-----TTATCAGATTTATGTGGTAAAGCGAATGATTAGAGGCCTTGGGGTTGAAACAACCTTAACCTATTCTCAAACTTTAAATATGTAAGAACAACCCGTCACTTGA-GTGGACCGGTTGGCGATTGA-GAGTTTCTAGTGGGCCATTTTTGGTAAGCAGAACTGGCGATGCGGGATGAACCGAACGGGAGGTTAAGGTGCCGGAATATACGCTCATCAGACACCACAAAAGGTGTTAGTTCATCTAGACAGCAGGACGGTGGCCATGGAAGTCGGAATCCGCTAAGGAGTGTGTAACAACTCACCTGCCGAATGAACTAGCCCTGAAAATGGATGGCGCTCAAGCGTGTTACCCATACCTCCCCGTCAGCGTTGAAGTGAAGCGCTGACGAGTAGGCAGGCGTGGAGGTCG
		</sequence>
		<sequence>
			<taxon idref="037_Gomphidius_roseus"/>
			AAGTTTGTACT-GTGAAACTGCGAATGGCTCATTAAATCAGTTATAGTTTATTTGATGATATCTTTCTACATGGATAACTGTGGAAAA-CTAGAGCTAATACATGCAACTAAAGCCCCGACTTCTGGGAGGGGTGTATTTATTAGATAAAAAACCAACGCGGCTC-GCCGCTCATTTGGTGATTCATAATAACTTCTCGAATCGCATGGCCTTGTGCTGGCGATGCTTCATTCAAATATCTGCCCTATCAACTTTCGATGGTAGGATAGAGGCCTACCATGGTTTCAACGGGTAACGGGGAATAAGGGTTCGATTCCGGAGAGGGAGCCTGAGAAACGGCTACCACATCCATGGAAGGCAGCAGGCGCGCAAATTACCCAATCCCGACACGGGGAGGTAGTGACAATAAATAACAATATAGGGCTCTTTTGGGTCTTATAATTGGAATGAGTACAATTCAAATCTCTTAACGAGGAACAATTGGAGGGCAAGTCTGGTGCCAGCAGCCGCGGTAATTCCAGCTCCAATAGCGTATATTAAAGTTGTTGCAGTTAAAAAGCTCGTAGTTGAACTTTGAGCTTGCCTGGGTGGTCCGCCTCAC-GGCGCTG--TACTGTCT-GGGTGGGCTTTTCCTCTTGGTGAATCGG--TGTGCCCTTTGCTGG-GTGC--ATCGGGGAACCAGGACTTTTACCTTGAGAAAATTAGAGTGTTCAAAGCAGGCCTTTTGCCCGAATACATTAGCATGGAATAATAAAATAGGACGTGTGGTTCTATTTTGTTGGTTTTTAGAGTCGCCGTAATGATTAATAGGGACAGTTGGGGGCATTAGTATTCAGTTGCTAGAGGTGAAATTCTTGGATTTACTGAAGACTAACTA-CTGCGAAAGCATTTGCCAAGGATGTTTTCATTAATCAAGAACGAAGGTTAGGGGATCGAAAACGATCAGATACCGTTGTAGTCTTAACAGTAAACTATGCCGACTAGGGATCGGGTG-ACCTC-TTTTTGATGTGTCGCTCGGCACCTTACGAGAAATCAAAGTCTTTGGGTTCTGGGGGGAGTATGGTCGCAAGGCTGAAACTTAAAGGAATTGACGGAAGGGCACCACCAGGAGTGGAGCCTGCGGCTTAATTTGACTCAACACGGGGAAACTCACCAGGTCCAGACATGACTAGGATTGACAGATTGATAGCTCTTTCATGATTTTATGGGTGGTGGTGCATGGCCGTTCTTAGTTGGTGGAGTGATTTGTCTGGTTAATTCCGATAACGAACGAGACCTTGACCTGCTAAATAGCTGGACTGGC-TTTTGCTGGTCTCAGGCTTCTTAGAGGGACTGTCGGCGTCTAGCCGACGGAAGTTTGAGGCAATAACAGGTCTGTGATGCCCTTAGATGTTCTGGGCCGCACGCGCGCTACACTGACAGAGCCAGCGAGTTATATT-TCCTTGGCCGGAAGGT-CTGGGTAATCTTGTGAAACTCTGTCGTGCTGGGGATAGAGCATTGCAATTATTGCTCTTCAACGAGGAATTCCTAGTAAACGCAAGTCATCAGCTTGTGTTGATTACGTCCCTGCCCTTTGTACACACCGCCCGTCGCTACTACCGATTGAATGGCTTAGTGAGGTCTCTGGATTGGCTTCGGGGAGCCGGCAACGGCACCCTGTCGCTGAGAAGTTGATCAAACTTGGTCCAACTTTCAGCAATGGATCTCTTGGCTCTCGCATCGATGAAGAACGCAGCAAATTGCGATATGTAATGTGAATTGCAGATCTACAGTGAATCATTGAATCTTTGAACGCACATTGCGCTCCTTGG-TGT-TCCGAGGAGCATGCCTGTTTGAGTGTC------AGTACCTAGTAACTGCGAGTGAAGCGGGAAAAGCTCAAATTTTGAATCTGGCAGTCTTTGT-GGCTGTCCGAGTTGTAATCTAGAGAAGTGTCTT-CCGCGCTGGACCGTGTATAAGTT-TCCTGGAATGGAACATCACAGA
			GGGTGAGAATCCCGTCTTTGACACGGACT-GCCAGGGCTAT--GTGATGTGCTCTCGATGAGTCGAGTTGTTTGGGAATGCAGCTCAAATGGGGTGGTAAATTCCATCTAAAGCTAAATATAGGCGAGAGACCGATAGCGAACAAGTACCGTGAGGGAAAGATGAAAAGAACTTTGGAAAGAGAGTTAAACAGTATGTGAAATTGCTGAAAGGGAAACACTTGATGTC-AGTCGCATCTGCT-GGGGATCAGCCTTGCATT----------TTGCTTGGCGTACTTCCTAGTG--GATGGGTCAGCATCAGTTTTGA--CCATCGGAAAAGGAC-TTGGG-AAATGTGGCACTCCTTCGGGAGTGTGTTAT-AGACTTGGGT-TGAATATGATG-GTTGGGACTGAGGAACTCAGCACGACC---TTT-G---GG-TTCGGGGC---TTTG-GCCCATGTTAACGTGCTTAGGATGCTGGCATAATGGCATTAAGTGACCCGTCTTGAAACACGGACCAAGGAGTCTAACATGCATGCGAGTGTTTGGGTGTTTAAAACCCAAGCGCGTAATGAAAGTGAAA-GTCGAGACCTCTGTCG-TGGAGGGCACCGACGCCCGGACCCGAGCTTTT-GCAAAGGATCTGCGGTAGAGCATGTATGTTGGGACCCGAAAGATGGTGAACTATGCCTGAATAGGGTGAAGCCAGAGGAAACTCTGGTGGAGGCTCGTAGCGATTCTGACGTGCAAATCGATCGTCGAATTTGGGTATAGGGGCGAAAGACTAATCGAACCATCTAGTAGCTGGTTCCTGCCGAAGTTTCCCTCAGGATAGCAGAAACTCA------TGTCAGATTTATGTGGTAAAGCGAATGATTAGAGGACTCGGGGTCGAAACGATCTTGACCTATTCTCAAACTTTAAATATGTAAGAACAAGCTGTCTCTTTG-TTGGACTGCTTGGCGATTGA-GAGTTTCTAGTGGGCCATTTTTGGTAAGCAGAACTGGCGATGCGGGATGAACCGAACGGGAGGTTAAGGTGCCGGAATACACGCTCATCAGACACCACAAAAGGTGTTAGTTCATCTAGACAGCAGGACGGTGGCCATGGAAGTTGGAATCCGCTAAGGAGTGTGTAACAACTCACCTGCCGAATGAACTAGCCCTGAAAATGGATGGCGCTCAAGCGTGTTACCCATACCTCCCCGTCAGTGTTGAAGTGACGCGCTGACGAGTAGGCAGGCGTGGAGGTCG
		</sequence>
		<sequence>
			<taxon idref="038_Rhizopogon_nigrescens_MB06070"/>
			AAGTTTGTACT-GTGAAACTGCGAATGGCTCATTAAATCAGTTATAGTTTATTTGATGATATCTTTCTACATGGATAACTGTGGAAAA-CTAGAGCTAATACATGCAACTAAAGCCCCGACTTCCGGAAGGGGTGTATTTATTAGATAAAAAACCAACGCGGCTC-GCCGCTCGTTTGGTGATTCATAATAACTTCTCGAATCGCATGGCCTTGCGCCGGCGATGCTTCATTCAAATATCTGCCCTATCAACTTTCGATGGTAGGATAGAGGCCTACCATGGTTTCAACGGGTAACGGGGAATAAGGGTTCGATTCCGGAGAGGGAGCCTGAGAAACGGCTACCACATCCATGGAAGGCAGCAGGCGCGCAAATTACCCAATCCCGACACGGGGAGGTAGTGACAATAAATAACAATATAGGGCTCTTTAGGGTCTTATAATTGGAATGAGTACAATTCAAATCTCTTAACGAGGAACGATTGGAGGGCAAGTCTGGTGCCAGCAGCCGCGGTAATTCCAGCTCCAATAGCGTATATTAAAGTTGTTGCAGTTAAAAAGCTCGTAGTTGAACTTTGAGCTCGTCCGGTCGGTCCGCCTCAC-GGCGCCG--TACTGACT-GGGTGGGCTTTTCCTCTTGGTGAATCGG--AGTGCCCTTAATTGG-GTGC--TTCGGGGAACCAGGACTTTTACCTTGAGAAAATTAGAGTGTTCAAAGCAGGCC-TACGCCCGAATACATTAGCATGGAATAATAAAATAGGACGCGCGGTTCTATTTTGTTGGTTTCTAGAGTCGCCGTAATGATTAATAGGGACAGTTGGGGGCATTAGTATTCAGTTGCTAGAGGTGAAATTCTTGGATTTACTGAAGACTAACTA-CTGCGAAAGCATTTGCCAAGGATGTTTTCATTAATCAAGAACGAAGGTTAGGGGATCGAAAACGATCAGATACCGTTGTAGTCTTAACAGTAAACTATGCCGACTAGGGATCGGGCG-ACCTC-TTTTTGATGTGTCGCTCGGCACCTTACGAGAAATCAAAGTCTTTGGGTTCTGGGGGGAGTATGGTCGCAAGGCTGAAACTTAAAGGAATTGACGGAAGGGCACCACCAGGAGTGGAGCCTGCGGCTTAATTTGACTCAACACGGGGAAACTCACCAGGTCCAGACATGACTAGGATTGACAGATTGATAGCTCTTTCATGATTTTATGGGTGGTGGTGCATGGCCGTTCTTAGTTGGTGGAGTGATTTGTCTGGTTAATTCCGATAACGAACGAGACCTTGACCTGCTAAATAGCCGGGCCGGC-TTTTGCTGGCTTCAGGCTTCTTAGAGGGACTGTCGGCGTCTAGCCGACGGAAGTTTGAGGCAATAACAGGTCTGTGATGCCCTTAGATGTTCTGGGCCGCACGCGCGCTACACTGACAGAGCCAGCGAGTTTTTTT-TCCTTGACCGAAAGGT-CCGGGTAATCTTGTGAAACTCTGTCGTGCTGGGGATAGAGCATTGCAATTATTGCTCTTCAACGAGGAATTCCTAGTAAGCGCGAGTCATCAGCTCGCGTTGATTACGTCCCTGCCCTTTGTACACACCGCCCGTCGCTACTACCGATTGAACGGCTTAGTGAGGTCTCCGGATCGGCTTTGGGGAGCCGGCGACGGCACCCTATCGCTGAGAAGCTGATCAAACTTGGTC?????????????????????????????????????????????????????????????????????????????????????????????????????????????????????????????????????????????????????????????------????CCTAGTAACTGCGAGTGAAGAGGGAAAAGCTCAAATTTTGAATCTGGCGGTCTTTC--GGTCGTCCGAGTTGTAATCTAGAGAAGCGTCTT-CCGCGCTGGACCGTGTATAAGTT-TCCTGGAATGGAACGTCGTAGA
			GGGTGAGAATCCCGTCTTTGACACGGACT-GCCAGGGCTAT--GCGATGCGCTCTCGACGAGTCGAGTTGTTTGGGAATGCAGCTCAAATAGGGTGGTAAATTCCATCTAAAGCTAAATACAGGCGAGAGACCGATAGCGAACAAGTACCGTGAGGGAAAGATGAAAAGAACTTTGGAAAGAGAGTTAAACAGTACGTGAAATTGCTGAAAGGGAAACGCTTGATGTC-AGTCGCGTCGGCC-GGGGATCAGCCTTGCTTAA---------CCGCTCGGCGTACTTCCTGGCA--GACGGGTCAGCATCAGTTTCGA--CCGTCGGAGAATGGC-TCGGG-GAATGTGGCACTCTTTCGGGAGTGTGTTAT-AGACTCGAGT-CGAATGCGACG-GTCGGGACTGAGGAACTCAGCACGACC---TTA-G---GG-TTCGGGAC---TTCG-GTCCACGTTAGCGTGCTTAGGATGCTGGCATAATGGCCTTAAGCGACCCGTCTTGAAACACGGACCAAGGAGTCTAACGTGCATGCGAGTGTTTGGGCGATGAAAACCCGAGCGCGTAATGAAAGTGAAA-GTCGAGACCTCTGTCG-TGGAGGGCACCGACGCCCGGACCGGAGCTTTT-GCTATGGATCTGCGGTAGAGCATGTACGTTGGGACCCGAAAGATGGTGAACTATGCCTGAATAGGGTGAAGCCAGAGGAAACTCTGGTGGAGGCTCGTAGCGATTCTGACGTGCAAATCGATCGTCGAATTTGGGTATAGGGGCGAAAGACTAATCGAACCATCTAGTA-----------------------------------------------------------------------------------------------------------------------------------------------------------------------------------------------------------------------------------------------------------------------------------------------------------------------------------------------------------------------------------------------------------------------------------------------------------------------
		</sequence>
		<sequence>
			<taxon idref="039_Suillus_pictus"/>
			AAGTTTGTACT-GTGAAACTGCGAATGGCTCATTAAATCAGTTATAGTTTATTTGATGATATCTTTCTACATGGATAACTGTGGAAAA-CTAGAGCTAATACATGCAACTAAAGCCCCGACTTCCGGAAGGGGTGTATTTATTAGATAAAAAACCAACGCGGCTC-GCCGCTCGTTTGGTGATTCATAATAACTTCTCGAATCGCACGGCCTTGCGCCGGCGATGCTTCATTCAAATATCTGCCCTATCAACTTTCGATGGTAGGATAGAGGCCTACCATGGTTTCAACGGGTAACGGGGAATAAGGGTTCGATTCCGGAGAGGGAGCCTGAGAAACGGCTACCACATCCATGGAAGGCAGCAGGCGCGCAAATTACCCAATCCCGACACGGGGAGGTAGTGACAATAAATAACAATATAGGGCTCTTTCGGGTCTTATAATTGGAATGAGTACAATTCAAATCTCTTAACGAGGAACGATTGGAGGGCAAGTCTGGTGCCAGCAGCCGCGGTAATTCCAGCTCCAATAGCGTATATTAAAGTTGTTGCAGTTAAAAAGCTCGTAGTTGAACTTTGAGCTCGTCCGGACGGTCCGCCTCAC-GGCGCTG--TACTGTCT-GGGCGGGTTTTTCCTCTTGGTGAATCGG--CGTGCCCTTCGTTGG-GTGC--GTCGGGGAACCAGGACTTTTACCTTGAGAAAATTAGAGTGTTCAAAGCAGGCCTATCGCCCGAATACATTAGCATGGAATAATAAAATAGGACGCGCGGTTCTATTTTGTTGGTTTCTAGAGTCGCCGTAATGATTGATAGGGACAGTTGGGGGCATTAGTATTCAGTTGCTAGAGGTGAAATTCTTGGATTTACTGAAGACTAACTA-CTGCGAAAGCATTTGCCAAGGATGTTTTCATTAATCAAGAACGAAGGTTAGGGGATCGAAAACGATCAGATACCGTTGTAGTCTTAACAGTAAACTATGCCGACTAGGGATCGGGCG-ACCTC-TTTTTGATGTGTCGCTCGGCACCTTACGAGAAATCAAAGTCTTTGGGTTCTGGGGGGAGTATGGTCGCAAGGCTGAAACTTAAAGGAATTGACGGAAGGGCACCACCAGGAGTGGAGCCTGCGGCTTAATTTGACTCAACACGGGGAAACTCACCAGGTCCAGACATGACTAGGATTGACAGATTGATAGCTCTTTCATGATTTTATGGGTGGTGGTGCATGGCCGTTCTTAGTTGGTGGAGTGATTTGTCTGGTTAATTCCGATAACGAACGAGACCTTGACCTGCTAAATAGCCGCGCCGGC-TTTCGCTGGCGTCAGGCTTCTTAGAGGGACTGTCGGCGTCTAGCCGACGGAAGTTTGAGGCAATAACAGGTCTGTGATGCCCTTAGATGTTCTGGGCCGCACGCGCGCTACACTGACGAAGCCAGCGAGTTATTT--TCCTAGGCCGGAAGGT-CCGGGTAATCTTGTGAAACTTCGTCGTGCTGGGGATAGAGCATTGCAATTATTGCTCTTCAACGAGGAATTCCTAGTAAGCGCGAGTCATCAGCTCGCGTTGATTACGTCCCTGCCCTTTGTACACACCGCCCGTCGCTACTACCGATTGAACGGCTTAGTGAGGTCTCCGGATCGGCTTCGGGGAGCCGGCGACGGCACCCTGTCGCTGAGAAGCTGATCAAACTTGGTCCAACTTTCAGCAATGGATCTCTTGGCTCTCGCATCGATGAAGAACGCAGCGAATCGCGATATGTAATGTGAATTGCAGATCTACAGTGAATCATCGAATCTTTGAACGCACCTTGCGCTCCTCGG-TGT-TCCGAGGAGCATGCCTGTTTGAGCGTC------AGTACCTAGTAACTGCGAGTGAACCGGGAAAAGCTCAAATTTTGAATCTGGCGGTCTTCA--GGCCGTCCGAGTTGTAATCTAGAGAAGCGTCTT-CCGCGCTGGACCGTGTATAAGTT-TCCTGGAATGGAACGTCGTAGA
			GGGTGACAATCCCGTCTTTGACACGGACT-CCCAGGGCTAT--GTGATGCGCTCTCGACGAGTCGAGTTGTTTGGGAATGCAGCTCAAATAGGGTGGTAAATTCCATCTAAAGCTAAATACAGGCGAGAGACCGATAGCGAACAAGTACCGTGAGGGAAAGATGAAAAGAACTTTGGAAAGAGAGTTAAACAGTACGTGAAATTGCTGAAAGGGAAACGCTTGATGTC-AGTCGCATCGTCC-GGGGATCAGCCTCGCTTTT---------TTGCTCGGCGTACTTCCTGGTC--GATGGGTCAGCATCGGTTTCGA--CCGTCGGAAAATGGC-TCGAG-GAACGTGGCACTCTTCG--GGGTGTGTTAT-AGACTCGGGT-CGAATACGACG-GTCGGGACCGAGGAACTCAGCACGACC---TTC-G---GG-TTCGGGGC---TTCG-GCTCACGTTAGCGTGCTTAGGATGCTGGCATAATGGCCTTAAGCGACCCGTCTTGAAACACGGACCAAGGAGTCTAACTCGCGTGCGAGTGTTTGGGTGATTAAAACCCGGGCGCGTAATGAAAGTGAAA-GTCGAGACCTCTGTCG-TGGAGGGCACCGACGCCCGGACCAGAGCTTTT-GCGAAGGATCTGCGGTAGAGCACGCGTGTTGGGACCCGAAAGATGGTGAACTATGCCTGAATAGGGTGAAGCCAGAGGAAACTCTGGTGGAGGCTCGTAGCGATTCTGACGTGCAAATCGATCGTCGAATTTGGGTATAGGGGCGAAAGACTAATCGAACCATCTAGTAGCTGGTTCCTGCCGAAGTTTCCCTCAGGATAGCAGAAACTCA-----TTATCAGATTTATGTGGTAAAGCGAATGATTAGAGGCCTTGGGGTCGAAACGACCTTAACCTATTCTCAAACTTTAAATATGTAAGAACGAGCCGTCTCTTGA-TTGGACCGCTCGGCGATTGA-GAGTTTCTAGTGGGCCATTTTTGGTAAGCAGAACTGGCGATGCGGGATGAACCGAACGGGAGGTTAAGGTGCCGGAATACACGCTCATCAGACACCACAAAAGGTGTTAGTTCATCTAGACAGCAGGACGGTGGCCATGGAAGTCGGAACCCGCTAAGGAGTGTGTAACAACTCACCTGCCGAATGAACTAGCCCTGAAAATGGATGGCGCTCAAGCGTGTTACCCATACCTCCCCGTCGGCGTTGAAGTGACGCGCCGACGAGTAGGCAGGCGTGGAGGTCG
		</sequence>
		<sequence>
			<taxon idref="040_Suillus_bresadolae_394"/>
			----------------------------------------GTTATAGTTTATTTGATGATATCTTTCTACATGGATAACTGTGGAAAA-CTAGAGCTAATACATGCAACTAAAGCCCCGACTTCCGGAAGGGGTGTATTTATTAGATAAAAAACCAACGCGGCTC-GCCGCTCGTTTGGTGATTCATAATAACTTCTCGAATCGCACGGCCTTGCGCCGGCGATGCTTCATTCAAATATCTGCCCTATCAACTTTCGATGGTAGGATAGAGGCCTACCATGGTTTCAACGGGTAACGGGGAATAAGGGTTCGATTCCGGAGAGGGAGCCTGAGAAACGGCTACCACATCCATGGAAGGCAGCAGGCGCGCAAATTACCCAATCCCGACACGGGGAGGTAGTGACAATAAATAACAATATAGGGCTCTTTAGGGTCTTATAATTGGAATGAGTACAATTCAAATCTCTTAACGAGGAACGATTGGAGGGCAAGTCTGGTGCCAGCAGCCGCGGTAATTCCAGCTCCAATAGCGTATATTAAAGTTGTTGCAGTTAAAAAACTCGTAGTTGAACTTTGAGCAAGTCCGGGCGGTCCGCCTCAC-GGCGCTG--TACTGTCT-GGGCCGGCTTTTCCTCTTGGTGAATCGG--CGTGCCCTTCGTTGG-GTGC--GTCGGGGAACCAGGACTTTTACCTTGAGAAAATTAGAGTGTTCAAAGCAGGCC-TTCGCCCGAATACATTAGCATGGAATAATAAAATAGGACGCGCGGTTCTATTTTGTTGGTTTCTAGAGTCGCCGTAATGATCGATAGGGACAGTTGGGGGCATTAGTATTCAGTTGCTAGAGGTGAAATTCTTGGATTTACTGAAGACTAACTA-CTGCGAAAGCATTTGCCAAGGATGTTTTCATTAATCAAGAACGAAGGTTAGGGGATCGAAAACGATCAGATACCGTTGTAGTCTTAACAGTAAACTATGCCGACTAGGGATCGGGCG-ACCTC-TTTTTGATGTGTCGCTCGGCACCTTACGAGAAATCAAAGTCTTTGGGTTCTGGGGGGAGTATGGTTGCAAGGCTGAAACTTAAAGGAATTGACGGAAGGGCACCACCAGGAGTGGAGCCTGCGGCTTAATTTGACTCAACACGGGGAAACTCACCAGGTCCAGACATGACTAGGATTGACAGATTGATAGCTCTTTCATGATTTTATGGGTGGTGGTGCATGGCCGTTCTTAGTTGGTGGAGTGATTTGTCTGGTTAATTCCGATAACGAACGAGACCTTGACCTGCTAAATAGCCGCGCCGGC-TTTCGCTGGCGTCGGGCTTCTTAGAGGGACTGTCGGCGTCTAGCCGACGGAAGTTTGAGGCAATAACAGGTCTGTGATGCCCTTAGATGTTCTGGGCCGCACGCGCGCTACACTGACAGAGCCAGCGAGTTTTTTT-TCCTTGGCCGGAAGGT-CCGGGTAATCTTGTGAAACTCTGTCGTGCTGGGGATAGAGCATTGCAATTATTGCTCTTCAACGAGGAATTCCTAGTAAGCGCGAGTCATCAGCTCGCGTTGATTACGTCCCTGCCCTTTGTACACACCGCCCGTCGCTACTACCGATTGAACGGCTTAGTGAGGTCTCCGGATCGACTTCGGGGAGCCGGCGACGGCACCCTGTCGCTGAGAAGCTGATCAAACTTGGTCCAACTTTCAGCAATGGATCTCTTGGCTCTCGCATCGATGAAGAACGCAGCGAATCGCGATATGTAATGTGAATTGCAGATCTACAGTGAATCATCGAATCTTTGAACGCACCTTGCGCTCCTCGG-TGT-TCCGAGGAGCATGCCTGTTTGAGCGTC------AGTACCTAGTAACTGCGAGTGAACCGGGAAAAGCTCAAATTTTGAATCTGGCGGTCTTTCA-GGCCGTCCGAGTTGTAATCTAGAGAAGCGTCTT-CCGCGCTGGACCGTGTATAAGTT-TCCTGGAATGGAACGTCGTAGA
			GGGTGAGAATCCCGTCTTTGACACGGACT-ACCAGGGCTAT--GTGATGCGCTCTCGACGAGTCGAGTTGTTTGGGAATGCAGCTCAAATAGGGTGGTAAATTCCATCTAAAGCTAAATATAGGCGAGAGACCGATAGCGAACAAGTACCGTGAGGGAAAGATGAAAAGAACTTTGGAAAGAGAGTTAAACAGTACGTGAAATTGCTGAAAGGGAAACGCTTGATGTC-AGTCGCGTTCGCC-GGGGATCAGCCTTGCTCTT---------TAGCTCGGCGTACTTCCTGGTG--GACGGGTCAGCATCAGTTTTGT--TCGTCGGAAAATGGC-TGGAG-AAATGTGGCACTCCTCG--GAGTGTGTTAT-AGACTCTGGT-CGAATACGACG-TTCGGGACTGAGGAACTCAGCACGACC---TTA-G---GG-TTCGGGGC---TTCG-GCTCACGTTAACGTGCTTAGGATGCTGGCATAATGGCCTTAAGCGACCCGTCTTGAAACACGGACCAAGGAGTCTAACTCGCATGCGAGTGTTTGGGCGATTAAAACCCGAGCGCGTAATGAAAGTGAAA-GTCGAGACCTCTGTCG-TGGAGGGCATCGACGCCCGGACCTGAGCTTCT-GCGAAGGATCTGCGGTAGAGCATGCGTGTTGGGACCCGAAAGATGGTGAACTATGCCTGAATAGGGTGAAGCCAGAGGAAACTCTGGTGGAGGCTCGTAGCGATTCTGACGTGCAAATCGATCGTCGAATTTGGGTATAGGGGCGAAAGACTAATCGAACCATCTAGTAGCTGGTTCCTGCCGAAGTTTCCCTCAGGATAGCAGAAACTCA-----TTATCAGATTTATGTGGTAAAGCGAATGATTAGAGGCCTTGGGGTCGAAACGACCTTAACCTATTCTCAAACTTTAAATATGTAAGAACGAGCCGTCTCTTTG-TTGGACCGCTCGGCGATTGA-GAGTTTCTAGTGGGCCATTTTTGGTAAGCAGAACTGGCGATGCGGGATGAACCGAACGGGGGGTTAAGGTGCCGGAATACACGCTCATCAGACACCACAAAAGGTGTTAGTTCATCTAGACAGCAGGACGGTGGCCATGGAAGTCGGAACCCGCTAAGGAGTGTGTAACAACTCACCTGCCGAATGAACTAGCCCTGAAAATGGATGGCGCTCAAGCGTGTTACCCATACCTCCCCGTCAGCGTTGAAGTGACGCGCTGACGAGTAGGCAGGCGTGGAGGTCG
		</sequence>
		<sequence>
			<taxon idref="041_Pisolithus_arrhizus_588"/>
			AAGTTTGTACT-GTGAAACTGCGAATGGCTCATTAAATCAGTTATAGTTTATTTGATGATGACTTGCTACATGGATAACTGTGGTAATTCTAGAGCTAATACATGCAACTAAAGCCCCGACTTCCGGGAGGGGTGTATTTATTAGATAAAAAACCAACGCGGTTC-GCCGCTCTCTTGGTGATTCATAATAACTGCTCGAATCGCACGGCCTCGTGCTGGCGATGCATCATTCAAATATCTGCCCTATCAACTTTCGATGGTAGGATAGAGGCCTACCATGGTTTCAACGGGTAACGGGGAATAAGGGTTCGATTCCGGAGAGGGAGCCTGAGAAACGGCTACCACATCCAAGGAAGGCAGCAGGCGCGCAAATTACCCAATCCCGACTCGGGGAGGTAGTGACAATAAATAACAATATAGGGCTCTTTTGGGTCTTATAATTGGAATGAGTACAATTTAAATCTCTTAACGAGGAACGATTGGAGGGCAAGTCTGGTGCCAGCAGCCGCGGTAATTCCAGCTCCAATAGCGTATATTAAAGTTGTTGCAGTTAAAAAGCTCGTAGTTGAAGCTTGGGCCTGGGCGGGCGGTCCGCCGAAA-GGCGTCG--TACTGTCT-GGCCGGGCCTTTCCTCTTGGTGAATCGG--CGTGCCCTTCGCTGG-GTGC--GTCGGGGAACCAGGACGTTTACCTTGAGAAAATTAGAGTGTTCAAAGCAGGCGTCGCGCCCGAATACATTAGCATGGAATAATGAAATAGGACGTGCGGTTCTATTTCGTTGGTTTCTAGGATCGCCGTAATGATTAATAGGGACAGTCGGGGGCATTAGTATTCGGTCGCTAGAGGTGAAATTCTTGGATTGACCGAAGACTGACTA-CCGCGAAAGCATTTGCCAAGGATGTTTTCATTAATCAAGAACGAAGGTTAGGGGATCGAAAACGATCAGATACCGTTGTAGTCTTAACAGTAAACGATGCCGACTAGGGATCGGGCG-ACCTC-TTTTTGATGTGTCGCTCGGCACCTTACGAGAAATCAAAGTCTTTGGGTTCTGGGGGGAGTATGGTCGCAAGGCTGAAACTTAAAGGAATTGACGGAAGGGCACCACCAGGAGTGGAGCCTGCGGCTTAATTTGACTCAACACGGGGAAACTCACCAGGTCCAGACATGACTAGGATTGACAGATTGATAGCTCTTTCATGATTTCATGGGTGGTGGTGCATGGCCGTTCTTAGTTGGTGGAGTGATTTGTCTGGTTAATTCCGATAACGAACGAGACCTTAACCTGCTAAATAGCCAGGTCGGC-TTCGGCTGGCCTCCGGCTTCTTAGAGGGACTGTCGGCGTCTAGCCGACGGAAGTTTGAGGCAATAACAGGTCTGTGATGCCCTTAGATGTTCTGGGCCGCACGCGCGCTACACTGACAGAGCCAGCGAGTTTCTT--TCCTTGGCCGGAAGGT-CTGGGTAATCTTGTGAAACTCTGTCGTGCTGGGGATAGAGCATTGCAATTATTGCTCTTCAACGAGGAATTCCTAGTAAGCGTGAGTCATCAGCTCGCGTTGATTACGTCCCTGCCCTTTGTACACACCGCCCGTCGCTACTACCGATTGAATGGCTTAGTGAGGTCTCCGGATCGGCCTCGAGGTTCCGGAAACGGTGCCACTTGGCTGAGAAGTTGATCAAACTTGGTCCAACTTTCAGCAACGGATCTCTTGGCTCTCGCATCGATGAAGAACGCAGCGAATCGCGATAAGTAATGTGAATTGCAGATTTTCCGTGAATCATCGAATCTTTGAACGCACCTTGCGCTCCTTGG-TAT-TCCGAGGAGCATGCCTGTTTGAGTGTC------ATCGCCTAGTAACTGCGAGTGAAGCGGGAAAAGCTCAAATTTCGAATCTGGCGGTCCCTG--GCCCGTCCGAGTTGTAATCTAGAGAAGCGTCTT-CCGCGCTGGACCGTGTACAAGTC-TCCTGGAAGGGAGCATCGTAGA
			GGGTGACAATCCCGTCTCTGACACGGACT-CCCAGGGCTAT--GTGATGCGCTCTCGACGAGTCGAGTTGTTTGGGAATGCAGCTCCAATCGGGTGGTAAACTCCATCTAAAGCTAAATACAGGCGAGAGACCGATAGCGAACAAGTACCGTGAGGGAAAGATGAAAAGAACTTTGGAAAGAGAGTTAAACAGTACGTGAAATTGCTGGAAGGGAAACGCTTCAAGTC-AGTCGCGTCGGCC-GGGGATCAACCTTGCTTC----------TTGCTGGGCGCATTTCCTGGTC--GACGGGTCAGCATCGATTTCGG--TCGTCGTACAAGGGTGGAAGC-GAACGTGGCACTCCTCG--GAGTGTGTTAT-AGCCTCTCGCACGCATGCGACG-ACTGGGATCGAGGAACTCAGCACGACCC--CTC-G--GGG-TTCGGGGC---TTCG-GCTCACGT-CCCGTGCTTAGGATGCTGGCATAATGGCTTCAAGCGACCCGTCTTGAAACACGGACCAAGGAGTCTAACATGCCTGCGAGTGTTTGGGTGC--AAAACCCGGGCGCGCAATGAAAGTGAAA-GTTGAGACCTCTGTCG-CGGAGGGCACCGACGCCCGGACCTGAGCCTTTGGTGACGGATCTGCGGTGGAGCATGTATGTTGGGACCCGAAAGATGGTGAACTATGCCTGAATAGGGTGAAGCCAGAGGAAACTCTGGTGGAGGCTCGTAGCGATTCTGACGTGCAAATCGATCGTCGAATTTGGGTATAGGGGCGAAAGACTAATCGAACCAT-----------------------------------------------------------------------------------------------------------------------------------------------------------------------------------------------------------------------------------------------------------------------------------------------------------------------------------------------------------------------------------------------------------------------------------------------------------------------------
		</sequence>
		<sequence>
			<taxon idref="042_Calostoma_cinnabarinum"/>
			AAGCTTGTACT-GTGAAACTGCGAATGGCTCATTAAATCAGTTATAGTTTATTTGATGATGACTTGCTACATGGATAACTGTGGTAATTCTAGAGCTAATACATGCAACTAAAGCCCCGACTTCCGGAAGGGGTGTATTTATTAGATAAAAAACCAACGCGGTTC-GCCGCTCGCTTGGTGATTCATAATAACTGCTCGAATCGCACGGCCTCGTGCCGGCGATGCATCATTCAAATATCTGCCCTATCAACTTTCGATGGTAGGATAGAGGCCTACCATGGTTTCAACGGGTAACGGGGAATAAGGGTTCGATTCCGGAGAGGGAGCCTGAGAAACGGCTACCACATCCAAGGAAGGCAGCAGGCGCGCAAATTACCCAATCCCGACTCGGGGAGGTAGTGACAATAAATAACAATATAGGGCTCTTTTGGGTCTTATGATTGGAATGAGTACAATTTAAATCTCTTAACGAGGAACGATTGGAGGGCAAGTCTGGTGCCAGCAGCCGCGGTAATTCCAGCTCCAATAGCGTATATTAAAGTTGTTGCAGTTAAAAAGCTCGTAGTTGAACCTTGGGCCTGGACGGGCGGTCCTCCGAAA-GGGGTCG--TACCGTCT-GGCCGGGCCTTTCCTCTTGGTGAATCGG--CGTGCCCTTCGCTGG-GTGC--GTCGGGGAACCAGGACTTTTACCTTGAGAAAATTAGAGTGTTCAAAGCAGGCGCTTCGCCCGAATACATTAGCATGGAATAATGAAATAGGACGTGCGGTTCTATTTCGTTGGTTTCTAGGATCGCCGTAATGATTAATAGGGACGGTCGGGGGCATTGGTATTCGGTCGCTAGAGGTGAAATTCTTGGATTGACCGAAGACCGACTA-CCGCGAAAGCATTTGCCAAGGATGTTTTCATTAATCAAGAACGAAGGTTAGGGGATCGAAAACGATCAGATACCGTTGTAGTCTTAACAGTAAACTATGCCGACTAGGGATCGGGCG-AACTC-TTTCTTATGTGTCGCTCGGCACCTTACGAGAAATCAAAGTCTTTGGGTTCTGGGGGGAGTATGGTCGCAAGGCTGAAACTTAAAGGAATTGACGGAAGGGCACCACCAGGAGTGGAGCCTGCGGCTTAATTTGACTCAACACGGGGAAACTCACCAGGTCCAGACATGACTAGGATTGACAGATTGATAGCTCTTTCATGATTTCATGGGTGGTGGTGCATGGCCGTTCTTAGTTGGTGGAGTGATTTGTCTGGTTAATTCCGATAACGAACGAGACCTTGACCTGCTAAATAGCCCGGCCGGC-TTCGGCTGGTCCAGGGCTTCTTAGAGGGACTGTCGGCGTCTAGCCGACGGAAGTTTGAGGCAATAACAGGTCTGTGATGCCCTTAGATGTTCTGGGCCGCACGCGCGCTACACTGACAGAGCCAGCGAGTCACTTT-TCCTTGGCCGGAAGGT-CTGGGTAATCTTGTGAAACTCTGTCGTGCTGGGGATAGAGCATTGCAATTATCGCTCTTCAACGAGGAATTCCTAGTAAGCGTGAGTCATCAGCTCGCGTTGATTACGTCCCTGCCCTTTGTACACACCGCCCGTCGCTACTACCGATTGAATGGCTTAGTGAGGTCTCCGGATCGGCTTCGGGGAGCCGGCGACGGCACCCTGTCGCGGAGAAGTTGATCAAACTTGGTCCAACTTTCAGCAATGGATCTCTTGGCTCTCGCATCGATGAAGAACGCAGCGAATCGCGATAAGTAATGTGAAATGCAGATTTTCCGTGAATCATCGAATCTTTGAACGCATCTTGCGCTCCTCGG-TACCTCCGAGGAGCATGCCTGTTTGAGCGTC------GTCGCCTAGTAACTGCGAGTGAAGCGGGAACAGCTCAAATTTCGAATCTGGCGGTCTTC---GGCCGTCCGAGTTGTAATCTAGAGAAGCGTCTT-CCGCGCTGGACCGTGTACAAGTC-TCCTGGAAGGGAGCATCGTAGA
			GGGTGACAATCCCGTCTCTGACACGGACTTACCAGGGCTTAC-GTGATGCGCTCTCGACGAGTCGAGTTGTTTGGGAATGCAGCTCAAATCGGGTGGTAAACTCCATCTAAAGCTAAATACTGGCGAGAGACCGATAGCGAACAAGTACCGTGAGGGAAAGATGAAAAGGACTTTGGAAAGAGAGTCAAACAGTACGTGAAATTGCTGGAAGGGAAACGCTCCAAGTC-AGTCGCGTCGGCC-GGGGATCAACCCTGCATGAGAGATC---GTGCCCGGCGTACTTCCTGGTC--GATGGGTCAGCATCGATTTCGG--CCGTCAGACAAGGCCGTGGAG-GAACGTGGCACTCCTCG--GAGTGTGTTAT-AGCCTCCAGTGCGAACGTGATG-GCTGGGATCGAGGAAC--------------TTT-G---GG--CCC---C---TTCG-GGGTGCC--------CCTAGGATGCTGGCATAATGTCTTCGAGCGACCCGTCTTGAAACACGGACCAAGGAGTCTAACATGCCTGCGAGTGTTCGGGTGG--AAAACCCGAGCGCGAAGTGAAAGTGAAA-GTCGAGACCTCCGTCG-TGGAGGGCACCGACGCCCGGACCTGCGCCTTCGGCTAGGGATCTGCGGTGGAGCATGCATGTTGGGACCCGAAAGATGGTGAACTATGCCTGAATAGGGCGAAGCCAGAGGAAACTCTGGTGGAGGCTCGTAGCGATTCTGACGTGCAAATCGATCGTCGAATTTGGGTATAGGGGCGAAAGACTAATCGAACCATCTAGTAGCTGGTTCCTGCCGAAGTTTCCCTCAGGATAGCAGAAGCTCGTCGTTTTTTCAGATTTATGTGGTAAAGCGAATGATTAGAGGCCTTGGGGTCGAAACGACCTTAACCTATTCTCAAACTTTAAATATGTAAGAACGGACCGTCTCTCGACTTGGACCGTCCGGTGATTGA-GAGCTTCTAGTGGGCCATTTTTGGTAAGCAGAACTGGCGATGCGGGATGAACCGAACGGGAGGTTAAGGTGCCGGAGTACACGCTCATCAGACACCACAAAAGGTGTTAGTTCATCTAGACAGCAGGACGGTGGCCATGGAAGTCGGAATCCGCTAAGGAGTGTGTAACAACTCACCTGCCGAATGAACTAGCCCTGAAAATGGATGGCGCTCAAGCGTGTCACCCATACCTCCCCGTCAGCGTTCGAGTGACGCGCTGACGAGTAGGCAGGCGTGGAGGTCG
		</sequence>
		<sequence>
			<taxon idref="043_Hydnomerulius_pinastri_MD312"/>
			AAGTTTGTACT-GTGAAACTGCGAATGGCTCATTAAATCAGTTATAGTTTATTTGATGATGACTTGCTACATGGATAACTGTGGTAATTCTAGAGCTAATACATGCAACTAAAGCCCCGACTTCTGGGAGGGGTGTATTTATTAGATAAAAAACCAACGCGGCTC-GCCGCTCGTTTGGTGATTCATAATAACTGCTCGAATCGCATGGCCTTGTGCCGGCGATGCTTCATTCAAATATCTGCCCTATCAACTTTCGATGGTAGGATAGAGGCCTACCATGGTTTCAACGGGTAACGGGGAATAAGGGTTCGATTCCGGAGAGGGAGCCTGAGAAACGGCTACCACATCCAAGGAAGGCAGCAGGCGCGCAAATTACCCAATCCCAATTCGGGGAGGTAGTGACAATAAATAACAATATAGGGCTCTTTCGGGTCTTATAATTGGAATGAGTACAATTTAAATCTCTTAACGAGAACCAATTGGAGGGCAAGTCTGGTGCCAGCAGCCGCGGTAATTCCAGCTCCAATAGCGTATATTAAAGTTGTTGCAGTTAAAAAGCTCGTAGTTGAAACTTGGGCCTGGACGGGCGGTCCGCCGAAA-GGCGTCG--TACTGTCT-GGCTGGGCCTTTCCTCTTGGTGAATCGG--CGTGCCCTTAATTGG-GTGC--GTCGGGGAACCAGGACGTTTACCTTGAGAAAATTAGAGTGTTCAAAGCAGGCGTTTCGCCCGAATACATTAGCATGGAATAATGAAATAGGACGTGCGGTTCTATTTTGTTGGTTTCTAGAGTCGCCGTAATGATTAATAGGGACAGTTGGGGGCATTAGTATTCAGTCGCTAGAGGTGAAATTCTTGGATTGACTGAAGACTAACTA-CTGCGAAAGCATTTGCCAAGGATGTTTTCATTAATCAAGAACGAAGGTTAGGGGATCGAAAACGATCAGATACCGTTGTAGTCTTAACAGTAAACTATGCCGACTAGGGATCGGGCG-ACCTC-TTTTTGATGTGTCGCTCGGCACCTTACGAGAAATCAAAGTCTTTGGGTTCTGGGGGGAGTATGGTCGCAAGGCTGAAACTTAAAGGAATTGACGGAAGGGCACCACCAGGAGTGGAGCCTGCGGCTTAATTTGACTCAACACGGGGAAACTCACCAGGTCCAGACATGACTAGGATTGACAGATTGATAGCTCTTTCATGATTTTATGGGTGGTGGTGCATGGCCGTTCTTAGTTGGTGGAGTGATTTGTCTGGTTAATTCCGATAACGAACGAGACCTTAACCTGCTAAATAGCCAGGCCGGC-TTTTGCTGGTCTTCGGCTTCTTAGAGGGACTGTCGGCGTCTAGCCGACGGAAGTTTGAGGCAATAACAGGTCTGTGATGCCCTTAGATGTTCTGGGCCGCACGCGCGCTACACTGACAGAGCCAGCGAGTTCTTT--TCCTTGGCCGGAAGGT-CTGGGTAATCTTGTGAAACTCTGTCGTGCTGGGGATAGAGCATTGCAATTATTGCTCTTCAACGAGGAATTCCTAGTAAGCGTGAGTCATCAGCTCGCGTTGATTACGTCCCTGCCCTTTGTACACACCGCCCGTCGCTACTACCGATTGAATGGCTTAGTGAGGTCTCCGGATTGGCTTCGGGGAGCCGGCGACGGCATCCTGTTGCTGAGAAGCTGATCAAACTTGGTCCAACTTTCAGCAACGGATCTCTTGGCTCTCGCATCGATGAAGAACGCAGCGAATTGCGATAAGTAATGTGAATTGCAGATTTTCAGTGAATCATCGAATCTTTGAACGCACCTTGCGCTCCTTGG-TAT-TCCGAGGAGCATGCCTGTTTGAGTGTC------ATTTCCTAGTAACTGCGAGTGAAGCGGGAAGAGCTCAAATTTTGAATCTGGCGGTCCTCGT-GGCCGTCCGAGTTGTAATCTAGAGAAGTGTTTT-CCGCGCTGGACCGTGTACAAGTC-TCCTGGAAGGGAGCGTCGTAGA
			GGGTGAGAATCCCGTCTTTGACACGGACT-ACCAGTGCTCT--GTGATGCGCTCTCGACGAGTCGAGTTGTTTGGGAATGCAGCTCAAATTGGGTGGTAAATTCCATCTAAAGCTAAATATAGGTGAGAGACCGATAGCGAACAAGTACCGTGAGGGAAAGATGAAAAGAACTTTGGAAAGAGAGTTAAACAGTACGTGAAATTGCTGAAAGGGAAACGCTTGATGTC-AGTCGCGTTGGCT-GGGGATCAACCTTGCTTC----------TCGCTGGGTGTATTTCCTGGTT--GACGGGTCAGCATCAGTTTCGA--TCGCCGTACAAGGGC-GGAGG-GAATGTGGCATTCTTCG--GAGTGTGTTAT-AGCCTTTCGT-CGTATGCGGTG-ACTGGGACTGAGGAACTCAGCATGACCC--CTC-GA-GGG-TTCGGGGC---TTCG-GCCTACG--TTCGTGCTTAGGATGCTGGCATAATGGCCTTAAGCGACCCGTCTTGAAACACGGACCAAGGAGTCTAACATGCCTGCGAGTGTTTGGGTGG--AAAACCCGAGCGCGTAATGAAAGTGAAA-GTTGAGACCTCTGTCG-TGGAGGGCATCGACGCCCGGACTTGAGCCTTTGGCGACGGATCTGCGGTAGAGCATGTATGTTGGGACCCGAAAGATGGTGAACTATGCCTGAATAGGGTGAAGCCAGAGGAAACTCTGGTGGAAGCTCGTAGCGATTCTGACGTGCAAATCGATCGTCGAATTTGGGTATAGGGGCGAAAGACTAATCGAACCATCTAGTAGCTGGTTCCTGCCGAAGTTTCCCTCAGGATAGCAGAAACTCA----CTGATCAGATTTATGTGGTAAAGCGAATGATTAGAGGCCTTGGGGTTGAAACAACCTTAACCTATTCTCAAACTTTAAATATGTAAGAACGAGCCGTCTCTTTG-TTGGACCGCTCGGCGATTGA-GAGTTTCTAGTGGGCCATTTTTGGTAAGCAGAACTGGCGATGCGGGATGAACCGAACGGGAGGTTAAGGTGCCGGAATACACGCTCATCAGACACCACAAAAGGTGTTAGTTCATCTAGACAGCAGGACGGTGGCCATGGAAGTCGGAATCCGCTAAGGAGTGTGTAACAACTCACCTGCCGAATGAACTAGCCCTGAAAATGGATGGCGCTCAAGCGTGTTACCCACACCTCCCCGTCAGCGTTGAAGTGACGCGCTGACGAGTAGGCAGGCGTGGAGGTCG
		</sequence>
		<sequence>
			<taxon idref="044_Gyrodon_lividus_Gl1"/>
			AAGTTTGTACT-GTGAAACTGCGAATGGCTCATTAAATCAGTTATAGTTTATTTGATGATGACTTGCTACATGGATAACTGTGGTAATTCTAGAGCTAATACATGCAATC-AAGCCCCGACTTCTGGGAGGGGTGTATTTATTAGATAAAAAACCAACGCGGCTC-GCCGCTCGTTTGGTGATTCATAATAACTGCTCGAATCGCATGGCCTTGTGCCGGCGATGCTTCATTCAAATATCTGCCCTATCAACTTTCGATGGTAGGATAGAGGCCTACCATGGTTTCAACGGGTAACGGGGAATAAGGGTTCGATTCCGGAGAGGGAGCCTGAGAAACGGCTACCACATCCAAGGAAGGCAGCAGGCGCGCAAATTACCCAATCCCAATTCGGGGAGGTAGTGACAATAAATAACAATATAGGGCTCTTTCGGGTCTTATAATTGGAATGAGTACAATTTAAATCTCTTAACGAGGAACAATTGGAGGGCAAGTCTGGTGCCAGCAGCCGCGGTAATTCCAGCTCCAATAGCGTATATTAAAGTTGTTGCAGTTAAAAAGCTCGTAGTTGAACTTTGGGCCTGGACGGGCGGTCCGCCGAAA-GGCGTCG--TACTGTCT-GGCTGGGCCTTTCCTCTTGGTGAATCGG--CGTGTCCTTCGTTGG-GTGC--GTCGGGGAACCAGGACGTTTACCTTGAGAAAATTAGAGTGTTCAAAGCAGGCGTTTCGCCCGAATACATTAGCATGGAATAATGAAATAGGACGTGCGGTTCTATTTTGTTGGTTTCTAGAGTCGCCGTAATGATTAATAGGGACAGTTGGGGGCATTAGTATTCAGTCGCTAGAGGTGAAATTCTTGGATTGACTGAAGACTAACTA-TTGCGAAAGCATTTGCCAAGGATGTTTTCATTAATCAAGAACGAAGGTTAGGGGATCGAAAACGATCAGATACCGTTGTAGTCTTAACAGTAAACTATGCCGACTAGGGATCGGGCG-ACCTC-TTTTTGATGTGTCGCTCGGCACCTTACGAGAAATCAAAGTCTTTGGGTTCTGGGGGGAGTATGGTCGCAAGGCTGAAACTTAAAGGAATTGACGGAAGGGCACCACCAGGAGTGGAGCCTGCGGCTTAATTTGACTCAACACGGGGAAACTCACCAGGTCCAGACATGACTAGGATTGACAGATTGATAGCTCTTTCATGATTTTATGGGTGGTGGTGCATGGCCGTTCTTAGTTGGTGGAGTGATTTGTCTGGTTAATTCCGATAACGAACGAGACCTTAACCTGCTAAATAGCCAGGCCGGC-TTTTGCTGGTCTTCGGCTTCTTAGAGGGACTGTCGGCGTCTAGCCGACGGAAGTTTGAGGCAATAACAGGTCTGTGATGCCCTTAGATGTTCTGGGCCGCACGCGCGCTACACTGACAGAGCCAGCGAGTTCTTT--TCCTTGGCCGGAAGGT-CTGGGTAATCTTGTGAAACTCTGTCGTGCTGGGGATAGAGCATTGCAATTATCGCTCTTCAACGAGGAATTCCTAGTAAGCGTGAGTCATCAGCTCGCGTTGATTACGTCCCTGCCCTTTGTACACACCGCCCGTCGCTACTACCGATTGAATGGCTTAGTGAGGTCTCCGGATTGGCTTCGGGGAGCCGGCGACGGCATCCTGTTGCTGAGAAGCTGATCAAACTTGGTCCAACTTTCAGCAACGGATCTCTTGGCTCTCGCATCGATGAAGAACGCAGCGAATTGCGATAAGTAATGTGAATTGCAGATTTTCAGTGAATCATCGAATCTTTGAACGCACCTTGCGCTCCTTGG-TAT-TCCGAGGAGCATGCCTGTTTGAGTGTC------ATTTCCTAGTAACTGCGAGTGAAGAGGGAAGAGCTCAAATTTTGAATCTGGCGGTCTCT---GGCCGTCCGAGTTGTAATCTAGAGAAGCGTTTT-CCGCGCTGGACCGTGTATAAGTC-TCCTGGAAGGGAGCGTCGTAGA
			GGGTGAGAATCCCGTCTTTGACACGGACT-ACCAGTGCTAT--GTGATGCGCTCTCGACGAGTCGAGTTGTTTGGGAATGCAGCTCAAATCGGGTGGTAAATTGGATCTAAAGCTAAATATAGGCGAGAGACCGATAGCGAACAAGTACCGTGAGGGAAAGATGAAAAGAACTTTGGAAAGAGAGTTAAACAGTACGTGAAATTGCTGAAAGGGAAACGCTTGAGTTC-AGTCGCGTCGCCC-GGGGATCA-CCTTGCTTTT---------TCGCTGGGTGTATTTCCTTGGT-CGATGGGTCAGCATCAGTTTCGA--TCGCCGTAACAAGGGCGGTGG-GAACGTGGCACTCTTCG--GAGTGTGTTAT-AGCCTTTCGT-CGTATGCGGTG-GCTGGGACTGAGGAACTCAGCACGACCCCTTTC-GA-GGGTTTCGGGGC---TTCA-GCCTACG--TACGTGCTTAGGATGCTGGCATAATGGCCTTAAGCGACCCGTCTTGAAACACGGACCAAGGAGTCTAACATGCCTGCGAGTGTTTGGGTGG--AAAACTCGAGCGCGTAATGAAAGTGAAA-GTCGAGACCTCTGTCG-TGGAGGGCATCGACGCCCGGACCTGAGTCTTTGANGACGGATCTGCGGTAGAGCATGTATGTTGGGACCCGAAAGATGGTGAACTATGCCTGAATAGGGTGAAGCCAGAGGAAACTCTGGTGGAGGCTCGTAGCGATTCTGACGTGCAAATCGATCGTCGAATTTGGGCCTAG----------------------------------------------------------------------------------------------------------------------------------------------------------------------------------------------------------------------------------------------------------------------------------------------------------------------------------------------------------------------------------------------------------------------------------------------------------------------------------------------------
		</sequence>
		<sequence>
			<taxon idref="045_Paxillus_vernalis"/>
			AAGTTTGTACT-GTGAAACTGCGAATGGCTCATTAAATCAGTTATAGTTTATTTGATGATGACTTGCTACATGGATAACTGTGGTAATTCTAGAGCTAATACATGCAATC-AAGCCCCGACTTCTGGGAGGGGTGTATTTATTAGATAAAAAACCAACGCGGCTC-GCCGCTCGTTTGGTGATTCATAATAACTGCTCGAATCGCATGGCCTCGTGCCGGCGATGCTTCATTCAAATATCTGCCCTATCAACTTTCGATGGTAGGATAGAGGCCTACCATGGTTTCAACGGGTAACGGGGAATAAGGGTTCGATTCCGGAGAGGGAGCCTGAGAAACGGCTACCACATCCAAGGAAGGCAGCAGGCGCGCAAATTACCCAATCCCAATTCGGGGAGGTAGTGACAATAAATAACAATATAGGGCTCTTTCGGGTCTTATAATTGGAATGAGTACAATTTAAATCTCTTAACGAGGAACAATTGGAGGGCAAGTCTGGTGCCAGCAGCCGCGGTAATTCCAGCTCCAATAGCGTATATTAAAGTTGTTGCAGTTAAAAAGCTCGTAGTTGAACTTCGGGCCTGGACGGGCGGTCCGCCTTCTTGGCGTCG--TACTGTCT-GGCTGGGCCTTTCCTCTTGGTGAATCGG--CGTGCCCTTTGTTGG-GTGC--GTCGGGGAACCAGGACTTTTACCTTGAGAAAATTAGAGTGTTCAAAGCAGGCGTTTCGCCCGAATACATTAGCATGGAATAATGAAATAGGACGCGCGGTTCTATTTTGTTGGTTTCTAGAGTCGCCGTAATGATTAATAGGGACAGTTGGGGGCATTAGTATTCGGTCGCTAGAGGTGAAATTCTTGGATTGACCGAAGACTAACTA-CTGCGAAAGCATTTGCCAAGGATGTTTTCATTAATCAAGAACGAAGGTTAGGGGATCGAAAACGATCAGATACCGTTGTAGTCTTAACAGTAAACTATGCCGACTAGGGATCGGGCG-ACCTC-TTTTTGATGTGTCGCTCGGCACCTTACGAGAAATCAAAGTCTTTGGGTTCTGGGGGGAGTATGGTCGCAAGGCTGAAACTTAAAGGAATTGACGGAAGGGCACCACCAGGAGTGGAGCCTGCGGCTTAATTTGACTCAACACGGGGAAACTCACCAGGTCCAGACATGACTAGGATTGACAGATTGATAGCTCTTTCATGATTTTATGGGTGGTGGTGCATGGCCGTTCTTAGTTGGTGGAGTGATTTGTCTGGTTAATTCCGATAACGAACGAGACCTTAACCTGCTAAATAGCCAGGCCGGC-TTTCGCTGGTCTTCGGCTTCTTAGAGGGACTGTCGGCGTCTAGCCGACGGAAGTTTGAGGCAATAACAGGTCTGTGATGCCCTTAGATGTTCTGGGCCGCACGCGCGCTACACTGACAGAGCCAGCGAGTTCTTT--TCCTTGGCCGGAAGGT-CTGGGTAATCTTGTGAAACTCTGTCGTGCTGGGGATAGAGCATTGCAATTATCGCTCTTCAACGAGGAATTCCTAGTAAGCGTGAGTCATCAGCTCGCGTTGATTACGTCCCTGCCCTTTGTACACACCGCCCGTCGCTACTACCGATTGAATGGCTTAGTGAGGTCTCCGGATCGGCTTCGGGGAGCGGGCGACCGCACCCTGTTGCTGAGAAGCTGATCAAACTTGGTCCAACTTTCAGCAACGGATCTCTTGGCTCTCGCATCGATGAAGAACGCAGCGAATTGCGATAAGTAATGTGAATTGCAGATTTTCAGTGAATCATCGAATCTTTGAACGCACCTTGCGCTCCTTGG-TAT-TCCGAGGAGCATGCCTGTTTGAGTGTC------ATTTCCTAGTAACTGCGAGTGAAGCGGGATGAGCTCAAATTTTGAATCTGGCGGTCTTCA--GGCCGTCCGAGTTGTAATCTAGAGAAGCGTCTT-CCGCGCTGGACCGTGTACAAGTC-TCCTGGAAGGGAGCGTCGCAGA
			GGGTGAGAATCCCGTCTTTGACACGGACT-GCCAGTGCTAT--GTGATGCGCTCTCGACGAGTCGAGTTGTTTGGGAATGCAGCTCAAATCGGGTGGTAAACTCCATCTAAAGCTAAATATTGGCGAGAGACCGATAGCGAACAAGTACCGTGAGGGAAAGATGAAAAGAACTTTGGAAAGAGAGTTAAACAGTACGTGAAATTGCTGAAAGGGAAACGCTTGAGGTC-AGTCGCGTCGGAC-GGGGATCAACCTTGCTTC----------TCGCTCGGTGTACTTCCTGCTC--GACGGGTCAGCATCAGTTTCGA--TCGCCGTACAAGGGT-CGAGG-GAATGTGGCACTCCTCG--GAGTGTGTTAT-AGTCCTCGGT-CGCATGCGGTG-GTCGGGACTGAGGAACTCAGCACGACCC--CTC-GA-GGG-TTCGGGGC---CACG-GCCTACGTTAACGTGCTTAGGATGCTGGCATAATGGCCTTAAGCGACCCGTCTTGAAACACGGACCAAGGAGTCTAACATGCCTGCGAGTGTTTGGGTGC--AAAACTCGAGCGCGTAACGAAAGTGAAA-GTCGAGACCTCTGTCG-TGGAGGGCATCGACGCCCGGACCTGAGTCTTTGACGACGGATCTGCGGTAGAGCATGTATGTTGGGACCCGAAAGATGGTGAACTATGCCTGAATAGGGTGAAGCCAGAGGAAACTCTGGTGGAGGCTCGTAGCGATTCTGACGTGCAAATCGATCGTCGAATTTGGGTATAGGGGCGAAAGACTAATCGAACCATCTAGTAGCTGGTTCCTGCCGAAGTTTCCCTCAGGATAGCAGAAACTCG----TTGATCAGATTTATGTGGTAAAGCGAATGATTAGAGGCCTTGGGGTCGAAACGACCTTAACCTATTCTCAAACTTTAAATATGTAAGAACGGGCCGTCTCTTGG-TTGGACCGCTCGGCGATTGA-GAGTTTCTAGTGGGCCATTTTTGGTAAGCAGAACTGGCGATGCGGGATGAACCGAACGGGAGGTTAAGGTGCCGGAATACACGCTCATCAGACACCACAAAAGGTGTTAGTTCATCTAGACAGCAGGACGGTGGCCATGGAAGTCGGAATCCGCTAAGGAGTGTGTAACAACTCACCTGCCGAATGAACTAGCCCTGAAAATGGATGGCGCTCAAGCGTGTTACCCACACCTCCCCGTCAGCGTTGAAGTGACGCGCTGACGAGTAGGCAGGCGTGGAGGTCG
		</sequence>
		<sequence>
			<taxon idref="046_Chalciporus_piperatus"/>
			AAGTTTGTACT-GTGAAACTGCGAATGGCTCATTAAATCAGTTATAGTTTATTTGATGATCGTTTGCTACATGGATAACTGTGGTAATTCTAGAGCTAATACATGCAATC-AAGCCCCGACTTCTGGAAGGGGTGTATTTATTAGATAAAAAACCAACGCGGCTC-GCCGCTCGTTTGGTGATTCATAATAACTGCTCGAATCGCATGGCCTTGTGCCGGCGATGCTTCATTCAAATATCTGCCCTATCAACTTTCGATGGTAGGATAGAGGCCTACCATGGTTTCAACGGGTAACGGGGAATAAGGGTTCGATTCCGGAGAGGGAGCCTGAGAAACGGCTACCACATCCAAGGAAGGCAGCAGGCGCGCAAATTACCCAATCCCAATTCGGGGAGGTAGTGACAATAAATAACAATATAGGGCTCTTTAGGGTCTTATAATTGGAATGAGTACAATTTAAATCTCTTAACGAGGAACAATTGGAGGGCAAGTCTGGTGCCAGCAGCCGCGGTAATTCCAGCTCCAATAGCGTATATTAAAGTTGTTGCAGTTAAAAAGCTCGTAGTTGAACTTCGGGCCTGGACGGGCGGTCTGCCGCAA-GGCATTG--TACTGTCT-GGCTGGGCCTTTCCTCTTGGTGAATCGG--CGTGCCCTTCGCTGG-GTGC--GTCGGGGAACCAGGACGTTTACCTTGAGAAAATTAGAGTGTTCAAAGCAGGCGTTTCGCCCGAATACATTAGCATGGAATAATGAAATAGGACGTGCGGTTCTATTTTGTTGGTTTCTAGAGTCGCCGTAATGATTAATAGGGACAGTTGGGGGCATTAGTATTCAGTCGCTAGAGGTGAAATTCTTGGATTGACTGAAGACTAACTA-CTGCGAAAGCATTTGCCAAGGATGTTTTCATTAATCAAGAACGAAGGTTAGGGGATCGAAAACGATCAGATACCGTTGTAGTCTTAACAGTAAACTATGCCGACTAGGGATCGGGCG-ACCTC---TATAATGTGTCGCTCGGCACCTTACGAGAAATCAAAGTCTTTGGGTTCTGGGGGGAGTATGGTCGCAAGGCTGAAACTTAAAGGAATTGACGGAAGGGCACCACCAGGAGTGGAGCCTGCGGCTTAATTTGACTCAACACGGGGAAACTCACCAGGTCCAGACATGACTAGGATTGACAGATTGATAGCTCTTTCATGATTTTATGGGTGGTGGTGCATGGCCGTTCTTAGTTGGTGGAGTGATTTGTCTGGTTAATTCCGATAACGAACGAGACCTTAACCTGCTAAATAGCCAGGCCGGC-TTTTGCTGGTCTCCGGCTTCTTAGAGGGACTGTCGGCGTCTAGTCGACGGAAGTTTGAGGCAATAACAGGTCTGTGATGCCCTTAGATGTTCTGGGCCGCACGCGCGCTACACTGACAGAGCCAGCGAGTTCTTT--TCCTTGACCGGAAGGT-CTGGGTAATCTTGTGAAACTCTGTCGTGCTGGGGATAGAGCATTGCAATTATTGCTCTTCAACGAGGAATTCCTAGTAAGCGTGAGTCATCAGCTCGCGTTGATTACGTCCCTGCCCTTTGTACACACCGCCCGTCGCTACTACCGATTGAATGGCTTAGTGAGATCTCCGGATTGGCTTCGGGGAGCCGGAGACGGCATCCTGTCGCTGAGAAGCTGATCAAACTTGGTCCAACTTTCAGCAATGGATCTCTTGGCTCTCGCATCGATGAAGAACGCAGCGAATTGCGATAAGTAATGTGAATTGCAGATTTTCCGTGAATCATCGAATCTTTGAACGCACCTTGCGCTCCTTGG-TAT-TCCGAGGAGCATGCCTGTTTGAGTGTC------ATTACCTAGTAACTGCGAGTGAAGCGGGAAGAGCTCAAATTTTGAATCTGGCGGTCTTTC--GGCCGTCCGAGTTGTAATCTAAAGAAGCGTTTT-CCGCGCTGGACCGTGTACAAGTC-TCCTGGAAGGGAGCGTCATAGA
			GGGTGAGAATCCCGTCTCTGACACGGACT-ACCAGTGCTAT--GTGATGCGCTCTCGACGAGTCGGGTTGTTTGGGAATGCAGCTCAAATCGGGTGGTAAACTCCATCTAAAGCTAAATATAGGCGAGAGACCGATAGCGAACAAGTACCGTGAGGGAAAGATGAAAAGAACTTTGGAAAGAGAGTTAAACAGTACGTGAAATTGCTGAAAGGGAAACGCTTGATGTC-AGTCGCGTCGGCC-GGGAATCAACCTTGCTTT----------TCGCTGGGCGTATTTCCTGGTC--GACGGGTCAGCATCAGTTTCGG--TCGTCGTACAAGGGC-GGAGG-GAACGTGGCACTCTTCG--GGGTGTGTTAT-AGCCTTTCGT-CGTATGCGATG-GTCGGGACTGAAGAACTCAGCACGGCTC----------TG--------------------------CTTGTGCTCAGGATGCTGGCATAATGGCCTTAAGCGACCCGTCTTGAAACACGGACCAAGGAGTCTAACATGCCTGCGAGTGTTTGGGTGG--CAAACCCGAGCGCGAAACGAAAGTGAAA-GTTGAGACCTCTGTCG-TGGAGGGCATCGACGCCCGGACCTGAGTCTTTGACGAAGGATCTGCGGTAGAGCATGTATGTTGGGACCCGAAAGATGGTGAACTATGCCTGAATAGGGTGAAGCCAGAGGAAACTCTGGTGGAGGCTCGTAGCGATTCTGACGTGCAAATCGATCGTCGAATTTGGGTATAGGGGCGAAAGACTAATCGAACCAT-----------------------------------------------------------------------------------------------------------------------------------------------------------------------------------------------------------------------------------------------------------------------------------------------------------------------------------------------------------------------------------------------------------------------------------------------------------------------------
		</sequence>
		<sequence>
			<taxon idref="047_Boletus_edulis"/>
			GAAATCGTACT-GTGAAACTGCGAATGGCTCATTAAATCAGTTATAGTTTATTTGATGATGACTTGCTACATGGATAACTGTGGTAATTCTAGAGCTAATACATGCAA-CAAAGCCCCGACTTCCGGAAGGGGCGTATTTATTAGATAAAAAACCAACGCGGCTC-GCCGCTCTCTTGGTGATTCATAATAACTGCTCGAATCGCATGGCCTCGTGCCGGCGATGCATCATTCAAATATCTGCCCTATCAACTTTCGATGGTAGGATAGAGGCCTACCATGGTTTCGACGGGTAACGGGGAATAAGGGTTCGATTCCGGAGAGGGAGCCTGAGAAACGGCTACCACATCCAAGGAAGGCAGCAGGCGCGCAAATTACCCAATCCCAATTCGGGGAGGTAGTGACAATAAATAACGATATAGGGCTCTTTCGGGTCTTATAATTGGAATGAGTACAATTTAAATCTCTTAACGAGGAACAATTGGAGGGCAAGTCTGGTGCCAGCAGCCGCGGTAATTCCAGCTCCAATAGCGTATATTAAAGTTGTTGCAGTTAAAAAGCTCGTAGTTGAACTTTGGGCCTGGACGGAGGGTCCGCCGCAA-GGCGTTCG-TACTGTCC-GGCCGGGCCTTTCCTCTTGGTGAACCGG--CGTGTCCTTCGCTGG-GTGC--GTCGGGGAACCAGGACGTTTACCTTGAGAAAATTAGAGTGTTCAAAGCAGGCCATTCGCCCGAATACATTAGCATGGAATAATGAAATAGGACGTGCGGTTCTATTTCGTTGGTTTCTAGAGTCGCCGTAATGATTAATAGGGACGGTCGGGGGCATTAGTATTCGGTCGCTAGAGGTGAAATTCTTGGATCGACCGAAGACTAACTA-CTGCGAAAGCATTTGCCAAGGATGTTTTCATTAATCAAGAACGAAGGTTAGGGGATCGAAAACGATCAGATACCGTTGTAGTCTTAACAGTAAACTATGCCGACCAGGGATCGGGCG-AACTC-TTTCTGATGTGTCGCTCGGCACCTTACGAGAAATCAAAGTCTTTGGGTTCTGGGGGGAGTATGGTCGCAAGGCTGAAACTTAAAGGAATTGACGGAAGGGCACCACCAGGAGTGGAGCCTGCGGCTTAATTTGACTCAACACGGGGAAACTCACCAGGTCCAGACATGACAAGGATTGACAGATTGATAGCTCTTTCATGATTTCATGGGTGGTGGTGCATGGCCGTTCTTAGTTGGTGGAGCGATTTGTCTGGTTAATTCCGATAACGAACGAGACCTTAACCTGCTAAATAGCCAGGTCGGC-TTTGGCTGGCCGTTGGCTTCTTAGAGGGACTGTCGGCGTCTAGTCGACGGAAGTTTGAGGCAATAACAGGTCTGTGATGCCCTTAGATGTTCTGGGCCGCACGCGCGCTACACTGACAGAGCCAGCGAGTGAACATTTCCTTGACCGGAAGGT-CTGGGTAATCTTGTGAAACTCTGTCGTGCTGGGGATAGAGCATTGCAATTATCGCTCTTCAACGAGGAATTCCTAGTAAGCGTGAGTCATCAGCTCGCGTTGATTACGTCCCTGCCCTTTGTACACACCGCCCGTCGCTACTACCGATCGAATGGCTTAGTGAGGTCTTCGGATCGGCCTCGGGGAGCCGGCGACGGCACCCTGTCGCTGAGAAGTCGATCAAACTTGGTCCAACTTTCAGCAACGGATCTCTTGGCTCTCGCATCGATGAAGAACGCAGCGAATTGCGATAAGTAATGTGAATTGCAGATTTTCAGTGAATCATCGAATCTTTGAACGCACCTTGCGCTCCTTGG-TAT-TCCGAGGAGCATGCCTGTTTGAGTGTC------ATCGCCTAGTAACTGCGAGTGAAGCGGGAAAAGCTCAAATTTTGAATCTGGCAGTCTTTGCAGGCCGTCCGAGTTGTAATCTAGAGAAGCGTCTT-CCGCGCCGGCCTGTGTACAAGTC-TCCTGGAAGGGAGCGTCATAGA
			GGGTGAGAATCCCGTCTCTGACACGGACC-ACCGGTGCTAT--GTGATGCGCTCTCGACGAGTCGAGTTGTTTGGGAATGCAGCTCAAAAAGGGTGGTAAACTCCATCTAAAGCTAAATATTGGCGAGAGACCGATAGCGAACAAGTACCGTGAGGGAAAGATGAAAAGGACTCTGGAAAGAGAGTTAAACAGTACGTGAAATTGCTGAAAGGGAAACGCTCGATGTC-AGTCGCGTCGGCT-GGGGGTCAACCTTGCGGTT---------TCGCTGGGTGTATTTCCTGGTC--GACGGGTCAGCATCAGTTTCGG--TCGTCGTACAAGGGC-CAAGG-GAAAGTGGCACCCTTCCGGGGGTGTGTTATAGCCTTTCGGT-CGTATGTGGCGGCTCGGGACTGAGGAGACTCGGTGTGGGC------------------------TTCG-G--------CTTACACTAGAGATGCTGGCATAATGGCCTTGAGCGACCCGTCTTGAAACACGGACCAAGGAGTCTAACATGTCTGCGAGTGTTTGGGTGG--CAAACCCGATCGCGAAATGAAAGTGAAA-GTCGAGATCTCCATCCACGGAGTGCACCGACGCCCGGATCCATCGTCTTGACAATGGATCTGCGGTAGAGCATGCATGTTGGGACCCGAAAGATGGTGAACTATGCCTGAATAGGGTGAAGCCAGAGGAAACTCTGGTGGAGGCTCGTAGCGATTCTGACGTGCAAATCGATCGTCGAATTTGGGTATAGGGGCGAAAGACTAATCGAACCAT-----------------------------------------------------------------------------------------------------------------------------------------------------------------------------------------------------------------------------------------------------------------------------------------------------------------------------------------------------------------------------------------------------------------------------------------------------------------------------
		</sequence>
		<sequence>
			<taxon idref="048_Aureoboletus_thibetanus"/>
			--GTTTGTACT-GTGAAACTGCGAATGGCTCATTAAATCAGTTATAGTTTATTTGATGATGGCTTGCTACATGGATAACTGTGGTAATTCTAGAGCTAATACATGCAA-TAAAGCCCCGACTTCTGGAAGGGGTGTATTTATTAGATAAAAAACCAACGCGGCTC-GCCGCTCGTTTGGTGATTCATAATAACTGCTCGAATCGTATGGCCTTGTGCCGGCGATGCTTCATTCAAATATCTGCCCTATCAACTTTCGATGGTAGGATAGAGGCCTACCATGGTTTCAACGGGTAACGGGGAATAAGGGTTCGATTCCGGAGAGGGAGCCTGAGAAACGGCTACCACATCCAAGGAAGGCAGCAGGCGCGCAAATTACCCAATCCCAATTCGGGGAGGTAGTGACAATAAATAACAATATAGGGCTCTTTCGGGTCTTATAATTGGAATGAGTACAATTTAAATCTCTTAACGAGTAACGATTGGAGGGCAAGTCTGGTGCCAGCAGCCGCGGTAATTCCAGCTCCAATAGCGTATATTAAAGTTGTTGCAGTTAAAAAGCTCGTAGTTGAACTTTGGGCCTGGATGGGCGGTCCGCCGCAA-GGCGTTG--TACTGTCT-GGCTGGGCCTTTCCTCTTGGTGAACCGG--CGTGCCCTTCGCTGG-GTGC--GTTGGGGAACCAGGACGTTTACCTTGAGAAA-TTAGAGTGTTCAAAGCAGGCGTTTTGCCCGAATACATTAGCATGGAATAATGAAATAGGACGTGCGGTTCTATTTGGT-GGTTTCTAGAGTCGCCGTAATGATTAATAGGGACAGTTGGGGGCATTAGTATCCAGTCGCTAGAGGTGAAATTCTTGGATTGACTGAAGACTAACTACTTGCGAAAGCATTTGCCAAGGATGTTTTCATTAATCAAGAACGAAGGTTAGGGGATCGAAAACGATCAGATACCGTTGTAGTCTTAACAGTAAACTATGCCGACTAGGGATCGGGCG-ACCTC-TTTTTGATGTGTCGCTCGGCACCTTACGAGAAATCAAAGTCTTTGGGTTCTGGGGGGAGTATGGTCGCAAGGCTGAAACTTAAAGGAATTGACGGAAGGGCACCACCAGGAGTGGAGCCTGCGGCTTAATTTGACTCAACACGGGGAAACTCACCAGGTCCAGACATGACTAGGATTGACAGATTGATAGCTCTTTCATGATTTTATGGGTGGTGGTGCATGGCCGTTCTTAGTTGGTGGAGTGATTTGTCTGGTTAATTCCGATAACGAACGAGACCTTAACCTGCTAAATAGCCAGGCCGGC-TTTTGCTGGTCTTCGGCTTCTTAGAGGGACTGTCGGCGTCTAGCCGACGGAAGTTTGAGGCA?TACAAGGTCTGTGATGCCCTTAGATGTTCTGGGCCGCACGCGCGCTACACTGACAGAGCCAGCGAGTTCTTT--TCCTTGGCCGGAAGGT-CTGGGTAATCTTGTGAAACTCTGTCGTGCTGGGGATAGAGCATTGCAATTATTGCTCTTCAACGAGGAATTCCTAGTAAGCGTGAGTCATCAGCTCGCGTTGATTACGTCCCTGCCCTTTGTACACACCGCCCGTCGCTACTACCGATTGAATGGCTTAGTGAGGTCTCCGGATTGGCTTCGGGGAGCCGGCGACGGCACCCTGTTGCTGAGAAGCTGATCAAACTTGGTCCAACTTTCAGCAACGGATCTCTTGGCTCTCGCATCGATGAAGAACGCAGCGAATTGCGATAAGTAATGTGAATTGCAGATTTCCAGTGAATCATCGAATCTTTGAACGCACCTTGCGCTCCTTGG-TAT-TCCGAGGAGCATGCCTGTTTGAGTGTC------ATTTCCTAGTAACTGCGAGTGAAGCGGGAAGAGCTCAAATTTTGAATCTGGCAGTCTTTT--GGCTGTCCGAATTGTAATCTAGAGAAGTGTTTT-CCGCGCTGGACCATGTACAAGTC-TCCTGGAAGGGAGCGTCATAGA
			GGGTGAGAATCCCGTCTTTGACATGGACT-ACCAGTGCTAT--GTGATGCACTCTCGACGAGTCGAGTTGTTTGGGAATGCAGCTCAAAATGGGTGGTAAATTCCATCTAAAGCTAAATACAGGCGAGAGACCGATAGCGAACAAGTACCGTGAGGGAAAGATGAAAAGAACTTTGGAAAGAGAGTTAAACAGTACGTGAAATTGCTGAAAGGGAAACGCTTGATGTC-AGTCACGTCAGCC-AGGGATCAACCTTGCTTTA---------TCGCT-GGTGCATTTCCTGGTT-CGATGGGTCAGCATCAGTTTCAAGTTCATTGTACAATGGC-AAAGG-GAATGTGGCACTCTTCG--GAGTGTGTTAT-AGCCTTTCGT-CATATGCAGTG-GTTGGGACTGAGGAACTCAGCACGACCT-------TTGCG-TCTG-----------------------TGT-CTAAGGATGCTGGCATAATGGCCTTAAGCGACCCGTCTTGAAACACGGACCAAGGAGTCTAACATGCCTGCGAGTGTTTGGGTGC-TAAAACCCAGGCGCATAATGAAAGTGAAA-GTCGAGACCTCTGTCA-TGGAGGGCATCGACGCCCGGACCTGAGTCTTTGACAAAGGATCTGCGGTAGAGCATGTATGTTGGGACCCGAAAGATGGTGAACTATGCCTGAATAGGGTGAAGCCAGAGGAAACTCTGGTGGAGGCTCGTAGCGATTCTGACGTGCAAATCGATCGTCGAATTTGGGTATAGGGGCGAAAGACTAATCGAACCATCTAGTAGCTGGTTCCTGCCGAAGTTTCCC------------------------------------------------------------------------------------------------------------------------------------------------------------------------------------------------------------------------------------------------------------------------------------------------------------------------------------------------------------------------------------------------------------------------------------------------
		</sequence>
		<sequence>
			<taxon idref="051_Leptosporomyces_septentrionalis_7059"/>
			AAATTTGTACT-GTGAAACTGCGAATGGCTCATTAAATCAGTTATAGTTTATTTGATGGTACCTTGCTACATGGATAACTGTGGTAATTCTAGAGCTAATACATGCAATC-AAGCCCCGACTTCCGGAAGGGGTGTATTTATTAGATAAAAAACCAACGCGGCTC-GCCGCTCCCTTGGTGATTCATAATAACTTTTCGAATCGCATGGCCTTGTGCCGGCGATGCTTCATTCAAATATCTGCCCTATCAACTTTCGATGGTAGGATAGAGGCCTACCATGGTTTCAACGGGTAACGGGGAATAAGGGTTCGATTCCGGAGAGGGAGCCTGAGAAACGGCTACCACATCCAAGGAAGGCAGCAGGCGCGCAAATTACCCAATCCCGACACGGGGAGGTAGTGACAATAAATAACAATATAGGGCTCTTTTGGGTCTTATAATTGGAATGAGTACAATTTAAATCCCTTAACGAGGAACAATTGGAGGGCAAGTCTGGTGCCAGCAGCCGCGGTAATTCCAGCTCCAATAGCGTATATTAAAGTTGTTGCAGTTAAAAAGCTCGTAGTTGAACTTCAGACCTGGTCGGGCGGTCCGCCTAAC-GGTGT-GT-TACTGTCC-GACTGGGCCTTACCTCTTGGTGAGCCGGTTCATGTTCTTTGTTGA-GCGTGGGTCGGGGAACCAGGACTTTTACCTTGAGAAAATTAGAGTGTTCAAAGCAGGCC-TATGCCCGAATACATTAGCATGGAATAATAAAATAGGACGTGCGGTTCTATTTTGTTGGTTTCTAGAGTCGCCGTAATGATTAATAGGGATAGTTGGGGGCATTGGTATTTAGTCGCTAGAGGTGAAATTCTTGGATTGACTAAAGACCAACTA-TTGCGAAAGCATTTGCCAAGGATGTTTTCATTAATCAAGAACGAAGGTTAGGGGATCGAAAACGATCAGATACCGTTGTAGTCTTAACAGTAAACTATGCCGACTAGGGATCGGGTG-ACCTCAATT-TTATGTGTCACTCGGCACCTTACGAGAAATCAAAGTCTTTGGGTTCTGGGGGGAGTATGGTCGCAAGGCTGAAACTTAAAGGAATTGACGGAAGGGCACCACCAGGTGTGGAGCCTGCGGCTTAATTTGACTCAACACGGGGAAACTCACCAGGTCCAGACATAACTAGGATTGACAGATTGATAGCTCTTTCATGATTTTATGGGTGGTGGTGCATGGCCGTTCTTAGTTGGTGGAGTGATTTGTCTGGTTAATTCCGATAACGAACGAGACCTTAACCTGCTAAATAGCCAGGCCGGC-TTTTGCTGGTCGCCGGCTTCTTAGAGGGACTGTCAGCGTCTAGCTGACGGAAGTTTGAGGCAATAACAGGTCTGTGATGCCCTTAGATGTTCTGGGCCGCACGCGCGCTACACTGACAGGGCCAGCGAGTTCATTC-ACCTTGACCGGAAGGT-CTGGGTAATCTTGTGAAACCCTGTCGTGCTGGGGATAGAGCATTGCAATTATTGCTCTTCAACGAGGAATACCTAGTAAGCGCAAGTCATCAGCTTGCGTTGATTACGTCCCTGCCCTTTGTACACACCGCCCGTCGCTACTACCGATTGAATGGCTTAGTGAGGTCTCCGGATTGGCTTTGGGGAGCCGGCGACGTCACCCTATTGCTGAGAAGCTGATCAAACTTGGTC----------------------------------------------------------ATAAGTAATGTGAATTGCAGAATT-CAGTGAATCATCGAATCTTTGAGCGCACCTTGCGCTCCTTGG-TAT-TCCGAGGAGCATGCCTGTTTGAGTGTC------ATCTCCTAGTAACTGCGAGTGAAGCGGGAAAAGCTCAAATTTAAAATCTGGCGGTCTTTA--GGTCGTCCGAGTTGTAATCTGGAGAAGTGTTTT-CCGCGCTGGACCGTGTACAAGTC-TCTTGGAACAGAGCGTCATAGA
			GGGTGAGAATCCCGTCTTTGACACGGACW-ACCAGTGCTAT--GTGATGCGCTCTCGAAGAGTCGAGTTGTTTGGGAATGCAGCTCAAAATGGGTGGTAAATTCCATCTAAAGCTAAATATTGGCGAGAGACCGATAGCGAACAAGTACCGTGAGGGAAAGATGAAAAGCACTTTGGAAAGAGAGTTAAACAGTACGTGAAATTGTTGAAAGGGAAACGCTTGAAGTC-AGTCGCGTCTGCC-GAGGATCAGCCTTGCTCTT---------TTGCTTGGTGCACTCTTGGCTG--GACGGGTCAGCATCAATTTTGA--CCATTGGATAAAGAT-CAGAG-AAAGGTGGC-TCTTTCG--GGA-GTGTTAT-AGTCCTTGGT-CGCATACAATG-GTTGGGATTGAGGAACTCAGCACGCCTT--------TATG-GCCGGGG----TTCG--CCCACG--TWCGTGCTTAGGATGCTGGCATAATGGCTTTAAGCGACCCGTCTTGAAACACGGACCAAGGAGTCTAACATGCCCGCGAGTGTTTGGGTGG--AAAACCCGGACGCGTAATGAAAGTGAAA-GTTGAGACCTCTGTCG-TGGAGGGCATCGACGCCCGGACCAGACCTTTT-GTGACGGTTCCGCGGTAGAGCGTGTATGTTGGGACCCGAAAGATGGTGAACTATGCCTGAATAGGGTGAAGCCAGAGGAAACTCTGGTGGAGGCTCGTAGCGATTCTGACGTGCAAATCGATCGTCAAATTTGGGTATAGGGGCGAAAGACTAATCGAACCAT-----------------------------------------------------------------------------------------------------------------------------------------------------------------------------------------------------------------------------------------------------------------------------------------------------------------------------------------------------------------------------------------------------------------------------------------------------------------------------
		</sequence>
		<sequence>
			<taxon idref="052_Serpulomyces_borealis_L8014"/>
			--------------GAAACTGCGAATGGCTCATTAAATCAGTTATAGTTTATTTGATGGTACATTGCTACATGGATAACTGTGGTAATTCTAGAGCTAATACATGCAATC-AAGCCCCGACTTCTGGGAGGGGTGTATTTATTAGATAAAAAACCAACGCGGCTC-GCCGCTCCTTTGGTGATTCATAATAACTTCTCGAATCGCATGGCCTTGTGCTGGCGATGCTTCATTCAAATATCTGCCCTATCAACTTTCGATGGTAGGATAGAGGCCTACCATGGTTTTAACGGGTAACGGGGAATAAGGGTTCGATTCCGGAGAGGGAGCCTGAGAAACGGCTACCACATCCAAGGAAGGCAGCAGGCGCGCAAATTACCCAATCCCGACACGGGGAGGTAGTGACAATAAATAACAATATAGGGCTCTTTTGGGTCTTATAATTGGAATGAGTACAATTTAAATCTCTTAACGAGGAACAATTGGAGGGCAAGTCTGGTGCCAGCAGCCGCGGTAATTCCAGCTCCAATAGCGTATATTAAAGTTGTTGCAGTTAAAAAGCTCGTAGTTGAACTTCAGACCTGGTCGGGCGGTCCGCCTCAC-GGTGT-GTTTACTGTCC-GACTGGGCCTTACCTCTTGGTGAACCGATTCGTGTTCTTTGTTGA-GCGCGGGTTGGGGAACCAGGACTTTTACCTTGAGAAAATTAGAGTGTTCAAAGCAGGCC-TATGCCCGAATACATTAGCATGGAATAATAAAATAGGACGTGCGGTTCTATTTTGTTGGTTTCTAGAGTCGCCGTAATGATTAATAGGGATAGTTGGGGGCATTGGTATTTAGTCGCTAGAGGTGAAATTCTTGGATTGACTAAAGACCAACTA-TTGCGAAAGCATTTGCCAAGGATGTTTTCATTAATCAAGAACGAAGGTTAGGGGATCGAAAACGATCAGATACCGTTGTAGTCTTAACAGTAAACTATGCCGACTAGGGATCGGGTA-ATCTCAATT-TGATGTGTTACTCGGCACCTTACGAGAAATCAAAGTCTTTGGGTTCTGGGGGGAGTATGGTCGCAAGGCTGAAACTTAAAGGAATTGACGGAAGGGCACCACCAGGTGTGGAGCCTGCGGCTTAATTTGACTCAACACGGGGAAACTCACCAGGTCCAGACATAACTAGGATTGACAGATTGATAGCTCTTTCATGATTTTATGGGTGGTGGTGCATGGCCGTTCTTAGTTGGTGGAGTGATTTGTCTGGTTAATTCCGATAACGAACGAGACCTTAACCTGCTAAATAGCCAGGCTGGC-TTTTGCTGGTCGCAGGCTTCTTAGAGGGACTGTCAGCGTCTAGCTGACGGAAGTTTGAGGCAATAACAGGTCTGTGATGCCCTTAGATGTTCTGGGCCGCACGCGCGCTACACTGACAGGGCCAGCGAGTTCATTA-ACCTTGGCCGGAAGGC-CTGGGTAATCTTGTGAAACCCTGTCGTGCTGGGGATAGAGCATTGCAATTATTGCTCTTCAACGAGGAATACCTAGTAAGCGCAAGTCATCAGCTTGCGTTGATTACGTCCCTGCCCTTTGTACACACCGCCCGTCGCTACTACCGATTGAATGGCTTAGTGAGGTCTCCGGATTGGCTTTGGGGAGCCGGCGACGGCACCCTATTGCTGAGAAGCTGATCAAACTTGGTCCAACTTTCAACAACGGATCTCTTGGCTCTCGCATCGATGAAGAACGCAGCGAAATGCGATAAGTAATGTGAATTGCAGAATT-CAGTGAATCATCGAATCTTTGAACGCACCTTGCGCTCCTTGG-TAT-TCCGAGGAGCATGCCTGTTTGAGTATC------ATTACCTAGTAACTGCGAGTGAAGCGGGAAAAGCTCAAATTTAAAATCTGGCAGTCTTTT--GGCTGTCCGAGTTGTAATCTGGAGAAGTGTTTT-CCGCGCTGGACCGTGTACAAGTC-TCTTGGAACAGAGCGTCATAGA
			GGGTGAGAATCCCGTCTTTGACACGGACA-ACCAGTGCTAT--GTGATGCGCTCTCGAAGAGTCGAGTTGTTTGGGAATGCAGCTCAAAATGGGTGGTAAATTCCATCTAAAGCTAAATATTGGCGAGAGACCGATAGCGAACAAGTACCGTGAGGGAAAGATGAAAAGCACTTTGGAAAGAGAGTTAAACAGTACGTGAAATTGTTGAAAGGGAAACACTTGAAGTC-AGTCGTGTCTGCT-GAGGATCAGCCTTGCGCATTTT------GTGCTGGGTGCACTTCTTAGTT-TGACGGGTCAACATCAATTTTGA--TCATTGGATAAATGT-TAGAG-GAATGTGGCACCTTTAC--GGGTGTGTTAT-AGCCTTTGAT-TGCATGCAATG-GTTGGGATTGAGGAACTCAGCACACCTT--------TTTG-GTCGGGGGC--TTGC--CCTACGT-TGTGTGCTTAGGATGTTGGCATAATGGCTTTAAGTGACCCGTCTTGAAACACGGACCAAGGAGTCTAACATGCCTGCGAGTGTTTGGGTGG--AAAACCCAGACGCGCAATGAAAGTGAACAGTTGAGACCTTTGTCG-TGAAGGGCATCGACGCCCAGACCAGACCTTTT-GTGATGGATCTGCGGTAGAGCATGTATGTTGGGACCCGAAAGATGGTGAACTATGCCTGAATAGGGTGAAGCCAGAGGAAACTCTGGTGGAGGCTCGTAGCGATTCTGACGTGCAAATCGATCGTCAAATTTGGGTATAGGGGCGAAAGACTAATCGAACCATCTAGTAGCTGGTTCCTGCCGAAGTTTCCCTCAGGATAGCAGAAACTCA----TGTATCAGATTTATGTGGTAAAGCGAATGATTAGAGGCCTTGGGGTTGAAACAACCTTAACCTATTCTCAAACTTTAAATATGTAAGAGCGAGTGGTCACTTGG-TTGGACCATTCGGCGATTGTAGAGTTTCTAGTGGGCCATTTTTGGTAAGCAGAACTGGCGATGCGGGATGAACCGAACGTGAGGTTAAGGTGCCGGAATACACGCTCATCAGACACCACAAAAGGTGTTAGTTCATCTAGACAGCAGGACGGTGGCCATGGAAGTCGGAATCCGCTAAGGAGTGTGTAACAACTCACCTGCCGAATGAACTAGCCCTGAAAATGGATGGCGCTCAAGCGTGTTACCCATACCTCACCGTTAACGTGGTAGTGAAGCGTTAACGAGTAGGCAGGCGTGGAGGTTT
		</sequence>
		<sequence>
			<taxon idref="053_Anomoloma_albolutescens_L6088"/>
			-----------------------AATGGCTCATTAAATCAGTTATAGTTTATTTGATGGTACCTTGCTACATGGATAACTGTGGTAATTCTAGAGCTAATACATGCAATCAAAGCCCCGACTTCCGGGAGGGGTGTATTTATTAGATAAAAAACCAACGCGGCTC-GCCGCTTCTTTGGTGATTCATAATAACTTCTCGAATCGTATGGCCTTGTGCCGACGATGCTTCATTCAAATATCTGCCCTATCAACTTTCGATGGTAGGATAGAGGCCTACCATGGTTTCAACGGGTAACGGGGAATAAGGGTTCGATTCCGGAGAGGGAGCCTGAGAAACGGCTACCACATCCAAGGAAGGCAGCAGGCGCGCAAATTACCCAATCCCGACACGGGGAGGTAGTGACAATAAATAACAATATAGGGCTCTTTCGGGTCTTATAATTGGAATGAGTACAATTTAAATCCCTTAACGAGGAACAATTGGAGGGCAAGTCTGGTGCCAGCAGCCGCGGTAATTCCAGCTCCAATAGCGTATATTAAAGTTGTTGCAGTTAAAAAGCTCGTAGTTGAACTTCAGACCTGGCCGGGTGGTCCGCCTAAC-GGTGT-GTTTACTGTTC-GGCTGGGTCTTACCTCTTGGTGATCCAGGTCGTGTCCTTCATTGG-GCGCGGGTTGGGGAACCAGGACTTTTACCTTGAGAAAATTAGAGTGTTCAAAGCAGGCT-TATGTCCGAATACATTAGCATGGAATAATAAAATAGGACGTGCGGTTCTATTTTGTTGGTTTCTAGAGTCGCCGTAATGATTAATAGGGATAGTTGGGGGCATTGGTATTCAGTCGCTAGAGGTGAAATTCTTGGATTGACTGAAGACCGACTA-CTGCGAAAGCATTTGCCAAGGATGTTTTCATTAATCAAGAACGAAGGTTAGGGGATCGAAAACGATCAGATACCGTTGTAGTCTTAACAGTAAACTATGCCGACTAGGGATCGGGTG-AACTCA-TTTTAATGTGTCGCTCGGCACCTTACGAGAAATCAAAGTCTTTGGGTTCTGGGGGGAGTATGGTCGCAAGGCTGAAACTTAAAGGAATTGACGGAAGGGCACCACCAGGAGTGGAGCCTGCGGCTTAATTTGACTCAACACGGGGAAACTCACCAGGTCCAGACATGACTAGGATTGACAGATTGATAGCTCTTTCATGATTTTATGGGTGGTGGTGCATGGCCGTTCTTAGTTGGTGGAGTGATTTGTCTGGTTAATTCCGATAACGAACGAGACCTTAACCTGCTAAATAGTCAGGCCGGC-TTTTGCTGGTCGCTGGCTTCTTAGAGGGACTGTCGGCGTCTAGCCGACGGAAGTTTGAGGCAATAACAGGTCTGTGATGCCCTTAGATGTTCTGGGCCGCACGCGCGCTACACTGACAGAGCCAGCGAGTTCATTA-ACCTTGGCCGGAAGGT-CTGGGTAATCTTGTGAAACTCTGTCGTGCTGGGGATAGAGCATTGCAATTATTGCTCTTCAACGAGGAATTCCTAGTAAGCGTGAGTCATCAGCTCGCGTTGATTACGTCCCTGCCCTTTGTACACACCGCCCGTCGCTACTACCGATTGAATGGCTTAGTGAGGTCTCCGGATTGGCTTCGGGGAGCCGGAAACGGCACCCTGTTGCTGAGAAGCTGATCAAACTTGGTCCAACTTTCAACAACGGATCTCTTGGTTCTCGCATCGATGAAGAACGCAGCGAAATGCGATAAGTAATGTGAATTGCAGATTT-CAGTGAATCATCGAATCTTTGAACGCACCTTGCGCTCCTTGG-TAT-TCCGAGGAGCATGCCTGTTTGAGTGTC------ATTACCTAGTAACTGCGAGTGAAGCGGGAAAAGCTCAAATTTAAAATCTGGCGGTCTTTT--GGCTGTCCGAGTTGTAATCTGGAGAAGCGTTTT-CCGCGTCGGACCGTGTATAAGTTCTCCTGGAATGGAGCGTCATAGA
			GGGTGAGAATCCCGTCTTTGACACGGACC-ACCGATGCTTTT-GTGATGCGCTCTCAAAGAGTCGAGTTGTTTGGGAATGCAGCTCAAAATGGGTGGTAAATTCCATCTAAAGCTAAATACAGGCGAGAGACCGATAGCGAACAAGTACCGTGAGGGAAAGATGAAAAGCACTTTGGAAAGAGAGTTAAACAGTACGTGAAATTGTTGAAAGGGAAACGCTTGAAGTC-AGTCGCGTTGTCT-GGGGATCAACCTTGCTT-----------TGGCTTGGTGTATTTCCTGGTT--AACGGGTCAGCATCAATTTTGA--TCGTTGGATAAAGTC-TAGTT-GAATGTGGCATCCCTCG--GGGTGTGTTAT-AGCTTCTAGT-CGCATACAACG-GTTGGGATTGAGGAACTCAGCACGCCTT--------TATG-GTCGGGGCAATATCT-GCCCACGT-AACGTGCTTAGGATGCTGGCGTAATGGCTTTAAACGACCCGTCTTGAAACACGGACCAAGGAGTCTAACATGCCCGCGAGTGTTTGGGTGG--AAAACCCGGACGCGTAATGAAAGTGAAA-GTTGAGACCTCTGTCG-TGGAGGGCATCGACGCCCGGACCAGACCTTTT-GTGACGGATCCGCGGTAGAGCGTGTATGTTGGGACCCGAAAGATGGTGAACTATGCCTGAATAGGGTGAAGCCAGAGGAAACTCTGGTGGAGGCTCGTAGCGATTCTGACGTGCAAATCGATCGTCAAATTTGGGTATAGGGGCGAAAGACTAATCGAACCATCTAGTAGCTGGTTCCTGCCGAAGTTTCCCTCAGGATAGCAGAAACTCA----TATGTCAGATTTATGTGGTAAAGCGAATGATTAGAGGCCTTGGGGTTGAAACAACCTTAACCTATTCTCAAACTTTAAATATGTAAGAACGAGCCGTCACTTGA-TTGGACCGCTCGGCGATTGAAGAGTTTCTAGTGGGCCATTTTTGGTAAGCAGAACTGGCGATGCGGGATGAACCGAACGTGGGGTTAAGGTGCCGGAATACACGCTCATCAGACACCACAAAAGGTGTTAGTTCATCTAGACAGCAGGACGGTGGCCATGGAAGTCGGAATCCGCTAAGGAGTGTGTAACAACTCACCTGCCGAATGAACTAGCCCTGAAAATGGATGGCGCTCAAGCGTGTTACCCATACCCCACCGTCAGCGTTAAAGTGATGCGCTGACGAGTAGGCAGGCGTGGAGGTCA
		</sequence>
		<sequence>
			<taxon idref="054_Anomoloma_myceliosum_MJL4413"/>
			----------------AACTGCGAATGGCTCATTAAATCAGTTATAGTTTATTTGATGGTACCTTGCTACATGGATAACTGTGGTAATTCTAGAGCTAATACATGCAATCAAAGCCCCGACTTCCGGGAGGGGTGTATTTATTAGATAAAAAACCAACGCGGCTC-GCCGCTTCTTTGGTGATTCATAATAACTTCTCGAATCGTATGGCCTTGTGCCGGCGATGCTTCATTCAAATATCTGCCCTATCAACTTTCGATGGTAGGATAGAGGCCTACCATGGTTTCAACGGGTAACGGGGAATAAGGGTTCGATTCCGGAGAGGGAGCCTGAGAAACGGCTACCACATCCAAGGAAGGCAGCAGGCGCGCAAATTACCCAATCCCGACACGGGGAGGTAGTGACAATAAATAACAATATAGGGCTCTTTCGGGTCTTATAATTGGAATGAGTACAATTTAAATCCCTTAACGAGGAACAATTGGAGGGCAAGTCTGGTGCCAGCAGCCGCGGTAATTCCAGCTCCAATAGCGTATATTAAAGTTGTTGCAGTTAAAAAGCTCGTAGTTGAACTTCAGACCTGGCCGGGTGGTCCGCCTAAC-GGTGT-GTTTACTGTTC-GGCTGGGTCTTACCTCTTGGTGATCCAGGTCGTGTCCTTCATTGG-GCGCGGGTTGGGGAACCAGGACTTTTACCTTGAGAAAATTAGAGTGTTCAAAGCAGGCT-TATGTCCGAATACATTAGCATGGAATAATAAAATAGGACGTGCGGTTCTATTTTGTTGGTTTCTAGAGTCGCCGTAATGATTAATAGGGATAGTTGGGGGCATTGGTATTCAGTCGCTAGAGGTGAAATTCTTGGATTGACTGAAGACCGACTA-CTGCGAAAGCATTTGCCAAGGATGTTTTCATTAATCAAGAACGAAGGTTAGGGGATCGAAAACGATCAGATACCGTTGTAGTCTTAACAGTAAACTATGCCGACTAGGGATCGGGTG-AACTCA-TTTTAATGTGTCGCTCGGCACCTTACGAGAAATCAAAGTCTTTGGGTTCTGGGGGGAGTATGGTCGCAAGGCTGAAACTTAAAGGAATTGACGGAAGGGCACCACCAGGAGTGGAGCCTGCGGCTTAATTTGACTCAACACGGGGAAACTCACCAGGTCCAGACATGACTAGGATTGACAGATTGATAGCTCTTTCATGATTTTATGGGTGGTGGTGCATGGCCGTTCTTAGTTGGTGGAGTGATTTGTCTGGTTAATTCCGATAACGAACGAGACCTTAACCTGCTAAATAGTCAGGCCGGC-TTTTGCTGGTCGTTGGCTTCTTAGAGGGACTGTCGGCGTCTAGCCGACGGAAGTTTGAGGCAATAACAGGTCTGTGATGCCCTTAGATGTTCTGGGCCGCACGCGCGCTACACTGACAGAGCCAGCGAGTTCATTA-ACCTTGGCCGGAAGGT-CTGGGTAATCTTGTGAAACTCTGTCGTGCTGGGGATAGAGCATTGCAATTATTGCTCTTCAACGAGGAATTCCTAGTAAGCGTGAGTCATCAGCTCGCGTTGATTACGTCCCTGCCCTTTGTACACACCGCCCGTCGCTACTACCGATTGAATGGCTTAGTGAGGTCTCCGGATTGGCTTCGGGGAGCCGGAAACGGCACCCTGTTGCTGAGAAGCTGATCAAACTTGGTCTAACTTTCAACAACGGATCTCTTGGTTCTCGCATCGATGAAGAACGCAGCGAAATGCGATAAGTAATGTGAATTGCAGATTT-CAGTGAATCATCGAATCTTTGAACGCACCTTGCGCTCCTTGG-TAT-TCCGAGGAGCATGCCTGTTTGAGTGTC------ATTACCTAGTAACTGCGAGTGAAGCGGGAAAAGCTCAAATTTAAAATCTGGCGGTCTTTT--GGCCGTCCGAGTTGTAATCTGGAGAAGCGTTTT-CCGCGTCGGACCGTGTATAAGTTCTCCTGGAATGGAGCGTCATAGA
			GGGTGAGAATCCCGTCTTTGACACGGACC-ACCGATGCTTTT-GTGATGCGCTCTCAAAGAGTCGAGTTGTTTGGGAATGCAGCTCAAAATGGGTGGTAAATTCCATCTAAAGCTAAATACAGGCGAGAGACCGATAGCGAACAAGTACCGTGAGGGAAAGATGAAAAGCACTTTGGAAAGAGAGTTAAACAGTACGTGAAATTGTTGAAAGGGAAACGCTTGAAGTC-AGTCGCGTTGTCC-GGGGATCAACCTTGCTT-----------TGGCTTGGTGTACTTCCCGGTT--GACGGGTCAGCATCAATTTTGA--TCGTTGGATAAAGTC-TAGTT-GAATGTGGCATCCCTTG--GGGTGTGTTAT-AGCTTCTAGT-CGCATACAACG-GTTGGGATTGAGGAACTCAGCACGCCTT--------TATG-GTCGGGG----TTCT--CCCACGT-AACGTGCTTAGGATGCTGGCGTAATGGCTTTAAACGACCCGTCTTGAAACACGGACCAAGGAGTCTAACATGCCCGCGAGTGTTTGGGTGG--AAAACCCGGACGCGTAATGAAAGTGAAA-GTTGAGACCTCTGTCG-TGGAGGGCATCGACGCCCGGACCAGACCTTCT-GTGACGGATCCGCGGTAGAGCGTGTATGTTGGGACCCGAAAGATGGTGAACTATGCCTGAATAGGGTGAAGCCAGAGGAAACTCTGGTGGAGGCTCGTAGCGATTCTGACGTGCAAATCGATCGTCAAATTTGGGTATAGGGGCGAAAGACTAATCGAACCATCTAGTAGCTGGTTCCTGCCGAAGTTTCCCTCAGGATAGCAGAAACTCA----TATGTCAGATTTATGTGGTAAAGCGAATGATTAGAGGCCTTGGGGTTGAAACAACCTTAACCTATTCTCAAACTTTAAATATGTAAGAACGAGCCGTCACTTGA-TTGGACCGCTCGGCGATTGAAGAGTTTCTAGTGGGCCATTTTTGGTAAGCAGAACTGGCGATGCGGGATGAACCGAACGTGGGGTTAAGGTGCCGGAATACACGCTCATCAGACACCACAAAAGGTGTTAGTTCATCTAGACAGCAGGACGGTGGCCATGGAAGTCGGAATCCGCTAAGGAGTGTGTAACAACTCACCTGCCGAATGAACTAGCCCTGAAAATGGATGGCGCTCAAGCGTGTTACCCATACCCCACCGTCAGCGTTAAAGTGATGCGCTGACGAGTAGGCAGGCGTGGAGGTCA
		</sequence>
		<sequence>
			<taxon idref="055_Amylocorticium_cebennense_HHB2808"/>
			AAATTTGTACT-GTGAAACTGCGAATGGCTCATTAAATCAGTTATAGTTTATTTGATGGTTCATTGCTACATGGATAACTGTGGTAATTCTAGAGCTAATACATGCAA-CAAAGCCCCAACTTCTGGAAGGGGTGTATTTATTAGATAAAAAACCAACGCGGCTT-GCCGCTCCCTTGGTGATTCATAATAACTTGTCGAATCGCATGGCCTTGTGCCGGCGATGCTTCATTCAAATATCTGCCCTATCAACTTTCGATGGTAGGATAGAGGCCTACCATGGTTTCAACGGGTAACGGGGAATAAGGGTTCGATTCCGGAGAGGGAGCCTGAGAAACGGCTACCACATCCAAGGAAGGCAGCAGGCGCGCAAATTACCCAATCCCGACACGGGGAGGTAGTGACAATAAATAACAATATAGGGCTCTTTTGGGTCTTATAATTGGAATGAGTACAATTTAAATCCCTTAACGAGGAACAATTGGAGGGCAAGTCTGGTGCCAGCAGCCGCGGTAATTCCAGCTCCAATAGCGTATATTAAAGTTGTTGCAGTTAAAAAGCTCGTAGTTGAACTTCAGACCTGGTTGGATGGTCCGCCTAAC-GGCGT-GT-TACTGTTC-AACTGGGCCTTACCTCTTGGTGAACCTGCTCGCATCCTTTATTGG-GTGTGGGTGGGGGAACCAGGACTTTTACCTTGAGAAAATTAGAGTGTTCAAAGCAGGCC-TACGCCCGAATACATTAGCATGGAATAATAAAATAGGACGCGCGGTTCTATTTTGTTGGTTTCTAGAGTCGCCGTAATGATTAATAGGGATAGTTGGGGGCATTGGTATTCAGTCGCTAGAGGTGAAATTCTTGGATTGACTGAAGACCGACTA-CTGCGAAAGCATTTGCCAAGGATGTTTTCATTAATCAAGAACGAAGGTTAGGGGATCGAAAACGATCAGATACCGTTGTAGTCTTAACAGTAAACTATGCCGACTAGGGATCGGGCG-AACTCAATT-TGATGTGTCGCTCGGCACCTTACGAGAAATCAAAGTCTTTGGGTTCTGGGGGGAGTATGGTCGCAAGGCTGAAACTTAAAGGAATTGACGGAAGGGCACCACCAGGAGTGGAGCCTGCGGCTTAATTTGACTCAACACGGGGAAACTCACCAGGTCCAGACATAACTAGGATTGACAGATTGATAGCTCTTTCATGATTTTATGGGTGGTGGTGCATGGCCGTTCTTAGTTGGTGGAGTGATTTGTCTGGTTAATTCCGATAACGAACGAGACCTTAACCTGCTAAATAGCCAGGCCGGC-TTTGGCTGGTCTTGGGCTTCTTAGAGGGACTGTCGGCGTCTAGCCGACGGAAGTTTGAGGCAATAACAGGTCTGTGATGCCCTTAGATGTTCTGGGCCGCACGCGCGCTACACTGACAGGGCCAGCGAGTTCATAA-ACCTTGGCCGGAAGGT-CTGGGTAATCTTGTGAAACCCTGTCGTGCTGGGGATAGAGCATTGCAATTATTGCTCTTCAACGAGGAATTCCTAGTAAGCGCAAGTCATCAGCTTGCGTTGATTACGTCCCTGCCCTTTGTACACACCGCCCGTCGCTACTACCGATTGAATGGCTTAGTGAGGTCTCCGGATTGGCTTTGGGGAGCCGGCGACGGCACCCTATTGCTGAGAAGCTGATCAAACTTGGTCCAACTTTCAACAACGGATCTCTTGGCTCTCGCATCGATGAAGAACGCAGCGAAATGCGATAAGTAATGTGAATTGCAGAATT-CAGTGAATCATCGAATCTTTGAACGCACCTTGCGCTTCTCAG-TTA-TCTGAGGAGCATGCCTGTTTGAGTGTC------ATTACCTAGTAACTGCGAGTGAAGCGGGACAAGCTCAAATTTAAAATCTGGCAATCTTT---GGTTGTCCGAGTTGTAATCTGGAGAAGTGCTTT-CCGCGCCAGACCGTGTAAAAGTTCCTTTGGAATGAGGCGTCATAGA
			GGGTGAGAATCCCGTCTTTGACACGGACA-ACTGGGGCTTTT-GTGATGCGCTCTCGAAGAGTCGAGTTGTTTGGGAATGCAGCTCAAAATGGGTGGTAAATTCCATCTAAAGCTAAATATTGGCGAGAGACCGATAGCGAACAAGTACCGTGAGGGAAAGATGAAAAGCACTTTGGAAAGAGAGTTAAACAGTACGTGAAATTGTTGAAAGGGAAACGCTTGAAGTC-AGTCACATCTGCT-AAGGATCAACCTTGCTTTT---------TTGCTTGGTGCATTTCTTAGTT-TGATGGGTCAGCATCAATTTTGA--CTGCTGGATAAAGGG-CAGAG-GAATGTGGCATCCTTTTT-GGGTGTGTTAT-AGCCTTTGCT-CACATGCAGCG-GTTGGGATTGAGGAGCTCAGCATGCCTT--------TATG-GTCGGGG----TTCT-ACCCACGT-AACATGCTTAGGATGCTGGCGTAATGGCTTTAAGCGACCCGTCTTGAAACACGGACCAAGGAGTCTAACATGCCCGCGAGTATTTGGGTGG--AAAACCCAGATGCGCAATGAAAGTGAAA-GTTGAGACCTCTGTCG-TGGAGGGCATCGACGCCCGGACCAGACCTTCT-GTGACGGCTCCGCGGTAGAGCGTGTATGTTGGGACCCGAAAGATGGTGAACTATGCCTGAATAGGGTGAAGCCAGAGGAAACTCTGGTGGAGGCTCGTAGCGATTCTGACGTGCAAATCGATCGTCAAATTTGGGTATAGGGGCGAAAGACTAATCGAACCATCTAGTAGCTGGTTCCTGCCGAAGTTTCCCTCAGGATAGCAGAAGCTCA------TATCAGATTTATGTGGTAAAGCGAATGATTAGAGGCCTTGGGGTTGAAACAACCTTAACCTATTCTCAAACTTTAAATATGTAAGAACGAGCCGTCACTTGA-TTGGACCGCTCGGCGATTGTAGAGTTTCTAGTGGGCCATTTTTGGTAAGCAGAACTGGCGATGCGGGATGAACCGAACGCGAGGTTAAGGTGCCGGAGTACACGCTCATCAGACACCACAAAAGGTGTTAGTTCATCTAGACAGCAGGACGGTGGCCATGGAAGTCGGAATCCGCTAAGGAGTGTGTAACAACTCACCTGCCGAATGAACTAGCCCTGAAAATGGATGGCGCTCAAGCGTGTCACCCATACCTCGCCGTCAATGTTGAAGTGATGCGTTGACGAGTAGGCAGGCGTGGGGGTCT
		</sequence>
		<sequence>
			<taxon idref="056_Anomoporia_bombycina_L6240"/>
			AAGTTTGTACT-GTGAAACTGCGAATGGCTCATTAAATCAGTTATAGTTTATTTGATGATACCTTGCTACATGGATAACTGTGGTAATTCTAGAGCTAATACATGCAATC-AAGCCCCGACTTCTGGGAGGGGTGTATTTATTAGATAAAAAACCAACGCGGCTC-GCCGCTCCCTTGGTGATTCATAATAACTTCTCGAATCGCATGGCCTTGTGCCGGCGATGCTTCATTCAAATATCTGCCCTATCAACTTTCGATGGTAGGATAGAGGCCTACCATGGTTTCAACGGGTAACGGGGAATAAGGGTTCGATTCCGGAGAGGGAGCCTGAGAAACGGCTACCACATCCAAGGAAGGCAGCAGGCGCGCAAATTACCCAATCCCGACACGGGGAGGTAGTGACAATAAATAACAATATAGGGCTCTTTTGGGTCTTATAATTGGAATGAGTACAATTTAAATCCCTTAACGAGGAACAATTGGAGGGCAAGTCTGGTGCCAGCAGCCGCGGTAATTCCAGCTCCAATAGCGTATATTAAAGTTGTTGCAGTTAAAAAGCTCGTAGTTGAACTTCAGACCTGGTCGGGCGGTCCGCCTAAC-GGCGT-GT-TACTGTCT-GACTGGGCCTTACCTCTTGGTGAACCGGTCTGTATCCTTCATTGG-GTGCAGGTTGGGGAACCAGGACTTTTACCTTGAGAAAATTAGAGTGTTCAAAGCAGGCC-TATGCCTGAATACATTAGCATGGAATAATAAAATAGGACGTGTGGTTCTATTTTGTTGGTTTCTAGAGTCGCCGTAATGATTAATAGGGATAGTTGGGGGCATTGGTATTCAGTCGCTAGAGGTGAAATTCTTGGATTGACTGAAGACCGACTA-CTGCGAAAGCATTTGCCAAGGATGTTTTCATTAATCAAGAACGAAGGTTAGGGGATCGAAAACGATCAGATACCGTTGTAGTCTTAACAGTAAACTATGCCGACTAGGGATCGGGTG-ACCTCAATT-TGATGTGTTGCTCGGCACCTTACGAGAAATCAAAGTCTTTGGGTTCTGGGGGGAGTATGGTCGCAAGGCTGAAACTTAAAGGAATTGACGGAAGGGCACCACCAGGAGTGGAGCCTGCGGCTTAATTTGACTCAACACGGGGAAACTCACCAGGTCCAGACATAACTAGGATTGACAGATTGATAGCTCTTTCATGATTTTATGGGTGGTGGTGCATGGCCGTTCTTAGTTGGTGGAGTGATTTGTCTGGTTAATTCCGATAACGAACGAGACCTTAACCTGCTAAATAGCCAGGCCGGC-TCTTGCTGGTCTCCGGCTTCTTAGAGGGACTGTCGGCGTCTAGCCGACGGAAGTTTGAGGCAATAACAGGTCTGTGATGCCCTTAGATGTTCTGGGCCGCACGCGCGCTACACTGACAGGGCCAGCGAGTTCATTC-ACCTTGGCCGGAAGGT-CTGGGTAATCTTGTGAAACCCTGTCGTGCTGGGGATAGAGCATTGCAATTATTGCTCTTCAACGAGGAATTCCTAGTAAGCGTGAGTCATCAGCTCGCGTTGATTACGTCCCTGCCCTTTGTACACACCGCCCGTCGCTACTACCGATTGAATGGCTTAGTGAGGTCTCCGGATTGGCTTTGGGGAGCCGGAGACGGCACCCTATTGCTGAGAAGCTGATCAAACTTGGTCTAACTTTCAGCAACGGATCTCTTGGCTCTCGCATCGATGAAGAACGCAGCGAAATGCGATAAGTAATGTGAATTGCAGAATT-CAGTGAATCATCGAATCTTTGAACGCACCTTGCGCTCCTTGG-TAT-TCCGAGGAGCATGCCTGTTTGAGTGTC------ATTACCTAGTAACTGCGAGTGAAGCGGGAAAAGCTCAAATTTAAAATCTGGCAGTCTTTT--GGCTGTCCGAGTTGTAATCTGGAGAAGTGCTTT-CCGCGCTGGACCGTGTACAAGTC-TCTTGGAATAGAGCGTCATAGA
			GGGTGAGAATCCCGTCTTTGACACGGACT-GCCAGTGCTTTT-GTGATGCGCTCTCAAAGAGTCGAGTTGTTTGGGAATGCAGCTCAAAATGGGTGGTAAATTCCATCTAAAGCTAAATATTGGCGAGAGACCGATAGCGAACAAGTACCGTGAGGGAAAGATGAAAAGAACTTTGGAAAGAGAGTTAAACAGTACGTGAAATTGCTGAAAGGGAAACGCTTGAAGTC-AGTCGCGTCTGCC-GGGGATCAACCTTGCTCTT---------TTGCTTGGTGCACTTCCTGGTT-TGACGGGTCAACATCAATTTTGA--TTGTCGGAAAAATTC-TAGAG-GAAGGTGGCATCTCC----GGATGTGTTAT-AGCCTTTAGT-TGCATACGACA-GTTGGGATTGAGGTACTCAGCACGCCTT-------CATTG-GTCGGGG----TTCG--CCCACGTTTACGTGCTTAGGATGTTGGCATAATGGCTTTAAGCGACCCGTCTTGAAACACGGACCAAGGAGTCTAACATGCCTGCGAGTGTTTGGGTGG--AAAACCCGGACGCGTAATGAAAGTGATA-GTTGAGACCTCTGTCG-TGGAGGGCATCGACGCCCGGACCAGACCTTTT-GTGACGGTTCCGCGGTAGAGCATGTATGTTGGGACCCGAAAGATGGTGAACTATGCCTGAATAGGGTGAAGCCAGAGGAAACTCTGGTGGAGGCTCGTAGCGATTCTGACGTGCAAATCGATCGTCAAATTTGGGTATAGGGGCGAAAGACTAATCGAACCATCTAGTAGCTGGTTCCTGCCGAAGTTTCCCTCAGGATAGCAGAAACTCA----TGTATCAGATTTATGTGGTAAAGCGAATGATTAGAGGCCTTGGGGTTGAAACAACCTTAACCTATTCTCAAACTTTAAATATGTAAGAACGAGCCGTCACTTGA-TTGGACCGCTCGGCGATTGTAGAGTTTCTAGTGGGCCATTTTTGGTAAGCAGAACTGGCGATGCGGGATGAACCGAACGCGAGGTTAAGGTGCCGGAATACACACTCATCAGACACCACAAAAGGTGTTAGTTCATCTAGACAGCAGGACGGTGGCCATGGAAGTCGGAATCCGCTAAGGAGTGTGTAACAACTCACCTGCCGAATGAACTAGCCCTGAAAATGGATGGCGCTCAAGTGTGTTACCCATACCTCGCCGTCAATGTTGAAGTGATGCATTGACGAGTAGGCAGGCGTGGGGGTCA
		</sequence>
		<sequence>
			<taxon idref="057_Podoserpula_pusio_ACT"/>
			???????????-?????????????????????????????????????????????????????????????????????????????????????????????????????????????????????????????????????????????????????????-?????????????????????????????????????????????????????????????????????????????????????????????????????????????????????????????????????????????????????????????????????????????????????????????????????????????????????????????????????????????????????????????????????????????????????????????????????????????????????????????????????????????????????????????????????????????????????????????????????????????????????????????????????????????????????????????????????-??????????????????????????????????????????????????????????????????????????????????????????????????????????????????????????????????????????????????????????????????????????????????????????????????????????????????????????????????????????????????????????????????????????????????????????????????????????????????????????????????????????????????????????????????????????????????????????-????????????????????????????????????????????????????????????????????????????????????????????????????????????????????????????????????????????????????????????????????????????????????????????????????????????????????????????????????????????????????????????????????????????????????????????????????????????????????????????????????????????????????????????????????????????????????????????????????????????????????????????????????????????????????????????????????????????????-???????????????????????????????????????????????????????????????????????????????????????????????????????????????????????????????????????????????????????????????????????????????????????????????????????????????????????????????????????CAACTTTCAACAATGGATCTCTTGGCTCTCGCATCGATGAAGAACGCAGCGAAATGCGATAAGTAATGTGAATTGCAGAATT-CAGTGAATCATCGAATCTTTGAACGCACCTTGCGCTCCTTGG-TAT-TCCGAGGAGCATGCCTGTTTGAGTATC------ATTTCCTAGTAACTGCGAGTGAAGCGGGAAAAGCTCAAATTTAAAATCTGGCAGTCTTCT--GGCTGTCCGAGTTGTAATCTGGAGAAGTGTTTT-CCGCGCCGGACCGTGTACAAGTC-TCTTGGAACAGAGCGTCATAGA
			GGGTGAGAATCCCGTCTTTGACACGGACT-ACCGGGGCTTCT-GTGATGCACTCTCGAAGAGTCGAGTTGTTTGGGAATGCAGCTCTAAATGGGTGGTAAATTCCATCTAAAGCTAAATACAGGCGAGAGACCGATAGCGAACAAGTACCGTGAGGGAAAGATGAAAAGAACTTTGGAAAGAGAGTTAAACAGTACGTGAAATTGTTGAAAGGGAAACGCTTGGAGTC-AGTCGCGTCTGCT-AGGAATCAACCTTGCTTTG---------TTGCTTGGTGCAYTTCCTGGTT-GGACGGGTCAACATCAGTTTTGA--AAGCTGGATAAAGGT-CAGAG-GAATGTGGCACCCTC----GGGTGTGTTAT-AGCCTTTGGC-TGCATGCAGCG-ATTGGGACTGAGGACCGCAGCACGCCAT-----TCAGTTG-GCCGGGG----TTTG--CCCACG--TACGTGCTTAGGATGTTGGCATAATGGCTCTAAGCGACCCGTCTTGAAACACGGACCAAGGAGTCTAACGTGCACGCGAGTGTTTGGGTGG--AAAACCCATGCGCGAAATGAAAGTGAAA-GTTGAGACCTCTGTCG-TGGAGGGCATCGACGCCCGGACCAGACCTTCT-GTGACGGTTCCGCGGTAGAGCGTGTATGTTGGGACCCGAAAGATGGTGAACTATGCCTGAATAGGGTGAAGCCAGAGGAAACTCTGGTGGAGGCTCGTAGCGATTCTGACGTGCAAATCGATCGTCGAATTTGGGTATAGGGGCGAAAGACTAATCGAACCATCTAGTAGCTGGTTCCTGCCGAAGTTTCCCTCAGGATAGCAGAAACTCA----TGTATCAGATTTATGTGGTAAAGCGAATGATTAGAGGCCTTGGGGTTGAAACAACCTTAACCTATTCTCAAACTTTAAATATGTAAGAACGAGCCGTCT----------------------------------------------------------------------------------------------------------------------------------------------------------------------------------------------------------------------------------------------------------------------------------------------------------------------
		</sequence>
		<sequence>
			<taxon idref="069_Chondrostereum_purpureum"/>
			-------------------------------------------ATAGTTTATTTGATGATACCTTACTACATGGATAACTGTGGTAATTCTAGAGCTAATACATGCA-TTAAAGCCCCGACTTCTGGAAGGGGTGTATTTATTAGATAAAAAACCAACGCGGCTC-GCCG-TCCCTTGGTGATCCATAATAACTTCTCGAATCGTATAGCCTTGTGCTGACGATGCTTCATTCAAATATCTGCCCTATCAACTTTCGATGGTAGGATAGAGGCCTACCATGGTTTCAACGGGTAACGGGGAATAAGGGTTCGATTCCGGAGAGGGAGCCTGAGAAACGGCTACCACATCCAAGGAAGGCAGCAGGCGCGCAAATTACCCAATCCCGACACGGGGAGGTAGTGACAATAAATAACAATATAGGGCTCTTTAGGGTCTTATAATTGGAATGAGTACAATTTAAATCCCTTAACGAGGAACAATTGGAGGGCAAGTCTGGTGCCAGCAGCCGCGGTAATTCCAGCTCCAATAGCGTATATTAAAGTTGTTGCAGTTAAAAAGCTCGTAGTTGAACTTCAGATCTGGTCTGATGGTCCGCCTCAC-GGTGT-G--TACTGTTG-GACTGGGTCTTACCTCTTGGTGAGCCAG--CGTGCCCTTTACTGG-ATGC--GTTGGGGAACCAGGACTTTTACCTTGAGAAAATTAGAGTGTTCAAAGCAGGCC-TATGCCTGAATACATTAGCATGGAATAATAAAATAGGACGTGCGGTTCTATTTTGTTGGTTTCTAGAGTCGCCGTAATGATTAATAGGGATAGTTGGGGGCATTGGTATTGAGTCGCTAGAGGTGAAATTCTTGGATTGACTCAAGACCGACTA-CTGCGAAAGCATTTGCCAAGGATGTTTTCATTAATCAAGAACGAAGGTTAGGGGATCGAAAACGATCAGATACCGTTGTAGTCTTAACAGTAAACTATGCCGACTAGGGATCGGACA-ACCTCAATTTTGATGTGTTGTTCGGCACCTTATGAGAAATCAAAGTCTTTGGGTTCTGGGGGGAGTATGGTCGCAAGGCTGAAACTTAAAGGAATTGACGGAAGGGCACCACCAGGTGTGGAGCCTGCGGCTTAATTTGACTCAACACGGGGAAACTCACCAGGTCCAGACATAACTAGGATTGACAGATTGATAGCTCTTTCATGATTTTATGGGTGGTGGTGCATGGCCGTTCTTAGTTGGTGGAGTGATTTGTCTGGTTAATTCCGATAACGAACGAGACCTTAACCTGCTAAATAGTCAGGCCGGC-TTTTGCTGGTCGCGGACTTCTTAGAGGGACTGTCAGCGTCTAGCTGACGGAAGTTTGAGGCAATAACAGGTCTGTGATGCCCTTAGATGTTCTGGGCCGCACGCGCGCTACACTGACAGAGCCAGCGAGTATTTC--ACCTTGGCCGGAAGGT-CTGGGTAATCTTGTGAAACTCTGTCGTGCTGGGGATAGAGCATTGCAATTATTGCTCTTCAACGAGGAATACCTAGTAAGCGCAAGTCATCAGCTTGCGTTGATTACGTCCCTGCCCTTTGTACACACCGCCCGTCGCTACTACCGATTGAATGGCTTAGTGAGGTCTCCGGATTGGCTTTGTGGAACCGGAAACGGTACCACGTTGCTGAGAAGCTGATCAAACTTGGTCCAACTTTCAGCAACGGATCTCTTGGCTCTCGCATCGATGAAGAACGCAGCGAAATGCGATAAGTAATGTGAATTGCAGAATT-CAGTGAATCATCGAATCTTTGAACGCACCTTGCGCTCCTTGG-TAT-TCCGAGGAGCATGCCTGTTTGAGTGTC------ATTACCTAGTAACTGCGAGTGAAGCGGGAAGAGCTCAAATTTAAAATCTGGCAGTCTTT---GATTGTCCGAGTTGTAATTTAGAGAAGTGTTAC-CCGCGCCGGACCGTGTACAAGTC-TCCTGGAAGGGAGCATCATAGA
			GGGTGAGAATCCCGTCTTTGACATGGACT-ACCGGGGCTTT--GTGGTATGCTCTCAAAGAGTCGAGTTGTTTGGGAATGCAGCTCTAAATGGGTGGTAAATTCCATCTAAAGCTAAATATTGGCGAGAGACCGATAGCGAACAAGTACCGTGAGGGAAAGATGAAAAGAACTTTGGAAAGAGAGTTAAACAGTACGTGAAATTGCTGAAAGGGAAACGCTTGAAGTC-AGTCGCATTAGCT-GGGGATCAACCTTTCTT-----------TTGATTGGTGTACTTCCTAGTT--GATGGGTCAACATCAGTTTTGA--CTGTTGGATAAAGGT-TGGGG-GAATGTGGCATCTTC----GGATGTGTTAT-AGCCCTTGAT-TGTATACAACA-GTTGGGACTGAGGAATTCAGCACGCCGC---------AAG-GCCGGGT----TTTTA-ACCACG--TACGTGCTTAGGATGTTGACATAATGGCTTTAATCGACCCGTCTTGAAACACGGACCAAGGAGTCTAACATGCCTGCGAGTATTTGGGTGT--AAAACCCATGTGCGTAATGAAAGTGAAA-GTTGAGAACTCTGTCA-TGGAGTGCATCGACGCCCAGCCCAGACCTTTT-GTGACGGAGCTGCGGTAGAGCATGTATGTTGGGACCCGAAAGATGGTGAACTATGCCTGAATAGGGTGAAGCCAGAGGAAACTCTGGTGGAGGCTCGTAGCGATTCTGACGTGCAAATCGATCGTCGAATTTGGGTATAGGGGCGAAAGACTAATCGAACCATCTAGTAGCTGGTTCCTGCCGAAGTTTCCC------------------------------------------------------------------------------------------------------------------------------------------------------------------------------------------------------------------------------------------------------------------------------------------------------------------------------------------------------------------------------------------------------------------------------------------------
		</sequence>
		<sequence>
			<taxon idref="070_Cheimonophyllum_candidissimum"/>
			AAATTTGTACT-GTGAAACTGCGAATGGCTCATTAAATCAGTTATAGTTTATTTGATGATACCTTACTACATGGATAACTGTGGTAATTCTAGAGCTAATACATGCA-TTAAAGCCCCAACTTCTGGAAGGGGTGTATTTATTAGATAAAAAACCAACGCGGCTC-GCCGCTCCTTTGGTGATTCATAATAACTTCTCGAATCGCATGGCCTTGTGCCGGCGATGCTTCATTCAAATATCTGCCCTATCAACTTTCGATGGTAGGATAGAGGCCTACCATGGTTTCAACGGGTAACGGGGAATAAGGGTTCGATTCCGGAGAGGGAGCCTGAGAAACGGCTACCACATCCAAGGAAGGCAGCAGGCGCGCAAATTACCCAATCCCGACACGGGGAGGTAGTGACAATAAATAACAATATAGGGCTCTTTTGGGTCTTATAATTGGAATGAGTACAATTTAAATCCCTTAACGAGGAACAATTGGAGGGCAAGTCTGGTGCCAGCAGCCGCGGTAATTCCAGCTCCAATAGCGTATATTAAAGTTGTTGCAGTTAAAAAGCTCGTAGTTGAACTTCAGGCCTGGTTGGGCGGTCCGCTTAAC-GGCGT-G--TACTGTCT-GACTGGGTCTTACCTCTTGGTGATCCAG--TGTGCCCTTTATTGGTGTGC--ATTGGGGAACCAGGACTTTTACCTTGAGAAAATTAGAGTGTTCAAAGCAGGCC-TATGCCTGAATACATTAGCATGGAATAATAAAATAGGACGTGCGGTTCTATTTTGTTGGTTTCTAGAGTCGCCGTAATGATTAATAGGGATAGTTGGGGGCATTGGTATTGAGTCGCTAGAGGTGAAATTCTTGGATTGACTCAAGACCAACTA-CTGCGAAAGCATTTGCCAAGGATGTTTTCATTAATCAAGAACGAAGGTTAGGGGATCGAAAACGATCAGATACCGTTGTAGTCTTAACAGTAAACTATGCCGACTAGGGATCGGACA-ACCTCAATTTTGATGTGTTGTTCGGCACCTTACGAGAAATCAAAGTCTTTGGGTTCTGGGGGGAGTATGGTCGCAAGGCTGAAACTTAAAGGAATTGACGGAAGGGCACCACCAGGTGTGGAGCCTGCGGCTTAATTTGACTCAACACGGGGAAACTCACCAGGTCCAGACATAACTAGGATTGACAGATTGATAGCTCTTTCATGATTTTATGGGTGGTGGTGCATGGCCGTTCTTAGTTGGTGGAGTGATTTGTCTGGTTAATTCCGATAACGAACGAGACCTTAACCTGCTAAATAGTCTGACTGTC-TTTAGATGGTTACCGACTTCTTAGAGGGACTGTCAGCGTCTAGCTGACGGAAGTTTGAGGCAATAACAGGTCTGTGATGCCCTTAGATGTTCTGGGCCGCACGCGCGCTACACTGACAGAGCCAGCGAGTATTTC--ACCTTGGCTGTAAAGT-CTGGGTAATCTTGTGAAACTCTGTCGTGCTGGGGATAGAGCATTGCAATTATTGCTCTTCAACGAGGAATACCTAGTAAGCGCAAGTCATCAGCTTGCGTTGATTACGTCCCTGCCCTTTGTACACACCGCCCGTCGCTACTACCGATTGAATGGCTTAGTGAGGTCTTCGGATTGGCTTTGTGGAGTCGGAAACGACACTACGTTGCTGAAAAGTTGATCAAACTTGGTCCAACTTTCAGCAACGGATCTCTTGGCTCTCGCATCGATGAAGAACGCAGCGAAATGCGATAAGTAATGTGAATTGCAGAATT-CAGTGAATCATCGAATCTTTGAACGCACCTTGCGCTCCTTGG-TAT-TCCGAGGAGCATGCCTGTTTGAGTGTC------ATTACCTAGTAACTGCGAGTGAAGAGGGAAAAGCTCAAATTTAAAATCTGGCAGTCTTT---GGCTGTCCGAGTTGTAATTTAGAGAAGTGTTAT-CCGCGTTGGACCGTGTATAAGTT-TCCTGGAAGGGAGCATCATAGA
			GGGTGAGAATCCCGTCTTTGACATGGACT-ACCAAGGCTTT--GTGATACGCTCTCAAAGAGTCGAGTTGTTTGGGAATGCAGCTCAAAATGGGTGGTAAATTCCATCTAAAGCTAAATATTGGCGAGAGACCGATAGCGAACAAGTACCGTGAGGGAAAGATGAAAAGAACTTTGGAAAGAGAGTTAAACAGTACGTGAAATTGCTGAAAGGGAAACGCTTGAAGTC-AGTCGCGTTGACT-AGGGATCAACCTTGCTT-----------TTGCCTGGTGTACTTCCTAGTT--AATGGGTCAACATCAGTTTTGA--CCATTGGAAAAAGGT-CAGGG-GAATGTGGCATCTTC----GGATGTGTTAT-AGCCCTTGGT-TGTATACAATG-GTTGGGACTGAGGAACTCAGCACGCCTT--------TATG-GTTGGGTCT--TTTTG-ACTACAT-ATCGTGCTTAGGATGTTGGCATAATGGCTTTAATCGACCCGTCTTGAAACACGGACCAAGGAGTCTAACATGCCTGCGAGTATTTGGGTGT--CAAACTCGAATGCGTAATGAAAGTGAAA-GTTGAGAACTCTGTCG-TGGAGTGCATCGACGCCCATACCAGACCTTTT-GTGACGGATATGCGGTTGAGCATGTATGTTGGGACCCGAAAGATGGTGAACTATGCCTGAATAGGGTGAAGCCAGAGGAAACTCTGGTGGAGGCTCGTAGCGATTCTGACGTGCAAATCGATCGTCGAATTTGGGTATAGGGGCGAAAGACTAATCGAACCATCTAGTAGCTGGTTCCTGCCGAAGTTTCCCTCAGGATAGCAGAAACTCA-----TTATCAGATTTATGTGGTAAAGCGAATGATTAGAGGCCTTGGGGTTGTAACAACCTTAACCTATTCTCAAACTTTAAATATGTAAGAACAAGCCGTCTCTTAA-TTGGACCGCTTGGCGATTGA-GAGTTTCTAGTGGGCCATTTTTGGTAAGCAGAACTGGCGATGCGGGATGAACCGAACGTGAGGTTAAGGTGCCGGAATTCACGTTCATCAGACACCACAAAAGGTGTTAGTTCATCTAGACAGCAGGACGGTGGCCATGGAAGTCGGAATCCGCTAAGGAGTGTGTAACAACTCACCTGCCGAATGAACTAGCCCTGAAAATGGATGGCGCTTAAACGTGATACCCATACCTCACCGTTAGCGTTGAAGTGACGCGCTAACGAGTAGGCAGGCGTGGAGGTTT
		</sequence>
		<sequence>
			<taxon idref="071_Hydropus_cf_scabripes"/>
			AAATTTGTACT-GTGAAACTGCGAATGGCTCATTAAATCAGTTATAGTTTATTTGATGATAACTTGCTACATGGATAACTGTGGTAATTCTAGAGCTAATACATGCA-TTAAAGCCCCAACTTCTGGAAGGGGTGTATTTATTAGATAAAAAACCAACGCGGCTC-GCCGCTCCCTTGGTGATTCATAATAACTTCTCGAATCGCATGGCCTTGTGCCGGCGATGCTTCATTCAAATATCTGCCCTATCAACTTTCGATGGTAGGATAGAGGCCTACCATGGTTTCAACGGGTAACGGGGAATAAGGGTTCGATTCCGGAGAGGGAGCCTGAGAAACGGCTACCACATCCAAGGAAGGCAGCAGGCGCGCAAATTACCCAATCCCGACACGGGGAGGTAGTGACAATAAATAACAATATAGGGCTCTTTAGGGTCTTATAATTGGAATGAGTACAATTTAAATCCCTTAACGAGGAACAATTGGAGGGCAAGTCTGGTGCCAGCAGCCGCGGTAATTCCAGCTCCAATAGCGTATATTAAAGTTGTTGCAGTTAAAAAGCTCGTAGTTGAACTTCAGGTCTGGCTGGGCGGTCCGCTTAAC-AGCGT-G--TACTGTCT-GGCTGGATCTTACCTCTTGGTGAGCCGG--CGTGCCCTTTATTGGCGTGC--GTCGGGGAACCAGGACTTTTACCTTGAGAAAATTAGAGTGTTCAAAGCAGGCC-TATGCCTGAATACATTAGCATGGAATAATAGAATAGGACGTGCGGTTCTATTTTGTTGGTTTCTAGAGTCGCCGTAATGATTAATAGGGATAGTTGGGGGCATTGGTATTGAGTCGCTAGAGGTGAAATTCTTGGATTGACTCAAGACCGACTA-CTGCGAAAGCATTTGCCAAGGATGTTTTCATTAATCAAGAACGAAGGTTAGGGGATCGAAAACGATCAGATACCGTTGTAGTCTTAACAGTAAACTATGCCGACTAGGGATCGGGCA-ACCTCAATATTGATGTGTTGCTCGGCACCTTACGAGAAATCAAAGTCTTTGGGTTCTGGGGGGAGTATGGTCGCAAGGCTGAAACTTAAAGGAATTGACGGAAGGGCACCACCAGGTGTGGAGCCTGCGGCTTAATTTGACTCAACACGGGGAAACTCACCAGGTCCAGACATAACTAGGATTGACAGATTGATAGCTCTTTCATGATTTTATGGGTGGTGGTGCATGGCCGTTCTTAGTTGGTGGAGTGATTTGTCTGGTTAATTCCGATAACGAACGAGACCTTAACCTGCTAAATAGTCTGGCTGGC-TTTTGCTGGTCACTGACTTCTTAGAGGGACTGTCAGCGTCTAGCTGACGGAAGTTTGAGGCAATAACAGGTCTGTGATGCCCTTAGATGTTCTGGGCCGCACGCGCGCTACACTGACAGAGCCAGCGAGTTTTTC--ACCTTGGCCGGAAGGT-CTGGGTAATCTTGTGAAACTCTGTCGTGCTGGGGATAGAGCATTGCAATTATTGCTCTTCAACGAGGAATACCTAGTAAGCGTGAGTCATCAGCTCGCGTTGATTACGTCCCTGCCCTTTGTACACACCGCCCGTCGCTACTACCGATTGAATGGCTTAGTGAGGTCTCCGGATTGGCTCTGGAAAGCCGGAAACGGCATTTCGTTGCTGAGAAGCTGATCAAACTTGGTCCAACTTTCAACAACGGATCTCTTGGCTCTCGCATCGATGAAGAACGCAGCGAAATGCGATAAGTAATGTGAATTGCAGAATT-CAGTGAATCATCGAATCTTTGAACGCACCTTGCGCCCTTTGG-TAT-TCCGAAGGGCATGCCTGTTTGAGTGTC------ATTACCTAGTAACTGCGAGTGAAGCGGGAAAAGCTCAAATTTAAAATCTGGCGGTCCTTGC-GGTCGTCCGAGTTGTAATTTAGAGAAGTGTTAT-CCGCGCTGGACCGTATACAAGTC-TCCTGGAATGGAGCGTCATAGA
			GGGTGAGAATCCCGTCTTTGATACGGACT-ACCAGGGCTTT--GTGATGCGCTCTCGAAGAGTCGAGTTGTTTGGGAATGCAGCTCAAAATGGGTGGTAAATTCCATCTAAAGCTAAATATTGGCGAGAGACCGATAGCGAACAAGTACCGTGAGGGAAAGATGAAAAGAACTTTGGAAAGAGAGTTAAACAGTACGTGAAATTGTTGAAAGGGAAACGCTTGAAGTC-AGTCGCGTTGGCT-GGGGATCAACCTTGCTTTT---------TTGCATGGCGTACTTCCTAGTC--GATGGGTCAGCATCAGTTTTGA--TTGTTGGATAAAGGT-CAGGG-GAATGTGGCATCTTC----GGATGTGTTAT-AGCCCTTGGT-CGTATACAGCA-GTTGGGACTGAGGAACTCAGCACGCCGG---------NNN-NNNNNNNN----NNNN-NNNNNN--NNNNNNNNNNNNNNNNNNNNNNNNNNNNNNNNNNNNNNNNNNNNNNNNNNNNNNNNNNNNNNNNNNNNNNNNNNNNNNNNNNNNNNNNNNNNNNNNNCCCGAGCGCGTAATGAAAGTGAAA-GTTGAGATCTCTGTCA-TGGAGAGCATCGACGCCCAGACCTGAACTTCT-GTGACGGCCCTGCGGTAGAGCATGTATGTTGGGACCCGAAAGATGGTGAACTATGCCTGAATAGGGTGAAGCCAGAGGAAACTCTGGTGGAGGCTCGTAGCGATTCTGACGTGCAAATCGATCGTCGAATTTGGGTATAGGGGCGAAAGACTAATCGAACCATCTAGTAGCTGGTTCCTGCCGAAGTTTCCCTCAGGATAGCAGAAACTCA----CTGATCAGATTTATGTGGTAAAGCGAATGATTAGAGGCCTTGGGGTTGTAACAACCTTAACCTATTCTCAAACTTTAAATATGTAAGAACAAGGCGTCACTTAA-TTGGACCCCTTGGCGATTGA-GAGTTTCTAGTGGGCCATTTTTGGTAAGCAGAACTGGCGATGCGGGATGAACCGAACGCGAGGTTAAGGTGCCGGAATTCACGCTCATCAGACACCACAAAAGGTGTTAGTTCATCTAGACAGCAGGACGGTGGCCATGGAAGTCGGAATCCGCTAAGGAGTGTGTAACAACTCACCTGCCGAATGAACTAGCCCTGAAAATGGATGGCGCTTAAGCGTGATACCCATACCTCGCCGTCAGCGTTGAAGTGACGCGCTGACGAGTAGGCAGGCGTGGAGGTTG
		</sequence>
		<sequence>
			<taxon idref="072_Mycena_aurantiidisca"/>
			AAATTTGTACT-GTGAAACTGCGAATGGCTCATTAAATCAGTTATAGTTTATTTGATGATACCTTGCTACATGGATAACTGTGGTAATTCTAGAGCTAATACATGCA-CAAAAGCCCCGACTTCTGGAAGGGGTGTATTTATTAGATAAAAAACCAACGCGGCTC-GCCGCTCCCTTGGTGATTCATAATAACTTTTCGAATCGTATAGCCTTGTGCTGACGATGCTTCATTCAAATATCTGCCCTATCAACTTTCGATGGTAGGATAGAGGCCTACCATGGTTTCAACGGGTAACGGGGAATAAGGGTTCGATTCCGGAGAGGGAGCCTGAGAAACGGCTACCACATCCAAGGAAGGCAGCAGGCGCGCAAATTACCCAATCCCGACACGGGGAGGTAGTGACAATAAATAACAATATAGGGCTCTTTAGGGTCTTATAATTGTAATGAGTACAATTTAAATCCCTTAACGAGGAACAATTGGAGGGCAAGTCTGGTGCCAGCAGCCGCGGTAATTCCAGCTCCAATAGCGTATATTAAAGTTGTTGCAGTTAAAAAGCTCGTAGTTGAACTTCAGGTTCGGTTGGATGGTCCGCTTAAC-GGCGT-G--TACTGTCT-GACTGGATCTTACCTCTTGGTGAGCCGG--CGTGCCCTTTATTGGTGTGC--GTCGGGAAACCAGGACTTTTACCTTGAGAAAATTAGAGTGTTCAAAGCAGGCC-TATGCCTGAATACATTAGCATGGAATAATAGAATAGGACGTGTGGTTCTATTTTGTTGGTTTCTAGAGTCGCCGTAATGATTAATAGGGATAGTTGGGGGCATTGGTATTGAGTCGCTAGAGGTGAAATTCTTGGATTGACTCAAGACCGACTA-CTGCGAAAGCATTTGCCAAGGATGTTTTCATTAATCAAGAACGAAGGTTAGGGGATCGAAAACGATCAGATACCGTTGTAGTCTTAACAGTAAACTATGCCGACTAGGGATCGGGCA-ACCTCAATATTGATGTGTTGCTCGGCACCTTACGAGAAATCAAAGTCTTTGGGTTCTGGGGGGAGTATGGTCGCAAGGCTGAAACTTAAAGGAATTGACGGAAGGGCACCACCAGGTGTGGAGCCTGCGGCTTAATTTGACTCAACACGGGGAAACTCACCAGGTCCAGACATAACTAGGATTGACAGATTGATAGCTCTTTCATGATTTTATGGGTGGTGGTGCATGGCCGTTCTTAGTTGGTGGAGTGATTTGTCTGGTTAATTCCGATAACGAACGAGACCTTAACCTGCTAAATAGTCTGGTTGGC-TTTTGCTGATCACTGACTTCTTAGAGGGACTGTCAGCGTCTAGCTGACGGAAGTTTGAGGCAATAACAGGTCTGTGATGCCCTTAGATGTTCTGGGCCGCACGCGCGCTACACTGACAGAGCCAGCGAGTTTTTC--ACCTTGGCCGGAAGGT-CTGGGTAATCTTGTGAAACTCTGTCGTGCTGGGGATAGAGCATTGCAATTATTGCTCTTCAACGAGGAATACCTAGTAAGCGTGAGTCATCAGCTCGCGTTGATTACGTCCCTGCCCTTTGTACACACCGCCCGTCGCTACTACCGATTGAATGGCTTAGTGAGGTCTCCGGATTGACTTTGAAAAGCCGGCAACGGCATTTTATTGTTGAGAAGCTGATCAAACTTGGTCCAACTTTTAACAACGGATCTCTTGGCTCTCGCATCGATGAAGAACGCAGCGAAATGCGATAAGTAATGTGAATTGCAGAATT-CAGTGAATCATCGAATCTTTGAACGCACCTTGCGCCCTTTGG-TAT-TCCGAAGGGCATGCCTGTTTGAGTGTC------ATTACCTAGTAACTGCGAGTGAAGCGGGAAAAGCTCAAATTTAAAATCTGGCGGTTCTTGC-AGCCGTCCGAGTTGTAATTTAGAGAAGTGCTAT-CCGCGTTGGACCGTATACAAGTC-TCCTGGAATGGAGCGTCATAGA
			GGGTGAGAATCCCGTCTTTGATACGGACT-GCCAAGGCTTT--GTGATGCGCTCTCGAAGAGTCGAGTTGTTTGGGAATGCAGCTCAAAATGGGTGGTAAATTCCATCTAAAGCTAAATATTGGCGAGAGACCGATAGCGAACAAGTACCGTGAGGGAAAGATGAAAAGAACTTTGGAAAGAGAGTTAAACAGTACGTGAAATTGTTAAAAGGGAAACGCTTGAAGTC-AGTCGCGTTGGCT-GGGGATCAACCTTGCTCTT---------TTGCTTGGTGTACTTCCTAGTC--GATGGGTCAACATCAGTTTTGA--TTGCTGGATAAAGTT-CAGGG-GAATGTGGCATCTTT----AGATGTGTTAT-AGCCCTTGTT-CGTATACAGTG-GTTGGGATTGAGGAACTCAGCACGCCGC---------AAG-GCCGGGT----TTTTA-ACCACG--TACGTGCTTAGGATGTTGGCATAATGGCTTTAATCGACCCGTCTTGAAACACGGACCAAGGAGTCTAACATGCCTGCGAGTGTTTGGGTGG--AAAACCCGAGCGCGTAATGAAAGTGAAA-GTTGAGATCTCTGTCA-TGGAGAGCATCGACGCCCAGACTTGAGCTTTT-GTGACGGTCCTGCGGTAGAGCATGTATGTTGGGACCCGAAAGATGGTGAACTATGCCTGAATAGGGTGAAGCCAGAGGAAACTCTGGTGGAGGCTCGTAGCGATTCTGACGTGCAAATCGATCGTCGAATTTGGGTATAGGGGCGAAAGACTAATCGAACCATCTAGTAGCTGGTTCCTGCCGAAGTTTCCCTCAGGATAGCAGAAACTCA----CTGATCAGATTTATGTGGTAAAGCGAATGATTAGAGGCCTTGGGGTTGTAACAACCTTAACCTATTCTCAAACTTTAAATATGTAAGAACAAGGCGTCTCTTAA-TTGGACCCCTTGGCGATTGA-GAGTTTCTAGTGGGCCATTTTTGGTAAGCAGAACTGGCGATGCGGGATGAACCGAACGCGAGGTTAAGGTGCCGGAATTCACGTTCATCAGACACCACAAAAGGTGTTAGTTCATCTAGACAGCAGGACGGTGGCCATGGAAGTCGGAATCCGCTAAGGAGTGTGTAACAACTCACCTGCCGAATGAACTAGCCCTGAAAATGGATGGCGCTTAAACGTGATACCCATACCTCGCCGTCAGCGTTGAAGTGACGCGCTGACGAGTAGGCAGGCGTGGAGGTTG
		</sequence>
		<sequence>
			<taxon idref="073_Mycena_amabillisima"/>
			AAATTTGTACT-GTGAAACTGCGAATGGCTCATTAAATCAGTTATAGTTTATTTGATGATACCTTGCTACATGGATAACTGTGGTAATTCTAGAGCTAATACATGCA-TTAAAGCCCCAACTTCTGGAAGGGGTGTATTTATTAGATAAAAAACCAACGCGGCTC-GCCGCTCCCTTGGTGATTCATAATAACTTCTCGAATCGTATAGCCTTGTGCTGACGATGCTTCATTCAAATATCTGCCCTATCAACTTTCGATGGTAGGATAGAGGCCTACCATGGTTTCAACGGGTAACGGGGAATAAGGGTTCGATTCCGGAGAGGGAGCCTGAGAAACGGCTACCACATCCAAGGAAGGCAGCAGGCGCGCAAATTACCCAATCCCGACACGGGGAGGTAGTGACAATAAATAACAATATAGGGCTCTTTAGGGTCTTATAATTGTAATGAGTACAATTTAAATCCCTTAACGAGGAACAATTGGAGGGCAAGTCTGGTGCCAGCAGCCGCGGTAATTCCAGCTCCAATAGCGTATATTAAAGTTGTTGCAGTTAAAAAGCTCGTAGTTGAACTTCAGGTTCGGTTGGATGGTCCGCTTAAC-GGCGT-G--TACTGTCT-GACTGGATCTTACCTCTTGGTGAGCCGG--TGTGCCCTTTATTGGTGTGC--ATCGGGAAACCAGGACTTTTACCTTGAGAAAATTAGAGTGTTCAAAGCAGGCC-TATGCCTGAATACATTAGCATGGAATAATAGAATAGGACGTGCGGTTCTATTTTGTTGGTTTCTAGAGTCGCCGTAATGATTAATAGGGATAGTTGGGGGCATTGGTATTGAGTCGCTAGAGGTGAAATTCTTGGATTGACTCAAGACCGACTA-CTGCGAAAGCATTTGCCAAGGATGTTTTCATTAATCAAGAACGAAGGTTAGGGGATCGAAAACGATCAGATACCGTTGTAGTCTTAACAGTAAACTATGCCGACTAGGGATCGGGCA-ACCTCAATATTGATGTGTTGCTCGGCACCTTACGAGAAATCAAAGTCTTTGGGTTCTGGGGGGAGTATGGTCGCAAGGCTGAAACTTAAAGGAATTGACGGAAGGGCACCACCAGGTGTGGAGCCTGCGGCTTAATTTGACTCAACACGGGGAAACTCACCAGGTCCAGACATAACTAGGATTGACAGATTGATAGCTCTTTCATGATTTTATGGGTGGTGGTGCATGGCCGTTCTTAGTTGGTGGAGTGATTTGTCTGGTTAATTCCGATAACGAACGAGACCTTAACCTGCTAAATAGTCTGGCTGGC-TTTTGCTGGTCACCGACTTCTTAGAGGGACTGTCAGCGTCTAGCTGACGGAAGTTTGAGGCAATAACAGGTCTGTGATGCCCTTAGATGTTCTGGGCCGCACGCGCGCTACACTGACAGAGCCAGCGAGTTTTTC--ACCTTGGCCGGAAGGT-CTGGGTAATCTTGTGAAACTCTGTCGTGCTGGGGATAGAGCATTGCAATTATTGCTCTTCAACGAGGAATACCTAGTAAGCGTGAGTCATCAGCTCGCGTTGATTACGTCCCTGCCCTTTGTACACACCGCCCGTCGCTACTACCGATTGAATGGCTTAGTGAGGTCTCCGGATTGACTTTGAAAAGCCGGCAACGGCATTTTATTGTTGAGAAGCTGATCAAACTTGGTCCAACTTTTAACAACGGATCTCTTGGCTCTCGCATCGATGAAGAACGCAGCGAAATGCGATAAGTAATGTGAATTGCAGAATT-CAGTGAATCATCGAATCTTTGAACGCACCTTGCGCCCTTTGG-TAT-TCCGAAGGGCATGCCTGTTTGAGTGTC------ATTACCTAGTAACTGCGAGTGAAGCGGGAAAAGCTCAAATTTAAAATCTGGCGGTTCTTGC-AGCCGTCCGAGTTGTAATTTAGAGAAGTGCTAT-CCGCGCTGGACCGTATACAAGTC-TCCTGGAATGGAGCGTCATAGA
			GGGTGAGAATCCCGTCTTTGATACGGACT-GCCAGGGCTTT--GTGATGCGCTCTCGAAGAGTCGAGTTGTTTGGGAATGCAGCTCAAAATGGGTGGTAAATTCCATCTAAAGCTAAATATTGGCGAGAGACCGATAGCGAACAAGTACCGTGAGGGAAAGATGAAAAGAACTTTGGAAAGAGAGTTAAACAGTACGTGAAATTGTTAAAAGGGAAACGCTTGAAGTC-AGTCGCGTTGGCT-GGGGATCATCCTTGCTT-----------TTGCTTGGTGTACTTCCTAGTC--GATGGGTCAACATCAGTTTTGA--TTGTTGGATAAAGTT-CAGAG-GAATGTGGCATCTTT----AGATGTGTTAT-AGCCTTTGTT-CGTATACAGCA-GTTGGGATTGAGGAACTCAGCACGCCGC---------AAG-GCCGGGTA---TTTAT-ACCACG--TACGTGCTTAGGATGTTGGCATAATGGCTTTAATCGACCCGTCTTGAAACACGGACCAAGGAGTCTAACATGCCTGCGAGTGTTTGGGTGG--AAAACCCGAGCGCGTAATGAAAGTGAAA-GTTGAGATCTCTGTCA-TGGAGAGCATCGACGCCCAGACTTGAGCTTTT-GTGACGGTCCTGCGGTAGAGCATGTATGTTGGGACCCGAAAGATGGTGAACTATGCCTGAATAGGGTGAAGCCAGAGGAAACTCTGGTGGAGGCTCGTAGCGATTCTGACGTGCAAATCGATCGTCGAATTTGGGTATAGGGGCGAAAGACTAATCGAACCATCTAGTAGCTGGTTCCTGCCGAAGTT----------------------------------------------------------------------------------------------------------------------------------------------------------------------------------------------------------------------------------------------------------------------------------------------------------------------------------------------------------------------------------------------------------------------------------------------------
		</sequence>
		<sequence>
			<taxon idref="074_Megacollybia_platyphylla"/>
			AAGTTTGTACT-GTGAAACTGCGAATGGCTCATTAAATCAGTTATAGTTTATTTGATGATACCTTGCTACATGGATAACTGTGGTAATTCTAGAGCTAATACATGCA-TTAAAGCCCTAACTTCTGGAAGGGGTGTATTTATTAGATAAAAAACCAACGCGGCTC-GCCGCTCCCTTGGTGATTCATAATAACTTCTCGAATCGTATGGCCTTGTGCCGACGATGCTTCATTCAAATATCTGCCCTATCAACTTTCGATGGTAGGATAGAGGCCTACCATGGTTTCAACGGGTAACGGGGAATAAGGGTTCGATTCCGGAGAGGGAGCCTGAGAAACGGCTACCACATCCAAGGAAGGCAGCAGGCGCGCAAATTACCCAATCCCGACACGGGGAGGTAGTGACAATAAATAACAATATAGGGCTCTTTCGGGTCTTATAATTGGAATGAGTACAATTTAAATCCCTTAACGAGGAACAATTGGAGGGCAAGTCTGGTGCCAGCAGCCGCGGTAATTCCAGCTCCAATAGCGTATATTAAAGTTGTTGCAGTTAAAAAGCTCGTAGTTGAACTTCAGGCCTGGCTGGGTGGTCCGCCTAAC-GGTGT-G--TACTGTCT-GGCTGGGTCTTACTTCTTGGTGATCCAG--TGTGCCCTTTATTGGCGTGC--GTTGGGGAACCAGGACTTTTACCTTGAGAAAATTAGAGTGTTCAAAGCAGGCT-GTTGCCTGAATACATTAGCATGGAATAATAAAATAGGACGTGCGGTTCTATTTTGTTGGTTTCTAGAGTCGCCGTAATGATTAATAGGGATAGTTGGGGGCATTGGTATTGAGTCGCTAGAGGTGAAATTCTTGGATTGACTCAAGACCGACTA-CTGCGAAAGCATTTGCCAAGGATGTTTTCATTAATCAAGAACGAAGGTTAGGGGATCGAAAACGATCAGATACCGTTGTAGTCTTAACAGTAAACTATGCCGACTAGGGATCGGGCA-ACCTCAATATTGATGTGTTGCTCGGCACCTTACGAGAAATCAAAGTCTTTGGGTTCTGGGGGGAGTATGGTCGCAAGGCTGAAACTTAAAGGAATTGACGGAAGGGCACCACCAGGTGTGGAGCCTGCGGCTTAATTTGACTCAACACGGGGAAACTCACCAGGTCCAGACATAACTAGGATTGACAGATTGATAGCTCTTTCATGATTTTATGGGTGGTGGTGCATGGCCGTTCTTAGTTGGTGGAGTGATTTGTCTGGTTAATTCCGATAACGAACGAGACCTTAACCTGCTAAATAGTCCGACTGGC-TTTGGCTGGTTACTGACTTCTTAGAGGGACTGTCAGCGTCTAGCTGACGGAAGTTTGAGGCAATAACAGGTCTGTGATGCCCTTAGATGTTCTGGGCCGCACGCGCGCTACACTGACAGAGCCAGCGAGTTCTTT--CCCTTGGCCGGAAGGT-CTGGGTAATCTTGTGAAACTCTGTCGTGCTGGGGATAGAGCATTGCAATTATTGCTCTTCAACGAGGAATACCTAGTAAGCGTGAGTCATCAGCTCGCGTTGATTACGTCCCTGCCCTTTGTACACACCGCCCGTCGCTACTACCGATTGAATGGCTTAGTGAGGTCTCCGGATTGGCTTTGGAAAGCCGGCAACGGCATTTCGTTGCTGAGAAGCTGATCAAACTTGGTCCAACTTTCAGCAACGGATCTCTTGGCTCTCGCATCGATGAAGAACGCAGCGAAATGCGATAAGTAATGTGAATTGCAGAATT-CAGTGAATCATCGAATCTTTGAACGCACCTTGCACTCCTTGGGTAT-TCCGAGGAGTATGCCTGTTTGAGTGTC------ATTACCTAGTAACTGCGAGTGAAGCGGGAAGAGCTCAAATTTAAAATCTGGCAGTCTCT---GGCTGTCCGAGTTGTAATTTAGAGAAGTGTTGC-CCGTGCTGGACCGTATACAAGTC-CTCTGGAATGGGGTGTCATAGA
			GGGTGAGAATCCCGTCTTTGATACGGACT-ACCAGTACTTTT-GTGGTGCGCTCTCAAAGAGTCGAGTTGTTTGGGAATGCAGCTCAAAATGGGTGGTAAATTCCATCTAAAGCTAAATACAGGCGAGAGACCGATAGCGAACAAGTACCGTGAGGGAAAGATGAAAAGAACTTTGGAAAGAGAGTTAAACAGTACGTGAAATTGCTGAAAGGGAAACGCTTGAAGTC-AGTCGCGTTGTTC-AAGAATCAGCCTTGCTTTA---------TTGCTTGGTGTACTTTTTGTTC--AACGGGTCAACATCAGTTTTGAC-TCACTGGATAAGGGT-CAGGG-AAATGTGGCATCTTC----AGATGTGTTAT-AGTCTCTGGT-CATATACAGTG-GTTGGGACTGAGGAACTCAGCATGCCGA---------AAG-GACGGGTCCGTCAAAAGACTACGT-TACATGCTTAGGATGTTGGCATAATGGCTTTAATCGACCCGTCTTGAAACACGGACCAAGGAGTCTAACATGCCTGCGAGTGTTTGGGTGG--AAAACCCGAGCGCGCAATGAAAGTGAAA-GTTGAGATCTCTATCA-TGGAGAGCATTGACACCCATACCTGATGTTTA-CTGACGGATATGCAGTAGAGCATGTATGTTGGGACCCGAAAGATGGTGAACTATGCCTGAATAGGGTGAAGCCAGAGGAAACTCTGGTGGAGGCTCGTAGCGATTCTGACGTGCAAATCGATCGTCGAATTTGGGTATAGGGGCGAAAGACTAATCGAACCATCTAGTAGCTGGTTCCTGCCGAAGTTTCCCTCARGATAGCAGAGACTTG------TATCAGATTTATGTGGTAAAGCGAATGATTAGAGGCCTTGNGGTTGTAACAACCTTAACCTATTCTCAA--------------------------------------------------------------------------------------------------------------------------------------------------------------------------------------------------------------------------------------------------------------------------------------------------------------------------------------------------
		</sequence>
		<sequence>
			<taxon idref="075_Porothelium_fimbriatum"/>
			AAGTTTGTACT-GTGAAACTGCGAATGGCTCATTAAATCAGTTATAGTTTATTTGATGATACCTTGCTACATGGATAACTGTGGTAATTCTAGAGCTAATACATGCA-TCAAAGCCCCGACTTCTGGAAGGGGTGTATTTATTAGATAAAAAACCAACGCGGCTC-GCCGCTCCCTTGGTGATTCATAATAACTTCTCGAATCGCATAGCCTTGTGCTGGCGATGCTTCATTCAAATATCTGCCCTATCAACTTTCGATGGTAGGATAGAGGCCTACCATGGTTTCAACGGGTAACGGGGAATAAGGGTTCGATTCCGGAGAGGGAGCCTGAGAAACGGCTACCACATCCAAGGAAGGCAGCAGGCGCGCAAATTACCCAATCCCGACACGGGGAGGTAGTGACAATAAATAACAATATAGGGCTCTTTCGGGTCTTATAATTGGAATGAGTACAATTTAAATCCCTTAACGAGGAACAATTGGAGGGCAAGTCTGGTGCCAGCAGCCGCGGTAATTCCAGCTCCAATAGCGTATATTAAAGTTGTTGCAGTTAAAAAGCTCGTAGTTGAACTTCAGGCCTGGCTGGGCGGTCCGCTTCAC-GGCGT-G--TACTGTCT-GGCTGGGTCTTACCTCTTGGTGAGCCGG--TGTGCCCTTTATTGGCGTGC--ATCGGGGAACCAGGACTTTTACCTTGAGAAAATTAGAGTGTTCAAAGCAGGCT-ATTGCCTGAATACATTAGCATGGAATAATAAAATAGGACGTGCGGTTCTATTTTGTTGGTTTCTAGAGTCGCCGTAATGATTAATAGGGATAGTTGGGGGCATTGGTATTGAGTCGCTAGAGGTGAAATTCTTGGATTGACTCAAGACCGACTA-CTGCGAAAGCATTTGCCAAGGATGTTTTCATTAATCAAGAACGAAGGTTAGGGGATCGAAAACGATCAGATACCGTTGTAGTCTTAACAGTAAACTATGCCGACTAGGGATCGGGCA-ACCTCAATATTGATGTGTTGCTCGGCACCTTACGAGAAATCAAAGTCTTTGGGTTCTGGGGGGAGTATGGTCGCAAGGCTGAAACTTAAAGGAATTGACGGAAGGGCACCACCAGGTGT-------------------------------------------------------------------------------------------------------------------------------------------------------------------------------------------------------------------------------------------------------------------------------------------------------------------------------------------------------------------------------------------------------------------------------------------------------------------------------------------------------------------------------------------------------------------------------------------------CAACTTTCAGCAACGGATCTCTTGGCTCTCGCATCGATGAAGAACGCAGCGAAATGCGATAAGTAATGTGAATTGCAGAATT-CAGTGAATCATCGAATCTTTGAACGCACCTTGCACCCTTTGG-TAT-TCCGAAGGGTATGCCTGTTTGAGTGTC------ATTACCTAGTAACTGCGAGTGAAGCGGGAAAAGCTCAAATTTGAAATCTGGCGGTCCTTGC-GGCTGTCCGAGTTGTAATTTAGAGAAGTGTTAC-CCGTGCTGGACCGTATACAAGTC-CTCTGGAATGGGGCGTCATAGA
			GGGTGAGAATCCCGTCTTTGATACGGACT-ACCAGTGCTTT--GCGGTGCGCTCTCGAAGAGTCGAGTTGTTTGGGAATGCAGCTCAAAATGGGTGGTAAATTCCATCTAAAGCTAAATACAGGCGAGAGACCGATAGCGAACAAGTACCGTGAGGGAAAGATGAAAAGAACTTTGGAAAGAGAGTTAAACAGTACGTGAAATTGCTGAAAGGGAAACGCTTGAAGTC-AGTCGCGTTGGCT-CGGAATCAACCATGCTC-----------TTGCTTGGTGTACTTCCTTGTC--GATGGGTCAGCATCAGTTTCGA--TCGCTGGATAAAGGT-CATTG-GAATGTGGCACCCTC----GGGTGTGTTAT-AGCCTTTGAT-CGTATACAGTG-GCTGGGACTGAGGAACTCAGCACGCCGC---------AAG-GCCGGGT----TTTTA-ACCACGT-AACGTGCTTAGGATGCTGGCATAATGGCTTTAATCGACCCGTCTTGAAACACGGACCAAGGAGTCTAACATGCCTGCGAGTGTTTGGGTGG--AAAACCCGAGCGCGTAATGAAAGTGAAA-GTTGAGATCTCTGTCA-TGGAGAGCATCGACGCCCATACCTGATGTTTA-CTGACGGATATGCGGTAGAGCATGTATGTTGGGACCCGAAAGATGGTGAACTATGCCTGAATAGGGTGAAGCCAGAGGAAACTCTGGTGGAGGCTCGTAGCGATTCTGACGTGCAAATCGATCGTCGAATTTGGGTATAGGGGCGAAAGACTAATCGAACCATCTAGTAGCTGGTTCCTGCCGAAGTTTCCCTCAGGATAGCAGAAACTCA-----TTATCAGATTTATGTGGTAAAGCGAATGATTAGAGGCCTTGGGGTTGTAACAACCTTAACCTATTCTCAAACTTTAAATATGTAAGAACAAGGCGTCACTTAA-TTGGACCCCTTGGCGATTGA-GAGTTTCTAGTGGGCCATTTTTGGTAAGCAGAACTGGCGATGCGGGATGAACCGAACGTGAGGTTAAGGTGCCGGAGTTCACGCTCATCAGACACCACAAAAGGTGTTAGTTCATCTAGACAGCAGGACGGTGGCCATGGAAGTCGGAATCCGCTAAGGAGTGTGTAACAACTCACCTGCCGAATGAACTAGCCCTGAAAATGGATGGCGCTTAAGCGTGACACCCATACCTCACCGTCAGCGTTGAAGTGACGCGCTGACGAGTAGGCAGGCGTGGAGGTTG
		</sequence>
		<sequence>
			<taxon idref="076_Xerula_radicata"/>
			AAATTTGTACT-GTGAAACTGCGAATGGCTCATTAAATCAGTTATAGTTTATTTGATGATACCTTGCTACATGGATAACTGTGGTAATTCTAGAGCTAATACATGCA-CTAAAGCCCCGACTTCTGGAAGGGGTGTATTTATTAGATAAAAAACCAACGCGGCTC-GCCGCTCCTTTGGTGATTCATAATAACTTCTCGAATCGCATGGCCTTGTGCCGGCGATGCATCATTCAAATATCTGCCCTATCAACTTTCGATGGTAGGATAGAGGCCTACCATGGTTTCAACGGGTAACGGGGAATAAGGGTTCGATTCCGGAGAGGGAGCCTGAGAAACGGCTACCACATCCAAGGAAGGCAGCAGGCGCGCAAATTACCCAATCCTGACACAGGGAGGTAGTGACAATAAATAACAATATAGGGCTCTTTTGGGTCTTATAATTGGAATGAGTACAATTTAAATCTCTTAACGAGGAACAATTGGAGGGCAAGTCTGGTGCCAGCAGCCGCGGTAATTCCAGCTCCAATAGCGTATATTAAAGTTGTTGCAGTTAAAAAGCTCGTAGTTGAACTTCAGGCTTGGTCGGGCGGTCCGCCTCAC-GGCGT-G--TACTGTCT-GACTGGGTCTTACCTCTTGGTGAGCCAG--CGTGGCCTTTATTGG-TTGC--GTTGGGGAACCAGGACTTTTACCTTGAGAAAATTAGAGTGTTCAAAGCAGGCC-TATGTCCGAATACATTAGCATGGAATAATAGAATAGGACGTGCGATCCTATTTTGTTGGTTTCTAGAGTCGCCGTAATGATTAATAGGGATAGTTGGGGGCATTGGTATTGAGTCGCTAGAGGTGAAATTCTTGGATTGACTCAAGACCAACTA-TTGCGAAAGCATTTGCCAAGGATGTTTTCATTAATCAAGAACGAAGGTTAGGGGATCGAAAACGATCAGATACCGTTGTAGTCTTAACAGTAAACTATGCCGACTAGGGATCGGGCA-ACCTCAATTTTGATGTGTTGCTCGGCACCTTACGAGAAATCAAAGTCTTTGGGTTCTGGGGGGAGTATGGTCGCAAGGCTGAAACTTAAAGGAATTGACGGAAGGGCACCACCAGGTGTGGAGCCTGCGGCTTAATTTGACTCAACACGGGGAAACTCACCAGGTCCAGACATAACTAGGATTGACAGATTGATAGCTCTTTCATGATTTTATGGGTGGTGGTGCATGGCCGTTCTTAGTTGGTGGAGTGATTTGTCTGGTTAATTCCGATAACGAACGAGACCTTAACCTGCTAAATAGTCAGGCCGGC-TTTTGCTGGTCGCGGGCTTCTTAGAGGGACTGTCAGCGTCTAGCTGACGGAAGTTTGAGGCAATAACAGGTCTGTGATGCCCTTAGATGTTCTGGGCCGCACGCGCGCTACACTGACAGAGCCAGCGAGTTCTC---ACCTTGTCCGAAAGGTACTGGGTAATCTTGTGAAACTCTGTCGTGCTGGGGATAGAGCATTGCAATTATTGCTCTTCAACGAGGAATACCTAGTAAGCGTAAGTCATCAGCTTGCGTTGATTACGTCCCTGCCCTTTGTACACACCGCCCGTCGCTACTACCGATTGAATGGCTTAGTGAGGTCTCCGGATTGGTTTTGACGAGCCGGCAACGGCACGTCGTTACTGAGAAGCTGA------------CAACTTTCAACAACGGATCTCTTGGCTCTCGCATCGATGAAGAACGCAGCGAAATGCGATAACTAATGTGAATTGCAGAATT-CAGTGAATCATCGAGTCTTTGAACGCACCTTGCGCCCTTTGG-TAT-TCCGAAGGGCATGCCTGTTTGAGTGTC------AGTACCTAGTAACTGCGAGTGAAGAGGGAAAAGCTCAAATTTAAAATCTGGCAGCTT-----CGCTGTCCGAGTTGTAATTTAGAGAAGTGTTAC-CCTTGCTGGACCGTGTACAAGTT-TCCTGGAACGGAACGTCATAGA
			GGGTGAGAATCCCGTCTTTGACACGGACT-CCCAGTATTTT--GTGGTACGCTCTCGAAGAGTCGTGTTGTTTGGGAATGCAGCACTAAATGGGTGGTAAATTCCATCTAAAGCTAAATATTGGCGAGAGACCGATAGCAAACAAGTACCGTGAGGGAAAGATGAAAAGAACTTTGGAAAGAGAGTTAAACAGTACGTGAAATTGTTGAAAGGGAAACGCTTGAAGTCTAGTCGCGTCGGTT-GGAAATCAGTCTTGCTT-----------CTGCTTGATGTACTTTCTGATC--GACGGGTCAGCATCAGTTTTGA--CCGTTGGATAAAGGT-TGGGG-GAATGTGGCATCCTC----GGATGTGTTAT-AGCCTCTGAT-TGTATACAACG-GTTGGGACTGAGGAACTCAGCACGCCGC---------AAG-GCCGGGTA---CTTGT-ACCACG--TTCGTGCTTAGGATGCTGGCATAATAGCTTTAATCGACCCGTCTTGAAACACGGACCAAGGAGTCTAACATGCCTGCGAGTGTTTGGGTGG--AAAACCCGAGCGCGCAATGAAAGTGAAA-GTTGAGAACTCAT----CAGAGTGCATCGACGCCCGGACCAGACGTTTT-CTGACGGATCCGCGGTAGAGCATGTATGTTGGGACCCGAAAGATGGTGAACTATGCCTGAATAGGGTGAAGCCAGAGGAAACTCTGGTGGAGGCTCGTAGCGATTCTGACGTGCAAATCGATCGTCGAATTTGGGTATAGGGGCGAAAGACTAATCGAACCATCTAGTAGCTGGTTCCTGCCGAAGTTTCCCTCAGGATAGCAGAAACTCA------TTTCAGATTTATGTGGTAAAGCGAATGATTAGAGGCCTTGGGGTTGAAACAACCTTAACCTATTCTCAAACTTTAAATATGTAAGACCGAGCCGTTTCTTGA-TTGAACCGCTCGACGATTGA-GAGTTTCTAGTGGGCCATTTTTGGTAAGCAGAACTGGCGATGCGGGATGAACCGAACGCGAGGTTAAGGTGCCGGAATTCACGCTCATCAGACACCACAAAAGGTGTTAGTTCATCTAGACAGCAGGACGGTGGCCATGGAAGTCGGAATCCGCTAAGGAGTGTGTAACAACTCACCTGCCGAATGAACTAGCCCTGAAAA----------------------------------------------------------------------------------
		</sequence>
		<sequence>
			<taxon idref="077_Physalacria_bambusae"/>
			AAATTTGTACT-GTGAAACTGCGAATGGCTCATTAAATCAGTTATAGTTTATTTGATGATACCTTGCTACATGGATAACTGTGGTAATTCTAGAGCTAATACATGCA-TTAAAGCCCCGACTTCTGGGAGGGGTGTATTTATTAGATAAAAAACCAACGCGGCTC-GCCGCTCGTTTGGTGATTCATAATAACTTCTCGAATCGCATGGCCTTGCGCCGGCGATGCATCATTCAAATATCTGCCCTATCAACTTTCGATGGTAGGATAGAGGCCTACCATGGTTTCAACGGGTAACGGGGAATAAGGGTTCGATTCCGGAGAGGGAGCCTGAGAAACGGCTACCACATCCAAGGAAGGCAGCAGGCGCGCAAATTACCCAATCCTGACACAGGGAGGTAGTGACAATAAATAACAATATAGGGCTCTTTCGGGTCTTATAATTGGAATGAGTACAATTTAAATCCCTTAACGAGGAACAATTGGAGGGCAAGTCTGGTGCCAGCAGCCGCGGTAATTCCAGCTCCAATAGCGTATATTAAAGTTGTTGCAGTTAAAAAGCTCGTAGTTGAACTTCAGGCCTGGCTGGGCGGTCCGCCTCAC-GGTGT-G--TACTGTCT-GGCTGGGTCTTACCTCTTGGTGAGCCGG--TGTGGCCTTCACTGG-TCGC--ATCGGGGAACCAGGACTTTTACCTTGAGAAAATTAGAGTGTTCAAAGCAGGCC-TACGCCTGAATACATTAGCATGGAATAATAAAATAGGACGTGCGGTTCTATTTTGTTGGTTTCTAGAGTCGCCGTAATGATTAATAGGGATAGTTGGGGGCATTGGTATTGAGTCGCTAGAGGTGAAATTCTTGGATTGACTCAAGACCAACTA-TTGCGAAAGCATTTGCCAAGGATGTTTTCATTAATCAAGAACGAAGGTTAGGGGATCGAAAACGATCAGATACCGTTGTAGTCTTAACAGTAAACTATGCCGACTAGGGATCGGACA-ACCTCAATTTTGATGTGTTGTTCGGCACCTTACGAGAAATCAAAGTCTTTGGGTTCTGGGGGGAGTATGGTCGCAAGGCTGAAACTTAAAGGAATTGACGGAAGGGCACCACCAGGTGTGGAGCCTGCGGCTTAATTTGACTCAACACGGGGAAACTCACCAGGTCCAGACATAACTAGGATTGACAGATTGATAGCTCTTTCATGATTTTATGGGTGGTGGTGCATGGCCGTTCTTAGTTGGTGGAGTGATTTGTCTGGTTAATTCCGATAACGAACGAGACCTTAACCTGCTAAATAGTCAGGCCGGC-TTTGGCTGGTCGCCGACTTCTTAGAGGGACTGTCAGCGTCTAGCTGACGGAAGTTTGAGGCAATAACAGGTCTGTGATGCCCTTAGATGTTCTGGGCCGCACGCGCGCTACACTGACAGAGCCAGCGAGTTCTC---ACCTTGCCCGAAAGGTGCTGGGTAATCTTGTGAAACTCTGTCGTGCTGGGGATAGAGCATTGCAATTATTGCTCTTCAACGAGGAATACCTAGTAAGCGTAAGTCATCAGCTTGCGTTGATTACGTCCCTGCC??TTGTACACACCGCCCGTCGCTACTACCGATTGAATGGCTTAGTGAGGTCT---------------------------------------------------------------CAACTTTCAACAACGGATCTCTTGGCTCTCGCATCGATGAAGAACGCAGCGAAATGCGATAACTAATGTGAATTGCAGAATT-CAGTGAATCATCGAGTCTTTGAACGCACCTTGCGCCCTTTGG-TAT-TCCGAAGGGCATGCCTGTTTGAGTGTC------AGTTCCTAGTAACTGCGAGTGAAGAGGGAAGAGCTCAAATTTGAAATCTGGCAGCTT-----CGCTGTCCGAGTTGTAATTTAGAGAAGCGATGC-CCGCGCTGGACCGTGTACAAGTC-TCCTGGAATGGTGCGTCATAGA
			GGGTGAGAATCCCGTCTTTGATACGGACT-TCCAGTGCTTT--GTGGTATGCTCTCAAAGAGTCGTGTTGTTTGGGAATGCAGCACTAAATGGGTGGTAAATTCCATCTAAAGCTAAATATTGGCGAGAGACCGATAGCAAACAAGTACCGTGAGGGAAAGATGAAAAGAACTTTGGAAAGAGAGTTAAACAGTACGTGAAATTGTTGAAAGGGAAACGCTTGAAGTC-AGTCGCGTTGGTC-GGGAATCAGTCTTGCTT-----------CTGCTTGATGTACTTTCCAGTC--AATGGGTCAGCATCAGTTTTGA--CCGCTGGATAAAGGC-TGAGG-GAATGTGGCACCTTT----GGGTGTGTTAT-AGCCCTCGGT-TGTATACAGTG-GTTGGGACTGAGGATCTCAGGCCG------------------------------------------TAAGGCTGTAGGATGCTGGCATAATGGCTTTAATCGACCCGTCTTGAAACACGGACCAAGGAGTCTAACATGCCTGCGAGTATTCGGGTGG--AAAACCCGTGTGCGTAATGAAAGTGAAA-GTTGAGAACTCCT----TAGAGTGCATCGACGCCCGGACCAGATGTTTA-CTGACGGATCCGCGGTAGAGCATGTATGTTGGGACCCGAAAGATGGTGAACTATGCCTGAATAGGGCGAAGCCAGAGGAAACTCTGGTGGAGGCTCGTAGCGATTCTGACGTGCAAATCGATCGTCGAATTTGGGTATAGGGGCGAAAGACTAATCGAACCATCTAGTA-----------------------------------------------------------------------------------------------------------------------------------------------------------------------------------------------------------------------------------------------------------------------------------------------------------------------------------------------------------------------------------------------------------------------------------------------------------------------
		</sequence>
		<sequence>
			<taxon idref="078_Marasmius_rotula"/>
			AAGTTTGTACT-GTGAAACTGCGAATGGCTCATTAAATCAGTTATAGTTTATTTGATGATACCTTGCTACATGGATAACTGTGGTAATTCTAGAGCTAATACATGCA-TTCAAGCCCCGACTTCTGGAAGGGGTGTATTTATTAGATAAAAAACCAACGCGGCTC-GCCGCTCACTTGGTGATTCATAATAACTTCTCGAATCGCATGGCCTTGTGCCGGCGATGCTTCATTCAAATATCTGCCCTATCAACTTTCGATGGTAGGATAGAGGCCTACCATGGTTTCAACGGGTAACGGGGAATAAGGGTTCGATTCCGGAGAGGGAGCCTGAGAAACGGCTACCACATCCAAGGAAGGCAGCAGGCGCGCAAATTACCCAATCCCGACACGGGGAGGTAGTGACAATAAATAACAATATAGGGCTCTTTGGGGTCTTATAATTGGAATGAGTACAATTTAAATCTCTTAACGAGGAACAATTGGAGGGCAAGTCTGGTGCCAGCAGCCGCGGTAATTCCAGCTCCAATAGCGTATATTAAAGTTGTTGCAGTTAAAAAGCTCGTAGTTGAACTTCAGGCCTGGCTGGGTGGTCCGCTTAAC-GGCGT-G--TACTGTCT-GGCTGGGTCTTACCTCTTGGTGAGCCGG--CGTGCCCTTTATTGGTGTGC--GTCGGGGAACCAGGACTTTTACCTTGAGAAAATTAGAGTGTTCAAAGCAGGCC-TATGCCTGAATACATTAGCATGGAATAATAAAATAGGACGTGCGGTTCTATTTTGTTGGTTTCTAGAGTCGCCGTAATGATTAATAGGGATAGTTGGGGGCATTGGTATTGAGTCGCTAGAGGTGAAATTCTTGGATTGACTCAAGACCAACTA-CTGCGAAAGCATTTGCCAAGGATGTTTTCATTAATCAAGAACGAAGGTTAGGGGATCGAAAACGATCAGATACCGTTGTAGTCTTAACAGTAAACTATGCCGACTAGGGATCGGGCG-ACCTCAATTTTGATGCGTCGCTCGGCACCTTACGAGAAATCAAAGTCTTTGGGTTCTGGGGGGAGTATGGTCGCAAGGCTGAAACTTAAAGGAATTGACGGAAGGGCACCACCAGGTGTGGAGCCTGCGGCTTAATTTGACTCAACACGGGGAAACTCACCAGGTCCAGACATAACTAGGATTGACAGATTGATAGCTCTTTCATGATTTTATGGGTGGTGGTGCATGGCCGTTCTTAGTTGGTGGAGTGATTTGTCTGGTTAATTCCGATAACGAACGAGACCTTAACCTGCTAAATAGCCAGGCCGAC-TTTGGTTGGTCGCCGGCTTCTTAGAGGGACTGTCAGCGTCTAGCTGACGGAAGTTTGAGGCAATAACAGGTCTGTGATGCCCTTAGATGTTCTGGGCCGCACGCGCGCTACACTGACAGAGCCAGCGAGTTCTC---ACCTTGGCCGGAAGGT-CTGGGTAATCTTGTGAAACTCTGTCGTGCTGGGGATAGAGCATTGCAATTATTGCTCTTCAACGAGGAATACCTAGTAAGCGCAAGTCATCAGCTTGCGTTGATTACGTCCCTGCCCTTTGTACACACCGCCCGTCGCTACTACCGATTGAATGGCTTAGTGAGGTCTCCGGATTGGCTTCGAGGAGTCGGAAACGACACCTTGTCGCTGAGAAGCTGATCAAACTTGGTCCAACTTTCAGCAACGGATCTCTTGGCTCTCGCATCGATGAAGAACGCAGCGAAATGCGATAAGTAATGTGAATTGCAGAATT-CAGTGAATCATCGAATCTTTGAACGCACCTTGCGCCTCTTGG-TAT-TCCGAGAGGCATGCCTGTTTGAGTGTC------ATTACCTAGTAACTGCGAGTGAAGAGGGAAAAGCTCAAATTTAAAATCTGGCAGCCTCA---GGTTGTCCGAGTTGTAATTTAGAGAAGTGTTAC-CCGCGCTGGACCGTGTACAAGTC-TCCTGGAATGGAGCGTCATAGA
			GGGTGAGAATCCCGTCTTTGACACGGACT-ACCAGGGCATT--GTGGTGCGCTCTCGAAGAGTCGCGTTGTTTGGGAATGCAGCGCAAAATGGGTGGTAAATTCCATCTAAAGCTAAATATTGGCGAGAGACCGATAGCGAACAAGTACCGTGAGGGAAAGATGAAAAGAACTTTGGAAAGAGAGTTAAACAGTACGTGAAATTGCTGAAAGGGAAACGCTTGTAGTC-AGTCGCGTTGGCC-GGGGATCAGCTCTGCTT-----------TTGTGGGGTGTACTTCCTGGTT--AACGGGTCAGCATCAGTTTCGA--TCGCCGGAAAAGGGT-TTGAG-GAATGTGGCAACCTC----GGTTGTGTTAT-AGCCTCTTAT-CATATACGGCG-GCTGGGACTGAGGAACTCAGCACCCTCT--------------------------------------GGTGTGCTTAGGATGCTGGCATAATGGCTTTAAGCGACCCGTCTTGAAACACGGACCAAGGAGTCTAACATGCTTGCGAGTGTTTGGGTGG--TAAACCCGAGCGCGTAATGAAAGTGAAA-GTTGGGATCTCTGTCG-TGGAGAGCACCGACGCCCGGACCTGATGTTTA-CTGACGGATCTGCGGTAGAGCACGTATGTTGGGACCCGAAAGATGGTGAACTATGCCTGAATAGGGTGAAGCCAGAGGAAACTCTGGTGGAGGCTCGTAGCGATTCTGACGTGCAAATCGATCGTCGAATTTGGGTATAGGGGCGAAAGACTAATCGAACCATCTAGTAGCTGGTTCCTGCCGAAGTTTCCCTCAGGATAGCAGAAACTCA----ATGTTCAGATTTATGTGGTAAAGCGAATGATTAGAGGCCTTGGGGTTGTAACAACCTTAACCTATTCTCAAACTTTAAATATGTAAGAACGAGCCGTCTCTTAG-TTGGACCGCTCGGCGATTGAAGAGTTTCTAGTGGGCCATTTTTGGTAAGCAGAACTGGCGATGCGGGATGAACCGAACGCGAGGTTAAGGTGCCGGAATTCACGCTCATCAGACACTACAAAAGGTGTTAGTTCATCTAGACAGCAGGACGGTGGCCATGGAAGTCGGAATCCGCTAAGGAGTGTGTAACAACTCACCTGCCGAATGAACTAGCCCTGAAAATGGATGGCGCTTAAGCGTGATACCCATACCTCGCCGTCAGCGTTGAAGTGACGCGCTGACGAGTAGGCAGGCGTGGAGGTCA
		</sequence>
		<sequence>
			<taxon idref="079_Anthracophyllum_archeri"/>
			AAATTTGTACT-GTGAAACTGCGAATGGCTCATTAAATCAGTTATAGTTTATTTGATGATACCTTGCTACATGGATAACTGTGGTAATTCTAGAGCTAATACATGCA-TTCAAGCCCCGACTTCTGGAAGGGGTGTATTTATTAGATAAAAAACCAACGCGGCTC-GCCGCTCCATTGGTGATTCATAATAACTTCTCGAATCGCATGGCCTTGCGCCGGCGATGCTTCATTCAAATATCTGCCCTATCAACTTTCGATGGTAGGATAGAGGCCTACCATGGTTTCAACGGGTAACGGGGAATAAGGGTTCGATTCCGGAGAGGGAGCCTGAGAAACGGCTACCACATCCAAGGAAGGCAGCAGGCGCGCAAATTACCCAATCCCGACACGGGGAGGTAGTGACAATAAATAACAATATAGGGCTCTTTCGGGTCTTATAATTGGAATGAGTACAATTTAAATCCCTTAACGAGGAACAATTGGAGGGCAAGTCTGGTGCCAGCAGCCGCGGTAATTCCAGCTCCAATAGCGTATATTAAAGTTGTTGCAGTTAAAAAGCTCGTAGTTGAACTTCAGACCTGGTCGGGCGGTCCGCCTCAC-GGTGT-G--TACTGTCT-GACTGGGTCTTACCTCTTGGTGAGCCGG--CGTGCCCTTTATTGGTGTGC--GTCGGGGAACCAGGACTTTTACCTTGAGAAAATTAGAGTGTTCAAAGCAGGCC-TATGCCTGAATACATTAGCATGGAATAATAAAATAGGACGTGCGGTTCTATTTTGTTGGTTTCTAGAGTCGCCGTAATGATTAATAGGGATAGTTGGGGGCATTGGTATTGAGTCGCTAGAGGTGAAATTCTTGGATTGACTCAAGACCAACTA-CTGCGAAAGCATTTGCCAAGGATGTTTTCATTAATCAAGAACGAAGGTTAGGGGATCGAAAACGATCAGATACCGTTGTAGTCTTAACAGTAAACTATGCCGACTAGGGATCGGGCG-ACCTCAAATTTGATGCGTCGCTCGGCACCTTACGAGAAATCAAAGTCTTTGGGTTCTGGGGGGAGTATGGTCGCAAGGCTGAAACTTAAAGGAATTGACGGAAGGGCACCACCAGGTGTGGAGCCTGCGGCTTAATTTGACTCAACACGGGGAAACTCACCAGGTCCAGACATAACTAGGATTGACAGATTGATAGCTCTTTCATGATTTTATGGGTGGTGGTGCATGGCCGTTCTTAGTTGGTGGAGTGATTTGTCTGGTTAATTCCGATAACGAACGAGACCTTAACCTGCTAAATAGCCAGGCCGTC-TTTGGATGGTCGCCGGCTTCTTAGAGGGACTGTCAGCGTCTAGCTGACGGAAGTTTGAGGCAATAACAGGTCTGTGATGCCCTTAGATGTTCTGGGCCGCACGCGCGCTACACTGACAGAGCCAGCGAGTTTTTC--ACCTTGGCCGGAAGGT-CTGGGTAATCTTGTGAAACTCTGTCGTGCTGGGGATAGAGCATTGCAATTATTGCTCTTCAACGAGGAATACCTAGTAAGCGCAAGTCATCAGCTTGCGTTGATTACGTCCCTGCCCTTTGTACACACCGCCCGTCGCTACTACCGATTGAATGGCTTAGTGAGGTCTTCGGATTGGCTTCGGGGAGCCGGCAACGGCACCCTGTCGCTGAGAAGTTGATCAAACTTGGTCCAACTTTCAGCAACGGATCTCTTGGCTCTCGCATCGATGAAGAACGCAGCGAAATGCGATAAGTAATGTGAATTGCAGAATT-CAGTGAATCATCGAATCTTTGAACGCACCTTGCGCCCCTTGG-TAT-TCCGAGGGGCATGCCTGTTTGAGTGTC------ATTACCTAGTAACTGCGAGTGAAGAGGGAAAAGCTCAAATTTAAAATCTGGCGGTCTCC---GGCTGTCCGAGTTGTAATTTAGAGAAGTGTTAC-CCGCGTTGGACCGTGTACAAGTC-TCCTGGAATGGAGCGTCATAGA
			GGGTGAGAATCCCGTCTCTGACACGGACT-ACCAAGGCTTT--GTGGTGCGCTCTCGAAGAGTCGAGTTGTTTGGGAATGCAGCTCTAAATGGGTGGTAAATTCCATCTAAAGCTAAATATAGGCGAGAGACCGATAGCGAACAAGTACCGTGAGGGAAAGATGAAAAGAACTTTGGAAAGAGAGTTAAACAGTACGTGAAATTGCTGAAAGGGAAACGCTTGAAGTC-AGTCGCGTTGGCC-AGGGATCAGCCTTCCTT-----------TTGGTTGGTGTACTTCCTGGTT--GACGGGTCAGCATCAGTTTTGA--CCGTTGGATAAAGTC-TAGAG-GAATGTGGCATCTTC----GGGTGTGTTAT-AGCCTCTGGT-CGTATACAACG-GTTGGGACTGAGGAACTCAGCACGCCGC---------AAG-GCCGGGT----CTTTG-ACCACG--TTCGTGCTTAGGATGCTGGCATAATGGCTTTAATCGACCCGTCTTGAAACACGGACCAAGGAGTCTAACATGCCTGCGAGTGTTTGGGTGG--AAAACCCGAGCGCGTAATGAAAGTGAAA-GTTGAGATCTTTGTCG-TGAAGAGCATCGACGCCCGGTCCAGACCTTTT-GTGACGGTACCGCGGTTGAGCATGTATGTTGGGACCCGAAAGATGGTGAACTATGCCTGAATAGGGTGAAGCCAGAGGAAACTCTGGTGGAGGCTCGTAGCGATTCTGACGTGCAAATCGATCGTCGAATTTGGGTATAGGGGCGAAAGACTAATCGAACCATCTAGTAGCTGGTTCCTGCCGAAGTTTCCCTCAGGATAGCAGAAACTCA-----TTGTCAGATTTATGTGGTAAAGCGAATGATTAGAGGCCTTGGGGTTGTAACAACCTTAACCTATTCTCAAACTTTAAATATGTAAGAACGAGCCGTCTCTTGA-CTGGACCGCTCGGCGATTGAAGAGTTTCTAGTGGGCCATTTTTGGTAAGCAGAACTGGCGATGCGGGATGAACCGAACGCGAGGTTAAGGTGCCGGAATTCACGTTCATCAGACACCACAAAAGGTGTTAGTTCATCTAGACAGCAGGACGGTGGCCATGGAAGTCGGAATCCGCTAAGGAGTGTGTAACAACTCACCTGCCGAATGAACTAGCCCTGAAAATGGATGGCGCTTAAACGTGATACCCATACCTCGCCGTCAGCGTTGAAGTGACGCGCTGACGAGTAGGCAGGCGTGGAGGTCG
		</sequence>
		<sequence>
			<taxon idref="080_Mycetinis_alliaceus"/>
			AAATTTGTACT-GTGAAACTGCGAATGGCTCATTAAATCAGTTATAGTTTATTTGATGATACCTTGCTACATGGATAACTGTGGTAATTCTAGAGCTAATACATGCA-TTCAAGCCCCGACTTCTGGAAGGGGTGTATTTATTAGATAAAAAACCAACGCGGCTC-GCCGCTCACTTGGTGATTCATAATAACTTCTCGAATCGCATGGCCTTGCGCCGGCGATGCTTCATTCAAATATCTGCCCTATCAACTTTCGATGGTAGGATAGAGGCCTACCATGGTTTCAACGGGTAACGGGGAATAAGGGTTCGATTCCGGAGAGGGAGCCTGAGAAACGGCTACCACATCCAAGGAAGGCAGCAGGCGCGCAAATTACCCAATCCCGACACGGGGAGGTAGTGACAATAAATAACAATATAGGGCTCTTTCGGGTCTTATAATTGGAATGAGTACAATTTAAATCCCTTAACGAGGAACAATTGGAGGGCAAGTCTGGTGCCAGCAGCCGCGGTAATTCCAGCTCCAATAGCGTATATTAAAGTTGTTGCAGTTAAAAAGCTCGTAGTTGAACTTCAGGCCTGGTCGGGCGGTCCGCCTCAC-GGTGT-G--TACTGTCT-GACTGGGTCTTACCTCTTGGTGAGCCGG--CGTGCCCTTTATTGGTGTGC--GTCGGGGAACCAGGACTTTTACCTTGAGAAAATTAGAGTGTTCAAAGCAGGCC-TATGCCTGAATACATTAGCATGGAATAATAAAATAGGACGTGCGGTTCTATTTTGTTGGTTTCTAGAGTCGCCGTAATGATTAATAGGGATAGTTGGGGGCATTGGTATTGAGTCGCTAGAGGTGAAATTCTTGGATTGACTCAAGACCGACTA-TTGCGAAAGCATTTGCCAAGGATGTTTTCATTAATCAAGAACGAAGGTTAGGGGATCGAAAACGATCAGATACCGTTGTAGTCTTAACAGTAAACTATGCCGACTAGGGATCGGGCG-ACCTCAAATTTGATGCGTCGCTCGGCACCTTACGAGAAATCAAAGTCTTTGGGTTCTGGGGGGAGTATGGTCGCAAGGCTGAAACTTAAAGGAATTGACGGAAGGGCACCACCAGGTGTGGAGCCTGCGGCTTAATTTGACTCAACACGGGGAAACTCACCAGGTCCAGACATAACTAGGATTGACAGATTGATAGCTCTTTCATGATTTTATGGGTGGTGGTGCATGGCCGTTCTTAGTTGGTGGAGTGATTTGTCTGGTTAATTCCGATAACGAACGAGACCTTAACCTGCTAAATAGCCAGGCCGTC-TTTGGATGGTCGCCGGCTTCTTAGAGGGACTGTCAGCGTCTAGCTGACGGAAGTTTGAGGCAATAACAGGTCTGTGATGCCCTTAGATGTTCTGGGCCGCACGCGCGCTACACTGACAGAGCCAGCGAGTTTTTT--TCCTTGGCCGGAAGGT-CTGGGTAATCTTGTGAAACTCTGTCGTGCTGGGGATAGAGCATTGCAATTATTGCTCTTCAACGAGGAATACCTAGTAAGCGCAAGTCATCAGCTTGCGTTGATTACGTCCCTGCCCTTTGTACACACCGCCCGTCGCTACTACCGATTGAATGGCTTAGTGAGGTCTCCGGATTGGCTTCGGGGAGCCGGCAACGGCACCTTGTCGCTGAGAAGCTGATCAAACTTGGTCCAACTTTCAGCAACGGATCTCTTGGCTCTCCCATCGATGAAGAACGCAGCGAAATGCGATAAGTAATGTGAATTGCAGAATT-CAGTGAATCATCGAATCTTTGAACGCACCTTGCGCCCTTTGG-TAT-TCCGAAGGGCATGCCTGTTTGAGTGTC------ATTACCTAGTAACTGCGAGTGAAGAGGGAAAAGCTCAAATTTAAAATCTGGCAGTCTCC---GATTGTCCGAGTTGTAATTTAGAGAAGTGTTAC-CCGCGTTGGACCGTGTACAAGTC-TCCTGGAATGGAGCGTCATAGA
			GGGTGAGAATCCCGTCTTTGACACGGACT-ACCAAGGCTTT--GTGGTGCGCTCTCGAAGAGTCGTGTTGTTTGGGAATGCAGCACTAAATGGGTGGTAAATTCCATCTAAAGCTAAATATTGGGGAGAGACCGATAGCGAACAAGTACCGTGAGGGAAAGATGAAAAGAACTTTGGAAAGAGAGTTAAACAGTACGTGAAATTGCTGAAAGGGAAACGCTTGAAGTC-AGTCGCGTTGGCC-GGGGATCAGCCTTCCTT-----------TTGGTTGGTGTACTTCCTGGTT--GACGGGTCAGCATCAGTTTTGA--CCGGTGGATAAGAGC-TTGAG-GAATGTGGCATCTTC----GGGTGTGTTAT-AGCCTCTTGT-TGTATACATCG-GTTGGGACTGAGGAACTCAGCACGCCGC---------AAG-GCCGGGT----TTTTA-ACCACG--TTCGTGCTTAGGATGCTGGCATAATGGCTTTAATCGACCCGTCTTGAAACACGGACCAAGGAGTCTAACATGCCTGCGAGTGTTTGGGTGG--AAAACCCGAGCGCGTAATGAAAGTGAAA-GTTAGGATCTCTGTCG-CGGAGAGCACTGACGCCCGGTCCAGACCTTTT-GTGACGGTACCGCGGTTGAGCATGTATGTTGGGACCCGAAAGATGGTGAACTATGCCTGAATAGGGTGAAGCCAGAGGAAACTCTGGTGGAGGCTCGTAGCGATTCTGACGTGCAAATCGATCGTCGAATTTGGGTATAGGGGCGAAAGACTAATCGAACCATCTAGTAGCTGGTTCCTGCCGAAGTTTCCCTCAGGATAGCAGAAACTCA-----TTGTCAGATTTATGTGGTAAAGCGAATGATTAGAGGCCTTGGGGTTGTAACAACCTTAACCTATTCTCAAACTTTAAATATGTAAGAACGAGCCGTCTCTTAA-TTGGACCGCTCGGCGATTGAAGAGTTTCTAGTGGGCCATTTTTGGTAAGCAGAACTGGCGATGCGGGATGAACCGAACGCGAGGTTAAGGTGCCGGAATTCACGCTCATCAGACACCACAAAAGGTGTTAGTTCATCTAGACAGCAGGACGGTGGCCATGGAAGTCGGAATCCGCTAAGGAGTGTGTAACAACTCACCTGCCGAATGAACTAGCCCTGAAAATGGATGGCGCTTAAGCGTGATACCCATACCTCGCCGTCAGCGTTGAAGTGACGCGCTGACGAGTAGGCAGGCGTGGAGGTCG
		</sequence>
		<sequence>
			<taxon idref="081_Rhodocollybia_maculata"/>
			AAATTTGTACT-GTGAAACTGCGAATGGCTCATTAAATCAGTTATAGTTTATTTGATGATTCTTTACTACATGGATAACTGTGGTAATTCTAGAGCTAATACATGCATTTC-AGCCCCGACTTCTGGAAGGGGTGTATTTATTAGATAAAAAACCAACGCGGCTC-GCCGCTCCTTTGGTGATTCATAATAACTTCTCGAATCGCATGGCCTTGTGCCGGTGATGCTTCATTCAAATATCTGCCCTATCAACTTTCGATGGTAGGATAGAGGCCTACCATGGTTTTAACGGGTAACGGGGAATAAGGGTTCGATTCCGGAGAGGGAGCCTGAGAAACGGCTACCACATCCAAGGAAGGCAGCAGGCGCGCAAATTACCCAATCCCGACACGGGGAGGTAGTGACAATAAATAACAATATAGGGCTCTTTTGGGTCTTATAATTGGAATGAGTACAATTTAAATCCCTTAACGAGGAACAATTGGAGGGCAAGTCTGGTGCCAGCAGCCGCGGTAATTCCAGCTCCAATAGCGTATATTAAAGTTGTTGCAGTTAAAAAGCTCGTAGTTGAATTTCAGGCTTGGTTGGGCGGTCCGCCTCAC-GGTGT-G--TACTGTTT-GACTGAGTCTTACCTCTTGGTGAGCCGG--CGTGCCCTTTATTGGTGTGC--GTCGGGGAACCAGGACTTTTACCTTGAGAAAATTAGAGTGTTCAAAGCAGGCC-TATGCCTGAATACATTAGCATGGAATAATAAAATAGGACGTGTGGTTCTATTTTGTTGGTTTCTAGAGTCGCCGTAATGATTAATAGGGATAGTTGGGGGCATTGGTATTGAGTCGCTAGAGGTGAAATTCTTGGATTGACTCAAGACCAACTA-CTGCGAAAGCATTTGCCAAGGATGTTTTCATTAATCAAGAACGAAGGTTAGGGGATCGAAAACGATCAGATACCGTTGTAGTCTTAACAGTAAACTATGCCGACTAGGGATCGGGCA-ACCTCAAATTTGATGCGTTGCTCGGCACCTTACGAGAAATCAAAGTCTTTGGGTTCTGGGGGGAGTATGGTCGCAAGGCTGAAACTTAAAGGAATTGACGGAAGGGCACCACCAGGTGTGGAGCCTGCGGCTTAATTTGACTCAACACGGGGAAACTCACCAGGTCCAGACATAACTAGGATTGACAGATTGATAGCTCTTTCATGATTTTATGGGTGGTGGTGCATGGCCGTTCTTAGTTGGTGGAGTGATTTGTCTGGTTAATTCCGATAACGAACGAGACCTTAACCTGCTAAATAGCCAGGCCGTC-TTTGGATGGTCGCCGGCTTCTTAGAGGGACTGTCAGCGTCTAGCTGACGGAAGTTTGAGGCAATAACAGGTCTGTGATGCCCTTAGATGTTCTGGGCCGCACGCGCGCTACACTGACAGAGCCAGCGAGTTTTTT--TCCTTGGCCGGAAGGT-CTGGGTAATCTTGTGAAACTCTGTCGTGCTGGGGATAGAGCATTGCAATTATTGCTCTTCAACGAGGAATACCTAGTAAGCGCAAGTCATCAGCTTGCGTTGATTACGTCCCTGCCCTTTGTACACACCGCCCGTCGCTACTACCGATTGAATGGCTTAGTGAGGTCTCCGAATTGGCGATGGGGAGCCGGCAACGGCACCTTGTTGTTGAGAAGCTGATCAAACTTGGTCCAACTTTCAGCAACGGATCTCTTGGCTCTCCCATCGATGAAGAACGCAGCGAAATGCGATAAGTAATGTGAATTGCAGAATT-CAGTGAATCATCGAATCTTTGAACGCACCTTGCACCCTCTGG-TAT-TCCGGAGGGTATGCCTGTTTGAGTGTC------ATTACCTAGTAACTGCGAGTGAAGAGGGAAAAGCTCAAATTTGAAATCTGGCAGTCTTT---GATTGTCCGAGTTGTAATTTAGAGAAGTGTTAC-CCGTGTTGGCCCGTGTACAAGTT-TCCTGGAACGGAACGTCATAGA
			GGGTGAGAATCCCGTCTTTGACACGGATT-ACCAATGCATTT-GTGGTATGCTCTCAAAGAGTCGAGTTGTTTGGGAATGCAGCTCTAAATGGGTGGTAAATTCCATCTAAAGCTAAATATTGGGGAGAGACCGATAGCGAACAAGTACCGTGAGGGAAAGATGAAAAGAACTTTGGAAAGAGAGTTAAACAGTACGTGAAATTGCTGAAAGGGAAACGCTTGAAGTC-AGTCGCGTTGGTT-GGGGATCAGCCTTCCTT-----------TTGGTTGGTGTACTTCCTAATT--GACGGGTCAGCATCAGTTTTGA--CCGATGGATAAGAGC-TTGAG-GAATGTGGCATCTCC----GGATGTGTTAT-AGCCTCTTGT-TGTATACATTG-GTTGGGACTGAGGAACTCAGCACGCCGC---------AAG-GCCGGGT----TTTTA-ACCACG--TACGTGCTTAGGATGCTGGCATAATGGCTTTAATCGACCCGTCTTGAAACACGGACCAAGGAGTCTAACATGCCTGCGAGTGTTTGGGTGG--AAAACTCGAGCGCGTAATGAAAGTGAAA-GTTAGGATCTCTGTCG-CGGAGAGCACTGACGCCCGGCCCAGACCTTTT-GTGACGGTGCCGCGGTTGAGCATGTATGTTGGGACCCGAAAGATGGTGAACTATGCCTGAATAGGGTGAAGCCAGAGGAAACTCTGGTGGAGGCTCGTAGCGATTCTGACGTGCAAATCGATCGTCGAATTTGGGTATAGGGGCGAAAGACTAATCGAACCATCTAGTAGCTGGTTCCTGCCGAAGTTTCCCTCAGGATAGCAGAAACTCA----ATTGTCAGATTTATGTGGTAAAGCGAATGATTAGAGGCCTTGGGGTTGTAACAACCTTAACCTATTCTCAAACTTTAAATATGTAAGATCGAGCTGTCTCTTAA-TTGGACTGCTCGGTGATTGAAGAGTTTCTAGTGGGCCATTTTTGGTAAGCAGAACTGGCGATGCGGGATGAACCGAACGCGAGGTTAAGGTGCCGGAATTCACGCTCATCAGACACCACAAAAGGTGTTAGTTCAT------------------------------------------------------------------------------------------------------------------------------------------------------------------------
		</sequence>
		<sequence>
			<taxon idref="107_Coprinus_comatus"/>
			AAATTTGTACT-GTGAAACTGCGAATGGCTCATTAAATCAGTTATAGTTTATTTGATGATACCTTGCTACATGGATAACTGTGGTAATTCTAGAGCTAATACATGCAATC-AAGCCCCGACTTCCGGAAGGGGTGTATTTATTAGATAAAAAACCAACGCGGTTC-GCCGCTCCCTTGGTGATTCATAATAACTTCTCGAATCGCATGGCCTTGTGCCGGCGATGCTTCATTCAAATATCTGCCCTATCAACTTTCGATGGTAGGATAGAGGCCTACCATGGTTTCAACGGGTAACGGGGAATAAGGGTTCGATTCCGGAGAGGGAGCCTGAGAAACGGCTACCACATCCAAGGAAGGCAGCAGGCGCGCAAATTACCCAATCCCGACACGGGGAGGTAGTGACAATAAATAACAATATAGGGCTCTTTTGGGTCTTATAATTGGAATGAGTACAATTTAAATCCCTTAACGAGGAACAATTGGAGGGCAAGTCTGGTGCCAGCAGCCGCGGTAATTCCAGCTCCAATAGCGTATATTAAAGTTGTTGCAGTTAAAAAGCTCGTAGTTGAACTTCAGACCTGGCTGGGCGGTCCGCTTAAC-GGCGT-G--TACTGTCT-GGCTGGGCCTTACCTCTTGGTGAGCCGG--CGTGCCCTTTATTGGTGTGC--GTCGGGGAACCAGGACTTTTACCTTGAGAAAATTAGAGTGTTCAAAGCAGGCC-TATGCCCGAATACATTAGCATGGAATAATAAAATAGGACGTGCGGTTCTATTTTGTTGGTTTCTAGAGTCGCCGTAATGATTAATAGGGATAGTTGGGGGCATTGGTATTGAGTCGCTAGAGGTGAAATTCTTGGATTGACTCAAGACCGACTA-TTGCGAAAGCATTTGCCAAGGATGTTTTCATTAATCAAGAACGAAGGTTAGGGGATCGAAAACGATCAGATACCGTTGTAGTCTTAACAGTAAACTATGCCGACTAGGGATCGGGCG-ACCTCAAATTTGATGTGTCGCTCGGCACCTTACGAGAAATCAAAGTCTTTGGGTTCTGGGGGGAGTATGGTCGCAAGGCTGAAACTTAAAGGAATTGACGGAAGGGCACCACCAGGTGTGGAGCCTGCGGCTTAATTTGACTCAACACGGGGAAACTCACCAGGTCCAGACATAACTAGGATTGACAGATTGATAGCTCTTTCATGATTTTATGGGTGGTGGTGCATGGCCGTTCTTAGTTGGTGGAGTGATTTGTCTGGTTAATTCCGATAACGAACGAGACCTTAACCTGCTAAATAGCCAGGCCGGC-TTTCGCTGGTCGCCGGCTTCTTAGAGGGACTGTCAGCGTCTAGCTGACGGAAGTTTGAGGCAATAACAGGTCTGTGATGCCCTTAGATGTTCTGGGCCGCACGCGCGCTACACTGACAGAGCCAGCGAGTTTTTC--ACCTTGGCCGGAAGGT-CTGGGTAATCTTGTGAAACTCTGTCGTGCTGGGGATAGAGCATTGCAATTATTGCTCTTCAACGAGGAATACCTAGTAAGCGTGAGTCATCAGCTCGCGTTGATTACGTCCCTGCCCTTTGTACACACCGCCCGTCGCTACTACCGATTGAATGGCTTAGTGAGGTCTCCGGATTGGCTTTGGGGAGCCGGCAACGGCACCCTATCGCTGAGAAGCTGATCAAACTTGGTCCAACTTTCAGCAACGGATCTCTTGGCTCTCGCATCGATGAAGAACGCAGCGAAATGCGATAAGTAATGTGAATTGCAGAATT-CAGTGAATCATCGAATCTTTGAACGCACCTTGCGCTCCTTGG-TAT-TCCGAGGAGCATGCCTGTTTGAGTGTC------ATTACCTAGTAACTGCGAGTGAAGCGGGAAAAGCTCAAATTTAAAATCTGGCGGTCTTT---GGCTGTCCGAGTTGTAATCTAGAGAAGTGTTAC-CCGCGTTGGACCGTGTACAAGTC-TCCTGGAATGGAGCGTCATAGA
			GGGTGAGAATCCCGTCTTTGACACGGACT-ACCAAGGCTTT--GTGGTATGCTCTCAAAGAGTCGAGTTGTTTGGGAATGCAGCTCAAAATGGGTGGTAAATTCCATCTAAAGCTAAATATTGGCGAGAGACCGATAGCGAACAAGTACCGTGAGGGAAAGATGAAAAGAACTTTGGAAAGAGAGTTAAACAGTACGTGAAATTGCTGAAAGGGAAACGYTTGAAGTC-AGTCGCGTTGGCT-TGGGATCAGCTTCGCTT-----------TTGCGTGGTGTACTTCCTAGTT--GACGGGTCAGCATCAATTTTGA--CCGCTGGAAAAAGGT-TTGGG-GAAGGTGGCAGCTTA----GGCTGTGTTAT-AGCCCCTTGT-CATATACAGCG-ATTGGGATTGAGGTACTCAGCACGCCGC---------AAG-GCCGGG-----TTTCG-ACCACG--ATCGTGCTTAGGATGCTGGCATAATGGCTTTAAGCGACCCGTCTTGAAACACGGACCAAGGAGTCTAACATGCCTGCGAGTGTTTGGGTGG--AAAACCCGAGCGCGTAATGAAAGTGAAA-GTTGAGATCCCTGTCG-TGGGGAGCATCGACGCCCGGACCAGAACTTTT-GGGACGGATCCGCGGTAGAGCATGTATGTTGGGACCCGAAAGATGGTGAACTATGCCTGAATAGGGTGAAGCCAGAGGAAACTCTGGTGGAGGCTCGTAGCGATTCTGACGTGCAAATCGATCGTCGAATTTGGGTATAGGGGCGAAAGACTAATCGAACCATCTAGTAGCTGGTTCCTGCCGAAGTTTCCCTCAGGATAGCAGAAACTCA------TATCAGATTTATGTGGTAAAGCGAATGATTAGAGGCCTTGGGGTTGAAACAACCTTAACCTATTCTCAAACTTTAAATATGTAAGAACGAGCCGTTTCTTGA-CTGAACCGCTCGGCGATTGA-GAGTTTCTAGTGGGCCATTTTTGGTAAGCAGAACTGGCGATGCGGGATGAACCGAACGCGAGGTTAAGGTGCCGGAATTCACGCTCATCAGACACCACAAAAGGTGTTAGTTCATCTAGACAGCAGGACGGTGGCCATGGAAGTCGGAATCCGCTAAGGAGTGTGTAACAACTCACCTGCCGAATGAACTAGCCCTGAAAATGGATGGCGCTTAAGCGTGATACCCATACCTCGCCGTCAGCGTTGAAGTGACGCGCTGACGAGTAGGCAGGCGTGGAGGTCA
		</sequence>
		<sequence>
			<taxon idref="108_Leucoagaricus_barssii"/>
			---TTTGTACT-GTGAAACTGCGAATGGCTCATTAAATCAGTTATAGTTTATTTGATGATAACTTGCTACATGGATAACTGTGGTAATTCTAGAGCTAATACATGCAA-CAAAGCCCCGACTTCCGGAAGGGGTGTATTTATTAGATAAAAAACCAACGCGGTTC-GCCGCTCCCTTGGTGATTCATAATAACTTCTCGAATCGCATGGCCTTGCGCCGGCGATGCTTCATTCAAATATCTGCCCTATCAACTTTCGATGGTAGGATAGAGGCCTACCATGGTTTCAACGGGTAACGGGGAATAAGGGTTCGATTCCGGAGAGGGAGCCTGAGAAACGGCTACCACATCCAAGGAAGGCAGCAGGCGCGCAAATTACCCAATCCCGACACGGGGAGGTAGTGACAATAAATAACAATATAGGGCTCTTTCGGGTCTTATAATTGGAATGAGTACAATTTAAATCCCTTAACGAGGAACAATTGGAGGGCAAGTCTGGTGCCAGCAGCCGCGGTAATTCCAGCTCCAATAGCGTATATTAAAGTTGTTGCAGTTAAAAAGCTCGTAGTTGAACTTCAGACCTGGCTGGGCGGTCCGCTTAAC-GGCGT-G--TACTGTCT-GGCTGGGCCTTACCTCTTGGTGAGCCGG--CGTGCCCTTTATTGGTGTGC--GTCGGGGAACCAGGACTTTTACCTTGAGAAAATTAGAGTGTTCAAAGCAGGCT-ATTGCCCGAATACATTAGCATGGAATAATAAAATAGGACGTGCGGTTCTATTTTGTTGGTTTCTAGAGTCGCCGTAATGATTAATAGGGATAGTTGGGGGCATTGGTATTGAGCCGCTAGAGGTGAAATTCTTGGATTGGCTCAAGACCGACTA-TTGCGAAAGCATTTGCCAAGGATGTTTTCATTAATCAAGAACGAAGGTTAGGGGATCGAAAACGATCAGATACCGTTGTAGTCTTAACAGTAAACTATGCCGACTAGGGATCGGACG-ACCTCAAAT-TTATGTGTCGTTCGGCACCTTACGAGAAATCAAAGTCTTTGGGTTCTGGGGGGAGTATGGTCGCAAGGCTGAAACTTAAAGGAATTGACGGAAGGGCACCACCAGGTGTGGAGCCTGCGGCTTAATTTGACTCAACACGGGGAAACTCACCAGGTCCAGACATAACTAGGATTGACAGATTGATAGCTCTTTCATGATTTTATGGGTGGTGGTGCATGGCCGTTCTTAGTTGGTGGAGTGATTTGTCTGGTTAATTCCGATAACGAACGAGACCTTAACCTGCTAAATAGCCAGGCCGGC-TCTTGCTGGTCGCCGGCTTCTTAGAGGGACTGTCAGCGTCTAGCTGACGGAAGTTTGAGGCAATAACAGGTCTGTGATGCCCTTAGATGTTCTGGGCCGCACGCGCGCTACACTGACAGAGCCAGCGAGTTCTTA--ACCTTGGCCGGAAGGT-CTGGGTAATCTTGTGAAACTCTGTCGTGCTGGGGATAGAGCATTGCAATTATTGCTCTTCAACGAGGAATACCTAGTAAGCGTGAGTCATCAGCTCGCGTTGATTACGTCCCTGCCCTTTGTACACACCGCCCGTCGCTACTACCGATTGAATGGCTTAGTGAGGTCTTCGGATTGGCTTTGGGGAGCCGGCAACGGCACTCTATTGCTGAGAAGTTGATCAAACTTGGTCCAACTTTCAGCAACGGATCTCTTGGCTCTCGCATCGATGAAGAACGCAGCGAAATGCGATAAGTAATGTGAATTGCAGAATT-CAGTGAATCATCGAATCTTTGAACGCACCTTGCGCTCCTTGG-TAT-TCCGAGGAGCATGCCTGTTTGAGTGTC------AGTACCTAGTAACTGCGAGTGAAGCGGGAAAAGCTCAAATTTAAAATCTGGCGGTCTCT---GGCCGTCCGAGTTGTAATCTAGAGAAGTGCTGC-CCGCGCTGGACCGTGTACAAGTC-TCCTGGAATGGAGCGTCATAGA
			GGGTGAGAATCCCGTCTCTGACACGGACT-ACCAGGGCTTT--GTGGTACGCTCTCAAAGAGTCGAGTTGTTTGGGAATGCAGCTCAAAATGGGTGGTAAATTCCATCTAAAGCTAAATATTGGCGAGAGACCGATAGCGAACAAGTACCGTGAGGGAAAGATGAAAAGAACTTTGGAAAGAGAGTTAAACAGTACGTGAAATTGCTGAAAGGGAAACGCTTGAAGTC-AGTCGCGTTGTCC-GGGGATCAGCCTCGCTT-----------TTGCGTGGTGTACTTTCCGGTT--GACGGGTCAGCATCAATTTTGA--CCGCTGGAAAAAGGC-TTGAG-GAATGTAGCAGCATT----TGCTGTGTTAT-AGCTTCTGGT-CACATACAGCG-GTTGGGATTGAGGAACTCAGCACGCCGC---------AAG-GCCGGG-----TTTCG-ACCACG--TTCGTGCTTAGGATGCTGGCATAATGGCTTTAAGCGACCCGTCTTGAAACACGGACCAAGGAGTCTAACATGCCTGCGAGTGTTTGGGTGG--AAAACCCGAGCGCGTAATGAAAGTGAAA-GTTGAGATCCCTGTCG-TGGGGAGCATCGACGCCCGGACCAGAACTTTT-GGGACGGATCCGCGGTAGAGCATGTATGTTGGGACCCGAAAGATGGTGAACTATGCCTGAATAGGGTGAAGCCAGAGGAAACTCTGGTGGAGGCTCGTAGCGATTCTGACGTGCAAATCGATCGTCAAATTTGGGTATAGGGGCGAAAGACTAATCGAACCATCTAGTAGCTGGTTCCTGCCGAAGTTTCCCTCAGGATAGCAGAAACTCA------TATCAGATTTATGTGGTAAAGCGAATGATTAGAGGCCTTGGGGTTGAAACAACCTTAACCTATTCTCAAACTTTAAATATGTAAGAACGAGCCGTTTCTTGA-TTGAACCGCTCGGCGATTGA-GAGTTTCTAGTGGGCCATTTTTGGTAAGCAGAACTGGCGATGCGGGATGAACCGAACGCGAGGTTAAGGTGCCGGAATTCACGCTCATCAGACACCACAAAAGGTGTTAGTTCATCTAGACAGCAGGACGGTGGCCATGGAAGTCGGAATCCGCTAAGGAGTGTGTAACAACTCACCTGCCGAATGAACTAGCCCTGAAAATGGATGGCGCTTAAGCGTGATACCCATACCTCGCCGTCAGCGTTGAAGTGACGCGCTGACGAGTAGGCAGGCGTGGAGGTCA
		</sequence>
		<sequence>
			<taxon idref="109_Macrolepiota_dolichaula"/>
			AACTTTGTACT-GTGAAACTGCGAATGGCTCATTAAATCAGTTATAGTTTATTTGATGATACCTTGCTACATGGATAACTGTGGTAATTCTAGAGCTAATACATGCAATC-AAGCCCCGACTTCTGGAAGGGGTGTATTTATTAGATAAAAAACCAACGCGGTTC-GCCGCTCCCTTGGTGATTCATAATAACTTCTCGAATCGCATGGCCTTGCGCCGGCGATGCTTCATTCAAATATCTGCCCTATCAACTTTCGATGGTAGGATAGAGGCCTACCATGGTTTCAACGGGTAACGGGGAATAAGGGTTCGATTCCGGAGAGGGAGCCTGAGAAACGGCTACCACATCCAAGGAAGGCAGCAGGCGCGCAAATTACCCAATCCCGACACGGGGAGGTAGTGACAATAAATAACAATATAGGGCTCTTTCGGGTCTTATAATTGGAATGAGTACAATTTAAATCCCTTAACGAGGAACAATTGGAGGGCAAGTCTGGTGCCAGCAGCCGCGGTAATTCCAGCTCCAATAGCGTATATTAAAGTTGTTGCAGTTAAAAAGCTCGTAGTTGAACTTCAGACCTGGCTGGGCGGTCCGCTTAAC-GGCGT-G--TACTGTTT-GGCTGGGCCTTACCTCTTGGTGAGCCGG--CGTGCCCTTAATTGGTGTGC--ATCGGGGAACCAGGACTTTTACCTTGAGAAAATTAGAGTGTTCAAAGCAGGCC-TATGCCCGAATACATTAGCATGGAATAATAAAATAGGACGTGCGGTTCTATTTTGTTGGTTTCTAGARTCGCCGTAATGATTAATAGGGATAGTTGGGGGCATTGGTATTGAGTCGCTAGAGGTGAAATTCTTGGATTGACTCAAGACCAACTA-TTGCGAAAGCATTTGCCAAGGATGTTTTCATTAATCAAGAACGAAGGTTAGGGGATCGAAAACGATCAGATACCGTTGTAGTCTTAACAGTAAACTATGCCGACTAGGGATCGGGTA-ACCTCAAATTTGATGTGTTGCTCGGCACCTTACGAGAAATCAAAGTCTTTGGGTTCTGGGGGGAGTATGGTCGCAAGGCTGAAACTTAAAGGAATTGACGGAAGGGCACCACCAGGTGTGGAGCCTGCGGCTTAATTTGACTCAACACGGGGAAACTCACCAGGTCCAGACATAACTAGGATTGACAGATTGATAGCTCTTTCATGATTTTATGGGTGGTGGTGCATGGCCGTTCTTAGTTGGTGGAGTGATTTGTCTGGTTAATTCCGATAACGAACGAGACCTTAACCTGCTAAATAGCCAGGCCGAC-TTTTGTTGGTCGCCGGCTTCTTAGAGGGACTGTCAGCGTCTAGCTGACGGAAGTTTGAGGCAATAACAGGTCTGTGATGCCCTTAGATGTTCTGGGCCGCACGCGCGCTACACTGACAGAGCCAGCGAGTTTTTC--ACCTTGTCCGGAAGGT-CTGGGTAATCTTGTGAAACTCTGTCGTGCTGGGGATAGAGCATTGCAATTATTGCTCTTCAACGAGGAATACCTAGTAAGCGTGAGTCATCAGCTCGCGTTGATTACGTCCCTGCCCTTTGTACACACCGCCCGTCGCTACTACCGATTGAATGGCTTAGTGAGGTCTCCGGATTGGCTTTGGGGAGCCGGCAACGGCACCTTATTGCTGAGAAGCTGATCAAACTTGGTCCAACTTTCAGCAACGGATCTCTTGGCTCTCGCATCGATGAAGAACGCAGCGAAATGCGATAAGTAATGTGAATTGCAGAATT-CAGTGAATCATCGAATCTTTGAACGCACCTTGCGCTCCTTGG-TAT-TCCGAGGAGCATGCCTGTTTGAGTGTC------ATTA--TAGTAACTGCGAGTGAAGCGGGAAAAGCTCAAATTTAAAATCTGGCGGTCTCT---GGCCGTCCGAGTTGTAATCTAGAGAAGTGCTGC-CCGCGCTGGACCGTGTACAAGTC-TCCTGGAATGGAGCGTCATAGA
			GGGTGAGAATCCCGTCTCTGACACGGACT-ACCAGGGCTTT--GTGGTACGCTCTCAAAGAGTCGAGTTGTTTGGGAATGCAGCTCAAAATGGGTGGTAAATTCCATCTAAAGCTAAATATTGGCGAGAGACCGATAGCGAACAAGTACCGTGAGGGAAAGATGAAAAGAACTTTGGAAAGAGAGTTAAACAGTACGTGAAATTGCTGAAAGGGAAACGCTTGAAGTC-AGTCGCGTTGGCC-GGGGATCAGCCTCGCTTTT---------TTGCGTGGTGTACTTTCTGGTT--GACGGGTCAGCATCAATTTTGA--CCGCTGGAAAAAGGC-TTGGG-GAATGTGGCAGCTTC----GGCTGTGTTAT-AGCCCTTTGT-CACATACAGCG-GTTGGGATTGAGGAACTCAGCACGCCGC---------AAG-GCCGGG-----TTTCG-ACCACG--TTCGTGCTTAGGATGCTGGCATAATGGCTTTAAGCGACCCGTCTTGAAACACGGACCAAGGAGTCTAACATGCCTGCGAGTGTTTGGGTGG--AAAACCCGAGCGCGTAATGAAAGTGAAA-GTTGAGATCCCTGTCG-TGGGGAGCATCGACGCCCGGACCAGAACTTTT-GGGACGGATCCGCGGTAGAGCATGTATGTTGGGACCCGAAAGATGGTGAACTATGCCTGAATAGGGTGAAGCCAGAGGAAACTCTGGTGGAGGCTCGTAGCGATTCTGACGTGCAAATCGATCGTCAAATTTGGGTATAGGGGCGAAAGACTAATCGAACCATCTAGTAGCTGGTTCCTGCCGAAGTTTCCCTC----------------------------------------------------------------------------------------------------------------------------------------------------------------------------------------------------------------------------------------------------------------------------------------------------------------------------------------------------------------------------------------------------------------------------------------------
		</sequence>
		<sequence>
			<taxon idref="110_Agaricus_bisporus"/>
			AAATTTGTACT-GTGAAACTGCGAATGGCTCATTAAATCAGTTATAGTTTATTTGATGATACCTTGCTACATGGATAACTGTGGTAATTCTAGAGCTAATACATGCAATC-AAGCCCCGACTTCCGGAAGGGGTGTATTTATTAGATAAAAAACCAACGCGGTTC-GCCGCTCCCTTGGTGATTCATAATAACTTCTCGAATCGCATGGCCTTGTGCCGGCGATGCTTCATTCAAATATCTGCCCTATCAACTTTCGATGGTAGGATAGAGGCCTACCATGGTTTCAACGGGTAACGGGGAATAAGGGTTCGATTCCGGAGAGGGAGCCTGAGAAACGGCTACCACATCCAAGGAAGGCAGCAGGCGCGCAAATTACCCAATCCCGACACGGGGAGGTAGTGACAATAAATAACAATATAGGGCTCTTTCGGGTCTTATAATTGGAATGAGTACAATTTAAATCCCTTAACGAGGAACAATTGGAGGGCAAGTCTGGTGCCAGCAGCCGCGGTAATTCCAGCTCCAATAGCGTATATTAAAGTTGTTGCAGTTAAAAAGCCCGTAGTTGAACTTCAGGCCTGGTGGGGTGGTCCGCTTAAC-GGCGT-G--TACTGCTC-TGCTGGGTCTTACCTCTTGGTGAGCCGG--CGTGGCCTTCACTGG-TTGC--GTCGGGGAACCAGGACTTTTACCTTGAGAAAATTAGAGTGTTCAAAGCAGGCC-TATGCCTGAATACATTAGCATGGAATAATAAAATAGGACGTGCGGTTCTATTTTGTTGGTTTCTAGAGTCGCCGTAATGATTAATAGGGATAGTTGGGGGCATTGGTATTGAGTCGCTAGAGGTGAAATTCTTGGATTGACTCAAGACCGACTA-CTGCGAAAGCATTTGCCAAGGATGTTTTCATTAATCAAGGACGAAGGTTAGGGGATCGAAAACGATCAGATACCGTTGTAGTCTTAACAGTAAACTATGCCGACTAGGGATCGGGCG-ACCTCAAATTTGATGTGTCGCTCGGCACCTTACGAGAAATCAAAGTTTTTGGGTTCTGGGGGGAGTATGGTCGCAAGGCTGAAACTTAAAGGAATTGACGGAAGGGCACCACCAGGTGTGGAGCCTGCGGCTTAATTTGACTCAACACGGGGAAACTCACCAGGTCCAGACATAACTAGGATTGACAGATTGATAGCTCTTTCATGATTTTATGGGTGGTGGTGCATGGCCGTTCTTAGTTGGTGGAGTGATTTGTCTGGTTAATTCCGATAACGAACGAGACCTTAACCTGCTAAATAGCCAGGCCGGC-TTTTGCTGGTCGCAGGCTTCTTAGAGGGACTGTCAGCGTCTAGCTGACGGAAGTTTGAGGCAATAACAGGTCTGTGATGCCCTTAGATGTTCTGGGCCGCACGCGCGCTACACTGACAGAGCCAGCGAGTTTTTC--ACCTTGGCCGGAAGGT-CTGGGTAATCTTGTGAAACTCTGTCGTGCTGGGGATAGAGCATTGCAATTATTGCTCTTCAACGAGGAATACCTAGTAAGCGTGAGTCATCAGCTCGCGTTGATTACGTCCCTGCCCTTTGTACACACCGCCCGTCGCTACTACCGATTGAATGGCTTAGTGAGGTCTCCGGATTGGCTTTGGGGAACCGGCAACGGCGCCCTATTGCTGAGAAGCTGATCAAACTTGGTCCAACTTTCAGCAACGGATCTCTTGGCTCTCGCATCGATGAAGAACGCAGCGAAATGCGATAAGTAATGTGAATTGCAGAATT-CAGTGAATCATCGAATCTTTGAACGCATCTTGCGCTCCTTGG-TAT-TCCGAGGAGCATGCCTGTTTGAGTGTC------ATTACCTAGTAACTGCGAGTGAAGCGGGAAAAGCTCAAATTTAAAATCTGGCGGTCTTT---GGCCGTCCGAGTTGTAATCTAGAGAAGTAATGC-CCGTGCTGGACCGTGTATAAGTC-TCCTGGGATGGGGCGTCATAGA
			GGGTGAGAATCCCGTCTTTGACACGGACT-ACCAGTGCATT--GTGGTATGCTCTCAAAGAGTCGAGTTGTTTGGGAATGCAGCTCAAAATGGGTGGTAAATTCCATCTAAAGCTAAATATTGGCGAGAGACCGATAGCGAACAAGTACCGTGAGGGAAAGATGAAAAGAACTTTGGAAAGAGAGTTAAACAGTACGTGAAATTGCTGAAAGGGAAACGCTTGAAGTC-AGTCGCGTTGGCC-AGGGATCAGCCTTGCTT-----------TTGCATGGTGTACTTTCTGGTT--GACGGGTCAGCATCAATTTTGA--CCGCTGGAAAAGGGC-CTGGG-GAATGTGGCAGCTTC----GGCTGTGTTAT-AGCCCCTGGT-CGCATACAGTG-GTTGGGATTGAGGAACTCAGCACGCCGC---------AAG-GCCGGG-----TTTCG-ACCACG--TTCGTGCTTAGGATGCTGGCATAATGGCTTTAAGCGACCCGTCTTGAAACACGGACCAAGGAGTCTAACATGCCTGCGAGTATTTGGGTGG--AAAACCCGACTGCGCAATGAAAGTGAAA-GTTGAGATCCCTGTCG-TGGGGAGCATCGACGCCCGGACCAGAACTTTT-GGGACGGATCCGCGGTGGAGCATGTATGTTGGGACCCGAAAGATGGTGAACTATGCCTGAATAGGGTGAAGCCAGAGGAAACTCTGGTGGAGGCTCGTAGCGATTCTGACGTGCAAATCGATCGTCAAATTTGGGTATAGGGGCGAAAGACTAATCGAACCATCTAGTAGCTGGTTCCTGCCGAAGTTTCCCTCAGGATAGCAGAAACTCA------TATCAGATTTATGTGGTAAAGCGAATGATTAGAGGCCTTGGGGTTGAAACAACCTTAACCTATTCTCAAACTTTAAATATGTAAGAACGAGCCGTTTCTTGA-TTGAACCGCTCGGCGATTGA-GAGTTTCTAGTGGGCCATTTTTGGTAAGCAGAACTGGCGATGCGGGATGAACCGAACGCGAGGTTAAGGTGCCGGAATTCACGCTCATCAGACACCACAAAAGGTGTTAGTTCATCTAGACAGCAGGACGGTGGCCATGGAAGTCGGAACCCGCTAAGGAGTGTGTAACAACTCACCTGCCGAATGAACTAGCCCTGAAAATGGATGGCGCTTAAGCGTGATACCCATACCTCGCCGTCAGTGTTAAAGTGATGCGCTGACGAGTAGGCAGGCGTGGAGGTCA
		</sequence>
		<sequence>
			<taxon idref="111_Cortinarius_iodes"/>
			AATTTTGTACT-GTGAAACTGCGAATGGCTCATTAAATCAGTTATAGTTTATTTGATGTTACCTTGCTACATGGATAACTGTGGTAATTCTAGAGCTAATACATGCAATC-AAGCCCTGACTTCCGGGAGGGGTGTATTTATTAGATAAAAAACCAACGCGGCTC-GCCGCTCCCTTGGTGATTCATAATAACTTGTCGAATCGCATGGCCTTGTGCCGGTGATGCTTCATTCAAATATCTGCCCTATCAACTTTCGATGGTAGGATAGAGGCCTACCATGGTTTCAACGGGTAACGGGGAATAAGGGTTCGATTCCGGAGAGGGAGCCTGAGAAACGGCTACCACATCCAAGGAAGGCAGCAGGCGCGCAAATTACCCAATCCCGACACGGGGAGGTAGTGACAATAAATAACAATATAGGGCCCTTTCGGGTCTTATAATTGGAATGAGTACAATTTAAATCCCTTAACGAGGAACAATTGGAGGGCAAGTCTGGTGCCAGCAGCCGCGGTAATTCCAGCTCCAATAGCGTATATTAAAGTTGTTGCAGTTAAAAAGCTCGTAGTTGAACTTCAGGCTTGGCTGGGCGGTCTGCTTAAC-GGCAT-G--TACTGTCT-GGCTGAGTCTTACTTCTTGGTGAGCCGG--TGTGCCCTTCATTGGTGTGC--ATTGGGGAACCAGGACTTTTACCTTGAGAAAATTAGAGTGTTCAAAGCAGGCC-TATGCCCGAATACATTAGCATGGAATAATAAAATAGGACGTGCGGTTCTATTTTGTTGGTTTCTAGAGTCGCCGTAATGATTAATAGGGATAGTTGGGGGCATTGGTATTGAGTCGCTAGAGGTGAAATTCTTGGATTGACTCAAGACCAACTA-TTGCGAAAGCATTTGCCAAGGATGTTTTCATTAATCAAGAACGAAGGTTAGGGGATCGAAAACGATCAGATACCGTTGTAGTCTTAACAGTAAACTATGCCGACTAGGGATCGGGCA-ACCTCAATTATGATGTGTTGCTCGGCACCTTACGAGAAATCAAAGTCTTTGGGTTCTGGGGGGAGTATGGTCGCAAGGCTGAAACTTAAAGGAATTGACGGAAGGGCACCACCAGGTGTGGAGCCTGCGGCTTAATTTGACTCAACACGGGGAAACTCACCAGGTCCAGACATAACTAGGATTGACAGATTGATAGCTCTTTCATGATTTTATGGGTGGTGGTGCATGGCCGTTCTTAGTTGGTGGAGTGATTTGTCTGGTTAATTCCGATAACGAACGAGACCTTAACCTGCTAAATAGCCAGGCCGGC-TTTTGCTGGTCGCCGGCTTCTTAGAGGGACTGTTGGCATCTAGCTAACGGAAGTTTGAGGCAATAACAGGTCTGTGATGCCCTTAGATGTTCTGGGCCGCACGCGCGCTACACTGACAGAGCCAGCGAGTTATTC--ACCTTTGCCGGAAGGC-CTGGGTAATCTTGTGAAACTCTGTCGTGCTGGGGATAGAGCATTGCAATTATTGCTCTTCAACGAGGAATACCTAGTAAGCGTGAGTCATCAGCTCGCGTTGATTACGTCCCTGCCCTTTGTACACACCGCCCGTCGCTACTACCGATTGAATGGCTTAGTGAGGTCTCCGGATTGGCTTTGGCGCGCCGGAAACGGCATGCTATTGCTGAGAAGTTGATCAAACTTGGTCCAACTTTCAGCAACGGATCTCTTGGCTCTCGCATCGATGAAGAACGCAGCGAAATGCGATAAGTAATGTGAATTGCAGAATT-CAGTGAATCATCGAATCTTTGAACGCACCTTGCGCTCCTTGG-TAT-TCCGAGGAGCATGCCTGTTTGAGTGTC------ATTACCTAGTAACTGCGAGTGAAGCGGGAAAAGCTCAAATTTAAAATCTGTCAGTCTTT---GGCTGTCCGAGTTGTAATCTAGAGAAGTGTTAT-CCGCGCTGGACCGTGTACAAGTC-TCCTGGAATGGAGCGTCATAGA
			GGGTGAGAATCCCGTCTTTGACACGGACT-GCCAGGGCTTT--GTGATGCGCTTTCAAAGAGTCGAGTTGTTTGGGAATGCAGCTCAAAATGGGTGGTAAATTCCATCTAAAGCTAAATATTGGCGAGAGACCGATAGCGAACAAGTACCGTGAGGGAAAGATGAAAAGAACTTTGGAAAGAGAGTTAAACAGTACGTGAAATTGCTGAAAGGGAAACGCTTGAAGTC-AGTCGCGTTGGCC-AGGGATCAACCTTGCTT-----------TTGCTTGGTGTACTTCCTGGTT--GACGGGTCAGCATCAATTTTGA--CTGCTGGAGAAAAAT-TAAGG-GAATGTAGCATCTTTTAT-GGATGTGTTAT-AGACCTTGGT-TGTATACAGTG-GTTGGGATTGAGGAACTCAGCACGCCGC---------AAG-GCCGGATTTT-TTAAA-ATCACG--TACGTGCTTAGGATGCTGGCATAATGGCTTTAATCGACCCGTCTTGAAACACGGACCAAGGAGTCTAACATGCCTGCGAGTGTTTGGGTGG--AAAACTCGAGCGCGTAATGAAAGTGAAA-GTTGAGATCCCTGTCA-TGGGGAGCATCGACGCCCGGACCAGACCTTTT-GTGACGGTTCCGCGGTAGAGCATGTATGTTGGGACCCGAAAGATGGTGAACTATGCCTGAATAGGGTGAAGCCAGAGGAAACTCTGGTGGAGGCTCGTAGCGATTCTGACGTGCAAATCGATCGTCAAATTTGGGTATAGGGGCGAAAGACTAATCGAACCATCTAGTAGCTGGTTCCTGCCGAAGTTTCCCTCAGGATAGCAGAAACTCA------TATCAGATTTATGTGGTAAAGCGAATGATTAGAGGCCTTGGGGTTGAAACAACCTTAACCTATTCTCAAACTTTAAATATGTAAGAACAAGCCGTCTCTTGA-TTGGACTGCTTGGCGATTGA-GAGTTTCTAGTGGGCCATTTTTGGTAAGCAGAACTGGCGATGCGGGATGAACCGAACGCGAGGTTAAGGTGCCGGAATTTACGCTCATCAGACACCACAAAAGGTGTTAGTTCATCTAGACAGCAGGACGGTGGCCATGGAAGTCGGAATCCGCTAAGGAGTGTGTAACAACTCACCTGCCGAATGAACTAGCCCTGAAAATGGATGGCGCTTAAGCGTGATACCCATACCTCGCCGTCAGTGTTGAAATGACACGCTGACGAGTAGGCAGGCGTGGAGGTCA
		</sequence>
		<sequence>
			<taxon idref="112_Phaeomarasmius_proximans"/>
			AAGTTTGTACT-GTGAAACTGCGAATGGCTCATTAAATCAGTTATAGTTTATTTGATGTTACCTTGCTACATGGATAACTGTGGTAATTCTAGAGCTAATACATGCAATC-AAGCCCCGACTTCCGGAAGGGGTGTATTTATTAGATAAAAAACCAACGCGGCTC-GCCGCTCCCTTGGTGATTCATAATAACTTCTCGAATCGCATGGCCTTGTGCCGGCGATGCTTCATTCAAATATCTGCCCTATCAACTTTCGATGGTAGGATAGAGGCCTACCATGGTTTCAACGGGTAACGGGGAATAAGGGTTCGATTCCGGAGAGGGAGCCTGAGAAACGGCTACCACATCCAAGGAAGGCAGCAGGCGCGCAAATTACCCAATCCCGACACGGGGAGGTAGTGACAATAAATAACAATATAGGGCTCTTTCGGGTCTTATAATTGGAATGAGTACAATTTAAATCCCTTAACGAGGAACAATTGGAGGGCAAGTCTGGTGCCAGCAGCCGCGGTAATTCCAGCTCCAATAGCGTATATTAAAGTTGTTGCAGTTAAAAAGCTCGTAGTTGAACTTCAGACCTGGCCGGGTGGTCCGCTTAAC-GGCGT-G--TACTATTT-GGCTGGGCCTTACCTCTTGGTGAGCCGG--CGTGCCCTTTATTGG-GTGC--ATCGGGGAACCAGGACTTTTACCTTGAGAAAATTAGAGTGTTCAAAGCAGGCC-TATGCCCGAATACATTAGCATGGAATAATAAAATAGGACGTGCGGTTCTATTTTGTTGGTTTCTAGAGTCGCCGTAATGATTAATAGGGATAGTTGGGGGCATTGGTATTGAGTCGCTAGAGGTGAAATTCTTGGATTGACTCAAGACCAACTA-TTGCGAAAGCATTTGCCAAGGATGTTTTCATTAATCAAGAACGAAGGTTAGGGGATCGAAAACGATCAGATACCGTTGTAGTCTTAACAGTAAACTATGCCGACTAGGGATCGGGCG-ACCTCAATTATGATGTGTCGCTCGGCACCTTACGAGAAATCAAAGTCTTTGGGTTCTGGGGGGAGTATGGTCGCAAGGCTGAAACTTAAAGGAATTGACGGAAGGGCACCACCAGGTGTGGAGCCTGCGGCTTAATTTGACTCAACACGGGGAAACTCACCAGGTCCAGACATAACTAGGATTGACAGATTGATAGCTCTTTCATGATTTTATGGGTGGTGGTGCATGGCCGTTCTTAGTTGGTGGAGTGATTTGTCTGGTTAATTCCGATAACGAACGAGACCTTAACCTGCTAAATAGCCAGGCCGGC-TTTCGCTGGTCGCCGGCTTCTTAGAGGGACTGTCAGCGTCTAGCTGACGGAAGTTTGAGGCAATAACAGGTCTGTGATGCCCTTAGATGTTCTGGGCCGCACGCGCGCTACACTGACAGAGCCAGCGAGTTTTTC--ACCTTGGCCGGAAGGT-CTGGGTAATCTTGTGAAACTCTGTCGTGCTGGGGATAGAGCATTGCAATTATTGCTCTTCAACGAGGAATACCTAGTAAGCGTGAGTCATCAGCTCGCGTTGATTACGTCCCTGCCCTTTGTACACACCGCCCGTCGCTACTACCGATTGAATGGCTTAGTGAGGTCTCCGGATTGGCTTTGGGGAGCCGGCGACGGCACCCTATTGCTGAGAAGCTGATCAAACTTGGTCCAACTTTCAGCAACGGATCTCTTGGCTCTCGCATCGATGAAGAACGCAGCGAAATGCGATAAGTAATGTGAATTGCAGAATT-CAGTGAATCATCGAATCTTTGAACGCACCTTGCGCTCCTTGG-TAT-TCCGAGGAGCATGCCTGTTTGAGTGTC------ATTACCTAGTAACTGCGAGTGAAGCGGGAAAAGCTCAAATTTAAAATCTGGCAGTTT-----CACTGTCCGAGTTGTAATCTAGAGAAGTGTTAT-CCGCGCTGGACCGTGTACAAGTC-TCCTGGAATGGAGCGTCATAGA
			GGGTGAGAATCCCGTCTTTGACACGGACT-ACCAGGGCTTT--GTGATGCGCTCTCAAAGAGTCGAGTTGTTTGGGAATGCAGCTCAAAATGGGTGGTAAATTCCATCTAAAGCTAAATATTGGCGAGAGACCGATAGCGAACAAGTACCGTGAGGGAAAGATGAAAAGAACTTTGGAAAGAGAGTTAAACAGTACGTGAAATTGCTGAAAGGGAAACGCTTGAAGTC-AGTCGCGTTGGCC-GGGAATCAACCTTGCTT-----------TTGCTGGGCGTATTTTCTAGTC--GACGGGTCAACATCAGTTTTGA--CCGTTGGATAAAGGC-ATGAG-GAATGTGGCATCTTC----GGATGTGTTAT-AGCCCTGTGT-CGCATACAACG-GTTGGGACTGAGGAACTCAGCGCGCCGA---------AAG-GCCGGGT----CTTTG-ACCACG--TTCGCGCTTAGGATGTTGGCATAATGGCTTTAATCGACCCGTCTTGAAACACGGACCAAGGAGTCTAACATGCCTGCGAGTGTTTGGGTGG--AAAACCCGAGCGCGTAATGAAAGTGAAA-GTTGAGATCCCTGTCG-TGGGGAGCATCGACGCCCGGACCAGACCTTTT-GTGACGGATCCGCGGTAGAGCATGTATGTTGGGACCCGAAAGATGGTGAACTATGCCTGAATAGGGTGAAGCCAGAGGAAACTCTGGTGGAGGCTCGTAGCGATTCTGACGTGCAAATCGATCGTCAAATTTGGGTATAGGGGCGAAAGACTAATCGAACCATCTAGTAGCTGGTTCCTGCCGAAGTTTCCCTCAGGATAGCAGAAACTCA------TTTCAGATTTATGTGGTAAAGCGAATGATTAGAGGCCTTGGGGTTGAAACAACCTTAACCTATTCTCAAACTTTAAATATGTAAGAACGAGCCGTCTCTTGA-TTGGACCGCTCGGCGATTGA-GAGTTTCTAGTGGGCCATTTTTGGTAAGCAGAACTGGCGATGCGGGATGAACCGAACGCGAGGTTAAGGTGCCGGAATTCACGCTCATCAGACACCACAAAAGGTGTTAGTTCATCTAGACAGCAGGACGGTGGCCATGGAAGTCGGAATCCGCTAAGGAGTGTGTAACAACTCACCTGCCGAATGAACTAGCCCTGAAAATGGATGGCGCTTAAGCGTGATACCCATACCTCGCCGTCAGCGTTGAAGTGACGCGCTGACGAGTAGGCAGGCGTGGAGGTCA
		</sequence>
		<sequence>
			<taxon idref="113_Simocybe_serrulata"/>
			AAGTTTGTACT-GTGAAACTGCGAATGGCTCATTAAATCAGTTATAGTTTATTTGATGTTACCTTGCTACATGGATAACTGTGGTAATTCTAGAGCTAATACATGCAATC-AAGCCCCGACTTCCGGGAGGGGTGTATTTATTAGATAAAAAACCAACGCGGCTC-GCCGCTCCCTTGGTGATTCATAATAACTTCTCGAATCGCATGGCCTTGTGCCGGCGATGCTTCATTCAAATATCTGCCCTATCAACTTTCGATGGTAGGATAGAGGCCTACCATGGTTTCAACGGGTAACGGGGAATAAGGGTTCGATTCCGGAGAGGGAGCCTGAGAAACGGCTACCACATCCAAGGAAGGCAGCAGGCGCGCAAATTACCCAATCCCGATACGGGGAGGTAGTGACAATAAATAACAATATAGGGCTCTTTCGGGTCTTATAATTGGAATGAGTACAATTTAAATCTCTTAACGAGCACCAATTGGAGGGCAAGTCTGGTGCCAGCAGCCGCGGTAATTCCAGCTCCAATAGCGTATATTAAAGTTGTTGCAGTTAAAAAGCTCGTAGTTGAACTTCAGACCTGGCTGGGCGGTCCGCTTAAC-GGCGT-G--TACTGTCT-GGCTGGGCCTTACCTCTTGGTGAGCCGG--CGTGCCCTTTATTGG-ATGC--GTCGGGGAACCAGGACTTTTACCTTGAGAAAATTAGAGTGTTCAAAGCAGGCC-TATGCCCGAATACATTAGCATGGAATAATAAAATAGGACGTGCGGTTCTATTTTGTTGGTTTCTAGAGTCGCCGTAATGATTAATAGGGATAGTTGGGGGCATTGGTATTGAGTCGCTAGAGGTGAAATTCTTGGATTGACTCAAGACCAACTA-TTGCGAAAGCATTTGCCAAGGATGTTTTCATTAATCAAGAACGAAGGTTAGGGGATCGAAAACGATTAGATACCGTTGTAGTCTTAACAGTAAACTATGCCGACTAGGGATCGGGCG-ACCTCAATTATTATGTGTCGCTCGGCACCTTACGAGAAATCAAAGTCTTTGGGTTCTGGGGGGAGTATGGTCGCAAGGCTGAAACTTAAAGGAATTGACGGAAGGGCACCACCAGGTGTGGAGCCTGCGGCTTAATTTGACTCAACACGGGGAAACTCACCAGGTCCAGACATTTCTAGGATTGACAGATTGATAGCTCTTTCATGATTTTATGGGTGGTGGTGCATGGCCGTTCTTAGTTGGTGGAGTGATTTGTCTGGTTAATTCCGATAACGAACGAGACCTTAACCTGCTAAATAGCCAGGCCGGC-TCTCGCTGGTCGCCGGCTTCTTAGAGGGACTGTCAGCGTGTAGCTGACGTAAGTTTGAGGCAATAACAGGTCTGTGATGCCCTTAGATGTTCTGGGCCGCACGCGCGCTACACTGACAGAGCCAGCGAGTTTTTC--ACCTTGGCCGGAAGGT-CTGGGTAATCTTGTGAAACTCTGTCGTGCTGGGGATAGAGCATTGCAATTATTGCTCTTCAACGAGGAATACCTAGTAAGCGTGAGTCATCAGCTCGCGTTGATTACGTCCCTGCCCTTTGTACACACCGCCCGTCGCTACTACCGATTGAATGGCTTAGTGAGGTCTTCGGATTGGCTTTGGGGATCCGGCAACGGAACCCTATTGCTGAGAAG----------------CAACTTTCAGCAACGGATCTCTTGGCTCTCGCATCGATGAAGAACGCAGCGAAATGCGATAAGTAATGTGAATTGCAGAATT-CAGTGAATCATCGAATCTTTGAACGCATCTTGCGCTCCTTGG-TAT-TCCGAGGAGCATGCCTGTTTGAGTGTC------ATTACCTAGTAACTGCGAGTGAAGCGGGAAAAGCTCAAATTTAAAATCTGGCGGCTT-----YGTCGTCCGAGTTGTAATCTAGAGAAGTGTTAC-CCGCGTTGGACCGTGTACAAGTC-TCCTGGAATGGAGCGTCATAGA
			GGGTGAGAATCCCGTCTTTGACACGGACT-ACCAAGGCTTT--GTGGTGCGCTCTCAAAGAGTCGAGTTGTTTGGGAATGCAGCTCAAAATGGGTGGTAAATGCCATCTAAAGCTAAATATTGGCGAGAGACCGATAGCGAACAAGTACCGTGAGGGAAAGATGAAAAGAACTTTGGAAAGAGAGTTAAACAGTACGTGAAATTGCTGAAAGGGAAACGCTTGAAGTC-AGTCACGCTGCYT--GAAATCAACCTTGCTT-----------TTGCTTGGTGTACTTTCTGGTT--G-CGGGTCAACATCAATTTTGA--TCAGTGGATAAAGGC-TGTGG-AAATGTGGCTCCCTC----GGGAGTGTTAT-AGTCTGCTGT-TGTATACACTG-ATTGGGATTGAGGCACTCAGCGCGCCGC---------AAG-GCCGGG-----ATTCG-TCCACG--TTCGCGCTTAGGATGTTGGCATAATGGCTTTAATCGACCCGTCTTGAAACACGGACCAAGGAGTCTAACATGCCTGCGAGTATTTGGGTGG--AAAACCCGAGTGCGCAATGAAAGTAAAA-ATTGAGATCCCTGTCG-TGGGGAGCATCGATGCCCGGACCAGATGTTTA-CTGACGGATCCGCGGTTGAGCATGTATGTTGGGACCCGAAAGATGGTGAACTATGCCTGAATAGGGTGAAGCCAGAGGAAACTCTGGTGGAGGCTCGTAGCGATTCTGACGTGCAAATCGATCGTCAAATTTGGGTATAGGGGCGAAAGACTAATCGAACCATCTAGTAGCTGGTTCCTGCCGAAGTTTCCCTCAGGATAGCAGAAACTCA------TATCAGATTTATGTGGTAAAGCGAATGATTAGAGGCCTTGGGGTTGAAACAACCTTAACCTATTCTCAAACTTTAAATATGTAAGAACGAGCCGTCTCTTGA-CTGGACCGCTCGGCGATTGA-GAGTTTCTAGTGGGCCATTTTTGGTAAGCAGAACTGGCGATGCGGGATGAACCGAACGTGAGGTTAAGGTGCCGGAATTCACGCTCATCAGACACCACAAAAGGTGTTAGTTCATCTAGACAGCAGGACGGTGGCCATGGAAGTCGGAATCCGCTAAGGAGTGTGTAACAACTCACCTGCCGAATGAACTAGCCCTGAAAATGGATGGCGCTTAAGCGTGATACCCATACCTCGCCGTCAGCGTTGAAGTGACGCGCTGACGAGTAGGCAGGCGTGGAGGTCA
		</sequence>
		<sequence>
			<taxon idref="114_Inocybe_dulcamara"/>
			AAGTTTGTACT-GTGAAACTGCGAATGGCTCATTAAATCAGTTATAGTTTATTTGATGATAAATTGCTACATGGATAACTGTGGTAATTCTAGAGCTAATACATGCAATC-AAGCCCCGACTTTCGGAAGGGGTGTATTTATTAGATAAAAAACCAACGCGGCTC-GCCGCTCCCTTGGTGATTCATAATAACTTGTCGAATCGCATGGCCTTGTGCCGGCGATGCTTCATTCAAATATCTGCCCTATCAACTTTCGATGGTAGGATAGAGGCCTACCATGGTTTCAACGGGTAACGGGGAATAAGGGTTCGATTCCGGAGAGGGAGCCTGAGAAACGGCTACCACATCCAAGGAAGGCAGCAGGCGCGCAAATTACCCAATCCCGACACGGGGAGGTAGTGACAATAAATAACAATATAGGGCTCTTTCGGGTCTTATAATTGGAATGAGAACAATTTAAATCCCTTAACGAGGAACAATTGGAGGGCAAGTCTGGTGCCAGCAGCCGCGGTAATTCCAGCTCCAATAGCGTATATTAAAGTTGTTGCAGTTAAAAAGCTCGTAGTTGAACTTCAGACCTGGCTGGGTGGTCCGCTTAAC-GGCGA-G--TACTGTCT-GGCTGGGCCTTACCTCTTGGTGAGCCGG--CGTGTCCTTTATTGG-ATGC--GTTGGGGAACCAGGACCTTTACCTTGAGAAAATTAGAGTGTTCAAAGCAGGCC-TATGCCCGAATACATTAGCATGGAATAATAAAATAGGACGTGTGGTTCTATTTTGTTGGTTTCTAGAGTCGCCGTAATGATTAATAGGGATAGTTGGGGGCATTGGTATTGAGTCGCTAGAGGTGAAATTCTTGGATTGACTCAAGACCAACTA-TTGCGAAAGCATTTGCCAAGGATGTTTTCATTAATCAAGAACGAAGGTTAGGGGATCGAAAACGATTAGATACCGTTGTAGTCTTAACAGTAAACTATGCCGACTAGGGATCGGGCG-ACCTCAATTTTTATGTGTCGCTCGGCACCTTACGAGAAATCAAAGTCTTTGGGTTCTGGGGGGAGTATGGTCGCAAGGCTGAAACTTAAAGGAATTGACGGAAGGGCACCACCAGGTGTGGAGCCTGCGGCTTAATTTGACTCAACACGGGGAAACTCACCAGGTCCAGACATAACTAGGATTGACAGATTGATAGCTCTTTCATGATTTTATGGGTGGTGGTGCATGGCCGTTCTTAGTTGGTGGAGTGATTTGTCTGGTTAATTCCGATAACGAACGAGACCTTAACCTGCTAAATAGCCAGGCCGGC-TTTGGCTGGTCGCCGGCTTCTTAGAGGGACTGTCAGCGTGTAGCTGACGGAAGTTTGAGGCAATAACAGGTCTGTGATGCCCTTAGATGTTCTGGGCCGCACGCGCGCTACACTGACAGAGCCAGCGAGTATTTC--ACCTTGGCCGGAAGGT-CTGGGTAATCTTGTGAAACTCTGTCGTGCTGGGGATAGAGCATTGCAATTATTGCTCTTCAACGAGGAATACCTAGTAAGCGTGAGTCATCAGCTCGCGTTGATTACGTCCCTGCCCTTTGTACACACCGCCCGTCGCTACTACCGATTGAATGGCTTAGTGAGGTCTCCGGATTGGCTTTGGGGATCCGGCAACGGAACCCTATTGCTGAGAAGTTGATCAAACTTGGTCCAACTTTCAGCAACGGATCTCTTGGCTCTCGCATCGATGAAGAACGCAGCGAAATGCGATAAGTAATGTGAATTGCAGAATT-CAGTGAATCATCGAATCTTTGAACGCACCTTGCGCTCCCTGG-TAT-TCCAAGGAGCATGCCTGTTTGAGTATC------ATTACCTAGTAACTGCGAGTGAAGCGGGAAAAGCTCAAATTTAAAATCTGACAGTTGTTCT-GGCTGTCCGAGTTGTAATCTAGAGAAGTGTTAC-CCGCGCTGGACCGTGTACAAGTC-TCCTGGAATGGAGCATCATAGA
			GGGTGAGAATCCCGTCTTTGACATGGACT-ACCAGGGCTTT--GTGGTGCGCTCTCAAAGAGTCGAGTTGTTTGGGAATGCAGCTCAAAATGGGTGGTAAATGCCATCTAAAGCTAAATATTGGCGAGAGACCGATAGCGAACAAGTACCGTGAGGGAAAGATGAAAAGAACTTTGGAAAGAGAGTTAAACAGTACGTGAAATTGCTGAAAGGGAAACGCTTGAAGTC-AGTCGCATTGACT-GGAAATCAACCTTGCTT-----------TTGCTTGGTGTATTTTCTGGCT-TGATGGGTCAGCATCAATTTTGG--TCGCTGGATAAAGGC-TTGGG-GAATGTGGCATCTTA----GGATGTGTTAT-AGCCCTTGGT-TGCATACAGCG-GTTGGGATTGAGGAACTCAGCACGCCGC---------AAG-GCCGGGTCAA-TTTTG-ACCACGTTTACGTGCTTAGGATGCTGGCATAATGGCTTTAATCGACCCGTCTTGAAACACGGACCAAGGAGTCTAACATGCCTGCGAGTGTTTGGGTGG--AAAACCCATGCGCGCAATGAAAGTGAAAAGTTGAGATCCCTGTCG-TGGGGAGCATCGACGCCCAGACCAGACCTTTT-GTGACGGATCTGCGGTAGAGCATGTATGTTGGGACCCGAAAGATGGTGAACTATGCCTGAATAGGGTGAAGCCAGAGGAAACTCTGGTGGAGGCTCGTAGCGATTCTGACGTGCAAATCGATCGTCAAATTTGGGTATAGGGGCGAAAGACTAATCGAACCATCTAGTAGCTGGTTCCTGCCGAAGTTTCCCTCAGGATAGCAGAAACTCA------TATCAGATTTATGTGGTAAAGCGAATGATTAGAGGCCTTGGGGTTGAAACAACCTTAACCTATTCTCAAACTTTAAATATGTAAGAACAAGCCGTCTCTTGA-CTGGACCGCTTGGCGATTGA-GAGTTTCTAGTGGGCCATTTTTGGTAAGCAGAACTGGCGATGCGGGATGAACCGAACGCGAGGTTAAGGTGCCGGAATTCACGCTCATCAGACACCACAAAAGGTGTTAGTTCATCTAGACAGCAGGACGGTGGCCATGGAAGTCGGAATCCGCTAAGGAGTGTGTAACAACTCACCTGCCGAATGAACTAGCCCTGAAAATGGATGGCGCTT----------------------------------------------------------------------
		</sequence>
		<sequence>
			<taxon idref="115_Stropharia_ambigua"/>
			AAATTTGTACT-GTGAAACTGCGAATGGCTCATTAAATCAGTTATAGTTTATTTGATGTTAACTTGCTACATGGATAACTGTGGTAATTCTAGAGCTAATACATGCAATC-AAGCCCCGACTTCCGGAAGGGGTGTATTTATTAGATAAAAAACCAACGCGGCTC-GCCGCTCCCTTGGTGATTCATAATAACTTCTCGAATCGCATGGCCTTGTGCCGGCGATGCTTCATTCAAATATCTGCCCTATCAACTTTCGATGGTAGGATAGAGGCCTACCATGGTTTCAACGGGTAACGGGGAATAAGGGTTCGATTCCGGAGAGGGAGCCTGAGAAACGGCTACCACATCCAAGGAAGGCAGCAGGCGCGCAAATTACCCAATCCCGACACGGGGAGGTAGTGACAATAAATAACAATATAGGGCTCTTTTGGGTCTTATAATTGGAATGAGTACAATTTAAATCTCTTAACGAGGAACAATTGGAGGGCAAGTCTGGTGCCAGCAGCCGCGGTAATTCCAGCTCCAATAGCGTATATTAAAGTTGTTGCAGTTAAAAAGCTCGTAGTTGAATTTCAGACCTGGCCGGGTGGTCCGCTTAAC-GGCGT-G--TACTGTCT-GGCTGGGCCTTACCTCTTGGTGAGCCGG--CGTATTCTTTTTTAGTGTGC--GTCGGGGAACCAGGACTTTTACCTTGAGAAAATTAGAGTGTTCAAAGCAGGCC-TATGCCCGAATACATTAGCATGGAATAATAAAATAGGACGTGCGGTTCTATTTTGTTGGTTTCTAGAGTCGCCGTAATGATTAATAGGGATAGTTGGGGGCATTGGTATTGAGTCGCTAGAGGTGAAATTCTTGGATTGACTCAAGACCAACTA-TTGCGAAAGCATTTGCCAAGGATGTTTTCATTAATCAAGAACGAAGGTTAGGGGATCGAAAACGATCAGATACCGTTGTAGTCTTAACAGTAAACTATGCCGACTAGGGATCGGGCG-ACCTCAATTATGATGTGTCGCTCGGCACCTTACGAGAAATCAAAGTCTTTGGGTTCTGGGGGGAGTATGGTCGCAAGGCTGAAACTTAAAGGAATTGACGGAAGGGCACCACCAGGTGTGGAGCCTGCGGCTTAATTTGACTCAACACGGGGAAACTCACCAGGTCCAGACATAACTAGGATTGACAGATTGATAGCTCTTTCATGATTTTATGGGTGGTGGTGCATGGCCGTTCTTAGTTGGTGGAGTGATTTGTCTGGTTAATTCCGATAACGAACGAGACCTTAACCTGCTAAATAGCCAGGCCGGC-TTTCGCTGGTCGCCGGCTTCTTAGAGGGACTGTCAGCGTCTAGCTGACGGAAGTTTGAGGCAATAACAGGTCTGTGATGCCCTTAGATGTTCTGGGCCGCACGCGCGCTACACTGACAGAGCCAGCGAGTTTTTT--TCCTTGACCGGAAGGT-CTGGGTAATCTTGTGAAACTCTGTCGTGCTGGGGATAGAGCATTGCAATTATTGCTCTTCAACGAGGAATACCTAGTAAGCGTGAGTCATCAGCTCGCGTTGATTACGTCCCTGCCCTTTGTACACACCGCCCGTCGCTACTACCGATTGAATGGCTTAGTGAGGTCTCCGGATTGGCTTTGGGGAGCCGGCAACGGCACCCTATTGCTGAGAAGCTGATCAAACTTGGTCCAACTTTCAGCAACGGATCTCTTGGCTCTCGCATCGATGAAGAACGCAGCGAAATGCGATAAGTAATGTGAATTGCAGAATT-CAGTGAATCATCGAATCTTTGAACGCACCTTGCGCTCCTTGG-TAT-TCCGAGGAGCATGCCTGTTTGAGTGTC------ATTACCTAGTAACTGCGAGTGAAGCGGGAAAAGCTCAAATTTAAAATCTGGCGGTCTTT---GGCCGTCCGAGTTGTAATCTAGAGAAGTGTTAT-CCGCGCTGGACCGTGTACAAGTC-TCCTGGAATGGAGCGTCATAGA
			GGGTGAGAATCCCGTCTTTGACACGGACT-GCCAGGGCTTT--GTGATGCGCTCTCAAAGAGTCGAGTTGTTTGGGAATGCAGCTCAAAATGGGTGGTAAATTCCATCTAAAGCTAAATATTGGCGAGAGACCGATAGCGAACAAGTACCGTGAGGGAAAGATGAAAAGAACTTTGGAAAGAGAGTTAAACAGTACGTGAAATTGCTGAAAGGGAAACGCTTGAAGTC-AGTCGCATTGTCT-GAGAATCAACCTTGCTT-----------TTGCTGGGCGTACTTCTTAGAT--GATGGGTCAGCATCAATTTTGA--CCGTTGGATAAAGTC-TAAAG-GAATGTGGCATCCTC----GGATGTGTTAT-AGCCTTTGGT-CGCATACAACG-ATTGGGATTGAGGAACTCAGCACGCCGA---------AAG-GCCGGGTA---CTTGT-ACCACG--TTCGTGCTTAGGATGCTGGCATAATGGCTTTAATCGACCCGTCTTGAAACACGGACCAAGGAGTCTAACATGCCTGCGAGTATTTGGGTGG--AAAACCCGAGTGCGTAATGAAAGTGAAA-GTTGAGATCCCTGTCA-TGGGGAGCATCGACGCCCGGACCAGACCTTTT-GTGACGGATCTGCGGTAGAGCATGTATGTTGGGACCCGAAAGATGGTGAACTATGCCTGAATAGGGTGAAGCCAGAGGAAACTCTGGTGGAGGCTCGTAGCGATTCTGACGTGCAAATCGATCGTCAAATTTGGGTATAGGGGCGAAAGACTAATCGAACCATCTAGTAGCTGGTTCCTGCCGAAGTTTCCCTCAGGATAGCAGAAACTCA------TATCAGATTTATGTGGTAAAGCGAATGATTAGAGGCCTTGGGGATGAAACATCCTTAACCTATTCTCAAACTTTAAATATGTAAGAACAAGCCGTCTCTTGA-TTGGACCGCTTGGCGATTGA-GAGTTTCTAGTGGGCCATTTTTGGTAAGCAGAACTGGCGATGCGGGATGAACCGAACGCGAGGTTAAGGTGCCGGAATTCACGCTCATCAGACACCACAAAAGGTGTTAGTTCATCTAGACAGCAGGACGGTGGCCATGGAAGTCGGAATCCGCTAAGGAGTGTGTAACAACTCACCTGCCGAATGAACTAGCCCTGAAAATGGATGGCGCTTAAGCGTGATACCCATACCTCGCCGTCAGCGTTGAAGTGACGCGCTGACGAGTAGGCAGGCGTGGAGGTCA
		</sequence>
		<sequence>
			<taxon idref="117_Hebeloma_velutipes"/>
			AAGTTTGTACT-GTGAAACTGCGAATGGCTCATTAAATCAGTTATAGTTTATTTGATGTTACCTTGCTACATGGATAACTGTGGTAATTCTAGAGCTAATACATGCAATC-AAGCCCCGACTTCCGGAAGGGGTGTATTTATTAGATAAAAAACCAACGCGGCTC-GCCGCTCCCTTGGTGATTCATAATAACTTCTCGAATCGCATGGCCTTGTGCCGGCGATGCTTCATTCAAATATCTGCCCTATCAACTTTCGATGGTAGGATAGAGGCCTACCATGGTTTCAACGGGTAACGGGGAATAAGGGTTCGATTCCGGAGAGGGAGCCTGAGAAACGGCTACCACATCCAAGGAAGGCAGCAGGCGCGCAAATTACCCAATCCCGACACGGGGAGGTAGTGACAATAAATAACAATATAGGGCTCTTTCGGGTCTTATAATTGGAATGAGTACAATTTAAATCCCTTAACGAGGAACAATTGGAGGGCAAGTCTGGTGCCAGCAGCCGCGGTAATTCCAGCTCCAATAGCGTATATTAAAGTTGTTGCAGTTAAAACGCTCGTAGTTGAACTTCAGACCTGGCCGGGCGGTCCGCTTAAC-GGCGT-G--TACTGTCT-GGCTGGGCCTTACCTCTTGGTGAGCCGG--CGTGCCCTTTATTGGTGTGC--GTCGGGGAACCAGGACTTTTACCTTGAGAAAATTAGAGTGTTCAAAGCAGGCC-TATGCCTGAATACATTAGCATGGAATAATAAAATAGGACGTGCGGTTCTATTTTGTTGGTTTCTAGAGTCGCCGTAATGATTAATAGGGATAGTTGGGGGCATTGGTATTGAGTCGCTAGAGGTGAAATTCTTGGATTGACTCAAGACCAACTG-TTGCGAAAGCGTTTGCCAAGGATGTTTTCATTAATCAAGAACGAAGGTTAGGGGATCGAAAACGATCAGATACCGTTGTAGTCTTAACAGTAAACTATGCCGACTAGGGATCGGGCG-AACTCAATTATGATGTGTCGCTCGGCACCTTACGAGAAATCAAAGTCTTTGGGTTCTGGGGGGAGTATGGTCGCAAGGCTGAAACTTAAAGGAATTGACGGAAGGGCACCACCAGGTGTGGAGCCTGCGGCTTAATTTGACTCAACACGGGGAAACTCACCAGGTCCAGACATAACTAGGATTGACAGATTGATAGCTCTTTCATGATTTTATGGGTGGTGGTGCATGGCCGTTCTTAGTTGGTGGAGTGATTTGTCTGGTTAATTCCGATAACGAACGAGACCTTAACCTGCTAAATAGCCAGGCCGGC-TTTCGCTGGTCGCCGGCTTCTTAGAGGGACTGTCAGCGTCTAGCTGACGGAAGTTTGAGGCAATAACAGGTCTGTGATGCCCTTAGATGTTCTGGGCCGCACGCGCGCTACACTGACAGAGCCAGCGAGTTTTTT--TCCTTGGCCGGAAGGT-CTGGGTAATCTTGTGAAACTCTGTCGTGCTGGGGATAGAGCATTGCAATTATTGCTCTTCAACGAGGAATACCTAGTAAGCGTGAGTCATCAGCTCGCGTTGATTACGTCCCTGCCCTTTGTACACACCGCCCGTCGCTACTACCGATTGAATGGCTTAGTGAGGTCTCCGGATTGGCTTTGGGGAGCCGGCGACGGCACCCTATTGCTGAGAAGCTGATCAAACTTGGTCCAACTTTCAGCAACGGATCTCTTGGCTCTCGCATCGATGAAGAACGCAGCGAAATGCGATAAGTAATGTGAATTGCAGAATT-CAGTGAATCATCGAATCTTTGAACGCACCTTGCGCTCCTTGG-TAT-TCCGAGGAGCATGCCTGTTTGAGTGTC------ATTACCTAGTAACTGCGAGTGAAGCGGGAAAAGCTCAAATTTAAAATCTGGCGGTCTCC---GGCCGTCCGAGTTGTAATCTAGAGAAGTGTTAT-CCGCGCTGGACCGTGTACAAGTC-TCCTGGAATGGAGCGTCATAGA
			GGGTGAGAATCCCGTCTTTGACACGGACT-GCCAGGGCTTT--GTGATGCGCTCTCAAAGAGTCGAGTTGTTTGGGAATGCAGCTCAAAATGGGTGGTAAATTCCATCTAAAGCTAAATATTGGCGAGAGACCGATAGCGAACAAGTACCGTGAGGGAAAGATGAAAAGAACTTTGGAAAGAGAGTTAAACAGTACGTGAAATTGCTGAAAGGGAAACGCTTGAAGTC-AGTCGCGTTGGCC-GGGGATCAACCTTGCTT-----------TTGCTGGGCGTACTTTCCGGTT--GACGGGTCAGCATCAATTTTGA--CCGTTGGATAAAGTC-CAGGG-GAATGTGGCATCTTC----GGATGTGTTAT-AGCCCTTGGT-CGCATACAACG-GTTGGGATTGAGGAACTCAGCACGCCGC---------AAG-GCCGGGTA---CTTGT-ACCACG--TTCGTGCTTAGGATGCTGGCATAATGGCTTTAATCGACCCGTCTTGAAACACGGACCAAGGAGTCTAACATGCCTGCGAGTGTTTGGGTGG--AAAACTCGGACGCGTAATGAAAGTGAAA-GTTGAGATCCCTGTCG-CGGGGAGCATCGACGCCCGGACCAGACCTTTT-GTGACGGATCCGCGGTAGAGCATGTATGTTGGGACCCGAAAGATGGTGAACTATGCCTGAATAGGGTGAAGCCAGAGGAAACTCTGGTGGAGGCTCGTAGCGATTCTGACGTGCAAATCGATCGTCAAATTTGGGTATAGGGGCGAAAGACTAATCGAACCATCTAGTAGCTGGTTCCTGCCGAAGTTTCCCTCAGGATAGCAGAAACTCA------TTTCAGATTTATGTGGTAAAGCGAATGATTAGAGGCCTTGGGGTTGAAACAACCTTAACCTATTCTCAAACTTTAAATATGTAAGAACGAGCCGTCTCTTGA-TTGGACCGCTCGGCGATTGA-GAGTTTCTAGTGGGCCATTTTTGGTAAGCAGAACTGGCGATGCGGGATGAACCGAACGCGAGGTTAAGGTGCCGGAATTCACGCTCATCAGACACCACAAAAGGTGTTAGTTCATCTAGACAGCAGGACGGTGGCCATGGAAGTCGGAATCCGCTAAGGAGTGTGTAACAACTCACCTGCCGAATGAACTAGCCCTGAAAATGGATGGCGCTTAAGCGTGATACCCATACCTCGCCGTCAGCGTTGAAGTGACGCGCTGACGAGTAGGCAGGCGTGGAGGTCA
		</sequence>
	</alignment>

	<!-- The sequence alignment (each sequence refers to a taxon above).         -->
	<!-- ntax=109 nchar=1660                                                     -->
	<alignment id="alignment2" dataType="nucleotide">
		<sequence>
			<taxon idref="001_Gautieria_otthii_AFTOL466"/>
			CACACCNNNNNNNNNNNNNNNNNNNNNNNNNNNNNNNNNNNNNNNNNNNNNNNNNNNNNNNNNNNNNNNNNNNNNNNNNNNNNNNNNNGAAGGACAGGCTTGTGGCCTTGTCAAGAACTTGGCGCTCATGGCATGCATTTCTGTTGGCTCCCCTTCGCCCCCCGTCATCGAGTTCTTGGAGGAGTGGGGTCTAGAGTCATTGGAAGAAAATGCTCACTCAGCAACTCCA---TGCACGAAGGTATTCGTAAACGGCGTATGGCTTGGTGTTCATCGTGACCCGGCTAATCTCGTAAAAACAATCAAGAAGCTCCGTCGCAAAGATGACATTAGCCCTGAAGTGTCCGTTGTTAGGGACATACGGGAGAGAGAGCTAAGGTTATATACCGATGCTGGACGCGTCTGTCGGCCGTTATTCATAGTTGAGAACCAACAGCTCGCACTGCAGA------------AGAAGCATATCAAATGGCTACAGCAGGGATATCGCGATGAC--------------------GATCCTGCGCACGGCC-------AGTATAAGTGGGATGACATGGTCAAGGGTGGCATCATCGAGCTCTTGGATGCAGAAGAAGAGGAGACGGTGATGATTTCCATGACGCCAGAGGATTTAGAGAATTCGCGATTACAGCAGCAGGGCGTGCAGACCAATACCAAT---GATGGCGAGTTCGACCCCGCAGCGAGGCTGAAGTCCGTCATGCAT------GCGCACACGTGGACTCATTGTGAAATCCATCCTAGTATGATTCTGGGGATTTGTGCTAGTATTATCCCGTTCCCAGATCATAATCAGGAGTCCCCTCGTAATACTTATCAGTCAGCAATGGGTAAACAAGCCATGGGCATCTACCTTACCAATTTTCTCATTCGTATGGACACAATGGCAAATATCCTCTACTATCCCCAAAAGCCACTCGCTACCACTCGGTCAATGGAGTATCTGAAATTTCGCGAATTGCCAGCTGGTCAAAATGCGATCGTGGCAATCCTGTGTTACAGTGGTTATAACCAGGAAGACTCTGTAATAATGAATCAGAGTTCCATTGATCGTGGTCTCTTCCGCAGCATGTATTATCGAAGCTACATGGACATGGAGAAGACATCGGGTATCCATCAGCTCGAGGAGTTCACGAAGCCGACTCGAGACACGACTCTCCGGATGAAACATGGAACCTATGATAAACTTGAGGATGATGGACTCATCGCCCCCGGGACTGGCGTGAGGGGTGAAGACATCATCATTGGCAAAACAGCGCCCATCCCAGCCGAGAGTGAGGAGTTGGGACAAAAGACAAGTAGTCATACACGACGCGACGTATCCACCCCGCTGAAAAGTACTGAGAGTGGTATCGTGGACCAAGTGCTGATCACCACGGGTTCAGACGGGCAACGGTTTGTGAAGGTCCGAGTCCGGTCAACGCGTATTCCTCAAATTGGGGACAAATTCGCATCACGGCATGGGCAGAAGGGAACTATTGGCATTACCTATCGACAGGAGGATATGCCTTTCACTGCTGAAGGCATTACTCCTGATATAATTATCAATCCCCATGCTATTCCGTCACGCATGACCATCGGTCATCTTGTCGAATGTTTGCTTTCCAAGGTCGCAACGCTCATCGGC
		</sequence>
		<sequence>
			<taxon idref="002_Peniophorella_praetermissa_AFTOL518"/>
			CACCCCGTTGGGTCGTGAGGGGAAGATCGCCAAACCCCGTCAACTGCATAATACACATTGGGGTATGGTGTGTCCCGCCGAAACGCCGGAAGGGCAGGCCTGCGGCCTCGTAAAGAACCTTGCCCTCATGGCCACCATTTCGGTCGGCTCGTTATCAGCCCCTGTCATCGAGTTCTTGGAAGAGTGGGGTCTGGAACCTCTCGAAGAGAACGCACACTCAAGCACTCCG---CTTACAAAGGTGYTCGTCAATGGCGTGTGGATGGGTGTCCATCGCGACCCTGCAAATCTCGTGAAGACGATCAAGAAGCTGCGGAGAAAAGATGACATCAGTCCTGAAGTGTCCGTCGTCCGGGATATTCGGGAGAAGGAATTACGTCTATACACCGACGCGGGTCGTGTCTGCCGGCCTCTGTTCATCGTTGAGGACAATCAGCTGGCACTCACGA------------AAAAGCACATCCGATGGCTCAACCAAAACCGCCGAGACGAC--------------------GATCCGGAAAGCGAAA-------AGTACAACTGGGACTCACTCGTGAAGGGCGGAGTAATCGAATACTTGGACGCCGAAGAAGAAGAGACTGTCATGATCTGCATGTCGCCGGAGGAACTGGA------------TGACAACGTGCAAGAGCAGCCATCCATCAAC---GATCCAGATTACGATCCCTCTGCTCGCTTAAAGGGTCCGAGAGTG------AGACATAACTGGACGCATTGCGAAATTCACCCAAGCATGATTTTGGGCATTTGTGCGAGTATCATTCCCTTCCCCGATCACAACCAAGAGTCTCCGCGTAACACATACCAGTCAGCTATGGGTAAGCAAGCCATGGGTATCTTTCTCACCAATTTCCTCGTTCGCATGGACACCATGGCGAATATCCTTTACTATCCGCAAAAGCCGCTTGCCACCACTCGTTCCATGGAGTACCTAAAATTCCGAGAGCTACCCGCCGGGCAGAACGCCATCGTCGCCATCATGTGCTACAGTGGTTACAACCAGGAAGACTCCGTCATCATGAACCAGAGCTCTATCGACCGTGGACTGTTCCGGAGTATTTATTATAGGAGTTATATGGACATGGAGAAGAAGAGCGGCGTTCAGCAACTCGAGGAGTTCGAGAAGCCTACTCGTGACACCACCGTTCGTATGAAGCACGGCACGTACGACAAGATAGAGGACGATGGTCTCATCGCTCCCGGGACCGGTGTCCGAGGTGAGGACATCATCATCGGCAAGACTGCGCCGCTCGCAGCGGACAGCGAGGAACTCGGACAGCGGACAAGAACGCATACACGCCGCGACGTCTCCACCCCCCTCAAAAGCACGGAAAGCGGCATGGTCGACCAGGTGCTGCTCACCACCAACCACGAAGGCCAGAAGTTCGTGAAAGTCCGCGTGCGGTCGACACGTATACCCCAGACTGGGGACAAGTTCGCCTCTCGGCACGGTCAGAAGGGTACGATCGGTATCACGTATCGACAGGAGGACATGCCCTTCACCGCGGAGGGCATCACTCCCGACATCATCATCAACCCGCACGCCATCCCGTCCCGTATGACAATCGGGCATTTGGTCGAATGTTTGTTGTCGAAGGTCGCGACACTGTTGGGC
		</sequence>
		<sequence>
			<taxon idref="003_Cotylidia_sp_AFTOL700"/>
			TACACCTCTGGGTCGCGAGGGCAAGATCGCAAAACCGCGTCAATTGCATAATACGCACTGGGGTATGGTTTGTCCAGCRGAGACCCCAGAAGGTCAAGCTTGTGGGCTGGTCAAAAATCTTGCACTCATGGCTACAATTTCCGTTGGTTCCCTATCGGCCCCTGTTATCGAGTTCCTGGAGGAATGGGGACTGGAATCTTTAGAAGAGAATGCTCATTCGCCAATACCA---CTAACGAAGGTGTTCGTCAATGGTGTCTGGATGGGAGTGCATCGTGACCCTGCGAATCTTGTCAAAACTATCAAGAAACTGCGACGAAAGGATGATATCAGTCCCGAGGTGTCTGTTGTACGGGATATTCGAGAGAAGGAACTACGACTTTATACGGATGCTGGTCGAGTGTGTCGACCACTGTTTATTGTCGAAAACCAGCAGTTGGCTCTCCAAA------------AGAAGCATGTGAAGTGGCTGAATCAAGGTTACCGAGATGAC--------------------GATCCTGCTCAAGATC-------CGTATAAATGGGATTCACTGGTGAAGGGTGGTGTCATCGAATATCTTGATGCTGAGGAGGAGGAGACCGTAATGATCTGCATGACGCCGGAGGATTTAGAGAATTCAAGATTGCAACAGCAAGGTATCGACCCGCATGCAAAT---GATGGTGACTTCGACCCCGCTGCACGATTGAAATCCGTACAAAAT------GCGCATACATGGACTCATTGTGAGATCCATCCGAGCATGATCCTGGGTATCTGTGCGAGTATCATTCCATTCCCTGACCACAACCAAGAGTCTCCTCGTAACACATATCAATCTGCTATGGGTAAACAAGCAATGGGAATCTACCTTACGAATTTCCTCGTTCGTATGGACACAATGGCCAACATATTATATTATCCCCAAAAACCGCTGGCAACTACGCGTTCTATGGAGTATCTCAAGTTTAGGGAATTGCCTGCTGGTCAGAACGCCATTGTGGCCATCTTGTGTTACAGTGGCTACAATCAAGAAGACTCCGTCATCATGAACCAAAGTTCAATTGATCGAGGTCTATTTCGTAGTATGTATTACCGCAGCTATATGGATCTGGAAAAGAAAAGTGGAGTCCAACAATTAGAGGAATTTGAGAAACCTACTCGAGAAACTACTCTTCGCATGAAACACGGAACGTATGACAAAATTGAAGATGATGGCCTGATTGCCCCTGGTACAGGTGTTTCTGGAGAGGATATCATCATCGGAAAAACGGCCCCGATACCACCGGACAGCGAAGAGCTAGGACAGCGGACCAGGACACATACTCGCCGAGATGTTTCTACACCCCTAAAGAGCACGGAAAACGGTATTGTTGATCAAGTTTTGATTACAACCAACTCCGATGGTCAGAAGTTTGTTAAAGTCCGTGTTCGTTCAACGCGTATACCTCAGATTGGGGACAAGTTTGCGTCACGACACGGACAGAAGGGGACTATTGGCATCACTTATCGTCAAGAAGATATGCCATTCACTGCTGAAGGTATCACTCCAGATATCATTATCAATCCACATGCTATTCCTTCGCGCATGACGATCGGCCATTTGGTCGAGTGTTTGTTATCCAAAGTAGCAACCCTAATTGGC
		</sequence>
		<sequence>
			<taxon idref="004_Fomitopsis_pinicola_770"/>
			CACTCCACTCGGACGAGAAGGCAAGATTGCGAAGCCGCGTCAGCTTCACAACACCCACTGGGGTATGGTCTGTCCCGCCGAGACGCCGGAAGGACAAGCTTGCGGTCTCGTAAAGAACCTCTCCCTCATGTCCTGTATATCCGTCGGCTCRCTCTCTGCGCCCGTCATCGAGTTCCTGGAGGAGTGGGGTCTGGAATCTTTGGAGGAGAACGCGCACTCTGCGACGCCC---TGTACTAAGGTCTTCGTCAACGGTGTCTGGATGGGCGTACATCGCGACCCAGCGAACTTGGTCAAGACGATCAAGAAGCTGCGCCGGAAGGACGACATCAGTCCTGAAGTGTCAGTCGTCCGGGACATTCGTGAACGGGAGCTRCGGCTATACACTGATGCCGGCCGTGTATGCCGACCGCTTTTCATTGTCGATGACCAGTCGCTGCTCCTCACGA------------AGCAGCACATCCAGTGGCTCAGCAATGGCAAGGACGACGCT-----------------------GACAACG-------------ACTTCAAGTGGGATTCCCTCGTGAAAAGCGGTGTCGTCGAGCTGCTCGACGCAGAGGAAGAGGAGACTGTCATGATCTGCATGACACCGGACGACCTCGAGACCTCGAGGTTGCAGTCCCAGGGCGTCGACACCACAGCTGAT------GGCGAATTCGACCCCGCTACTCGGTTGAAGGCACCKACGAAC------ATCCATACTTGGACGCATTGCGAGATTCACCCCAGCATGATCCTCGGTGTCTGTGCGAGTATCATTCCCTTCCCCGATCATAACCAGGAGTCCCCTCGTAATACTTACCAGTCCGCCATGGGTAAACAAGCCATGGGTATTTACCTCACCAACTTCCTGGTTCGCATGGACACTATGGCGAACATCTTATACTATCCGCAGAAGCCTCTTGCTACCACTCGTTCCATGGAGTACCTTCGCTTCCGAGAGCTCCCCGCTGGCCAGAACGCCATCGTAGCGATCCTTTGCTACAGCGGATACAACCAGGAAGATTCCGTCATCATGAACCAGAGTTCAATCGATCGCGGCCTTTTCCGTAGCATGTACTACAGGAGTTACATGGATCTCGAGAAGAAGAACGGTATACAGCAGCTCGAAAAGTTCGAGAAGCCTACCCGCGAGACGACCCTTCGTATGAAGCACGGTACTTACGACAAGCTCGAGGACGATGGTCTCATCGCTCCCGGTACTGGTGTCAACGGGGAGGACATCATCATTGGCAAGACCGCTCCCATCCCCCCCGACAGCGAGGAACTTGGACAGCGGACGCGGAATCACACAAGACGAGACGTGTCGACACCGCTCAAGAGCACCGAAAGCGGCATCATCGATCAGGTGCTTATCACGACAAACGCGGAAGGACAGAAGTTCGTCAAGATCCGTGTACGTTCCACGCGTATTCCTCAGATCGGTGACAAGTTCGCGTCCCGACACGGTCAAAAGGGTACCATTGGTATCACGTACCGCCAGGAGGACATGCCCTTCACTGCAGAGGGTATCACACCCGATATCGTCATCAACCCTCACGCTATTCCGTCGCGTATGACGATTGGTCACTTGGTCGAGTGCTTGCTCTCGAAGGTCGCTACCCTGATCGGA
		</sequence>
		<sequence>
			<taxon idref="005_Climacodon_septentrionalis_767"/>
			CACCCCCTTGGGTCGCGAGGGTAAGATTGCCAAACCTCGCCAGTTGCACAATACCCACTGGGGTATGGTCTGCCCCGCCGAAACCCCAGAAGGACAGGCTTGCGGTCTCGTCAAGAACTTGTCCCTCATGTCATGTATCTCTGTCGGCTCGCTATCGGCGCCTGTTATCGAGTTCTTGGAAGAATGGGGTCTGGAGTCACTGGAGGAGAACGCGCACTCCGCAACGCCA---TGTACGAAGGTGTTCGTCAACGGTGTATGGATGGGCGTGCACCGCGATCCCGCGAATTTGGTTAAGACGATCAAGAAGCTGCGGCGGAAGGACGATATCAGCCCCGAAGTGTCTGTCGTGCGGGATATTCGTGAGCGCGAGCTGCGTCTCTACACGGACGCGGGGCGCGTCTGCCGACCGCTATTCATCGTGGAGAACCAGCAGCTGACTATCACGA------------AGAAGCATATAAGCCAATTGAGCGACAAG-----------------------------------GAGAGCG-------------GATACAAGTGGGACGATCTCATCAAGGGTGGAGTGATTGAGCTACTGGATGCAGAAGAAGAGGAGACAGTCATGATCTGTATGACCCCAGAAGATCTGGAATTGGCGCGG---------AATGGTATCGACCCGTTGCAGCAGGATGCGGCGGACATCGATATGTCTGTGCGATTAAAGACGGCGCAGACG------GCACACAAGTTCACCCACTGTGAGATTCACCCGAGTATGATTTTGGGAGTTTGCGCAAGTATTATTCCGTTCCCAGATCACAATCAGGAGTCTCCCCGTAATACCTACCAATCTGCCATGGGGAAGCAAGCCATGGGGATCTACCTCACCAACTTCTTGGTTCGTATGGACACTATGGCGAACATCCTCTACTACCCACAGAAGCCTCTGGCCACGACGCGATCAATGGAATACCTCAAGTTCCGAGAACTTCCTGCGGGTCAAAACGCCATTGTCGCTATCCTGTGTTACAGTGGTTACAACCAAGAAGACTCCGTCATTATGAACCAAAGCTCCATCGACCGTGGTCTCTTCCGGAGTATATACTACCGGAGTTACATGGACTTGGAAAAGAAGAGTGGAGTACAACAGCTTGAGGAGTTCGGGAAGCCGACAAGGGAGACGACGCTGCGCATGAAACATGGCACGTACGACAAGATCGAGGATGACGGTCTCATCGCACCGGGCACTGGTGTCAACGGCGAGGATATCATCATCGGTAAGACTGCACCTATACCTCCGGATAGTGAGAAGCTCGGTCAGCGCACGAGACAACACACCCGTAGGGACGTGTCGACCCCGTTGAAGAGCACAGAGAGCGGTATTATCGATCAAGTGCTCATCACAACCAACGCCGAAGGTCAGAAGTTCGTGAAGATTCGTGTGCGATCGACGCGTATCCCGCAGATTGGCGACAAGTTTGCGTCTCGACATGGTCAGAAGGGTACCATCGGTATCACCTATCGTCAAGAGGACATGCCATTCACCGCGGAGGGTATCACGCCCGACATCATTATTAACCCACACGCCATTCCATCACGTATGACCATCGGTCACTTGGTCGAGTGTCTACTCTCAAAGGTCGCGACGCTCATCGGA
		</sequence>
		<sequence>
			<taxon idref="006_Hydnellum_geogenium_680"/>
			CACGCCACTTGGTAGGGAGGGCAAGATTGCAAAACCACGACAATTGCACAATACACATTGGGGTATGGTGTGTCCAGCAGAAACGCCTGAGGGACAGGCTTGTGGTTTGGTGAAGAACTTGGCCTTGATGGCGTGTATTTCCGTTGGATCATTGTCGGCACCTGTTATYGARTTTTTAGAAGAGTGGGGTTTGGAGTCYCTGGAAGAAAACGCTCACTCGTCGACACCG---TGCACGAAAGTGTTTGTAAACGGAGTTTGGATGGGTGTTCATCGTGATCCTGCGAACCTGGTGAAGACGATCAAAAAGTTGCGTAGAAAAGATGACATTAGTCCAGAAGTGTCGGTCGTGCGTGACATTCGAGAGAGAGAGTTAAGATTATACACCGACGCAGGACGAGTTTGTCGACCTCTGTTTATCGTCGAGAACCAGCAGCTTGCATTACGGA------------AGAAGCACATTGAGTGGTTGAAYAGAGGGCAGGACGATATG-----------------------GGCGAGG-------------AGTTCAAGTGGGATCAACTTGTGAAAGGAGGGGTAATTGAATTATTGGATGCAGAAGAAGAGGAAACCGTCATGATTTGTATGACACCTGAAGAACTCGAGAATTCGAGGCTCCAATCCCAGGGTATGGAGCCTCATGAGAAT---GACAGCGAATTCGACCCTTCTGCCCGTCTACGAGCTACGAGTGCC------GCCCATACTTGGACCCACTGCGAGATTCACCCAAGTATGATACTAGGAGTTTGTGCCAGCATCATTCCCTTCCCTGACCACAATCAGGAGTCTCCTCGTAATACCTATCAATCTGCTATGGGTAAACAAGCGATGGGAATCTACCTTACGAATTTCCTGGTTCGGATGGATACCATGGCCAATATTCTTTACTATCCTCAAAAACCTCTGGCGACGACGCGATCCATGGAGTATCTGCGTTTCCGAGAACTTCCAGCAGGTCAAAACGCAATCGTTGCTATCATGTGTTACAGTGGTTACAACCAGGAAGATTCAGTCATCATGAATCAAAGCTCCATCGATCGAGGACTTTTCAGGAGTATATACTACAGAAGTTATATGGATTTGGAAAAGAAAAGTGGTATTCAACAGCTGGAAGAGTTTGAGAAGCCCTCGCGAGATACTACGCTTCGTATGAAGCATGGTACATATGAAAAGCTCGAGGAAGATGGTCTGATTGCTCCAGGTACTGGGGTCGCTGGTGAGGATATTATCATTGGCAAGACAGCTCCCATCCCTCCCGACAGTGAAGAACTTGGTCAGCGAACGCGTACTCATACTCGGCGAGACGTCTCCACCCCTCTAAAGAGTACGGAGAGCGGCATTATCGATCAGGTCTTGATCACGACGAACTCGGAAGGTCAAAAGTTTGTTAAGGTTCGCGTACGATCCACGCGAATCCCTCAGATTGGCGACAAATTTGCGTCTCGACATGGCCAAAAGGGRACTATTGGTATTACTTATCGCCAAGAGGATATGCCTTTTACTGCYGAAGGAATTA--------------------------------------------------------------------------------------------------
		</sequence>
		<sequence>
			<taxon idref="007_Boletopsis_leucomelaena_AFTOL1527"/>
[truncated: 335,570 more chars]
